# Supplementary material for: In Search of Disentanglement in Tandem Mass Spectrometry Datasets
Source: Biomolecules. 2023 Sep 4;13(9):1343. doi: 10.3390/biom13091343 (PMC10526774; doi:10.3390/biom13091343)
Supplement: Supplementary file 1 [file biomolecules-13-01343-s001.zip › Table S1.xlsx]

## Sheet: classifier_all_features
name	target_column	target_column_id	dataset	full_model_name	layer_config	input_columns	class_subset	param_n_classes	param_dropout	param_max_mz	param_min_intensity	param_max_num_peaks	param_normalize_intensity	param_normalize_mass	param_rescale_intensity	param_n_samples	param_n_epochs	param_batch_size	param_learning_rate	m_train_loss	m_train_accuracy_score	m_train_balanced_accuracy_score	m_train_recall_score_macro	m_train_precision_score_macro	m_train_f1_score_macro	m_valid_loss	m_valid_accuracy_score	m_valid_balanced_accuracy_score	m_valid_recall_score_macro	m_valid_precision_score_macro	m_valid_f1_score_macro	m_test_loss	m_test_accuracy_score	m_test_balanced_accuracy_score	m_test_recall_score_macro	m_test_precision_score_macro	m_test_f1_score_macro	pfi_class_id	pfi_collision_energy	pfi_instrument_id	pfi_instrument_type_id	pfi_kingdom_id	pfi_precursor_mz	pfi_precursor_type_id	pfi_spectrum	pfi_superclass_id	pfi_total_exact_mass	pfi_ionization_mode_id
clf	ionization_mode	ionization_mode_id	MoNA	clf_741-494-185-1_01 (04-12-2021_14-11-37)	[741, 494, 185]	['spectrum', 'collision_energy', 'total_exact_mass', 'precursor_mz', 'instrument_id', 'instrument_type_id', 'precursor_type_id', 'kingdom_id', 'superclass_id', 'class_id']	[]	2	0	2500	0.001	10	TRUE	TRUE	TRUE	-1	30	128	0.001	0.0558486	0.980149	0.980094	0.980094	0.980508	0.98	0.0670599	0.977351	0.977517	0.977517	0.977324	0.97717	0.111487	0.955842	0.955742	0.955742	0.957767	0.955391	0.0040192	-0.000679864	0.00662867	-0.00074985	0	0.0768946	0.454269	-0.00414917	0.00182963	0.0793141
clf	ionization_mode	ionization_mode_id	MoNA	clf_741-494-185-1_01 (04-12-2021_14-30-21)	[741, 494, 185]	['spectrum', 'collision_energy', 'total_exact_mass', 'precursor_mz', 'instrument_id', 'instrument_type_id', 'precursor_type_id', 'kingdom_id', 'superclass_id', 'class_id']	[]	2	0	2500	0.001	10	TRUE	TRUE	FALSE	-1	30	128	0.001	0.102632	0.967272	0.967281	0.967281	0.968121	0.967024	0.113546	0.961112	0.960679	0.960679	0.962511	0.960699	0.0682741	0.967986	0.968284	0.968284	0.969047	0.967754	-0.000469906	0.00574885	0.004999	-0.00980804	0	0.0379824	0.420806	0.00228954	0.00327934	0.0540792
clf	ionization_mode	ionization_mode_id	MoNA	clf_741-494-185-1_01 (04-12-2021_14-49-51)	[741, 494, 185]	['spectrum', 'collision_energy', 'total_exact_mass', 'precursor_mz', 'instrument_id', 'instrument_type_id', 'precursor_type_id', 'kingdom_id', 'superclass_id', 'class_id']	[]	2	0	2500	0.01	10	TRUE	TRUE	TRUE	-1	30	128	0.001	0.213511	0.94728	0.946934	0.946934	0.951006	0.946727	0.224643	0.941028	0.941955	0.941955	0.943256	0.940681	0.17967	0.945907	0.94574	0.94574	0.947354	0.94548	0.0010198	-0.000639872	0.00181964	0.00240952	0	0.0395721	0.382773	0.000579884	-0.00079984	0.0410018
clf	ionization_mode	ionization_mode_id	MoNA	clf_741-494-185-1_01 (04-12-2021_15-08-44)	[741, 494, 185]	['spectrum', 'collision_energy', 'total_exact_mass', 'precursor_mz', 'instrument_id', 'instrument_type_id', 'precursor_type_id', 'kingdom_id', 'superclass_id', 'class_id']	[]	2	0	2500	0.01	10	TRUE	TRUE	FALSE	-1	30	128	0.001	0.0588222	0.978264	0.978272	0.978272	0.978341	0.978106	0.0696963	0.976944	0.976897	0.976897	0.9771	0.976781	0.100512	0.955078	0.955201	0.955201	0.957496	0.954687	-0.00112977	-0.00436913	0.000369926	-0.0106379	0	0.0122476	0.373385	-0.00371926	-0.000629874	0.025125
clf	ionization_mode	ionization_mode_id	MoNA	clf_741-494-185-1_01 (04-12-2021_15-29-16)	[741, 494, 185]	['spectrum', 'collision_energy', 'total_exact_mass', 'precursor_mz', 'instrument_id', 'instrument_type_id', 'precursor_type_id', 'kingdom_id', 'superclass_id', 'class_id']	[]	2	0	2500	0.1	10	TRUE	TRUE	TRUE	-1	30	128	0.001	0.0582985	0.979195	0.979251	0.979251	0.979256	0.979044	0.0740316	0.976957	0.976761	0.976761	0.977281	0.976755	0.182116	0.949474	0.949405	0.949405	0.952707	0.94899	-0.000539892	-0.00089982	0.00658868	-0.00193961	0	0.035243	0.361748	6.9986e-05	-0.000469906	0.0387722
clf	ionization_mode	ionization_mode_id	MoNA	clf_741-494-185-1_01 (04-12-2021_15-48-39)	[741, 494, 185]	['spectrum', 'collision_energy', 'total_exact_mass', 'precursor_mz', 'instrument_id', 'instrument_type_id', 'precursor_type_id', 'kingdom_id', 'superclass_id', 'class_id']	[]	2	0	2500	0.1	10	TRUE	TRUE	FALSE	-1	30	128	0.001	0.0531522	0.982018	0.981993	0.981993	0.982074	0.981881	0.0759643	0.975955	0.976049	0.976049	0.976013	0.975789	0.0654057	0.961192	0.96148	0.96148	0.962366	0.960798	-0.000219956	-0.0084783	-0.00255949	-0.00837832	0	0.127504	0.343701	-0.00745851	-0.000809838	0.155559
clf	ionization_mode	ionization_mode_id	MoNA	clf_741-494-185-1_01 (04-12-2021_16-08-53)	[741, 494, 185]	['spectrum', 'collision_energy', 'total_exact_mass', 'precursor_mz', 'instrument_id', 'instrument_type_id', 'precursor_type_id', 'kingdom_id', 'superclass_id', 'class_id']	[]	2	0	2500	0.2	10	TRUE	TRUE	TRUE	-1	30	128	0.001	0.114593	0.958796	0.958868	0.958868	0.960347	0.958463	0.142217	0.9539	0.954361	0.954361	0.956242	0.953544	0.0744358	0.961702	0.961313	0.961313	0.96321	0.961113	0.000159968	0.00139972	0.00592881	-0.00655869	0	0.0447211	0.465297	0.0106179	0.00509898	0.0560188
clf	ionization_mode	ionization_mode_id	MoNA	clf_741-494-185-1_01 (04-12-2021_16-26-43)	[741, 494, 185]	['spectrum', 'collision_energy', 'total_exact_mass', 'precursor_mz', 'instrument_id', 'instrument_type_id', 'precursor_type_id', 'kingdom_id', 'superclass_id', 'class_id']	[]	2	0	2500	0.2	10	TRUE	TRUE	FALSE	-1	30	128	0.001	0.0505518	0.980125	0.98009	0.98009	0.980275	0.979967	0.0551865	0.979548	0.979748	0.979748	0.979454	0.979436	0.0594735	0.972147	0.971982	0.971982	0.972635	0.971938	0.00103979	-0.005019	-0.0040092	-0.00323935	0	0.0794641	0.474155	-0.010078	0.00304939	0.0943811
clf	ionization_mode	ionization_mode_id	MoNA	clf_741-494-185-1_01 (04-12-2021_16-46-35)	[741, 494, 185]	['spectrum', 'collision_energy', 'total_exact_mass', 'precursor_mz', 'instrument_id', 'instrument_type_id', 'precursor_type_id', 'kingdom_id', 'superclass_id', 'class_id']	[]	2	0	2500	0.5	10	TRUE	TRUE	TRUE	-1	30	128	0.001	0.0554407	0.980129	0.980144	0.980144	0.980149	0.979963	0.0510215	0.980356	0.980584	0.980584	0.980178	0.980222	0.0554176	0.968835	0.968768	0.968768	0.969558	0.968602	-0.000379924	-0.0111478	-0.00417916	-0.00958808	0	0.10227	0.529044	-0.00867826	0.00157968	0.102939
clf	ionization_mode	ionization_mode_id	MoNA	clf_741-494-185-1_01 (04-12-2021_17-03-54)	[741, 494, 185]	['spectrum', 'collision_energy', 'total_exact_mass', 'precursor_mz', 'instrument_id', 'instrument_type_id', 'precursor_type_id', 'kingdom_id', 'superclass_id', 'class_id']	[]	2	0	2500	0.5	10	TRUE	TRUE	FALSE	-1	30	128	0.001	0.0319636	0.987139	0.987132	0.987132	0.987149	0.987034	0.049102	0.983367	0.983181	0.983181	0.983566	0.983266	0.152373	0.95338	0.953112	0.953112	0.956583	0.952902	-0.00140972	0.000589882	0.00681864	0.000569886	0	0.0180564	0.395921	-0.00464907	-0.000929814	0.0326235
clf	ionization_mode	ionization_mode_id	MoNA	clf_741-494-185-1_01 (04-12-2021_17-22-49)	[741, 494, 185]	['spectrum', 'collision_energy', 'total_exact_mass', 'precursor_mz', 'instrument_id', 'instrument_type_id', 'precursor_type_id', 'kingdom_id', 'superclass_id', 'class_id']	[]	2	0	2500	1	10	TRUE	TRUE	TRUE	-1	30	128	0.001	0.0496413	0.9777	0.977759	0.977759	0.977928	0.977529	0.064219	0.971147	0.971029	0.971029	0.971619	0.970886	0.150179	0.946332	0.946964	0.946964	0.949403	0.945804	-0.000729854	2.22045e-17	0.0044991	-0.00807838	0	0.00361928	0.441112	0.0024895	0.000579884	0.0216457
clf	ionization_mode	ionization_mode_id	MoNA	clf_741-494-185-1_01 (04-12-2021_17-38-07)	[741, 494, 185]	['spectrum', 'collision_energy', 'total_exact_mass', 'precursor_mz', 'instrument_id', 'instrument_type_id', 'precursor_type_id', 'kingdom_id', 'superclass_id', 'class_id']	[]	2	0	2500	1	10	TRUE	TRUE	FALSE	-1	30	128	0.001	0.5025	0.912467	0.912562	0.912562	0.921719	0.911389	0.518685	0.905765	0.903464	0.903464	0.915604	0.904012	0.261471	0.929857	0.929648	0.929648	0.929924	0.92912	-0.000429914	6.9986e-05	0.00525895	0.00369926	0	0.0413617	0.370616	0.00344931	-0.000109978	0.05003
clf	ionization_mode	ionization_mode_id	MoNA	clf_751-500-187-1_01 (04-12-2021_17-55-22)	[751, 500, 187]	['spectrum', 'collision_energy', 'total_exact_mass', 'precursor_mz', 'instrument_id', 'instrument_type_id', 'precursor_type_id', 'kingdom_id', 'superclass_id', 'class_id']	[]	2	0	2500	0.001	15	TRUE	TRUE	TRUE	-1	30	128	0.001	0.0347693	0.985681	0.985736	0.985736	0.985675	0.985571	0.042771	0.98296	0.982611	0.982611	0.983226	0.982779	0.072849	0.959324	0.959343	0.959343	0.960959	0.958958	0.00104979	-0.00863827	-0.0135773	-0.0134773	0	0.0527095	0.420216	0.000729854	-0.000139972	0.0591082
clf	ionization_mode	ionization_mode_id	MoNA	clf_751-500-187-1_01 (04-12-2021_18-11-38)	[751, 500, 187]	['spectrum', 'collision_energy', 'total_exact_mass', 'precursor_mz', 'instrument_id', 'instrument_type_id', 'precursor_type_id', 'kingdom_id', 'superclass_id', 'class_id']	[]	2	0	2500	0.001	15	TRUE	TRUE	FALSE	-1	30	128	0.001	0.134457	0.966114	0.966219	0.966219	0.966746	0.965856	0.136523	0.958883	0.959189	0.959189	0.958712	0.958588	0.0433553	0.981488	0.981533	0.981533	0.981438	0.981334	0.00241952	0.00140972	0.00903819	0.000959808	0	0.0185363	0.379184	0.00167966	0.00383923	0.0455509
clf	ionization_mode	ionization_mode_id	MoNA	clf_751-500-187-1_01 (04-12-2021_18-27-35)	[751, 500, 187]	['spectrum', 'collision_energy', 'total_exact_mass', 'precursor_mz', 'instrument_id', 'instrument_type_id', 'precursor_type_id', 'kingdom_id', 'superclass_id', 'class_id']	[]	2	0	2500	0.01	15	TRUE	TRUE	TRUE	-1	30	128	0.001	0.0366851	0.986315	0.98631	0.98631	0.98633	0.986212	0.0496232	0.983561	0.983583	0.983583	0.983473	0.983418	0.052649	0.96892	0.968602	0.968602	0.970288	0.968694	-0.000339932	0.00492901	3.9992e-05	-0.00387922	0	0.0556089	0.432034	0.0112178	0.00222955	0.0633173
clf	ionization_mode	ionization_mode_id	MoNA	clf_751-500-187-1_01 (04-12-2021_18-44-14)	[751, 500, 187]	['spectrum', 'collision_energy', 'total_exact_mass', 'precursor_mz', 'instrument_id', 'instrument_type_id', 'precursor_type_id', 'kingdom_id', 'superclass_id', 'class_id']	[]	2	0	2500	0.01	15	TRUE	TRUE	FALSE	-1	30	128	0.001	0.0498142	0.982809	0.982727	0.982727	0.982871	0.982667	0.0487081	0.982159	0.982185	0.982185	0.982126	0.981988	0.145496	0.955333	0.955958	0.955958	0.956971	0.954992	0.00165967	0.000489902	0.00681864	0.000909818	0	0.0614777	0.406719	-0.00019996	0.00136973	0.0640772
clf	ionization_mode	ionization_mode_id	MoNA	clf_751-500-187-1_01 (04-12-2021_19-00-13)	[751, 500, 187]	['spectrum', 'collision_energy', 'total_exact_mass', 'precursor_mz', 'instrument_id', 'instrument_type_id', 'precursor_type_id', 'kingdom_id', 'superclass_id', 'class_id']	[]	2	0	2500	0.1	15	TRUE	TRUE	TRUE	-1	30	128	0.001	0.034835	0.985353	0.985316	0.985316	0.985368	0.985226	0.0583005	0.977752	0.977485	0.977485	0.977968	0.97754	0.119514	0.954993	0.954348	0.954348	0.958027	0.954423	0.0010098	-0.00233953	0.00674865	0.00146971	0	-0.0034893	0.371966	0.000959808	0.000619876	0.020016
clf	ionization_mode	ionization_mode_id	MoNA	clf_751-500-187-1_01 (04-12-2021_19-17-49)	[751, 500, 187]	['spectrum', 'collision_energy', 'total_exact_mass', 'precursor_mz', 'instrument_id', 'instrument_type_id', 'precursor_type_id', 'kingdom_id', 'superclass_id', 'class_id']	[]	2	0	2500	0.1	15	TRUE	TRUE	FALSE	-1	30	128	0.001	0.0976743	0.965132	0.965078	0.965078	0.966401	0.964861	0.0917782	0.962295	0.962461	0.962461	0.963049	0.962092	0.135427	0.948709	0.948582	0.948582	0.950462	0.948279	-0.00185963	-0.00394921	-0.00464907	-0.00835833	0	0.0163567	0.348	0.00212957	-0.00383923	0.0279144
clf	ionization_mode	ionization_mode_id	MoNA	clf_751-500-187-1_01 (04-12-2021_19-33-37)	[751, 500, 187]	['spectrum', 'collision_energy', 'total_exact_mass', 'precursor_mz', 'instrument_id', 'instrument_type_id', 'precursor_type_id', 'kingdom_id', 'superclass_id', 'class_id']	[]	2	0	2500	0.2	15	TRUE	TRUE	TRUE	-1	30	128	0.001	0.0635957	0.976464	0.976503	0.976503	0.976656	0.976278	0.0601814	0.974941	0.97483	0.97483	0.975225	0.974806	0.120114	0.954144	0.954247	0.954247	0.956537	0.953773	-0.00069986	-0.000509898	8.9982e-05	-0.00312937	0	0.0215857	0.376765	-0.00069986	0.00039992	0.0489002
clf	ionization_mode	ionization_mode_id	MoNA	clf_751-500-187-1_01 (04-12-2021_19-50-09)	[751, 500, 187]	['spectrum', 'collision_energy', 'total_exact_mass', 'precursor_mz', 'instrument_id', 'instrument_type_id', 'precursor_type_id', 'kingdom_id', 'superclass_id', 'class_id']	[]	2	0	2500	0.2	15	TRUE	TRUE	FALSE	-1	30	128	0.001	0.0512906	0.978438	0.978458	0.978458	0.97842	0.978267	0.0678295	0.973752	0.973303	0.973303	0.974316	0.973477	0.0544031	0.970958	0.971291	0.971291	0.971521	0.970734	0.00238952	0.00174965	0.00503899	-0.00392921	0	0.106969	0.437662	0.00425915	0.00426915	0.110748
clf	ionization_mode	ionization_mode_id	MoNA	clf_751-500-187-1_01 (04-12-2021_20-06-03)	[751, 500, 187]	['spectrum', 'collision_energy', 'total_exact_mass', 'precursor_mz', 'instrument_id', 'instrument_type_id', 'precursor_type_id', 'kingdom_id', 'superclass_id', 'class_id']	[]	2	0	2500	0.5	15	TRUE	TRUE	TRUE	-1	30	128	0.001	0.0484664	0.983465	0.983476	0.983476	0.983454	0.983336	0.068706	0.981364	0.981375	0.981375	0.981332	0.981193	0.0668976	0.964589	0.964328	0.964328	0.966096	0.96423	0.00262947	-0.00296941	-0.00119976	-0.0119276	0	0.10066	0.455029	0.00193961	0.00137972	0.120546
clf	ionization_mode	ionization_mode_id	MoNA	clf_751-500-187-1_01 (04-12-2021_20-22-21)	[751, 500, 187]	['spectrum', 'collision_energy', 'total_exact_mass', 'precursor_mz', 'instrument_id', 'instrument_type_id', 'precursor_type_id', 'kingdom_id', 'superclass_id', 'class_id']	[]	2	0	2500	0.5	15	TRUE	TRUE	FALSE	-1	30	128	0.001	0.156671	0.943463	0.943313	0.943313	0.947331	0.94291	0.163658	0.941862	0.941772	0.941772	0.945784	0.941421	0.0847375	0.953804	0.954234	0.954234	0.956186	0.953465	-0.00311938	-0.00655869	0.00069986	-0.0105379	0	0.0516797	0.438662	-0.0112478	0.00158968	0.0704159
clf	ionization_mode	ionization_mode_id	MoNA	clf_751-500-187-1_01 (04-12-2021_20-38-22)	[751, 500, 187]	['spectrum', 'collision_energy', 'total_exact_mass', 'precursor_mz', 'instrument_id', 'instrument_type_id', 'precursor_type_id', 'kingdom_id', 'superclass_id', 'class_id']	[]	2	0	2500	1	15	TRUE	TRUE	TRUE	-1	30	128	0.001	0.0888911	0.969507	0.969508	0.969508	0.970381	0.969246	0.111391	0.962915	0.963152	0.963152	0.963636	0.962593	0.239347	0.948285	0.948239	0.948239	0.950738	0.947841	0.000189962	-0.000359928	0.00108978	-0.00195961	0	0.034923	0.391852	-0.00418916	-0.00139972	0.0487403
clf	ionization_mode	ionization_mode_id	MoNA	clf_751-500-187-1_01 (04-12-2021_20-54-55)	[751, 500, 187]	['spectrum', 'collision_energy', 'total_exact_mass', 'precursor_mz', 'instrument_id', 'instrument_type_id', 'precursor_type_id', 'kingdom_id', 'superclass_id', 'class_id']	[]	2	0	2500	1	15	TRUE	TRUE	FALSE	-1	30	128	0.001	0.163488	0.965081	0.965053	0.965053	0.966305	0.964793	0.169256	0.960899	0.960788	0.960788	0.962344	0.960668	0.0837482	0.956861	0.957232	0.957232	0.957975	0.956566	0.00279944	-0.00960808	-0.00581884	-0.00705859	0	0.0280844	0.396671	0.00279944	0.00231954	0.045241
clf	ionization_mode	ionization_mode_id	MoNA	clf_771-514-192-1_01 (04-12-2021_21-10-52)	[771, 514, 192]	['spectrum', 'collision_energy', 'total_exact_mass', 'precursor_mz', 'instrument_id', 'instrument_type_id', 'precursor_type_id', 'kingdom_id', 'superclass_id', 'class_id']	[]	2	0	2500	0.001	25	TRUE	TRUE	TRUE	-1	30	128	0.001	0.0437454	0.983868	0.983897	0.983897	0.983883	0.983727	0.0476804	0.981965	0.981847	0.981847	0.982078	0.9818	0.0989349	0.953889	0.954256	0.954256	0.955967	0.95358	-0.000479904	0.000219956	0.00284943	-0.00170966	0	0.117576	0.343631	0.00275945	-0.00121976	0.129514
clf	ionization_mode	ionization_mode_id	MoNA	clf_771-514-192-1_01 (04-12-2021_21-27-02)	[771, 514, 192]	['spectrum', 'collision_energy', 'total_exact_mass', 'precursor_mz', 'instrument_id', 'instrument_type_id', 'precursor_type_id', 'kingdom_id', 'superclass_id', 'class_id']	[]	2	0	2500	0.001	25	TRUE	TRUE	FALSE	-1	30	128	0.001	0.0699449	0.967347	0.967223	0.967223	0.968593	0.967061	0.0926621	0.959102	0.959362	0.959362	0.960446	0.958892	0.0954052	0.944888	0.944484	0.944484	0.950411	0.944369	0.00123975	0.00218956	-0.00207958	-0.00476905	0	0.0670866	0.469296	0.00876825	0.00338932	0.0755349
clf	ionization_mode	ionization_mode_id	MoNA	clf_771-514-192-1_01 (04-12-2021_21-43-00)	[771, 514, 192]	['spectrum', 'collision_energy', 'total_exact_mass', 'precursor_mz', 'instrument_id', 'instrument_type_id', 'precursor_type_id', 'kingdom_id', 'superclass_id', 'class_id']	[]	2	0	2500	0.01	25	TRUE	TRUE	TRUE	-1	30	128	0.001	0.214662	0.955204	0.955431	0.955431	0.957114	0.954834	0.219955	0.953073	0.953542	0.953542	0.954515	0.95274	0.211488	0.944378	0.944391	0.944391	0.94572	0.943835	0.00204959	-0.000389922	0.00529894	0.00306939	0	0.0533293	0.386843	0.000439912	9.998e-05	0.0714057
clf	ionization_mode	ionization_mode_id	MoNA	clf_771-514-192-1_01 (04-12-2021_22-00-07)	[771, 514, 192]	['spectrum', 'collision_energy', 'total_exact_mass', 'precursor_mz', 'instrument_id', 'instrument_type_id', 'precursor_type_id', 'kingdom_id', 'superclass_id', 'class_id']	[]	2	0	2500	0.01	25	TRUE	TRUE	FALSE	-1	30	128	0.001	0.0392023	0.984483	0.984487	0.984487	0.9846	0.984364	0.0482064	0.982359	0.982457	0.982457	0.982212	0.982202	0.0595207	0.967816	0.968123	0.968123	0.968523	0.967556	0.00246951	-0.0080184	-0.00223955	-0.00911818	0	0.0680064	0.44888	0.00824835	0.00054989	0.0786143
clf	ionization_mode	ionization_mode_id	MoNA	clf_771-514-192-1_01 (04-12-2021_22-16-27)	[771, 514, 192]	['spectrum', 'collision_energy', 'total_exact_mass', 'precursor_mz', 'instrument_id', 'instrument_type_id', 'precursor_type_id', 'kingdom_id', 'superclass_id', 'class_id']	[]	2	0	2500	0.1	25	TRUE	TRUE	TRUE	-1	30	128	0.001	0.0407761	0.983967	0.983947	0.983947	0.983988	0.983838	0.0551438	0.979761	0.979429	0.979429	0.979977	0.979595	0.143783	0.952615	0.952419	0.952419	0.955235	0.952221	-0.00102979	-0.000729854	0.00623875	0.000979804	0	0.0187263	0.371376	0.0014797	-0.000519896	0.040022
clf	ionization_mode	ionization_mode_id	MoNA	clf_771-514-192-1_01 (04-12-2021_22-32-41)	[771, 514, 192]	['spectrum', 'collision_energy', 'total_exact_mass', 'precursor_mz', 'instrument_id', 'instrument_type_id', 'precursor_type_id', 'kingdom_id', 'superclass_id', 'class_id']	[]	2	0	2500	0.1	25	TRUE	TRUE	FALSE	-1	30	128	0.001	0.101745	0.969122	0.969133	0.969133	0.969505	0.968874	0.106966	0.967128	0.966922	0.966922	0.967503	0.966888	0.0820536	0.956182	0.955706	0.955706	0.958449	0.955701	0.00180964	-0.00692861	0.00392921	-0.00485903	0	-0.000669866	0.421146	0.00627874	-0.000129974	0.020186
clf	ionization_mode	ionization_mode_id	MoNA	clf_771-514-192-1_01 (04-12-2021_22-48-44)	[771, 514, 192]	['spectrum', 'collision_energy', 'total_exact_mass', 'precursor_mz', 'instrument_id', 'instrument_type_id', 'precursor_type_id', 'kingdom_id', 'superclass_id', 'class_id']	[]	2	0	2500	0.2	25	TRUE	TRUE	TRUE	-1	30	128	0.001	0.620878	0.863316	0.863291	0.863291	0.888061	0.86014	0.733935	0.84963	0.852313	0.852313	0.877517	0.846607	0.184605	0.946756	0.946252	0.946252	0.951276	0.946159	0.00137972	0.00226955	0.0112677	0.00273945	0	-0.00192961	0.425065	-2.9994e-05	0.00256949	0.0144071
clf	ionization_mode	ionization_mode_id	MoNA	clf_771-514-192-1_01 (04-12-2021_23-05-06)	[771, 514, 192]	['spectrum', 'collision_energy', 'total_exact_mass', 'precursor_mz', 'instrument_id', 'instrument_type_id', 'precursor_type_id', 'kingdom_id', 'superclass_id', 'class_id']	[]	2	0	2500	0.2	25	TRUE	TRUE	FALSE	-1	30	128	0.001	0.0570219	0.980008	0.980013	0.980013	0.98017	0.979849	0.0611027	0.977344	0.977211	0.977211	0.977262	0.977056	0.0422217	0.981912	0.981964	0.981964	0.981885	0.981742	0.0010098	0.00029994	0.00738852	0.000289942	0	0.0555689	0.438112	0.00483903	0.00373925	0.0771546
clf	ionization_mode	ionization_mode_id	MoNA	clf_771-514-192-1_01 (04-12-2021_23-22-10)	[771, 514, 192]	['spectrum', 'collision_energy', 'total_exact_mass', 'precursor_mz', 'instrument_id', 'instrument_type_id', 'precursor_type_id', 'kingdom_id', 'superclass_id', 'class_id']	[]	2	0	2500	0.5	25	TRUE	TRUE	TRUE	-1	30	128	0.001	0.0363277	0.986123	0.986122	0.986122	0.986164	0.98601	0.0475809	0.984769	0.984688	0.984688	0.98491	0.984668	0.071717	0.959069	0.95919	0.95919	0.960839	0.958773	0.00254949	-0.00308938	0.00457908	-0.00687862	0	0.0872226	0.434643	0.00269946	0.000439912	0.095151
clf	ionization_mode	ionization_mode_id	MoNA	clf_771-514-192-1_01 (04-12-2021_23-38-07)	[771, 514, 192]	['spectrum', 'collision_energy', 'total_exact_mass', 'precursor_mz', 'instrument_id', 'instrument_type_id', 'precursor_type_id', 'kingdom_id', 'superclass_id', 'class_id']	[]	2	0	2500	0.5	25	TRUE	TRUE	FALSE	-1	30	128	0.001	0.111702	0.963073	0.963074	0.963074	0.964064	0.962746	0.132027	0.951471	0.952024	0.952024	0.952202	0.951202	0.143064	0.950577	0.9507	0.9507	0.95167	0.950053	0.00302939	0.00159968	0.00177964	-0.00192961	0	0.0510598	0.412258	0.00125975	-0.000119976	0.0682863
clf	ionization_mode	ionization_mode_id	MoNA	clf_771-514-192-1_01 (04-12-2021_23-54-17)	[771, 514, 192]	['spectrum', 'collision_energy', 'total_exact_mass', 'precursor_mz', 'instrument_id', 'instrument_type_id', 'precursor_type_id', 'kingdom_id', 'superclass_id', 'class_id']	[]	2	0	2500	1	25	TRUE	TRUE	TRUE	-1	30	128	0.001	0.0801306	0.97175	0.971743	0.971743	0.971931	0.971517	0.097196	0.970734	0.970533	0.970533	0.971154	0.970375	0.114621	0.946416	0.946064	0.946064	0.950186	0.945884	-0.00279944	-0.00840832	0.0024895	-0.00543891	0	0.0515997	0.491092	-0.00512897	-0.00133973	0.0669266
clf	ionization_mode	ionization_mode_id	MoNA	clf_771-514-192-1_01 (05-12-2021_00-10-53)	[771, 514, 192]	['spectrum', 'collision_energy', 'total_exact_mass', 'precursor_mz', 'instrument_id', 'instrument_type_id', 'precursor_type_id', 'kingdom_id', 'superclass_id', 'class_id']	[]	2	0	2500	1	25	TRUE	TRUE	FALSE	-1	30	128	0.001	0.071292	0.975086	0.975182	0.975182	0.975323	0.974892	0.0827302	0.968744	0.96888	0.96888	0.968781	0.968502	0.0238781	0.98981	0.989832	0.989832	0.989875	0.989733	-0.000569886	-0.00019996	0.00543891	7.9984e-05	0	0.0293341	0.438962	-0.000959808	-0.000519896	0.0471806
clf	ionization_mode	ionization_mode_id	MoNA	clf_821-547-205-1_01 (05-12-2021_00-27-55)	[821, 547, 205]	['spectrum', 'collision_energy', 'total_exact_mass', 'precursor_mz', 'instrument_id', 'instrument_type_id', 'precursor_type_id', 'kingdom_id', 'superclass_id', 'class_id']	[]	2	0	2500	0.001	50	TRUE	TRUE	TRUE	-1	30	128	0.001	0.0374217	0.984608	0.98461	0.98461	0.984592	0.984489	0.0524365	0.982359	0.982371	0.982371	0.982213	0.98219	0.186713	0.95338	0.953641	0.953641	0.95651	0.952959	0.00153969	-0.000379924	0.0065087	-0.000489902	0	0.0257249	0.373265	0.000989802	0.00108978	0.0522795
clf	ionization_mode	ionization_mode_id	MoNA	clf_821-547-205-1_01 (05-12-2021_00-44-30)	[821, 547, 205]	['spectrum', 'collision_energy', 'total_exact_mass', 'precursor_mz', 'instrument_id', 'instrument_type_id', 'precursor_type_id', 'kingdom_id', 'superclass_id', 'class_id']	[]	2	0	2500	0.001	50	TRUE	TRUE	FALSE	-1	30	128	0.001	0.0491286	0.979993	0.980037	0.980037	0.980011	0.979838	0.0585152	0.978747	0.978773	0.978773	0.97875	0.978602	0.0346556	0.984885	0.984905	0.984905	0.984972	0.984797	-0.000759848	0.000279944	0.00587882	0.000569886	0	0.0869526	0.426225	-0.0190762	-0.00034993	0.108168
clf	ionization_mode	ionization_mode_id	MoNA	clf_821-547-205-1_01 (05-12-2021_00-59-22)	[821, 547, 205]	['spectrum', 'collision_energy', 'total_exact_mass', 'precursor_mz', 'instrument_id', 'instrument_type_id', 'precursor_type_id', 'kingdom_id', 'superclass_id', 'class_id']	[]	2	0	2500	0.01	50	TRUE	TRUE	TRUE	-1	30	128	0.001	0.0859568	0.971357	0.971547	0.971547	0.971742	0.971147	0.0873054	0.967328	0.967575	0.967575	0.968011	0.967082	0.127904	0.949898	0.949861	0.949861	0.953299	0.94939	-0.0024795	0.00125975	0.000939812	-0.00979804	0	0.0414117	0.391602	0.00872825	-0.00069986	0.0616777
clf	ionization_mode	ionization_mode_id	MoNA	clf_821-547-205-1_01 (05-12-2021_01-16-03)	[821, 547, 205]	['spectrum', 'collision_energy', 'total_exact_mass', 'precursor_mz', 'instrument_id', 'instrument_type_id', 'precursor_type_id', 'kingdom_id', 'superclass_id', 'class_id']	[]	2	0	2500	0.01	50	TRUE	TRUE	FALSE	-1	30	128	0.001	0.0790599	0.973831	0.973806	0.973806	0.974337	0.973623	0.0853237	0.974152	0.973907	0.973907	0.975187	0.974026	0.0875264	0.956182	0.956379	0.956379	0.958733	0.955808	0.000559888	-0.00626875	-0.00288942	-0.0114377	0	0.0140072	0.431834	-0.0178064	0.00089982	0.0344031
clf	ionization_mode	ionization_mode_id	MoNA	clf_821-547-205-1_01 (05-12-2021_01-32-40)	[821, 547, 205]	['spectrum', 'collision_energy', 'total_exact_mass', 'precursor_mz', 'instrument_id', 'instrument_type_id', 'precursor_type_id', 'kingdom_id', 'superclass_id', 'class_id']	[]	2	0	2500	0.1	50	TRUE	TRUE	TRUE	-1	30	128	0.001	0.0478072	0.980644	0.980671	0.980671	0.980729	0.980501	0.0548064	0.977519	0.977423	0.977423	0.977675	0.977346	0.0960641	0.952276	0.952484	0.952484	0.954407	0.951863	-0.00207958	-9.998e-05	-0.0024895	-0.00560888	0	0.0784943	0.39894	-0.0044891	-0.0015097	0.0907119
clf	ionization_mode	ionization_mode_id	MoNA	clf_821-547-205-1_01 (05-12-2021_01-49-01)	[821, 547, 205]	['spectrum', 'collision_energy', 'total_exact_mass', 'precursor_mz', 'instrument_id', 'instrument_type_id', 'precursor_type_id', 'kingdom_id', 'superclass_id', 'class_id']	[]	2	0	2500	0.1	50	TRUE	TRUE	FALSE	-1	30	128	0.001	0.0358455	0.985168	0.985186	0.985186	0.985146	0.985047	0.0530904	0.979748	0.979936	0.979936	0.979715	0.979669	0.167925	0.956776	0.956385	0.956385	0.959532	0.956404	0.000219956	9.998e-06	0.00607878	0.00172965	0	0.0135073	0.396041	0.00753849	-8.9982e-05	0.0374325
clf	ionization_mode	ionization_mode_id	MoNA	clf_821-547-205-1_01 (05-12-2021_02-05-47)	[821, 547, 205]	['spectrum', 'collision_energy', 'total_exact_mass', 'precursor_mz', 'instrument_id', 'instrument_type_id', 'precursor_type_id', 'kingdom_id', 'superclass_id', 'class_id']	[]	2	0	2500	0.2	50	TRUE	TRUE	TRUE	-1	30	128	0.001	0.035868	0.985967	0.985999	0.985999	0.985946	0.985858	0.045848	0.984756	0.984464	0.984464	0.985081	0.984603	0.0380407	0.979789	0.979747	0.979747	0.980053	0.979613	-0.000669866	-0.00178964	0.00627874	-0.00226955	0	0.0220956	0.454329	-0.000259948	0.00126975	0.0496401
clf	ionization_mode	ionization_mode_id	MoNA	clf_821-547-205-1_01 (05-12-2021_02-21-54)	[821, 547, 205]	['spectrum', 'collision_energy', 'total_exact_mass', 'precursor_mz', 'instrument_id', 'instrument_type_id', 'precursor_type_id', 'kingdom_id', 'superclass_id', 'class_id']	[]	2	0	2500	0.2	50	TRUE	TRUE	FALSE	-1	30	128	0.001	0.129988	0.960551	0.960485	0.960485	0.961537	0.960207	0.145066	0.956104	0.956608	0.956608	0.957287	0.955801	0.0627845	0.966118	0.966081	0.966081	0.967071	0.965818	0.000679864	-0.00575885	0.0030094	-0.00756849	0	0.0384923	0.528494	0.00140972	0.00653869	0.055219
clf	ionization_mode	ionization_mode_id	MoNA	clf_821-547-205-1_01 (05-12-2021_02-38-07)	[821, 547, 205]	['spectrum', 'collision_energy', 'total_exact_mass', 'precursor_mz', 'instrument_id', 'instrument_type_id', 'precursor_type_id', 'kingdom_id', 'superclass_id', 'class_id']	[]	2	0	2500	0.5	50	TRUE	TRUE	TRUE	-1	30	128	0.001	0.119811	0.966863	0.966935	0.966935	0.967648	0.966575	0.120712	0.961312	0.961044	0.961044	0.961816	0.961049	0.0698327	0.961277	0.960934	0.960934	0.962544	0.960903	0.000539892	-0.00329934	-0.00229954	-0.0156069	0	0.0116477	0.339402	0.00079984	-0.000139972	0.0405819
clf	ionization_mode	ionization_mode_id	MoNA	clf_821-547-205-1_01 (05-12-2021_02-54-04)	[821, 547, 205]	['spectrum', 'collision_energy', 'total_exact_mass', 'precursor_mz', 'instrument_id', 'instrument_type_id', 'precursor_type_id', 'kingdom_id', 'superclass_id', 'class_id']	[]	2	0	2500	0.5	50	TRUE	TRUE	FALSE	-1	30	128	0.001	0.0395834	0.984934	0.984952	0.984952	0.984913	0.984808	0.0572503	0.980769	0.980985	0.980985	0.980751	0.980663	0.0783061	0.955418	0.955136	0.955136	0.957646	0.954881	0.00220956	-0.00309938	-0.00286943	-0.00637872	0	0.0070086	0.444501	-0.00103979	0.000579884	0.0247151
clf	ionization_mode	ionization_mode_id	MoNA	clf_821-547-205-1_01 (05-12-2021_03-12-10)	[821, 547, 205]	['spectrum', 'collision_energy', 'total_exact_mass', 'precursor_mz', 'instrument_id', 'instrument_type_id', 'precursor_type_id', 'kingdom_id', 'superclass_id', 'class_id']	[]	2	0	2500	1	50	TRUE	TRUE	TRUE	-1	30	128	0.001	0.0422258	0.983732	0.983717	0.983717	0.983836	0.983617	0.0524463	0.97876	0.978709	0.978709	0.978794	0.978538	0.0875852	0.95856	0.958339	0.958339	0.960774	0.958092	0.00379924	-0.00184963	0.00582883	-0.00385923	0	0.0332633	0.4001	-0.000889822	0.000739852	0.0386223
clf	ionization_mode	ionization_mode_id	MoNA	clf_821-547-205-1_01 (05-12-2021_03-34-05)	[821, 547, 205]	['spectrum', 'collision_energy', 'total_exact_mass', 'precursor_mz', 'instrument_id', 'instrument_type_id', 'precursor_type_id', 'kingdom_id', 'superclass_id', 'class_id']	[]	2	0	2500	1	50	TRUE	TRUE	FALSE	-1	30	128	0.001	0.196166	0.923361	0.923753	0.923753	0.931305	0.922529	0.206706	0.918831	0.919881	0.919881	0.926886	0.918116	0.127798	0.935462	0.936325	0.936325	0.941541	0.934925	0.00243951	-0.0123075	-0.00402919	-0.00565887	0	0.00592881	0.441562	-0.0186763	0.000579884	0.0219656
clf	ionization_mode	ionization_mode_id	MoNA	clf_921-614-230-1_01 (05-12-2021_04-34-04)	[921, 614, 230]	['spectrum', 'collision_energy', 'total_exact_mass', 'precursor_mz', 'instrument_id', 'instrument_type_id', 'precursor_type_id', 'kingdom_id', 'superclass_id', 'class_id']	[]	2	0	2500	0.001	100	TRUE	TRUE	TRUE	-1	30	128	0.001	0.0442736	0.981265	0.981297	0.981297	0.981224	0.981107	0.0500115	0.98254	0.982452	0.982452	0.98261	0.982416	0.0936974	0.954229	0.954217	0.954217	0.956327	0.953822	0.00069986	-0.00104979	-0.00759848	-0.010148	0	0.0885523	0.358018	-0.00763847	-0.000419916	0.108258
clf	ionization_mode	ionization_mode_id	MoNA	clf_921-614-230-1_01 (05-12-2021_05-28-41)	[921, 614, 230]	['spectrum', 'collision_energy', 'total_exact_mass', 'precursor_mz', 'instrument_id', 'instrument_type_id', 'precursor_type_id', 'kingdom_id', 'superclass_id', 'class_id']	[]	2	0	2500	0.001	100	TRUE	TRUE	FALSE	-1	30	128	0.001	0.044154	0.985078	0.985082	0.985082	0.985138	0.984961	0.0556252	0.980756	0.980683	0.980683	0.980914	0.980599	0.110874	0.953889	0.954235	0.954235	0.956717	0.953442	0.000289942	0.000779844	0.00965807	0.000419916	0	0.0316437	0.440552	0.00785843	-0.000719856	0.0570486
clf	ionization_mode	ionization_mode_id	MoNA	clf_921-614-230-1_01 (05-12-2021_05-48-01)	[921, 614, 230]	['spectrum', 'collision_energy', 'total_exact_mass', 'precursor_mz', 'instrument_id', 'instrument_type_id', 'precursor_type_id', 'kingdom_id', 'superclass_id', 'class_id']	[]	2	0	2500	0.01	100	TRUE	TRUE	TRUE	-1	30	128	0.001	0.0467056	0.982089	0.9821	0.9821	0.982143	0.981951	0.0567782	0.976918	0.976836	0.976836	0.977072	0.976764	0.10997	0.953804	0.95383	0.95383	0.956256	0.953381	0.00054989	-0.00418916	0.00119976	-0.0080084	0	0.0421816	0.407019	-0.00345931	-0.00112977	0.0523895
clf	ionization_mode	ionization_mode_id	MoNA	clf_921-614-230-1_01 (05-12-2021_06-02-49)	[921, 614, 230]	['spectrum', 'collision_energy', 'total_exact_mass', 'precursor_mz', 'instrument_id', 'instrument_type_id', 'precursor_type_id', 'kingdom_id', 'superclass_id', 'class_id']	[]	2	0	2500	0.01	100	TRUE	TRUE	FALSE	-1	30	128	0.001	0.134829	0.956706	0.956574	0.956574	0.958749	0.956296	0.157185	0.950514	0.951364	0.951364	0.952579	0.950058	0.188326	0.941746	0.941688	0.941688	0.946794	0.941115	-0.000769846	0.000119976	0.00595881	-0.00356929	0	0.0274745	0.406979	-0.0055189	-0.00059988	0.05012
clf	ionization_mode	ionization_mode_id	MoNA	clf_921-614-230-1_01 (05-12-2021_06-17-26)	[921, 614, 230]	['spectrum', 'collision_energy', 'total_exact_mass', 'precursor_mz', 'instrument_id', 'instrument_type_id', 'precursor_type_id', 'kingdom_id', 'superclass_id', 'class_id']	[]	2	0	2500	0.1	100	TRUE	TRUE	TRUE	-1	30	128	0.001	0.0493034	0.983157	0.983114	0.983114	0.983186	0.983026	0.0610045	0.976543	0.976535	0.976535	0.976701	0.976406	0.131141	0.95287	0.953277	0.953277	0.955148	0.952489	0.00124975	0.000209958	0.00693861	-0.00131974	0	0.0254249	0.368856	0.00258948	0.00189962	0.0531694
clf	ionization_mode	ionization_mode_id	MoNA	clf_921-614-230-1_01 (05-12-2021_06-32-01)	[921, 614, 230]	['spectrum', 'collision_energy', 'total_exact_mass', 'precursor_mz', 'instrument_id', 'instrument_type_id', 'precursor_type_id', 'kingdom_id', 'superclass_id', 'class_id']	[]	2	0	2500	0.1	100	TRUE	TRUE	FALSE	-1	30	128	0.001	0.0407754	0.984939	0.984939	0.984939	0.98498	0.984816	0.0575277	0.979955	0.979445	0.979445	0.980179	0.979708	0.101035	0.958899	0.958997	0.958997	0.960524	0.958518	0.00441912	-0.00338932	-0.000789842	-0.0040092	0	0.0943611	0.437722	0.00690862	0.00128974	0.0959608
clf	ionization_mode	ionization_mode_id	MoNA	clf_921-614-230-1_01 (05-12-2021_06-46-25)	[921, 614, 230]	['spectrum', 'collision_energy', 'total_exact_mass', 'precursor_mz', 'instrument_id', 'instrument_type_id', 'precursor_type_id', 'kingdom_id', 'superclass_id', 'class_id']	[]	2	0	2500	0.2	100	TRUE	TRUE	TRUE	-1	30	128	0.001	0.0364947	0.984571	0.984636	0.984636	0.984503	0.984449	0.0437987	0.980362	0.980435	0.980435	0.980287	0.980153	0.142245	0.955673	0.955804	0.955804	0.957706	0.955275	0.000589882	-0.000609878	0.0075085	0.00074985	0	0.0161168	0.416507	0.00484903	0.000719856	0.0453509
clf	ionization_mode	ionization_mode_id	MoNA	clf_921-614-230-1_01 (05-12-2021_07-01-06)	[921, 614, 230]	['spectrum', 'collision_energy', 'total_exact_mass', 'precursor_mz', 'instrument_id', 'instrument_type_id', 'precursor_type_id', 'kingdom_id', 'superclass_id', 'class_id']	[]	2	0	2500	0.2	100	TRUE	TRUE	FALSE	-1	30	128	0.001	0.0482241	0.981195	0.981163	0.981163	0.981348	0.98104	0.0505564	0.977965	0.978063	0.978063	0.977952	0.97778	0.0981419	0.950408	0.950729	0.950729	0.952409	0.950013	-0.00111978	-0.000869826	-0.00891822	-0.00488902	0	0.0244651	0.463527	0.00859828	0.000309938	0.0390622
clf	ionization_mode	ionization_mode_id	MoNA	clf_921-614-230-1_01 (05-12-2021_07-15-48)	[921, 614, 230]	['spectrum', 'collision_energy', 'total_exact_mass', 'precursor_mz', 'instrument_id', 'instrument_type_id', 'precursor_type_id', 'kingdom_id', 'superclass_id', 'class_id']	[]	2	0	2500	0.5	100	TRUE	TRUE	TRUE	-1	30	128	0.001	0.0629536	0.975953	0.975958	0.975958	0.976193	0.975777	0.0714394	0.976336	0.97606	0.97606	0.97674	0.975988	0.0807967	0.952955	0.953101	0.953101	0.955413	0.952552	-0.0004999	-0.0106879	-0.00411918	-0.00980804	0	0.00421916	0.409228	-0.0108578	-0.000169966	0.0259248
clf	ionization_mode	ionization_mode_id	MoNA	clf_921-614-230-1_01 (05-12-2021_07-30-40)	[921, 614, 230]	['spectrum', 'collision_energy', 'total_exact_mass', 'precursor_mz', 'instrument_id', 'instrument_type_id', 'precursor_type_id', 'kingdom_id', 'superclass_id', 'class_id']	[]	2	0	2500	0.5	100	TRUE	TRUE	FALSE	-1	30	128	0.001	0.0417322	0.983223	0.983228	0.983228	0.983226	0.983095	0.0477201	0.979761	0.979891	0.979891	0.97968	0.979586	0.0610023	0.968325	0.968339	0.968339	0.969585	0.968092	0.00318936	-0.00420916	0.00270946	-0.00569886	0	0.0405919	0.467866	0.0285243	0.00423915	0.0661068
clf	ionization_mode	ionization_mode_id	MoNA	clf_921-614-230-1_01 (05-12-2021_07-45-32)	[921, 614, 230]	['spectrum', 'collision_energy', 'total_exact_mass', 'precursor_mz', 'instrument_id', 'instrument_type_id', 'precursor_type_id', 'kingdom_id', 'superclass_id', 'class_id']	[]	2	0	2500	1	100	TRUE	TRUE	TRUE	-1	30	128	0.001	0.035647	0.986146	0.986201	0.986201	0.98612	0.986031	0.0632348	0.982159	0.982062	0.982062	0.982121	0.981963	0.0449033	0.977582	0.977628	0.977628	0.977963	0.977447	0.00162967	0.00642871	0.00064987	-0.00708858	0	0.0574485	0.49945	-0.0110378	0.0045191	0.0780044
clf	ionization_mode	ionization_mode_id	MoNA	clf_921-614-230-1_01 (05-12-2021_08-00-11)	[921, 614, 230]	['spectrum', 'collision_energy', 'total_exact_mass', 'precursor_mz', 'instrument_id', 'instrument_type_id', 'precursor_type_id', 'kingdom_id', 'superclass_id', 'class_id']	[]	2	0	2500	1	100	TRUE	TRUE	FALSE	-1	30	128	0.001	0.0618985	0.968717	0.968714	0.968714	0.969158	0.968455	0.0741657	0.966514	0.965646	0.965646	0.967728	0.966137	0.18338	0.945822	0.944376	0.944376	0.951292	0.945083	0.00126975	0.000719856	0.00607878	-0.00302939	0	-0.0161868	0.424455	0.0134273	0.000709858	0.00327934
clf	ionization_mode	ionization_mode_id	HMDB	clf_298-198-74-1_01 (05-12-2021_16-34-07)	[298, 198, 74]	['spectrum', 'collision_energy', 'kingdom_id', 'superclass_id', 'class_id']	[]	2	0	2500	0.001	10	TRUE	TRUE	TRUE	-1	30	128	0.001	0.231533	0.887507	0.887468	0.887468	0.888079	0.886711	0.365743	0.848047	0.848552	0.848552	0.848533	0.846756	0.29542	0.851562	0.852149	0.852149	0.852553	0.85078	0.00393333	0.103367			-0.000533333			0.542767	0.00916667
clf	ionization_mode	ionization_mode_id	HMDB	clf_298-198-74-1_01 (05-12-2021_16-42-09)	[298, 198, 74]	['spectrum', 'collision_energy', 'kingdom_id', 'superclass_id', 'class_id']	[]	2	0	2500	0.001	10	TRUE	TRUE	FALSE	-1	30	128	0.001	0.20676	0.899885	0.900101	0.900101	0.904329	0.898927	0.348361	0.844401	0.83807	0.83807	0.853304	0.839931	0.299863	0.883231	0.882388	0.882388	0.887258	0.881812	0.00986667	0.0754333			6.66667e-05			0.816467	0.00996667
clf	ionization_mode	ionization_mode_id	HMDB	clf_298-198-74-1_01 (05-12-2021_16-50-14)	[298, 198, 74]	['spectrum', 'collision_energy', 'kingdom_id', 'superclass_id', 'class_id']	[]	2	0	2500	0.01	10	TRUE	TRUE	TRUE	-1	30	128	0.001	0.238497	0.885383	0.88535	0.88535	0.885372	0.884537	0.320606	0.850065	0.85119	0.85119	0.848034	0.848638	0.300778	0.856259	0.856849	0.856849	0.855393	0.855061	0.00446667	0.112			6.66667e-05			0.567533	0.000566667
clf	ionization_mode	ionization_mode_id	HMDB	clf_298-198-74-1_01 (05-12-2021_16-58-20)	[298, 198, 74]	['spectrum', 'collision_energy', 'kingdom_id', 'superclass_id', 'class_id']	[]	2	0	2500	0.01	10	TRUE	TRUE	FALSE	-1	30	128	0.001	0.205844	0.907013	0.907137	0.907137	0.907562	0.906354	0.271746	0.871289	0.871373	0.871373	0.870946	0.87039	0.276922	0.883092	0.882062	0.882062	0.883873	0.882007	0.0077	0.0907			-0.0001			0.740233	0.0065
clf	ionization_mode	ionization_mode_id	HMDB	clf_298-198-74-1_01 (05-12-2021_17-06-38)	[298, 198, 74]	['spectrum', 'collision_energy', 'kingdom_id', 'superclass_id', 'class_id']	[]	2	0	2500	0.1	10	TRUE	TRUE	TRUE	-1	30	128	0.001	0.252541	0.876918	0.877078	0.877078	0.877079	0.876128	0.376213	0.823438	0.823762	0.823762	0.826744	0.821219	0.315842	0.846075	0.845963	0.845963	0.846237	0.844494	0.0244667	0.104267			-3.33333e-05			0.640833	0.0155
clf	ionization_mode	ionization_mode_id	HMDB	clf_298-198-74-1_01 (05-12-2021_17-15-04)	[298, 198, 74]	['spectrum', 'collision_energy', 'kingdom_id', 'superclass_id', 'class_id']	[]	2	0	2500	0.1	10	TRUE	TRUE	FALSE	-1	30	128	0.001	0.208202	0.904734	0.90476	0.90476	0.906576	0.903967	0.326729	0.838802	0.834548	0.834548	0.844469	0.835445	0.271381	0.884347	0.884909	0.884909	0.884463	0.882893	0.005	0.0764333			0.0001			0.8761	0.0046
clf	ionization_mode	ionization_mode_id	HMDB	clf_298-198-74-1_01 (05-12-2021_17-23-38)	[298, 198, 74]	['spectrum', 'collision_energy', 'kingdom_id', 'superclass_id', 'class_id']	[]	2	0	2500	0.2	10	TRUE	TRUE	TRUE	-1	30	128	0.001	0.262679	0.872148	0.872092	0.872092	0.872781	0.871215	0.390959	0.839779	0.838636	0.838636	0.839554	0.837527	0.345536	0.842029	0.843153	0.843153	0.841636	0.84115	0.00863333	0.1107			-0.0001			0.579433	0.00443333
clf	ionization_mode	ionization_mode_id	HMDB	clf_298-198-74-1_01 (05-12-2021_17-31-49)	[298, 198, 74]	['spectrum', 'collision_energy', 'kingdom_id', 'superclass_id', 'class_id']	[]	2	0	2500	0.2	10	TRUE	TRUE	FALSE	-1	30	128	0.001	0.217989	0.898426	0.898255	0.898255	0.900455	0.897542	0.37206	0.847852	0.849386	0.849386	0.854903	0.846051	0.277781	0.868722	0.869485	0.869485	0.870592	0.867824	0.0140333	0.0802333			-3.33333e-05			0.721733	0.00123333
clf	ionization_mode	ionization_mode_id	HMDB	clf_298-198-74-1_01 (05-12-2021_17-40-09)	[298, 198, 74]	['spectrum', 'collision_energy', 'kingdom_id', 'superclass_id', 'class_id']	[]	2	0	2500	0.5	10	TRUE	TRUE	TRUE	-1	30	128	0.001	0.269758	0.867553	0.867575	0.867575	0.867901	0.866629	0.392717	0.807031	0.813193	0.813193	0.809198	0.805345	0.344251	0.830962	0.831216	0.831216	0.830715	0.829966	0.00126667	0.105633			0			0.5307	0.00156667
clf	ionization_mode	ionization_mode_id	HMDB	clf_298-198-74-1_01 (05-12-2021_17-48-18)	[298, 198, 74]	['spectrum', 'collision_energy', 'kingdom_id', 'superclass_id', 'class_id']	[]	2	0	2500	0.5	10	TRUE	TRUE	FALSE	-1	30	128	0.001	0.240541	0.884207	0.884306	0.884306	0.885762	0.883226	0.322045	0.839258	0.83635	0.83635	0.843451	0.837166	0.275932	0.883138	0.884058	0.884058	0.88418	0.882526	0.0254333	0.0633			0.0005			0.658567	-0.00313333
clf	ionization_mode	ionization_mode_id	HMDB	clf_298-198-74-1_01 (05-12-2021_17-56-45)	[298, 198, 74]	['spectrum', 'collision_energy', 'kingdom_id', 'superclass_id', 'class_id']	[]	2	0	2500	1	10	TRUE	TRUE	TRUE	-1	30	128	0.001	0.283565	0.857087	0.857184	0.857184	0.857249	0.856057	0.402107	0.808984	0.809745	0.809745	0.80939	0.807328	0.355498	0.825428	0.825546	0.825546	0.824304	0.823867	-0.00116667	0.1162			0.000366667			0.4894	-0.0075
clf	ionization_mode	ionization_mode_id	HMDB	clf_298-198-74-1_01 (05-12-2021_18-04-53)	[298, 198, 74]	['spectrum', 'collision_energy', 'kingdom_id', 'superclass_id', 'class_id']	[]	2	0	2500	1	10	TRUE	TRUE	FALSE	-1	30	128	0.001	0.211906	0.902015	0.902053	0.902053	0.902313	0.901348	0.324726	0.831706	0.829143	0.829143	0.832958	0.829863	0.268396	0.882441	0.881366	0.881366	0.883954	0.881657	0.0216667	0.0855			-3.33333e-05			0.779667	0.00576667
clf	ionization_mode	ionization_mode_id	HMDB	clf_308-205-77-1_01 (05-12-2021_18-13-21)	[308, 205, 77]	['spectrum', 'collision_energy', 'kingdom_id', 'superclass_id', 'class_id']	[]	2	0	2500	0.001	15	TRUE	TRUE	TRUE	-1	30	128	0.001	0.194095	0.906581	0.906547	0.906547	0.90755	0.905856	0.346465	0.844401	0.841062	0.841062	0.846824	0.841331	0.234725	0.895833	0.895728	0.895728	0.895796	0.895122	0.00453333	0.130133			-3.33333e-05			0.609133	-0.00463333
clf	ionization_mode	ionization_mode_id	HMDB	clf_308-205-77-1_01 (05-12-2021_18-21-48)	[308, 205, 77]	['spectrum', 'collision_energy', 'kingdom_id', 'superclass_id', 'class_id']	[]	2	0	2500	0.001	15	TRUE	TRUE	FALSE	-1	30	128	0.001	0.160363	0.927142	0.927267	0.927267	0.927063	0.926596	0.235725	0.888151	0.887302	0.887302	0.887588	0.886784	0.222678	0.908715	0.909256	0.909256	0.908644	0.908126	0.0205667	0.0655333			0.0002			0.823733	0.00666667
clf	ionization_mode	ionization_mode_id	HMDB	clf_308-205-77-1_01 (05-12-2021_18-30-14)	[308, 205, 77]	['spectrum', 'collision_energy', 'kingdom_id', 'superclass_id', 'class_id']	[]	2	0	2500	0.01	15	TRUE	TRUE	TRUE	-1	30	128	0.001	0.202172	0.904007	0.903883	0.903883	0.904584	0.903287	0.321985	0.842708	0.840905	0.840905	0.847649	0.84134	0.309595	0.867746	0.86741	0.86741	0.867549	0.866657	-0.00183333	0.0803333			6.66667e-05			0.4181	-0.0013
clf	ionization_mode	ionization_mode_id	HMDB	clf_308-205-77-1_01 (05-12-2021_18-38-27)	[308, 205, 77]	['spectrum', 'collision_energy', 'kingdom_id', 'superclass_id', 'class_id']	[]	2	0	2500	0.01	15	TRUE	TRUE	FALSE	-1	30	128	0.001	0.145404	0.931626	0.931586	0.931586	0.931893	0.931134	0.237783	0.880534	0.881671	0.881671	0.879304	0.879219	0.188019	0.914667	0.914005	0.914005	0.91449	0.913795	0.0119333	0.0606333			-0.0012			0.793633	0.011
clf	ionization_mode	ionization_mode_id	HMDB	clf_308-205-77-1_01 (05-12-2021_18-46-44)	[308, 205, 77]	['spectrum', 'collision_energy', 'kingdom_id', 'superclass_id', 'class_id']	[]	2	0	2500	0.1	15	TRUE	TRUE	TRUE	-1	30	128	0.001	0.213747	0.899062	0.899002	0.899002	0.899189	0.898305	0.335044	0.837565	0.837306	0.837306	0.839615	0.836104	0.305059	0.8617	0.860845	0.860845	0.862352	0.860742	-0.0046	0.1194			-0.000133333			0.509267	0.00713333
clf	ionization_mode	ionization_mode_id	HMDB	clf_308-205-77-1_01 (05-12-2021_18-55-16)	[308, 205, 77]	['spectrum', 'collision_energy', 'kingdom_id', 'superclass_id', 'class_id']	[]	2	0	2500	0.1	15	TRUE	TRUE	FALSE	-1	30	128	0.001	0.166863	0.924339	0.924279	0.924279	0.924395	0.923763	0.270188	0.889128	0.888268	0.888268	0.890213	0.887633	0.238825	0.899042	0.898804	0.898804	0.899199	0.898377	-0.00546667	0.0759333			3.33333e-05			0.8151	0.0146
clf	ionization_mode	ionization_mode_id	HMDB	clf_308-205-77-1_01 (05-12-2021_19-03-35)	[308, 205, 77]	['spectrum', 'collision_energy', 'kingdom_id', 'superclass_id', 'class_id']	[]	2	0	2500	0.2	15	TRUE	TRUE	TRUE	-1	30	128	0.001	0.2208	0.895027	0.894884	0.894884	0.894919	0.894188	0.350238	0.812891	0.813506	0.813506	0.814204	0.81256	0.312186	0.858863	0.858852	0.858852	0.858435	0.85769	-0.00246667	0.0987333			0.000266667			0.507433	0.0059
clf	ionization_mode	ionization_mode_id	HMDB	clf_308-205-77-1_01 (05-12-2021_19-11-50)	[308, 205, 77]	['spectrum', 'collision_energy', 'kingdom_id', 'superclass_id', 'class_id']	[]	2	0	2500	0.2	15	TRUE	TRUE	FALSE	-1	30	128	0.001	0.173434	0.920081	0.920119	0.920119	0.920352	0.919471	0.219953	0.891341	0.888749	0.888749	0.892769	0.889848	0.226014	0.898019	0.898751	0.898751	0.898794	0.89759	0.0132	0.0635333			0.001			0.838867	0.0245
clf	ionization_mode	ionization_mode_id	HMDB	clf_308-205-77-1_01 (05-12-2021_19-20-18)	[308, 205, 77]	['spectrum', 'collision_energy', 'kingdom_id', 'superclass_id', 'class_id']	[]	2	0	2500	0.5	15	TRUE	TRUE	TRUE	-1	30	128	0.001	0.240226	0.881513	0.881532	0.881532	0.881416	0.880638	0.382806	0.817513	0.816837	0.816837	0.815996	0.815922	0.350226	0.843099	0.843457	0.843457	0.844557	0.842228	0.0148	0.119067			-6.66667e-05			0.6154	0.00836667
clf	ionization_mode	ionization_mode_id	HMDB	clf_308-205-77-1_01 (05-12-2021_19-47-21)	[308, 205, 77]	['spectrum', 'collision_energy', 'kingdom_id', 'superclass_id', 'class_id']	[]	2	0	2500	0.5	15	TRUE	TRUE	FALSE	-1	30	128	0.001	0.199367	0.908882	0.909068	0.909068	0.909553	0.908219	0.290127	0.867122	0.861473	0.861473	0.868773	0.863396	0.283688	0.882487	0.88285	0.88285	0.883087	0.881916	0.0281	0.0666			-0.0001			0.854333	-0.0119
clf	ionization_mode	ionization_mode_id	HMDB	clf_308-205-77-1_01 (05-12-2021_20-21-52)	[308, 205, 77]	['spectrum', 'collision_energy', 'kingdom_id', 'superclass_id', 'class_id']	[]	2	0	2500	1	15	TRUE	TRUE	TRUE	-1	30	128	0.001	0.272548	0.862371	0.862298	0.862298	0.865021	0.861227	0.469273	0.766406	0.762164	0.762164	0.77086	0.762222	0.37314	0.816546	0.816898	0.816898	0.819121	0.815007	-0.00476667	0.105233			-3.33333e-05			0.4363	0.000733333
clf	ionization_mode	ionization_mode_id	HMDB	clf_308-205-77-1_01 (05-12-2021_20-59-38)	[308, 205, 77]	['spectrum', 'collision_energy', 'kingdom_id', 'superclass_id', 'class_id']	[]	2	0	2500	1	15	TRUE	TRUE	FALSE	-1	30	128	0.001	0.186008	0.912044	0.911904	0.911904	0.912332	0.911315	0.313971	0.852214	0.854121	0.854121	0.852019	0.85162	0.260937	0.877372	0.875827	0.875827	0.877063	0.875893	0.0461667	0.0576667			0.000433333			0.956967	0.0384
clf	ionization_mode	ionization_mode_id	HMDB	clf_328-218-82-1_01 (05-12-2021_21-25-22)	[328, 218, 82]	['spectrum', 'collision_energy', 'kingdom_id', 'superclass_id', 'class_id']	[]	2	0	2500	0.001	25	TRUE	TRUE	TRUE	-1	30	128	0.001	0.169718	0.928281	0.928375	0.928375	0.929827	0.927713	0.306757	0.854427	0.842945	0.842945	0.861637	0.847314	0.245103	0.908622	0.909172	0.909172	0.909163	0.908169	0.00463333	0.0857			-3.33333e-05			0.642467	0.00756667
clf	ionization_mode	ionization_mode_id	HMDB	clf_328-218-82-1_01 (05-12-2021_21-33-45)	[328, 218, 82]	['spectrum', 'collision_energy', 'kingdom_id', 'superclass_id', 'class_id']	[]	2	0	2500	0.001	25	TRUE	TRUE	FALSE	-1	30	128	0.001	0.127766	0.942458	0.942458	0.942458	0.942639	0.942029	0.244118	0.898893	0.898477	0.898477	0.901141	0.897713	0.193136	0.920666	0.92031	0.92031	0.920722	0.919992	0.00656667	0.0641			-0.000633333			0.5974	0.00426667
clf	ionization_mode	ionization_mode_id	HMDB	clf_328-218-82-1_01 (05-12-2021_21-42-09)	[328, 218, 82]	['spectrum', 'collision_energy', 'kingdom_id', 'superclass_id', 'class_id']	[]	2	0	2500	0.01	25	TRUE	TRUE	TRUE	-1	30	128	0.001	0.143504	0.93725	0.93745	0.93745	0.937772	0.936772	0.253869	0.881771	0.881612	0.881612	0.883982	0.879589	0.211774	0.912807	0.912359	0.912359	0.91349	0.911906	-0.00433333	0.0767333			0.000133333			0.578033	-0.00516667
clf	ionization_mode	ionization_mode_id	HMDB	clf_328-218-82-1_01 (05-12-2021_21-50-30)	[328, 218, 82]	['spectrum', 'collision_energy', 'kingdom_id', 'superclass_id', 'class_id']	[]	2	0	2500	0.01	25	TRUE	TRUE	FALSE	-1	30	128	0.001	0.121761	0.946031	0.94608	0.94608	0.946004	0.945626	0.242339	0.888151	0.887501	0.887501	0.888972	0.887652	0.201764	0.915969	0.915888	0.915888	0.91553	0.914947	0.00143333	0.0621333			0.000633333			0.569233	0.00266667
clf	ionization_mode	ionization_mode_id	HMDB	clf_328-218-82-1_01 (05-12-2021_21-58-54)	[328, 218, 82]	['spectrum', 'collision_energy', 'kingdom_id', 'superclass_id', 'class_id']	[]	2	0	2500	0.1	25	TRUE	TRUE	TRUE	-1	30	128	0.001	0.170899	0.924782	0.92476	0.92476	0.925047	0.92422	0.276703	0.881055	0.88392	0.88392	0.882531	0.880464	0.238861	0.894252	0.893818	0.893818	0.89506	0.893467	-0.0229667	0.0945			3.33333e-05			0.489133	-0.0114667
clf	ionization_mode	ionization_mode_id	HMDB	clf_328-218-82-1_01 (05-12-2021_22-07-05)	[328, 218, 82]	['spectrum', 'collision_energy', 'kingdom_id', 'superclass_id', 'class_id']	[]	2	0	2500	0.1	25	TRUE	TRUE	FALSE	-1	30	128	0.001	0.13385	0.93798	0.93797	0.93797	0.938588	0.937522	0.226291	0.893034	0.89768	0.89768	0.893183	0.892187	0.224662	0.910342	0.910266	0.910266	0.910773	0.909523	0.00513333	0.0867667			-0.0008			0.516367	-0.00573333
clf	ionization_mode	ionization_mode_id	HMDB	clf_328-218-82-1_01 (05-12-2021_22-15-24)	[328, 218, 82]	['spectrum', 'collision_energy', 'kingdom_id', 'superclass_id', 'class_id']	[]	2	0	2500	0.2	25	TRUE	TRUE	TRUE	-1	30	128	0.001	0.192559	0.912323	0.912284	0.912284	0.912877	0.91171	0.244985	0.886914	0.887108	0.887108	0.886793	0.886117	0.28502	0.882348	0.882284	0.882284	0.882563	0.881307	-0.00166667	0.0996			6.66667e-05			0.5664	0.00443333
clf	ionization_mode	ionization_mode_id	HMDB	clf_328-218-82-1_01 (05-12-2021_22-41-06)	[328, 218, 82]	['spectrum', 'collision_energy', 'kingdom_id', 'superclass_id', 'class_id']	[]	2	0	2500	0.2	25	TRUE	TRUE	FALSE	-1	30	128	0.001	0.13756	0.935642	0.935654	0.935654	0.935648	0.935143	0.257832	0.885938	0.887698	0.887698	0.886356	0.884861	0.227739	0.898949	0.898548	0.898548	0.898509	0.897924	-0.00806667	0.062			-0.000266667			0.336067	-0.0128667
clf	ionization_mode	ionization_mode_id	HMDB	clf_328-218-82-1_01 (05-12-2021_23-15-17)	[328, 218, 82]	['spectrum', 'collision_energy', 'kingdom_id', 'superclass_id', 'class_id']	[]	2	0	2500	0.5	25	TRUE	TRUE	TRUE	-1	30	128	0.001	0.225455	0.89244	0.892549	0.892549	0.896118	0.89145	0.333263	0.844141	0.847114	0.847114	0.849482	0.842153	0.309351	0.861747	0.861676	0.861676	0.865501	0.860354	0.00673333	0.105467			-0.000133333			0.6977	0.00443333
clf	ionization_mode	ionization_mode_id	HMDB	clf_328-218-82-1_01 (05-12-2021_23-52-35)	[328, 218, 82]	['spectrum', 'collision_energy', 'kingdom_id', 'superclass_id', 'class_id']	[]	2	0	2500	0.5	25	TRUE	TRUE	FALSE	-1	30	128	0.001	0.321964	0.876703	0.876916	0.876916	0.891981	0.874691	0.495099	0.820508	0.824353	0.824353	0.851083	0.816751	0.426532	0.846401	0.847031	0.847031	0.862936	0.844115	0.0545667	0.0811333			0.0005			0.4585	-0.0099
clf	ionization_mode	ionization_mode_id	HMDB	clf_328-218-82-1_01 (06-12-2021_00-29-03)	[328, 218, 82]	['spectrum', 'collision_energy', 'kingdom_id', 'superclass_id', 'class_id']	[]	2	0	2500	1	25	TRUE	TRUE	TRUE	-1	30	128	0.001	0.244897	0.877871	0.877867	0.877867	0.878316	0.877005	0.341168	0.849284	0.848529	0.848529	0.852709	0.848442	0.343056	0.843983	0.843775	0.843775	0.844051	0.842949	0.00693333	0.110333			-0.0007			0.465067	0.001
clf	ionization_mode	ionization_mode_id	HMDB	clf_328-218-82-1_01 (06-12-2021_01-06-03)	[328, 218, 82]	['spectrum', 'collision_energy', 'kingdom_id', 'superclass_id', 'class_id']	[]	2	0	2500	1	25	TRUE	TRUE	FALSE	-1	30	128	0.001	0.151007	0.930024	0.92997	0.92997	0.931166	0.929417	0.259453	0.892773	0.892389	0.892389	0.893807	0.892309	0.205293	0.906064	0.906183	0.906183	0.907048	0.905255	0.0285667	0.0702			0.0015			1.21253	0.0212333
clf	ionization_mode	ionization_mode_id	HMDB	clf_378-252-94-1_01 (06-12-2021_01-44-29)	[378, 252, 94]	['spectrum', 'collision_energy', 'kingdom_id', 'superclass_id', 'class_id']	[]	2	0	2500	0.001	50	TRUE	TRUE	TRUE	-1	30	128	0.001	0.129163	0.944569	0.944664	0.944664	0.945095	0.944116	0.265166	0.887891	0.884369	0.884369	0.891774	0.883547	0.201062	0.927734	0.928027	0.928027	0.928414	0.927229	0.0130333	0.0977			6.66667e-05			0.705767	0.00353333
clf	ionization_mode	ionization_mode_id	HMDB	clf_378-252-94-1_01 (06-12-2021_02-07-17)	[378, 252, 94]	['spectrum', 'collision_energy', 'kingdom_id', 'superclass_id', 'class_id']	[]	2	0	2500	0.001	50	TRUE	TRUE	FALSE	-1	30	128	0.001	0.111642	0.951354	0.951296	0.951296	0.952025	0.950947	0.216544	0.898372	0.899401	0.899401	0.900332	0.897176	0.2145	0.92048	0.920388	0.920388	0.921005	0.919864	0.0086	0.0645333			3.33333e-05			0.571633	0.0036
clf	ionization_mode	ionization_mode_id	HMDB	clf_378-252-94-1_01 (06-12-2021_02-17-57)	[378, 252, 94]	['spectrum', 'collision_energy', 'kingdom_id', 'superclass_id', 'class_id']	[]	2	0	2500	0.01	50	TRUE	TRUE	TRUE	-1	30	128	0.001	0.141945	0.936969	0.93686	0.93686	0.937207	0.936497	0.284946	0.873698	0.877395	0.877395	0.87584	0.872975	0.218236	0.909226	0.90889	0.90889	0.909199	0.90845	0.00263333	0.0973667			0.000133333			0.571	0.0034
clf	ionization_mode	ionization_mode_id	HMDB	clf_378-252-94-1_01 (06-12-2021_02-26-31)	[378, 252, 94]	['spectrum', 'collision_energy', 'kingdom_id', 'superclass_id', 'class_id']	[]	2	0	2500	0.01	50	TRUE	TRUE	FALSE	-1	30	128	0.001	0.146318	0.937048	0.937174	0.937174	0.936824	0.936557	0.224591	0.902799	0.901776	0.901776	0.900436	0.90048	0.196342	0.928897	0.92864	0.92864	0.928123	0.928006	-0.000933333	0.0602667			0			0.392333	0.0015
clf	ionization_mode	ionization_mode_id	HMDB	clf_378-252-94-1_01 (06-12-2021_02-35-14)	[378, 252, 94]	['spectrum', 'collision_energy', 'kingdom_id', 'superclass_id', 'class_id']	[]	2	0	2500	0.1	50	TRUE	TRUE	TRUE	-1	30	128	0.001	0.146572	0.935345	0.935185	0.935185	0.936537	0.934795	0.218576	0.904036	0.901456	0.901456	0.906931	0.901962	0.255637	0.893834	0.893346	0.893346	0.893744	0.89172	0.00516667	0.100633			3.33333e-05			0.572967	-0.00253333
clf	ionization_mode	ionization_mode_id	HMDB	clf_378-252-94-1_01 (06-12-2021_02-43-50)	[378, 252, 94]	['spectrum', 'collision_energy', 'kingdom_id', 'superclass_id', 'class_id']	[]	2	0	2500	0.1	50	TRUE	TRUE	FALSE	-1	30	128	0.001	0.116188	0.949676	0.949659	0.949659	0.949771	0.949292	0.224064	0.915755	0.91802	0.91802	0.913524	0.914429	0.201175	0.930199	0.93035	0.93035	0.929852	0.929775	0.0085	0.0554			3.33333e-05			0.6412	0.00383333
clf	ionization_mode	ionization_mode_id	HMDB	clf_378-252-94-1_01 (06-12-2021_02-52-36)	[378, 252, 94]	['spectrum', 'collision_energy', 'kingdom_id', 'superclass_id', 'class_id']	[]	2	0	2500	0.2	50	TRUE	TRUE	TRUE	-1	30	128	0.001	0.162114	0.928506	0.928598	0.928598	0.928723	0.927972	0.273021	0.885221	0.885323	0.885323	0.888374	0.884598	0.287984	0.887649	0.888028	0.888028	0.887569	0.887221	-0.0045	0.100033			-0.0001			0.546367	0.000933333
clf	ionization_mode	ionization_mode_id	HMDB	clf_378-252-94-1_01 (06-12-2021_03-01-09)	[378, 252, 94]	['spectrum', 'collision_energy', 'kingdom_id', 'superclass_id', 'class_id']	[]	2	0	2500	0.2	50	TRUE	TRUE	FALSE	-1	30	128	0.001	0.155525	0.927002	0.92713	0.92713	0.926958	0.926436	0.247776	0.894727	0.895744	0.895744	0.893089	0.893692	0.226818	0.905506	0.905816	0.905816	0.90497	0.904587	0.0018	0.0784			0.000266667			0.5361	0.000133333
clf	ionization_mode	ionization_mode_id	HMDB	clf_378-252-94-1_01 (06-12-2021_03-19-41)	[378, 252, 94]	['spectrum', 'collision_energy', 'kingdom_id', 'superclass_id', 'class_id']	[]	2	0	2500	0.5	50	TRUE	TRUE	TRUE	-1	30	128	0.001	0.222298	0.896975	0.896952	0.896952	0.899113	0.896119	0.409532	0.818229	0.818229	0.818229	0.81772	0.813135	0.329558	0.854399	0.853852	0.853852	0.855286	0.852789	-0.00163333	0.0780667			0.000133333			0.5826	0.00343333
clf	ionization_mode	ionization_mode_id	HMDB	clf_378-252-94-1_01 (06-12-2021_03-28-29)	[378, 252, 94]	['spectrum', 'collision_energy', 'kingdom_id', 'superclass_id', 'class_id']	[]	2	0	2500	0.5	50	TRUE	TRUE	FALSE	-1	30	128	0.001	0.183684	0.916066	0.916088	0.916088	0.917954	0.915286	0.322998	0.858789	0.862798	0.862798	0.86747	0.857422	0.271375	0.89588	0.894494	0.894494	0.896936	0.894851	0.0217	0.0599333			-0.000733333			0.6091	0.0170333
clf	ionization_mode	ionization_mode_id	HMDB	clf_378-252-94-1_01 (06-12-2021_03-37-24)	[378, 252, 94]	['spectrum', 'collision_energy', 'kingdom_id', 'superclass_id', 'class_id']	[]	2	0	2500	1	50	TRUE	TRUE	TRUE	-1	30	128	0.001	0.255038	0.871909	0.87189	0.87189	0.880674	0.870282	0.335991	0.833138	0.831442	0.831442	0.845036	0.830239	0.339566	0.830869	0.831293	0.831293	0.836464	0.828654	0.00466667	0.0983			0.0003			0.426967	0.0111
clf	ionization_mode	ionization_mode_id	HMDB	clf_378-252-94-1_01 (06-12-2021_03-46-18)	[378, 252, 94]	['spectrum', 'collision_energy', 'kingdom_id', 'superclass_id', 'class_id']	[]	2	0	2500	1	50	TRUE	TRUE	FALSE	-1	30	128	0.001	0.153076	0.927554	0.927483	0.927483	0.928403	0.926995	0.242177	0.878125	0.878973	0.878973	0.879592	0.876839	0.248005	0.904018	0.903576	0.903576	0.905257	0.903255	0.0480667	0.0892			0.0001			1.0179	0.00533333
clf	instrument	instrument_id	MoNA	clf_438-292-109-12_01 (05-12-2021_08-14-40)	[438, 292, 109]	['spectrum', 'collision_energy', 'total_exact_mass', 'precursor_mz', 'ionization_mode_id', 'instrument_type_id', 'precursor_type_id', 'kingdom_id', 'superclass_id', 'class_id']	[0, 129, 130, 155, 161, 133, 122, 157, 136, 116, 115, 135]	12	0	2500	0.001	10	TRUE	TRUE	TRUE	-1	30	128	0.001	0.341548	0.847597	0.847347	0.847347	0.850806	0.840018	0.337342	0.854948	0.852952	0.852952	0.854428	0.846572	0.4526	0.812797	0.812657	0.812657	0.817426	0.804904	0.0435613	0.184473		0.561218	0	0.0634973	0.0336033	0.0332434	0.0166067	0.0585583	0.00207958
clf	instrument	instrument_id	MoNA	clf_438-292-109-12_01 (05-12-2021_08-26-02)	[438, 292, 109]	['spectrum', 'collision_energy', 'total_exact_mass', 'precursor_mz', 'ionization_mode_id', 'instrument_type_id', 'precursor_type_id', 'kingdom_id', 'superclass_id', 'class_id']	[0, 129, 130, 155, 161, 133, 122, 157, 136, 116, 115, 135]	12	0	2500	0.001	10	TRUE	TRUE	FALSE	-1	30	128	0.001	0.436176	0.823949	0.82369	0.82369	0.832269	0.817094	0.442113	0.81658	0.816139	0.816139	0.825397	0.808851	0.526921	0.793794	0.794678	0.794678	0.808607	0.785339	0.039822	0.186693		0.540842	0	0.0958708	0.045241	-0.0306439	0.0171766	0.0825235	0.00357928
clf	instrument	instrument_id	MoNA	clf_438-292-109-12_01 (05-12-2021_08-37-34)	[438, 292, 109]	['spectrum', 'collision_energy', 'total_exact_mass', 'precursor_mz', 'ionization_mode_id', 'instrument_type_id', 'precursor_type_id', 'kingdom_id', 'superclass_id', 'class_id']	[0, 129, 130, 155, 161, 133, 122, 157, 136, 116, 115, 135]	12	0	2500	0.01	10	TRUE	TRUE	TRUE	-1	30	128	0.001	0.700464	0.788679	0.788725	0.788725	0.805298	0.779543	0.667798	0.793576	0.796353	0.796353	0.813817	0.785253	0.61027	0.781953	0.782032	0.782032	0.799129	0.768121	0.0358328	0.180714		0.595251	0	0.084773	0.0466407	0.0307439	0.0122176	0.0827534	-0.00203959
clf	instrument	instrument_id	MoNA	clf_438-292-109-12_01 (05-12-2021_08-48-57)	[438, 292, 109]	['spectrum', 'collision_energy', 'total_exact_mass', 'precursor_mz', 'ionization_mode_id', 'instrument_type_id', 'precursor_type_id', 'kingdom_id', 'superclass_id', 'class_id']	[0, 129, 130, 155, 161, 133, 122, 157, 136, 116, 115, 135]	12	0	2500	0.01	10	TRUE	TRUE	FALSE	-1	30	128	0.001	0.357846	0.836487	0.837098	0.837098	0.849667	0.830107	0.367977	0.836111	0.835911	0.835911	0.841757	0.826836	0.459368	0.81326	0.812117	0.812117	0.818908	0.802769	0.0676365	0.20006		0.484873	0	0.0694861	0.0511998	0.0397321	0.0262148	0.0543491	0.0070186
clf	instrument	instrument_id	MoNA	clf_438-292-109-12_01 (05-12-2021_09-00-14)	[438, 292, 109]	['spectrum', 'collision_energy', 'total_exact_mass', 'precursor_mz', 'ionization_mode_id', 'instrument_type_id', 'precursor_type_id', 'kingdom_id', 'superclass_id', 'class_id']	[0, 129, 130, 155, 161, 133, 122, 157, 136, 116, 115, 135]	12	0	2500	0.1	10	TRUE	TRUE	TRUE	-1	30	128	0.001	0.391165	0.821558	0.821353	0.821353	0.831494	0.812889	0.442576	0.809115	0.812805	0.812805	0.822823	0.80287	0.551339	0.761854	0.764534	0.764534	0.775474	0.757976	0.090172	0.168696		0.474685	0	0.0478604	0.0320236	-0.00544891	0.0368226	0.0327335	0.0059888
clf	instrument	instrument_id	MoNA	clf_438-292-109-12_01 (05-12-2021_09-11-34)	[438, 292, 109]	['spectrum', 'collision_energy', 'total_exact_mass', 'precursor_mz', 'ionization_mode_id', 'instrument_type_id', 'precursor_type_id', 'kingdom_id', 'superclass_id', 'class_id']	[0, 129, 130, 155, 161, 133, 122, 157, 136, 116, 115, 135]	12	0	2500	0.1	10	TRUE	TRUE	FALSE	-1	30	128	0.001	0.368219	0.836412	0.836661	0.836661	0.844839	0.828802	0.354419	0.855035	0.853046	0.853046	0.86543	0.845735	0.482984	0.813243	0.814815	0.814815	0.816703	0.805506	0.0365327	0.181534		0.575175	0	0.064797	0.0335633	0.00531894	0.00855829	0.0826035	-0.00293941
clf	instrument	instrument_id	MoNA	clf_438-292-109-12_01 (05-12-2021_09-23-10)	[438, 292, 109]	['spectrum', 'collision_energy', 'total_exact_mass', 'precursor_mz', 'ionization_mode_id', 'instrument_type_id', 'precursor_type_id', 'kingdom_id', 'superclass_id', 'class_id']	[0, 129, 130, 155, 161, 133, 122, 157, 136, 116, 115, 135]	12	0	2500	0.2	10	TRUE	TRUE	TRUE	-1	30	128	0.001	0.543825	0.787473	0.787844	0.787844	0.816087	0.773098	0.552334	0.780729	0.781085	0.781085	0.811853	0.765496	0.553736	0.759787	0.759654	0.759654	0.780866	0.746947	0.0923315	0.196481		0.446331	0	0.0696661	0.0416017	0.05006	0.0392122	0.0481204	0.00996801
clf	instrument	instrument_id	MoNA	clf_438-292-109-12_01 (05-12-2021_09-34-19)	[438, 292, 109]	['spectrum', 'collision_energy', 'total_exact_mass', 'precursor_mz', 'ionization_mode_id', 'instrument_type_id', 'precursor_type_id', 'kingdom_id', 'superclass_id', 'class_id']	[0, 129, 130, 155, 161, 133, 122, 157, 136, 116, 115, 135]	12	0	2500	0.2	10	TRUE	TRUE	FALSE	-1	30	128	0.001	0.555922	0.795675	0.795742	0.795742	0.814443	0.785692	0.497224	0.803646	0.800294	0.800294	0.817722	0.793764	0.607232	0.763822	0.764478	0.764478	0.770345	0.757455	0.0688362	0.188422		0.631334	0	0.0871126	0.0431514	0.0608078	0.0223355	0.0608378	0.00374925
clf	instrument	instrument_id	MoNA	clf_438-292-109-12_01 (05-12-2021_09-45-38)	[438, 292, 109]	['spectrum', 'collision_energy', 'total_exact_mass', 'precursor_mz', 'ionization_mode_id', 'instrument_type_id', 'precursor_type_id', 'kingdom_id', 'superclass_id', 'class_id']	[0, 129, 130, 155, 161, 133, 122, 157, 136, 116, 115, 135]	12	0	2500	0.5	10	TRUE	TRUE	TRUE	-1	30	128	0.001	0.356018	0.841897	0.841854	0.841854	0.852022	0.834384	0.388348	0.83151	0.829446	0.829446	0.844407	0.821071	0.490253	0.804963	0.80332	0.80332	0.812953	0.792578	0.0408018	0.196071		0.486263	0	0.0934913	0.0266547	-0.0457209	0.00666867	0.0691062	-0.00910818
clf	instrument	instrument_id	MoNA	clf_438-292-109-12_01 (05-12-2021_09-56-45)	[438, 292, 109]	['spectrum', 'collision_energy', 'total_exact_mass', 'precursor_mz', 'ionization_mode_id', 'instrument_type_id', 'precursor_type_id', 'kingdom_id', 'superclass_id', 'class_id']	[0, 129, 130, 155, 161, 133, 122, 157, 136, 116, 115, 135]	12	0	2500	0.5	10	TRUE	TRUE	FALSE	-1	30	128	0.001	0.439821	0.798078	0.797967	0.797967	0.824235	0.789788	0.461258	0.79974	0.792806	0.792806	0.823618	0.785635	0.530733	0.762877	0.763717	0.763717	0.78647	0.75511	0.0581684	0.157389		0.50014	0	0.04991	0.0327534	0.054979	0.00332933	0.0460108	0.00267946
clf	instrument	instrument_id	MoNA	clf_438-292-109-12_01 (05-12-2021_10-08-12)	[438, 292, 109]	['spectrum', 'collision_energy', 'total_exact_mass', 'precursor_mz', 'ionization_mode_id', 'instrument_type_id', 'precursor_type_id', 'kingdom_id', 'superclass_id', 'class_id']	[0, 129, 130, 155, 161, 133, 122, 157, 136, 116, 115, 135]	12	0	2500	1	10	TRUE	TRUE	TRUE	-1	30	128	0.001	0.327499	0.851512	0.851369	0.851369	0.86035	0.844596	0.349163	0.84349	0.843235	0.843235	0.851743	0.83476	0.460582	0.798524	0.797243	0.797243	0.806879	0.788994	0.0196261	0.173705		0.497331	0	0.0681964	0.0331834	0.00321936	0.00079984	0.0592182	0.00581884
clf	instrument	instrument_id	MoNA	clf_438-292-109-12_01 (05-12-2021_10-19-08)	[438, 292, 109]	['spectrum', 'collision_energy', 'total_exact_mass', 'precursor_mz', 'ionization_mode_id', 'instrument_type_id', 'precursor_type_id', 'kingdom_id', 'superclass_id', 'class_id']	[0, 129, 130, 155, 161, 133, 122, 157, 136, 116, 115, 135]	12	0	2500	1	10	TRUE	TRUE	FALSE	-1	30	128	0.001	0.412064	0.816754	0.817109	0.817109	0.834343	0.805295	0.438108	0.807986	0.81333	0.81333	0.828688	0.803161	0.505488	0.785077	0.784269	0.784269	0.797709	0.774049	0.040102	0.187293		0.530274	0	0.0644671	0.0466307	0.0761048	0.020086	0.0822635	0.00869826
clf	instrument	instrument_id	MoNA	clf_448-298-112-12_01 (05-12-2021_10-30-26)	[448, 298, 112]	['spectrum', 'collision_energy', 'total_exact_mass', 'precursor_mz', 'ionization_mode_id', 'instrument_type_id', 'precursor_type_id', 'kingdom_id', 'superclass_id', 'class_id']	[0, 129, 130, 155, 161, 133, 122, 157, 136, 116, 115, 135]	12	0	2500	0.001	15	TRUE	TRUE	TRUE	-1	30	128	0.001	0.38924	0.837298	0.837352	0.837352	0.848879	0.829983	0.398998	0.82474	0.826966	0.826966	0.834683	0.820619	0.480428	0.79754	0.799123	0.799123	0.806816	0.790675	0.0371826	0.188222		0.541632	0	0.0704959	0.0264747	-0.0305639	0.0044891	0.0447311	-0.00529894
clf	instrument	instrument_id	MoNA	clf_448-298-112-12_01 (05-12-2021_10-41-37)	[448, 298, 112]	['spectrum', 'collision_energy', 'total_exact_mass', 'precursor_mz', 'ionization_mode_id', 'instrument_type_id', 'precursor_type_id', 'kingdom_id', 'superclass_id', 'class_id']	[0, 129, 130, 155, 161, 133, 122, 157, 136, 116, 115, 135]	12	0	2500	0.001	15	TRUE	TRUE	FALSE	-1	30	128	0.001	0.442427	0.815866	0.816918	0.816918	0.824729	0.802658	0.461827	0.801736	0.796599	0.796599	0.802251	0.782005	0.52452	0.790554	0.789485	0.789485	0.79213	0.775589	0.0581484	0.19878		0.641782	0	0.090092	0.0381124	0.0119376	0.0145371	0.0677265	0.0106479
clf	instrument	instrument_id	MoNA	clf_448-298-112-12_01 (05-12-2021_10-53-51)	[448, 298, 112]	['spectrum', 'collision_energy', 'total_exact_mass', 'precursor_mz', 'ionization_mode_id', 'instrument_type_id', 'precursor_type_id', 'kingdom_id', 'superclass_id', 'class_id']	[0, 129, 130, 155, 161, 133, 122, 157, 136, 116, 115, 135]	12	0	2500	0.01	15	TRUE	TRUE	TRUE	-1	30	128	0.001	0.449539	0.821106	0.821255	0.821255	0.836537	0.812281	0.438844	0.833333	0.829208	0.829208	0.844235	0.822438	0.560196	0.784654	0.784776	0.784776	0.794526	0.775307	0.0487702	0.193751		0.483733	0	0.0928814	0.0498	0.00935813	0.0325135	0.0766447	-0.00403919
clf	instrument	instrument_id	MoNA	clf_448-298-112-12_01 (05-12-2021_11-05-19)	[448, 298, 112]	['spectrum', 'collision_energy', 'total_exact_mass', 'precursor_mz', 'ionization_mode_id', 'instrument_type_id', 'precursor_type_id', 'kingdom_id', 'superclass_id', 'class_id']	[0, 129, 130, 155, 161, 133, 122, 157, 136, 116, 115, 135]	12	0	2500	0.01	15	TRUE	TRUE	FALSE	-1	30	128	0.001	0.35905	0.841442	0.840801	0.840801	0.852316	0.8343	0.384185	0.846875	0.846997	0.846997	0.860824	0.841004	0.480168	0.802843	0.804018	0.804018	0.816557	0.794325	0.0597281	0.187193		0.503679	0	0.0822336	0.0409818	0.0428314	0.0172665	0.0684663	0.0130074
clf	instrument	instrument_id	MoNA	clf_448-298-112-12_01 (05-12-2021_11-17-11)	[448, 298, 112]	['spectrum', 'collision_energy', 'total_exact_mass', 'precursor_mz', 'ionization_mode_id', 'instrument_type_id', 'precursor_type_id', 'kingdom_id', 'superclass_id', 'class_id']	[0, 129, 130, 155, 161, 133, 122, 157, 136, 116, 115, 135]	12	0	2500	0.1	15	TRUE	TRUE	TRUE	-1	30	128	0.001	0.523704	0.810592	0.810776	0.810776	0.832304	0.800167	0.532573	0.817448	0.814977	0.814977	0.836236	0.808378	0.566479	0.769857	0.769151	0.769151	0.786425	0.758405	0.0764847	0.188802		0.536153	0	0.0481704	0.0454709	-0.014837	0.0166767	0.0441112	0.00611878
clf	instrument	instrument_id	MoNA	clf_448-298-112-12_01 (05-12-2021_11-29-05)	[448, 298, 112]	['spectrum', 'collision_energy', 'total_exact_mass', 'precursor_mz', 'ionization_mode_id', 'instrument_type_id', 'precursor_type_id', 'kingdom_id', 'superclass_id', 'class_id']	[0, 129, 130, 155, 161, 133, 122, 157, 136, 116, 115, 135]	12	0	2500	0.1	15	TRUE	TRUE	FALSE	-1	30	128	0.001	0.388094	0.834305	0.833848	0.833848	0.855264	0.82493	0.410126	0.834201	0.842766	0.842766	0.861808	0.830777	0.477164	0.802321	0.800766	0.800766	0.81494	0.792855	0.0581984	0.173715		0.437782	0	0.060178	0.0377125	0.0904919	0.0226355	0.0761548	0.0122875
clf	instrument	instrument_id	MoNA	clf_448-298-112-12_01 (05-12-2021_11-41-11)	[448, 298, 112]	['spectrum', 'collision_energy', 'total_exact_mass', 'precursor_mz', 'ionization_mode_id', 'instrument_type_id', 'precursor_type_id', 'kingdom_id', 'superclass_id', 'class_id']	[0, 129, 130, 155, 161, 133, 122, 157, 136, 116, 115, 135]	12	0	2500	0.2	15	TRUE	TRUE	TRUE	-1	30	128	0.001	0.435344	0.814428	0.814241	0.814241	0.826512	0.803985	0.465296	0.809375	0.807687	0.807687	0.820783	0.795783	0.517643	0.784883	0.788197	0.788197	0.803982	0.775711	0.0281744	0.177884		0.563037	0	0.115237	0.0341932	-0.00883823	0.0125675	0.0761748	0.00887822
clf	instrument	instrument_id	MoNA	clf_448-298-112-12_01 (05-12-2021_11-52-27)	[448, 298, 112]	['spectrum', 'collision_energy', 'total_exact_mass', 'precursor_mz', 'ionization_mode_id', 'instrument_type_id', 'precursor_type_id', 'kingdom_id', 'superclass_id', 'class_id']	[0, 129, 130, 155, 161, 133, 122, 157, 136, 116, 115, 135]	12	0	2500	0.2	15	TRUE	TRUE	FALSE	-1	30	128	0.001	0.363255	0.840519	0.840384	0.840384	0.855503	0.830154	0.357305	0.843056	0.837991	0.837991	0.856297	0.829237	0.517718	0.774873	0.775759	0.775759	0.784835	0.762129	0.0177564	0.168816		0.545251	0	0.0564887	0.0219456	0.0271946	0.00588882	0.0245551	0.000829834
clf	instrument	instrument_id	MoNA	clf_448-298-112-12_01 (05-12-2021_12-04-35)	[448, 298, 112]	['spectrum', 'collision_energy', 'total_exact_mass', 'precursor_mz', 'ionization_mode_id', 'instrument_type_id', 'precursor_type_id', 'kingdom_id', 'superclass_id', 'class_id']	[0, 129, 130, 155, 161, 133, 122, 157, 136, 116, 115, 135]	12	0	2500	0.5	15	TRUE	TRUE	TRUE	-1	30	128	0.001	0.478787	0.810544	0.810261	0.810261	0.820817	0.799404	0.449478	0.821094	0.818974	0.818974	0.828942	0.81013	0.528864	0.785291	0.784068	0.784068	0.794607	0.772296	0.0369926	0.189322		0.525065	0	0.0859528	0.0431414	0.015147	0.0106479	0.0631474	-0.00424915
clf	instrument	instrument_id	MoNA	clf_448-298-112-12_01 (05-12-2021_12-15-47)	[448, 298, 112]	['spectrum', 'collision_energy', 'total_exact_mass', 'precursor_mz', 'ionization_mode_id', 'instrument_type_id', 'precursor_type_id', 'kingdom_id', 'superclass_id', 'class_id']	[0, 129, 130, 155, 161, 133, 122, 157, 136, 116, 115, 135]	12	0	2500	0.5	15	TRUE	TRUE	FALSE	-1	30	128	0.001	0.325531	0.852401	0.852142	0.852142	0.862044	0.844968	0.339071	0.840365	0.84159	0.84159	0.853551	0.832671	0.447705	0.806219	0.806778	0.806778	0.812699	0.797617	0.0795641	0.214387		0.55204	0	0.0821036	0.0446411	-0.0219856	0.0264947	0.0677365	0.0112877
clf	instrument	instrument_id	MoNA	clf_448-298-112-12_01 (05-12-2021_12-27-32)	[448, 298, 112]	['spectrum', 'collision_energy', 'total_exact_mass', 'precursor_mz', 'ionization_mode_id', 'instrument_type_id', 'precursor_type_id', 'kingdom_id', 'superclass_id', 'class_id']	[0, 129, 130, 155, 161, 133, 122, 157, 136, 116, 115, 135]	12	0	2500	1	15	TRUE	TRUE	TRUE	-1	30	128	0.001	0.408962	0.829367	0.829065	0.829065	0.84582	0.819992	0.428862	0.826128	0.823143	0.823143	0.842915	0.818257	0.55252	0.786543	0.785042	0.785042	0.80563	0.77533	0.0525495	0.176125		0.461958	0	0.1011	0.0504299	0.0407718	0.0154569	0.0972705	0.00267946
clf	instrument	instrument_id	MoNA	clf_448-298-112-12_01 (05-12-2021_12-38-48)	[448, 298, 112]	['spectrum', 'collision_energy', 'total_exact_mass', 'precursor_mz', 'ionization_mode_id', 'instrument_type_id', 'precursor_type_id', 'kingdom_id', 'superclass_id', 'class_id']	[0, 129, 130, 155, 161, 133, 122, 157, 136, 116, 115, 135]	12	0	2500	1	15	TRUE	TRUE	FALSE	-1	30	128	0.001	0.360635	0.845594	0.845991	0.845991	0.854685	0.838738	0.381364	0.844271	0.840233	0.840233	0.853454	0.834738	0.446588	0.829346	0.829759	0.829759	0.837052	0.818684	0.040062	0.219896		0.556089	0	0.118926	0.0423115	0.0155669	0.0110078	0.0965307	-0.000109978
clf	instrument	instrument_id	MoNA	clf_468-312-117-12_01 (05-12-2021_12-50-41)	[468, 312, 117]	['spectrum', 'collision_energy', 'total_exact_mass', 'precursor_mz', 'ionization_mode_id', 'instrument_type_id', 'precursor_type_id', 'kingdom_id', 'superclass_id', 'class_id']	[0, 129, 130, 155, 161, 133, 122, 157, 136, 116, 115, 135]	12	0	2500	0.001	25	TRUE	TRUE	TRUE	-1	30	128	0.001	0.678803	0.80932	0.809611	0.809611	0.844762	0.792535	0.755143	0.80026	0.804069	0.804069	0.837359	0.78499	0.607749	0.792873	0.794881	0.794881	0.817931	0.781705	0.0572186	0.188222		0.4475	0	0.0461808	0.0302739	0.0145071	0.0225655	0.0657169	0.00613877
clf	instrument	instrument_id	MoNA	clf_468-312-117-12_01 (05-12-2021_13-01-58)	[468, 312, 117]	['spectrum', 'collision_energy', 'total_exact_mass', 'precursor_mz', 'ionization_mode_id', 'instrument_type_id', 'precursor_type_id', 'kingdom_id', 'superclass_id', 'class_id']	[0, 129, 130, 155, 161, 133, 122, 157, 136, 116, 115, 135]	12	0	2500	0.001	25	TRUE	TRUE	FALSE	-1	30	128	0.001	0.333386	0.85137	0.851945	0.851945	0.861288	0.842955	0.372448	0.841927	0.841748	0.841748	0.851959	0.832994	0.510261	0.788491	0.787372	0.787372	0.793185	0.773224	0.04992	0.174035		0.438932	0	0.0782543	0.0331034	0.0124175	0.0183363	0.0685263	0.00568886
clf	instrument	instrument_id	MoNA	clf_468-312-117-12_01 (05-12-2021_13-13-54)	[468, 312, 117]	['spectrum', 'collision_energy', 'total_exact_mass', 'precursor_mz', 'ionization_mode_id', 'instrument_type_id', 'precursor_type_id', 'kingdom_id', 'superclass_id', 'class_id']	[0, 129, 130, 155, 161, 133, 122, 157, 136, 116, 115, 135]	12	0	2500	0.01	25	TRUE	TRUE	TRUE	-1	30	128	0.001	0.348725	0.843096	0.843611	0.843611	0.849495	0.83721	0.363368	0.8375	0.837735	0.837735	0.845563	0.832565	0.481964	0.78691	0.787691	0.787691	0.797206	0.78047	0.040092	0.20215		0.49905	0	0.0779544	0.025085	0.010048	0.0190262	0.0614077	0.00656869
clf	instrument	instrument_id	MoNA	clf_468-312-117-12_01 (05-12-2021_13-24-59)	[468, 312, 117]	['spectrum', 'collision_energy', 'total_exact_mass', 'precursor_mz', 'ionization_mode_id', 'instrument_type_id', 'precursor_type_id', 'kingdom_id', 'superclass_id', 'class_id']	[0, 129, 130, 155, 161, 133, 122, 157, 136, 116, 115, 135]	12	0	2500	0.01	25	TRUE	TRUE	FALSE	-1	30	128	0.001	0.782203	0.74169	0.74198	0.74198	0.810705	0.741156	0.689236	0.756858	0.749986	0.749986	0.806418	0.745609	0.818099	0.721017	0.723391	0.723391	0.782844	0.721925	0.0604479	0.176215		0.581784	0	0.0709858	0.0728754	0.0471106	0.0328334	0.0612977	0.00593881
clf	instrument	instrument_id	MoNA	clf_468-312-117-12_01 (05-12-2021_13-37-16)	[468, 312, 117]	['spectrum', 'collision_energy', 'total_exact_mass', 'precursor_mz', 'ionization_mode_id', 'instrument_type_id', 'precursor_type_id', 'kingdom_id', 'superclass_id', 'class_id']	[0, 129, 130, 155, 161, 133, 122, 157, 136, 116, 115, 135]	12	0	2500	0.1	25	TRUE	TRUE	TRUE	-1	30	128	0.001	0.411843	0.819207	0.818766	0.818766	0.847204	0.800638	0.408594	0.819705	0.818787	0.818787	0.840306	0.802954	0.513258	0.78141	0.779348	0.779348	0.798592	0.760303	0.0434713	0.184773		0.421636	0	0.0814837	0.0168266	0.0412617	0.00645871	0.0378024	-0.00625875
clf	instrument	instrument_id	MoNA	clf_468-312-117-12_01 (05-12-2021_13-48-29)	[468, 312, 117]	['spectrum', 'collision_energy', 'total_exact_mass', 'precursor_mz', 'ionization_mode_id', 'instrument_type_id', 'precursor_type_id', 'kingdom_id', 'superclass_id', 'class_id']	[0, 129, 130, 155, 161, 133, 122, 157, 136, 116, 115, 135]	12	0	2500	0.1	25	TRUE	TRUE	FALSE	-1	30	128	0.001	0.318684	0.859427	0.860908	0.860908	0.867378	0.853986	0.346019	0.864149	0.866007	0.866007	0.873161	0.859731	0.453787	0.805003	0.808897	0.808897	0.816831	0.800465	0.0315237	0.184473		0.533083	0	0.0779144	0.0203559	0.0281144	0.00804839	0.0581284	-0.00545891
clf	instrument	instrument_id	MoNA	clf_468-312-117-12_01 (05-12-2021_14-00-27)	[468, 312, 117]	['spectrum', 'collision_energy', 'total_exact_mass', 'precursor_mz', 'ionization_mode_id', 'instrument_type_id', 'precursor_type_id', 'kingdom_id', 'superclass_id', 'class_id']	[0, 129, 130, 155, 161, 133, 122, 157, 136, 116, 115, 135]	12	0	2500	0.2	25	TRUE	TRUE	TRUE	-1	30	128	0.001	0.505083	0.822762	0.823242	0.823242	0.847367	0.812813	0.583051	0.813542	0.816573	0.816573	0.845893	0.805127	0.581142	0.796479	0.797698	0.797698	0.817279	0.789871	0.0605279	0.183843		0.495831	0	0.0629974	0.0638972	0.0536893	0.0223455	0.0711958	0.0143671
clf	instrument	instrument_id	MoNA	clf_468-312-117-12_01 (05-12-2021_14-11-46)	[468, 312, 117]	['spectrum', 'collision_energy', 'total_exact_mass', 'precursor_mz', 'ionization_mode_id', 'instrument_type_id', 'precursor_type_id', 'kingdom_id', 'superclass_id', 'class_id']	[0, 129, 130, 155, 161, 133, 122, 157, 136, 116, 115, 135]	12	0	2500	0.2	25	TRUE	TRUE	FALSE	-1	30	128	0.001	0.494044	0.822353	0.821868	0.821868	0.844889	0.812753	0.542801	0.807813	0.80961	0.80961	0.836769	0.801523	0.541105	0.799099	0.796113	0.796113	0.815069	0.787336	0.0391222	0.153949		0.428544	0	0.113157	0.029764	0.0474105	0.0134473	0.0494501	0.00960808
clf	instrument	instrument_id	MoNA	clf_468-312-117-12_01 (05-12-2021_14-23-43)	[468, 312, 117]	['spectrum', 'collision_energy', 'total_exact_mass', 'precursor_mz', 'ionization_mode_id', 'instrument_type_id', 'precursor_type_id', 'kingdom_id', 'superclass_id', 'class_id']	[0, 129, 130, 155, 161, 133, 122, 157, 136, 116, 115, 135]	12	0	2500	0.5	25	TRUE	TRUE	TRUE	-1	30	128	0.001	0.443519	0.801394	0.800656	0.800656	0.842741	0.786295	0.480079	0.800695	0.79846	0.79846	0.841777	0.786843	0.524292	0.764458	0.766236	0.766236	0.790153	0.750836	0.0735453	0.166467		0.496541	0	0.0577584	0.0353129	0.0624175	0.0318336	0.0611678	0.00115977
clf	instrument	instrument_id	MoNA	clf_468-312-117-12_01 (05-12-2021_14-35-13)	[468, 312, 117]	['spectrum', 'collision_energy', 'total_exact_mass', 'precursor_mz', 'ionization_mode_id', 'instrument_type_id', 'precursor_type_id', 'kingdom_id', 'superclass_id', 'class_id']	[0, 129, 130, 155, 161, 133, 122, 157, 136, 116, 115, 135]	12	0	2500	0.5	25	TRUE	TRUE	FALSE	-1	30	128	0.001	0.299552	0.867346	0.867267	0.867267	0.86966	0.860975	0.333623	0.861632	0.867589	0.867589	0.870082	0.860509	0.471514	0.810155	0.810643	0.810643	0.810815	0.802231	0.0364527	0.215617		0.497391	0	0.0693361	0.0336233	-0.0242751	0.0135873	0.0465307	0.00190962
clf	instrument	instrument_id	MoNA	clf_468-312-117-12_01 (05-12-2021_14-47-20)	[468, 312, 117]	['spectrum', 'collision_energy', 'total_exact_mass', 'precursor_mz', 'ionization_mode_id', 'instrument_type_id', 'precursor_type_id', 'kingdom_id', 'superclass_id', 'class_id']	[0, 129, 130, 155, 161, 133, 122, 157, 136, 116, 115, 135]	12	0	2500	1	25	TRUE	TRUE	TRUE	-1	30	128	0.001	0.416438	0.817644	0.818662	0.818662	0.838023	0.806934	0.423972	0.809375	0.811884	0.811884	0.837992	0.79841	0.509875	0.789089	0.787366	0.787366	0.805909	0.775585	0.0388922	0.177395		0.476075	0	0.0530194	0.0541792	0.0472905	0.0259748	0.0597381	0.00930814
clf	instrument	instrument_id	MoNA	clf_468-312-117-12_01 (05-12-2021_14-58-16)	[468, 312, 117]	['spectrum', 'collision_energy', 'total_exact_mass', 'precursor_mz', 'ionization_mode_id', 'instrument_type_id', 'precursor_type_id', 'kingdom_id', 'superclass_id', 'class_id']	[0, 129, 130, 155, 161, 133, 122, 157, 136, 116, 115, 135]	12	0	2500	1	25	TRUE	TRUE	FALSE	-1	30	128	0.001	0.35366	0.837184	0.837795	0.837795	0.848053	0.828829	0.376937	0.831858	0.829388	0.829388	0.842118	0.822015	0.470523	0.808381	0.808725	0.808725	0.816855	0.794565	0.0261948	0.195101		0.537682	0	0.0793541	0.0169566	-0.020066	0.000509898	0.0652769	-0.00490902
clf	instrument	instrument_id	MoNA	clf_518-345-129-12_01 (05-12-2021_15-10-26)	[518, 345, 129]	['spectrum', 'collision_energy', 'total_exact_mass', 'precursor_mz', 'ionization_mode_id', 'instrument_type_id', 'precursor_type_id', 'kingdom_id', 'superclass_id', 'class_id']	[0, 129, 130, 155, 161, 133, 122, 157, 136, 116, 115, 135]	12	0	2500	0.001	50	TRUE	TRUE	TRUE	-1	30	128	0.001	0.437783	0.841382	0.841804	0.841804	0.850829	0.834977	0.498064	0.820313	0.819917	0.819917	0.83218	0.813363	0.510787	0.806951	0.805849	0.805849	0.81668	0.798527	0.0654569	0.183453		0.545121	0	0.0755449	0.0495701	0.0528694	0.0211858	0.0589482	0.00752849
clf	instrument	instrument_id	MoNA	clf_518-345-129-12_01 (05-12-2021_15-21-37)	[518, 345, 129]	['spectrum', 'collision_energy', 'total_exact_mass', 'precursor_mz', 'ionization_mode_id', 'instrument_type_id', 'precursor_type_id', 'kingdom_id', 'superclass_id', 'class_id']	[0, 129, 130, 155, 161, 133, 122, 157, 136, 116, 115, 135]	12	0	2500	0.001	50	TRUE	TRUE	FALSE	-1	30	128	0.001	0.455824	0.818917	0.81829	0.81829	0.849883	0.810501	0.47777	0.809635	0.805919	0.805919	0.839495	0.800157	0.538393	0.784714	0.788739	0.788739	0.808637	0.777438	0.0319236	0.171636		0.375845	0	0.0753349	0.0355129	0.0106679	0.0144971	0.0386223	0.00408918
clf	instrument	instrument_id	MoNA	clf_518-345-129-12_01 (05-12-2021_15-33-14)	[518, 345, 129]	['spectrum', 'collision_energy', 'total_exact_mass', 'precursor_mz', 'ionization_mode_id', 'instrument_type_id', 'precursor_type_id', 'kingdom_id', 'superclass_id', 'class_id']	[0, 129, 130, 155, 161, 133, 122, 157, 136, 116, 115, 135]	12	0	2500	0.01	50	TRUE	TRUE	TRUE	-1	30	128	0.001	0.462987	0.82715	0.827546	0.827546	0.855051	0.817591	0.518745	0.817101	0.81788	0.81788	0.84144	0.804124	0.564989	0.780465	0.783455	0.783455	0.799785	0.769916	0.0517097	0.183493		0.440022	0	0.0671166	0.0495801	0.110508	0.0145671	0.0616977	0.00610878
clf	instrument	instrument_id	MoNA	clf_518-345-129-12_01 (05-12-2021_15-44-14)	[518, 345, 129]	['spectrum', 'collision_energy', 'total_exact_mass', 'precursor_mz', 'ionization_mode_id', 'instrument_type_id', 'precursor_type_id', 'kingdom_id', 'superclass_id', 'class_id']	[0, 129, 130, 155, 161, 133, 122, 157, 136, 116, 115, 135]	12	0	2500	0.01	50	TRUE	TRUE	FALSE	-1	30	128	0.001	0.361725	0.843153	0.844428	0.844428	0.868176	0.834897	0.372758	0.851215	0.849637	0.849637	0.869635	0.841048	0.471265	0.798834	0.800286	0.800286	0.815467	0.788774	0.04978	0.179994		0.486893	0	0.0521396	0.029914	0.00215957	0.0196761	0.0529994	0.0188462
clf	instrument	instrument_id	MoNA	clf_518-345-129-12_01 (05-12-2021_15-55-18)	[518, 345, 129]	['spectrum', 'collision_energy', 'total_exact_mass', 'precursor_mz', 'ionization_mode_id', 'instrument_type_id', 'precursor_type_id', 'kingdom_id', 'superclass_id', 'class_id']	[0, 129, 130, 155, 161, 133, 122, 157, 136, 116, 115, 135]	12	0	2500	0.1	50	TRUE	TRUE	TRUE	-1	30	128	0.001	0.393924	0.835901	0.835928	0.835928	0.850259	0.824829	0.418928	0.824479	0.817409	0.817409	0.833303	0.805263	0.45643	0.79827	0.800722	0.800722	0.806686	0.789579	0.0316037	0.195291		0.473365	0	0.103259	0.0330034	0.00268946	0.0206559	0.059768	-0.0009998
clf	instrument	instrument_id	MoNA	clf_518-345-129-12_01 (05-12-2021_16-06-02)	[518, 345, 129]	['spectrum', 'collision_energy', 'total_exact_mass', 'precursor_mz', 'ionization_mode_id', 'instrument_type_id', 'precursor_type_id', 'kingdom_id', 'superclass_id', 'class_id']	[0, 129, 130, 155, 161, 133, 122, 157, 136, 116, 115, 135]	12	0	2500	0.1	50	TRUE	TRUE	FALSE	-1	30	128	0.001	0.371105	0.853981	0.855463	0.855463	0.8625	0.848113	0.413445	0.843924	0.839814	0.839814	0.851207	0.833674	0.443888	0.834248	0.836189	0.836189	0.840575	0.830266	0.0468006	0.194911		0.623645	0	0.0843431	0.0354429	-0.00587882	0.0141472	0.0964107	0.00530894
clf	instrument	instrument_id	MoNA	clf_518-345-129-12_01 (05-12-2021_16-17-09)	[518, 345, 129]	['spectrum', 'collision_energy', 'total_exact_mass', 'precursor_mz', 'ionization_mode_id', 'instrument_type_id', 'precursor_type_id', 'kingdom_id', 'superclass_id', 'class_id']	[0, 129, 130, 155, 161, 133, 122, 157, 136, 116, 115, 135]	12	0	2500	0.2	50	TRUE	TRUE	TRUE	-1	30	128	0.001	0.284559	0.874397	0.874456	0.874456	0.877508	0.867995	0.315604	0.856945	0.856708	0.856708	0.859129	0.849727	0.404199	0.837062	0.836327	0.836327	0.838741	0.828934	0.0360428	0.214637		0.439672	0	0.0980304	0.0326335	0.0369026	0.0128874	0.0852529	0.00311938
clf	instrument	instrument_id	MoNA	clf_518-345-129-12_01 (05-12-2021_16-28-26)	[518, 345, 129]	['spectrum', 'collision_energy', 'total_exact_mass', 'precursor_mz', 'ionization_mode_id', 'instrument_type_id', 'precursor_type_id', 'kingdom_id', 'superclass_id', 'class_id']	[0, 129, 130, 155, 161, 133, 122, 157, 136, 116, 115, 135]	12	0	2500	0.2	50	TRUE	TRUE	FALSE	-1	30	128	0.001	0.36201	0.844654	0.844403	0.844403	0.851838	0.83766	0.413014	0.817361	0.816889	0.816889	0.822725	0.808308	0.447361	0.819624	0.816864	0.816864	0.8195	0.809498	0.0569186	0.187153		0.473285	0	0.085133	0.0322935	0.0465107	0.0115277	0.0532893	0.00904819
clf	instrument	instrument_id	MoNA	clf_518-345-129-12_01 (05-12-2021_16-39-48)	[518, 345, 129]	['spectrum', 'collision_energy', 'total_exact_mass', 'precursor_mz', 'ionization_mode_id', 'instrument_type_id', 'precursor_type_id', 'kingdom_id', 'superclass_id', 'class_id']	[0, 129, 130, 155, 161, 133, 122, 157, 136, 116, 115, 135]	12	0	2500	0.5	50	TRUE	TRUE	TRUE	-1	30	128	0.001	0.302293	0.869663	0.869054	0.869054	0.873617	0.862462	0.327606	0.850434	0.850157	0.850157	0.854645	0.844048	0.47213	0.814745	0.817669	0.817669	0.81898	0.807677	0.04986	0.235243		0.485443	0	0.0853829	0.0355429	0.0630474	0.0146371	0.0623075	0.00159968
clf	instrument	instrument_id	MoNA	clf_518-345-129-12_01 (05-12-2021_16-50-50)	[518, 345, 129]	['spectrum', 'collision_energy', 'total_exact_mass', 'precursor_mz', 'ionization_mode_id', 'instrument_type_id', 'precursor_type_id', 'kingdom_id', 'superclass_id', 'class_id']	[0, 129, 130, 155, 161, 133, 122, 157, 136, 116, 115, 135]	12	0	2500	0.5	50	TRUE	TRUE	FALSE	-1	30	128	0.001	0.43142	0.831156	0.832199	0.832199	0.841834	0.819985	0.430127	0.819271	0.811262	0.811262	0.817601	0.800871	0.509722	0.808687	0.808262	0.808262	0.813026	0.798503	0.0562288	0.185003		0.617686	0	0.0636673	0.0469206	0.0155769	0.0152969	0.0666867	0.00302939
clf	instrument	instrument_id	MoNA	clf_518-345-129-12_01 (05-12-2021_17-01-48)	[518, 345, 129]	['spectrum', 'collision_energy', 'total_exact_mass', 'precursor_mz', 'ionization_mode_id', 'instrument_type_id', 'precursor_type_id', 'kingdom_id', 'superclass_id', 'class_id']	[0, 129, 130, 155, 161, 133, 122, 157, 136, 116, 115, 135]	12	0	2500	1	50	TRUE	TRUE	TRUE	-1	30	128	0.001	0.370269	0.841398	0.842003	0.842003	0.847699	0.83265	0.406974	0.827257	0.833382	0.833382	0.835418	0.819893	0.452586	0.816095	0.816377	0.816377	0.823292	0.806187	0.0668066	0.19763		0.604599	0	0.110198	0.0437712	0.0411218	0.0227754	0.0644771	-0.00396921
clf	instrument	instrument_id	MoNA	clf_518-345-129-12_01 (05-12-2021_17-12-37)	[518, 345, 129]	['spectrum', 'collision_energy', 'total_exact_mass', 'precursor_mz', 'ionization_mode_id', 'instrument_type_id', 'precursor_type_id', 'kingdom_id', 'superclass_id', 'class_id']	[0, 129, 130, 155, 161, 133, 122, 157, 136, 116, 115, 135]	12	0	2500	1	50	TRUE	TRUE	FALSE	-1	30	128	0.001	0.366051	0.840074	0.840052	0.840052	0.845878	0.832837	0.383342	0.823785	0.826734	0.826734	0.83224	0.820263	0.488739	0.811138	0.811816	0.811816	0.814006	0.803834	0.060188	0.184783		0.542891	0	0.0766347	0.0412318	0.0105079	0.0291942	0.0687463	-0.00819836
clf	instrument	instrument_id	MoNA	clf_618-412-154-12_01 (05-12-2021_17-23-37)	[618, 412, 154]	['spectrum', 'collision_energy', 'total_exact_mass', 'precursor_mz', 'ionization_mode_id', 'instrument_type_id', 'precursor_type_id', 'kingdom_id', 'superclass_id', 'class_id']	[0, 129, 130, 155, 161, 133, 122, 157, 136, 116, 115, 135]	12	0	2500	0.001	100	TRUE	TRUE	TRUE	-1	30	128	0.001	0.292746	0.873178	0.873482	0.873482	0.884526	0.868199	0.327899	0.859722	0.859701	0.859701	0.873662	0.853511	0.452667	0.809442	0.81241	0.81241	0.825992	0.806296	0.0294641	0.193661		0.433053	0	0.0870826	0.0390522	-0.117766	0.00480904	0.0570586	-0.00152969
clf	instrument	instrument_id	MoNA	clf_618-412-154-12_01 (05-12-2021_17-34-37)	[618, 412, 154]	['spectrum', 'collision_energy', 'total_exact_mass', 'precursor_mz', 'ionization_mode_id', 'instrument_type_id', 'precursor_type_id', 'kingdom_id', 'superclass_id', 'class_id']	[0, 129, 130, 155, 161, 133, 122, 157, 136, 116, 115, 135]	12	0	2500	0.001	100	TRUE	TRUE	FALSE	-1	30	128	0.001	0.277107	0.88295	0.88189	0.88189	0.892005	0.875232	0.320946	0.879861	0.879986	0.879986	0.885486	0.87263	0.464773	0.830332	0.832368	0.832368	0.845794	0.822117	0.0474705	0.196461		0.469406	0	0.0721556	0.0454609	0.0363127	0.015117	0.0590882	0.00118976
clf	instrument	instrument_id	MoNA	clf_618-412-154-12_01 (05-12-2021_17-46-06)	[618, 412, 154]	['spectrum', 'collision_energy', 'total_exact_mass', 'precursor_mz', 'ionization_mode_id', 'instrument_type_id', 'precursor_type_id', 'kingdom_id', 'superclass_id', 'class_id']	[0, 129, 130, 155, 161, 133, 122, 157, 136, 116, 115, 135]	12	0	2500	0.01	100	TRUE	TRUE	TRUE	-1	30	128	0.001	0.324105	0.8653	0.86541	0.86541	0.873038	0.858855	0.346708	0.859462	0.852215	0.852215	0.861926	0.844985	0.4787	0.817445	0.817643	0.817643	0.817974	0.809265	0.0403019	0.192511		0.421366	0	0.064967	0.0584283	0.120296	0.0128974	0.0784543	0.0143871
clf	instrument	instrument_id	MoNA	clf_618-412-154-12_01 (05-12-2021_17-57-14)	[618, 412, 154]	['spectrum', 'collision_energy', 'total_exact_mass', 'precursor_mz', 'ionization_mode_id', 'instrument_type_id', 'precursor_type_id', 'kingdom_id', 'superclass_id', 'class_id']	[0, 129, 130, 155, 161, 133, 122, 157, 136, 116, 115, 135]	12	0	2500	0.01	100	TRUE	TRUE	FALSE	-1	30	128	0.001	0.365844	0.850947	0.850654	0.850654	0.876988	0.839182	0.420471	0.838802	0.838024	0.838024	0.86399	0.825361	0.489709	0.799526	0.799014	0.799014	0.8278	0.785756	0.0433113	0.170676		0.437902	0	0.0392022	0.00793841	0.0782543	0.0143071	0.0369526	0.0125275
clf	instrument	instrument_id	MoNA	clf_618-412-154-12_01 (05-12-2021_18-08-13)	[618, 412, 154]	['spectrum', 'collision_energy', 'total_exact_mass', 'precursor_mz', 'ionization_mode_id', 'instrument_type_id', 'precursor_type_id', 'kingdom_id', 'superclass_id', 'class_id']	[0, 129, 130, 155, 161, 133, 122, 157, 136, 116, 115, 135]	12	0	2500	0.1	100	TRUE	TRUE	TRUE	-1	30	128	0.001	0.399705	0.849607	0.849312	0.849312	0.860063	0.837544	0.436127	0.83724	0.839628	0.839628	0.849692	0.8273	0.535455	0.786526	0.786682	0.786682	0.790344	0.775878	0.0568986	0.156319		0.454669	0	0.0570786	0.0314537	0.0365327	0.0203359	0.0436713	-0.00127974
clf	instrument	instrument_id	MoNA	clf_618-412-154-12_01 (05-12-2021_18-19-28)	[618, 412, 154]	['spectrum', 'collision_energy', 'total_exact_mass', 'precursor_mz', 'ionization_mode_id', 'instrument_type_id', 'precursor_type_id', 'kingdom_id', 'superclass_id', 'class_id']	[0, 129, 130, 155, 161, 133, 122, 157, 136, 116, 115, 135]	12	0	2500	0.1	100	TRUE	TRUE	FALSE	-1	30	128	0.001	0.399253	0.843547	0.842756	0.842756	0.865051	0.828509	0.463013	0.828299	0.827004	0.827004	0.84424	0.81189	0.51003	0.812447	0.811992	0.811992	0.822701	0.795727	0.0471106	0.186523		0.45116	0	0.109598	0.0367127	-0.0276145	0.00952809	0.0722555	0.0107878
clf	instrument	instrument_id	MoNA	clf_618-412-154-12_01 (05-12-2021_18-30-49)	[618, 412, 154]	['spectrum', 'collision_energy', 'total_exact_mass', 'precursor_mz', 'ionization_mode_id', 'instrument_type_id', 'precursor_type_id', 'kingdom_id', 'superclass_id', 'class_id']	[0, 129, 130, 155, 161, 133, 122, 157, 136, 116, 115, 135]	12	0	2500	0.2	100	TRUE	TRUE	TRUE	-1	30	128	0.001	0.288978	0.878303	0.878117	0.878117	0.881372	0.871632	0.330549	0.859201	0.859916	0.859916	0.862075	0.852034	0.444641	0.83203	0.831072	0.831072	0.83737	0.825166	0.0420516	0.203319		0.49792	0	0.0746051	0.0355529	-0.0586183	0.00632873	0.0744651	-0.00428914
clf	instrument	instrument_id	MoNA	clf_618-412-154-12_01 (05-12-2021_18-41-59)	[618, 412, 154]	['spectrum', 'collision_energy', 'total_exact_mass', 'precursor_mz', 'ionization_mode_id', 'instrument_type_id', 'precursor_type_id', 'kingdom_id', 'superclass_id', 'class_id']	[0, 129, 130, 155, 161, 133, 122, 157, 136, 116, 115, 135]	12	0	2500	0.2	100	TRUE	TRUE	FALSE	-1	30	128	0.001	0.452972	0.830215	0.82978	0.82978	0.860579	0.820682	0.467715	0.83316	0.836873	0.836873	0.860057	0.827812	0.528943	0.797346	0.796404	0.796404	0.805279	0.787203	0.0586383	0.195021		0.458568	0	0.0637473	0.0358728	0.143601	0.0154769	0.0526095	0.0118876
clf	instrument	instrument_id	MoNA	clf_618-412-154-12_01 (05-12-2021_18-53-09)	[618, 412, 154]	['spectrum', 'collision_energy', 'total_exact_mass', 'precursor_mz', 'ionization_mode_id', 'instrument_type_id', 'precursor_type_id', 'kingdom_id', 'superclass_id', 'class_id']	[0, 129, 130, 155, 161, 133, 122, 157, 136, 116, 115, 135]	12	0	2500	0.5	100	TRUE	TRUE	TRUE	-1	30	128	0.001	0.325868	0.86371	0.86327	0.86327	0.863816	0.856469	0.351873	0.851997	0.855093	0.855093	0.853037	0.846012	0.434506	0.835209	0.833408	0.833408	0.835268	0.826012	0.0456709	0.19812		0.560628	0	0.108088	0.0365227	0.0824435	0.0230154	0.0861728	0.00128974
clf	instrument	instrument_id	MoNA	clf_618-412-154-12_01 (05-12-2021_19-03-57)	[618, 412, 154]	['spectrum', 'collision_energy', 'total_exact_mass', 'precursor_mz', 'ionization_mode_id', 'instrument_type_id', 'precursor_type_id', 'kingdom_id', 'superclass_id', 'class_id']	[0, 129, 130, 155, 161, 133, 122, 157, 136, 116, 115, 135]	12	0	2500	0.5	100	TRUE	TRUE	FALSE	-1	30	128	0.001	0.29553	0.871379	0.871079	0.871079	0.878124	0.86421	0.335985	0.861545	0.865046	0.865046	0.8701	0.856993	0.424454	0.822266	0.823682	0.823682	0.829811	0.815885	0.0524095	0.205139		0.489122	0	0.0933313	0.029974	-0.0945711	0.0229654	0.0716657	5.9988e-05
clf	instrument	instrument_id	MoNA	clf_618-412-154-12_01 (05-12-2021_19-15-10)	[618, 412, 154]	['spectrum', 'collision_energy', 'total_exact_mass', 'precursor_mz', 'ionization_mode_id', 'instrument_type_id', 'precursor_type_id', 'kingdom_id', 'superclass_id', 'class_id']	[0, 129, 130, 155, 161, 133, 122, 157, 136, 116, 115, 135]	12	0	2500	1	100	TRUE	TRUE	TRUE	-1	30	128	0.001	0.515944	0.79279	0.792465	0.792465	0.826602	0.777781	0.564498	0.775694	0.785781	0.785781	0.815744	0.765568	0.520599	0.790635	0.792637	0.792637	0.809783	0.779155	0.0910818	0.228834		0.713477	0	0.0944311	0.059868	-0.0771246	0.0219256	0.1006	-0.00170966
clf	instrument	instrument_id	MoNA	clf_618-412-154-12_01 (05-12-2021_19-38-03)	[618, 412, 154]	['spectrum', 'collision_energy', 'total_exact_mass', 'precursor_mz', 'ionization_mode_id', 'instrument_type_id', 'precursor_type_id', 'kingdom_id', 'superclass_id', 'class_id']	[0, 129, 130, 155, 161, 133, 122, 157, 136, 116, 115, 135]	12	0	2500	1	100	TRUE	TRUE	FALSE	-1	30	128	0.001	0.329896	0.857015	0.857545	0.857545	0.864686	0.850852	0.38639	0.830382	0.827519	0.827519	0.835237	0.820706	0.444154	0.823964	0.825909	0.825909	0.832999	0.818488	0.0453909	0.202879		0.488452	0	0.0946811	0.0359328	-0.0127974	0.00765847	0.0778944	0.00089982
clf	instrument_type	instrument_type_id	MoNA	clf_704-469-176-7_02 (04-12-2021_14-10-39)	[704, 469, 176]	['spectrum', 'collision_energy', 'total_exact_mass', 'precursor_mz', 'ionization_mode_id', 'instrument_id', 'precursor_type_id', 'kingdom_id', 'superclass_id', 'class_id']	[1, 0, 7, 2, 10, 17, 12]	7	0	2500	0.001	10	TRUE	TRUE	TRUE	-1	30	128	0.001	0.0183555	0.993964	0.993897	0.993897	0.994097	0.993723	0.0156202	0.994873	0.994561	0.994561	0.99535	0.994757	0.0224946	0.993769	0.993641	0.993641	0.993955	0.993519	-0.000109978	0.0645171	0.789932		0	0.10172	-0.000129974	-0.000909818	-0.00034993	0.0317437	0
clf	instrument_type	instrument_type_id	MoNA	clf_704-469-176-7_02 (04-12-2021_14-26-33)	[704, 469, 176]	['spectrum', 'collision_energy', 'total_exact_mass', 'precursor_mz', 'ionization_mode_id', 'instrument_id', 'precursor_type_id', 'kingdom_id', 'superclass_id', 'class_id']	[1, 0, 7, 2, 10, 17, 12]	7	0	2500	0.001	10	TRUE	TRUE	FALSE	-1	30	128	0.001	0.249386	0.953222	0.953387	0.953387	0.964313	0.954103	0.227255	0.952457	0.953185	0.953185	0.960895	0.951959	0.0347456	0.989397	0.989563	0.989563	0.989967	0.989225	0.00014997	0.0386323	0.70078		0	0.166987	0.0064987	-0.00130974	-0.000209958	0.0259748	-0.000279944
clf	instrument_type	instrument_type_id	MoNA	clf_704-469-176-7_02 (04-12-2021_14-42-44)	[704, 469, 176]	['spectrum', 'collision_energy', 'total_exact_mass', 'precursor_mz', 'ionization_mode_id', 'instrument_id', 'precursor_type_id', 'kingdom_id', 'superclass_id', 'class_id']	[1, 0, 7, 2, 10, 17, 12]	7	0	2500	0.01	10	TRUE	TRUE	TRUE	-1	30	128	0.001	0.002467	0.99926	0.999241	0.999241	0.999248	0.99922	0.00173822	0.999512	0.999514	0.999514	0.999479	0.999482	0.0138864	0.997582	0.997646	0.997646	0.997455	0.997445	0	0.0565087	0.695221		0	0.117467	1.9996e-05	0	0	0.0347331	0
clf	instrument_type	instrument_type_id	MoNA	clf_704-469-176-7_02 (04-12-2021_14-58-08)	[704, 469, 176]	['spectrum', 'collision_energy', 'total_exact_mass', 'precursor_mz', 'ionization_mode_id', 'instrument_id', 'precursor_type_id', 'kingdom_id', 'superclass_id', 'class_id']	[1, 0, 7, 2, 10, 17, 12]	7	0	2500	0.01	10	TRUE	TRUE	FALSE	-1	30	128	0.001	0.00205642	0.999351	0.999344	0.999344	0.999361	0.999331	0.00682775	0.998535	0.998562	0.998562	0.998535	0.998495	0.0137767	0.997582	0.997389	0.997389	0.997613	0.997406	9.998e-06	0.0402819	0.703839		0	0.107239	7.9984e-05	0	0	0.0487702	0
clf	instrument_type	instrument_type_id	MoNA	clf_704-469-176-7_02 (04-12-2021_15-14-26)	[704, 469, 176]	['spectrum', 'collision_energy', 'total_exact_mass', 'precursor_mz', 'ionization_mode_id', 'instrument_id', 'precursor_type_id', 'kingdom_id', 'superclass_id', 'class_id']	[1, 0, 7, 2, 10, 17, 12]	7	0	2500	0.1	10	TRUE	TRUE	TRUE	-1	30	128	0.001	0.00215152	0.999385	0.999349	0.999349	0.999425	0.999368	0.0030039	0.999023	0.999103	0.999103	0.999041	0.999057	0.0228131	0.997396	0.997328	0.997328	0.997556	0.997324	-6.9986e-05	0.0427415	0.755739		0	0.103759	6.9986e-05	-1.9996e-05	-2.9994e-05	0.0272146	-7.9984e-05
clf	instrument_type	instrument_type_id	MoNA	clf_704-469-176-7_02 (04-12-2021_15-30-02)	[704, 469, 176]	['spectrum', 'collision_energy', 'total_exact_mass', 'precursor_mz', 'ionization_mode_id', 'instrument_id', 'precursor_type_id', 'kingdom_id', 'superclass_id', 'class_id']	[1, 0, 7, 2, 10, 17, 12]	7	0	2500	0.1	10	TRUE	TRUE	FALSE	-1	30	128	0.001	0.106808	0.983463	0.9834	0.9834	0.984504	0.982767	0.109384	0.981445	0.98289	0.98289	0.981511	0.981092	0.0224319	0.995443	0.995269	0.995269	0.995357	0.995144	1.9996e-05	0.0380624	0.806319		0	0.0785943	0.00153969	0.000569886	-0.000169966	0.0225355	3.9992e-05
clf	instrument_type	instrument_type_id	MoNA	clf_704-469-176-7_02 (04-12-2021_15-46-27)	[704, 469, 176]	['spectrum', 'collision_energy', 'total_exact_mass', 'precursor_mz', 'ionization_mode_id', 'instrument_id', 'precursor_type_id', 'kingdom_id', 'superclass_id', 'class_id']	[1, 0, 7, 2, 10, 17, 12]	7	0	2500	0.2	10	TRUE	TRUE	TRUE	-1	30	128	0.001	0.011437	0.995707	0.995701	0.995701	0.995867	0.995628	0.0133155	0.996826	0.996955	0.996955	0.997227	0.996981	0.00697164	0.997303	0.997176	0.997176	0.997406	0.997199	0.000209958	0.0426015	0.728934		0	0.125495	0.000289942	8.9982e-05	0.000119976	0.0539092	0.000119976
clf	instrument_type	instrument_type_id	MoNA	clf_704-469-176-7_02 (04-12-2021_16-02-31)	[704, 469, 176]	['spectrum', 'collision_energy', 'total_exact_mass', 'precursor_mz', 'ionization_mode_id', 'instrument_id', 'precursor_type_id', 'kingdom_id', 'superclass_id', 'class_id']	[1, 0, 7, 2, 10, 17, 12]	7	0	2500	0.2	10	TRUE	TRUE	FALSE	-1	30	128	0.001	0.0323566	0.99197	0.991867	0.991867	0.992324	0.991719	0.0353592	0.991455	0.990958	0.990958	0.991565	0.99085	0.00759038	0.998233	0.99817	0.99817	0.998203	0.998131	0.000239952	0.0485803	0.714907		0	0.0977405	0.000329934	0.000479904	0.000129974	0.024865	0
clf	instrument_type	instrument_type_id	MoNA	clf_704-469-176-7_02 (04-12-2021_16-18-49)	[704, 469, 176]	['spectrum', 'collision_energy', 'total_exact_mass', 'precursor_mz', 'ionization_mode_id', 'instrument_id', 'precursor_type_id', 'kingdom_id', 'superclass_id', 'class_id']	[1, 0, 7, 2, 10, 17, 12]	7	0	2500	0.5	10	TRUE	TRUE	TRUE	-1	30	128	0.001	0.00213636	0.999351	0.999348	0.999348	0.999376	0.999343	0.00376686	0.998535	0.998508	0.998508	0.998533	0.998476	0.00969846	0.997861	0.997835	0.997835	0.997974	0.997826	4.999e-05	0.0431414	0.813937		0	0.106179	0.000309938	5.9988e-05	3.9992e-05	0.00988802	0
clf	instrument_type	instrument_type_id	MoNA	clf_704-469-176-7_02 (04-12-2021_16-34-46)	[704, 469, 176]	['spectrum', 'collision_energy', 'total_exact_mass', 'precursor_mz', 'ionization_mode_id', 'instrument_id', 'precursor_type_id', 'kingdom_id', 'superclass_id', 'class_id']	[1, 0, 7, 2, 10, 17, 12]	7	0	2500	0.5	10	TRUE	TRUE	FALSE	-1	30	128	0.001	0.00374977	0.998189	0.99816	0.99816	0.99816	0.998098	0.00421048	0.997803	0.997633	0.997633	0.997859	0.997659	0.010227	0.998326	0.998245	0.998245	0.998246	0.998179	-8.9982e-05	0.0441412	0.729884		0	0.0873925	-9.998e-06	-7.9984e-05	-6.9986e-05	0.029874	-7.9984e-05
clf	instrument_type	instrument_type_id	MoNA	clf_704-469-176-7_02 (04-12-2021_16-50-23)	[704, 469, 176]	['spectrum', 'collision_energy', 'total_exact_mass', 'precursor_mz', 'ionization_mode_id', 'instrument_id', 'precursor_type_id', 'kingdom_id', 'superclass_id', 'class_id']	[1, 0, 7, 2, 10, 17, 12]	7	0	2500	1	10	TRUE	TRUE	TRUE	-1	30	128	0.001	0.00201267	0.999431	0.999452	0.999452	0.999401	0.999408	0.00241863	0.999512	0.999479	0.999479	0.999442	0.999444	0.00766603	0.997954	0.998046	0.998046	0.997833	0.997867	9.998e-06	0.045041	0.780134		0	0.0740852	2.9994e-05	0	0	0.0128374	0
clf	instrument_type	instrument_type_id	MoNA	clf_704-469-176-7_02 (04-12-2021_17-05-54)	[704, 469, 176]	['spectrum', 'collision_energy', 'total_exact_mass', 'precursor_mz', 'ionization_mode_id', 'instrument_id', 'precursor_type_id', 'kingdom_id', 'superclass_id', 'class_id']	[1, 0, 7, 2, 10, 17, 12]	7	0	2500	1	10	TRUE	TRUE	FALSE	-1	30	128	0.001	0.00247815	0.999283	0.999308	0.999308	0.999294	0.99928	0.00473679	0.998535	0.998503	0.998503	0.99854	0.998477	0.00626022	0.998605	0.998637	0.998637	0.998825	0.998694	1.9996e-05	0.0394921	0.763437		0	0.0753049	9.998e-05	8.9982e-05	9.998e-06	0.0463007	0
clf	instrument_type	instrument_type_id	MoNA	clf_714-476-178-7_02 (04-12-2021_17-20-04)	[714, 476, 178]	['spectrum', 'collision_energy', 'total_exact_mass', 'precursor_mz', 'ionization_mode_id', 'instrument_id', 'precursor_type_id', 'kingdom_id', 'superclass_id', 'class_id']	[1, 0, 7, 2, 10, 17, 12]	7	0	2500	0.001	15	TRUE	TRUE	TRUE	-1	30	128	0.001	0.242843	0.950785	0.950893	0.950893	0.962559	0.951379	0.216215	0.953125	0.953923	0.953923	0.963991	0.954201	0.0625258	0.983538	0.983144	0.983144	0.985353	0.983288	-0.00110978	0.0440212	0.946621		0	0.0855929	0.0222456	-0.00643871	-0.0024795	0.0579584	9.998e-06
clf	instrument_type	instrument_type_id	MoNA	clf_714-476-178-7_02 (04-12-2021_17-33-52)	[714, 476, 178]	['spectrum', 'collision_energy', 'total_exact_mass', 'precursor_mz', 'ionization_mode_id', 'instrument_id', 'precursor_type_id', 'kingdom_id', 'superclass_id', 'class_id']	[1, 0, 7, 2, 10, 17, 12]	7	0	2500	0.001	15	TRUE	TRUE	FALSE	-1	30	128	0.001	0.455361	0.928753	0.928984	0.928984	0.94549	0.928788	0.474822	0.923404	0.924686	0.924686	0.942465	0.923986	0.229832	0.959108	0.959212	0.959212	0.96858	0.959618	0.0064987	0.0486903	0.802719		0	0.0492501	0.0288842	0.00638872	0.00593881	-0.0170466	0.000629874
clf	instrument_type	instrument_type_id	MoNA	clf_714-476-178-7_02 (04-12-2021_17-48-28)	[714, 476, 178]	['spectrum', 'collision_energy', 'total_exact_mass', 'precursor_mz', 'ionization_mode_id', 'instrument_id', 'precursor_type_id', 'kingdom_id', 'superclass_id', 'class_id']	[1, 0, 7, 2, 10, 17, 12]	7	0	2500	0.01	15	TRUE	TRUE	TRUE	-1	30	128	0.001	0.00189715	0.999408	0.999395	0.999395	0.999428	0.999393	0.00324214	0.999023	0.998998	0.998998	0.999145	0.999045	0.00683288	0.998605	0.998587	0.998587	0.998576	0.998532	9.998e-06	0.0435713	0.796751		0	0.0225455	0	0	0	0.000929814	0
clf	instrument_type	instrument_type_id	MoNA	clf_714-476-178-7_02 (04-12-2021_18-02-01)	[714, 476, 178]	['spectrum', 'collision_energy', 'total_exact_mass', 'precursor_mz', 'ionization_mode_id', 'instrument_id', 'precursor_type_id', 'kingdom_id', 'superclass_id', 'class_id']	[1, 0, 7, 2, 10, 17, 12]	7	0	2500	0.01	15	TRUE	TRUE	FALSE	-1	30	128	0.001	0.00873923	0.997402	0.99739	0.99739	0.997474	0.997351	0.0127289	0.996402	0.99647	0.99647	0.997275	0.996601	0.0173609	0.994885	0.994965	0.994965	0.995094	0.994829	0.000159968	0.0423215	0.810898		0	0.0757049	0.00374925	0.000239952	-9.998e-06	0.0413017	0
clf	instrument_type	instrument_type_id	MoNA	clf_714-476-178-7_02 (04-12-2021_18-16-42)	[714, 476, 178]	['spectrum', 'collision_energy', 'total_exact_mass', 'precursor_mz', 'ionization_mode_id', 'instrument_id', 'precursor_type_id', 'kingdom_id', 'superclass_id', 'class_id']	[1, 0, 7, 2, 10, 17, 12]	7	0	2500	0.1	15	TRUE	TRUE	TRUE	-1	30	128	0.001	0.00291196	0.998531	0.998521	0.998521	0.998518	0.998473	0.00235006	0.998779	0.998523	0.998523	0.999011	0.99873	0.0101707	0.997768	0.997615	0.997615	0.997869	0.997656	0	0.0406519	0.754859		0	0.0693761	0	0	0	0.0138972	0
clf	instrument_type	instrument_type_id	MoNA	clf_714-476-178-7_02 (04-12-2021_18-30-16)	[714, 476, 178]	['spectrum', 'collision_energy', 'total_exact_mass', 'precursor_mz', 'ionization_mode_id', 'instrument_id', 'precursor_type_id', 'kingdom_id', 'superclass_id', 'class_id']	[1, 0, 7, 2, 10, 17, 12]	7	0	2500	0.1	15	TRUE	TRUE	FALSE	-1	30	128	0.001	0.0744113	0.984407	0.984241	0.984241	0.985245	0.983894	0.0676838	0.984131	0.984872	0.984872	0.983855	0.983637	0.0313753	0.990513	0.99068	0.99068	0.990927	0.990404	-0.00223955	0.0564187	0.714787		0	0.130814	0.010018	-0.00029994	-0.00318936	0.0820736	0.000309938
clf	instrument_type	instrument_type_id	MoNA	clf_714-476-178-7_02 (04-12-2021_18-45-04)	[714, 476, 178]	['spectrum', 'collision_energy', 'total_exact_mass', 'precursor_mz', 'ionization_mode_id', 'instrument_id', 'precursor_type_id', 'kingdom_id', 'superclass_id', 'class_id']	[1, 0, 7, 2, 10, 17, 12]	7	0	2500	0.2	15	TRUE	TRUE	TRUE	-1	30	128	0.001	0.00250204	0.998736	0.998721	0.998721	0.998766	0.998703	0.00107804	0.999512	0.999534	0.999534	0.999359	0.999427	0.00966596	0.997303	0.997203	0.997203	0.997517	0.997272	0.000119976	0.044931	0.722645		0	0.0957009	0.000129974	3.9992e-05	0.000159968	0.0427814	0
clf	instrument_type	instrument_type_id	MoNA	clf_714-476-178-7_02 (04-12-2021_18-58-54)	[714, 476, 178]	['spectrum', 'collision_energy', 'total_exact_mass', 'precursor_mz', 'ionization_mode_id', 'instrument_id', 'precursor_type_id', 'kingdom_id', 'superclass_id', 'class_id']	[1, 0, 7, 2, 10, 17, 12]	7	0	2500	0.2	15	TRUE	TRUE	FALSE	-1	30	128	0.001	0.00640693	0.998155	0.998174	0.998174	0.998213	0.998132	0.00722397	0.998047	0.998159	0.998159	0.998	0.998028	0.00653125	0.998326	0.998393	0.998393	0.998394	0.998346	-6.9986e-05	0.0476405	0.689132		0	0.069786	-6.9986e-05	0	-0.000179964	0.0445911	0
clf	instrument_type	instrument_type_id	MoNA	clf_714-476-178-7_02 (04-12-2021_19-14-32)	[714, 476, 178]	['spectrum', 'collision_energy', 'total_exact_mass', 'precursor_mz', 'ionization_mode_id', 'instrument_id', 'precursor_type_id', 'kingdom_id', 'superclass_id', 'class_id']	[1, 0, 7, 2, 10, 17, 12]	7	0	2500	0.5	15	TRUE	TRUE	TRUE	-1	30	128	0.001	0.00741793	0.997506	0.997481	0.997481	0.997476	0.997391	0.00710933	0.997559	0.997695	0.997695	0.997604	0.997584	0.00759493	0.998512	0.998371	0.998371	0.99864	0.998456	1.11029e-17	0.0403419	0.713177		0	0.0977205	9.998e-06	0	-1.9996e-05	0.0365927	0
clf	instrument_type	instrument_type_id	MoNA	clf_714-476-178-7_02 (04-12-2021_19-27-34)	[714, 476, 178]	['spectrum', 'collision_energy', 'total_exact_mass', 'precursor_mz', 'ionization_mode_id', 'instrument_id', 'precursor_type_id', 'kingdom_id', 'superclass_id', 'class_id']	[1, 0, 7, 2, 10, 17, 12]	7	0	2500	0.5	15	TRUE	TRUE	FALSE	-1	30	128	0.001	0.00260006	0.99844	0.998495	0.998495	0.998395	0.998399	0.0025273	0.999268	0.999279	0.999279	0.999302	0.999271	0.00587285	0.998605	0.998596	0.998596	0.998568	0.99854	0	0.0408618	0.736293		0	0.0660068	0	0	0	0.0112577	0
clf	instrument_type	instrument_type_id	MoNA	clf_714-476-178-7_02 (04-12-2021_19-44-18)	[714, 476, 178]	['spectrum', 'collision_energy', 'total_exact_mass', 'precursor_mz', 'ionization_mode_id', 'instrument_id', 'precursor_type_id', 'kingdom_id', 'superclass_id', 'class_id']	[1, 0, 7, 2, 10, 17, 12]	7	0	2500	1	15	TRUE	TRUE	TRUE	-1	30	128	0.001	0.121587	0.964179	0.963895	0.963895	0.967084	0.9627	0.123748	0.965461	0.9668	0.9668	0.970031	0.965844	0.0451218	0.98112	0.981791	0.981791	0.982253	0.98081	-0.00286943	0.0415817	0.778684		0	0.0605379	0.00627874	0.0025195	-0.00143971	0.0332933	0.00084983
clf	instrument_type	instrument_type_id	MoNA	clf_714-476-178-7_02 (04-12-2021_19-59-25)	[714, 476, 178]	['spectrum', 'collision_energy', 'total_exact_mass', 'precursor_mz', 'ionization_mode_id', 'instrument_id', 'precursor_type_id', 'kingdom_id', 'superclass_id', 'class_id']	[1, 0, 7, 2, 10, 17, 12]	7	0	2500	1	15	TRUE	TRUE	FALSE	-1	30	128	0.001	0.00229037	0.998598	0.998597	0.998597	0.998634	0.99857	0.0014228	0.999268	0.999198	0.999198	0.999357	0.999257	0.00551618	0.998884	0.998914	0.998914	0.998852	0.998846	1.9996e-05	0.0396821	0.79967		0	0.0864327	9.998e-06	0	0	0.034923	0
clf	instrument_type	instrument_type_id	MoNA	clf_734-489-183-7_02 (04-12-2021_20-14-34)	[734, 489, 183]	['spectrum', 'collision_energy', 'total_exact_mass', 'precursor_mz', 'ionization_mode_id', 'instrument_id', 'precursor_type_id', 'kingdom_id', 'superclass_id', 'class_id']	[1, 0, 7, 2, 10, 17, 12]	7	0	2500	0.001	25	TRUE	TRUE	TRUE	-1	30	128	0.001	0.00258438	0.999294	0.999266	0.999266	0.999295	0.999258	0.00204665	0.999023	0.998936	0.998936	0.998877	0.99887	0.00477795	0.997861	0.9979	0.9979	0.99795	0.997867	-1.9996e-05	0.0490702	0.669086		0	0.120716	2.9994e-05	-0.000869826	-9.998e-06	0.0562787	0
clf	instrument_type	instrument_type_id	MoNA	clf_734-489-183-7_02 (04-12-2021_20-27-54)	[734, 489, 183]	['spectrum', 'collision_energy', 'total_exact_mass', 'precursor_mz', 'ionization_mode_id', 'instrument_id', 'precursor_type_id', 'kingdom_id', 'superclass_id', 'class_id']	[1, 0, 7, 2, 10, 17, 12]	7	0	2500	0.001	25	TRUE	TRUE	FALSE	-1	30	128	0.001	0.00884007	0.996241	0.996251	0.996251	0.996271	0.996115	0.0189892	0.994629	0.994913	0.994913	0.994489	0.994508	0.00760825	0.997954	0.997934	0.997934	0.997861	0.997826	-0.000109978	0.044821	0.741792		0	0.0887323	0.000159968	0	0.00034993	0.0413817	0
clf	instrument_type	instrument_type_id	MoNA	clf_734-489-183-7_02 (04-12-2021_20-41-56)	[734, 489, 183]	['spectrum', 'collision_energy', 'total_exact_mass', 'precursor_mz', 'ionization_mode_id', 'instrument_id', 'precursor_type_id', 'kingdom_id', 'superclass_id', 'class_id']	[1, 0, 7, 2, 10, 17, 12]	7	0	2500	0.01	25	TRUE	TRUE	TRUE	-1	30	128	0.001	0.270391	0.963724	0.963376	0.963376	0.970901	0.963857	0.309062	0.962646	0.963632	0.963632	0.969159	0.962922	0.044056	0.988653	0.988549	0.988549	0.989474	0.988477	0.000479904	0.0486703	0.875165		0	0.154409	0.00482903	-0.00336933	-0.000959808	0.14771	-0.00059988
clf	instrument_type	instrument_type_id	MoNA	clf_734-489-183-7_02 (04-12-2021_20-55-35)	[734, 489, 183]	['spectrum', 'collision_energy', 'total_exact_mass', 'precursor_mz', 'ionization_mode_id', 'instrument_id', 'precursor_type_id', 'kingdom_id', 'superclass_id', 'class_id']	[1, 0, 7, 2, 10, 17, 12]	7	0	2500	0.01	25	TRUE	TRUE	FALSE	-1	30	128	0.001	0.275625	0.959919	0.959793	0.959793	0.966861	0.959431	0.330741	0.959717	0.958689	0.958689	0.966538	0.958244	0.118668	0.978144	0.978712	0.978712	0.980394	0.977561	-0.00109978	0.0434513	0.775725		0	0.0973005	0.00218956	-0.0019996	-0.00164967	0.0265647	-0.000519896
clf	instrument_type	instrument_type_id	MoNA	clf_734-489-183-7_02 (04-12-2021_21-10-06)	[734, 489, 183]	['spectrum', 'collision_energy', 'total_exact_mass', 'precursor_mz', 'ionization_mode_id', 'instrument_id', 'precursor_type_id', 'kingdom_id', 'superclass_id', 'class_id']	[1, 0, 7, 2, 10, 17, 12]	7	0	2500	0.1	25	TRUE	TRUE	TRUE	-1	30	128	0.001	0.0534213	0.986548	0.986428	0.986428	0.98736	0.98598	0.0644324	0.981934	0.980505	0.980505	0.98378	0.98076	0.0235132	0.993862	0.994137	0.994137	0.993932	0.993819	0.00339932	0.0457508	0.831224		0	0.134183	0.00696861	0.00238952	0.00034993	0.0555689	5.9988e-05
clf	instrument_type	instrument_type_id	MoNA	clf_734-489-183-7_02 (04-12-2021_21-23-26)	[734, 489, 183]	['spectrum', 'collision_energy', 'total_exact_mass', 'precursor_mz', 'ionization_mode_id', 'instrument_id', 'precursor_type_id', 'kingdom_id', 'superclass_id', 'class_id']	[1, 0, 7, 2, 10, 17, 12]	7	0	2500	0.1	25	TRUE	TRUE	FALSE	-1	30	128	0.001	0.0708376	0.978278	0.978188	0.978188	0.980208	0.977811	0.069725	0.979004	0.97868	0.97868	0.980824	0.978469	0.0196229	0.99442	0.994201	0.994201	0.994516	0.994155	0.000369926	0.0531594	0.739092		0	0.114747	0.0136673	-0.00291942	0.000159968	0.0684663	0.00277944
clf	instrument_type	instrument_type_id	MoNA	clf_734-489-183-7_02 (04-12-2021_21-37-27)	[734, 489, 183]	['spectrum', 'collision_energy', 'total_exact_mass', 'precursor_mz', 'ionization_mode_id', 'instrument_id', 'precursor_type_id', 'kingdom_id', 'superclass_id', 'class_id']	[1, 0, 7, 2, 10, 17, 12]	7	0	2500	0.2	25	TRUE	TRUE	TRUE	-1	30	128	0.001	0.0106798	0.996891	0.996846	0.996846	0.996995	0.996807	0.0209161	0.994141	0.994524	0.994524	0.994176	0.994133	0.00936265	0.996466	0.99643	0.99643	0.996344	0.996276	-0.000689862	0.0525295	0.756989		0	0.0731454	0.000579884	-0.00118976	-0.000959808	0.0363827	-0.00029994
clf	instrument_type	instrument_type_id	MoNA	clf_734-489-183-7_02 (04-12-2021_21-50-33)	[734, 489, 183]	['spectrum', 'collision_energy', 'total_exact_mass', 'precursor_mz', 'ionization_mode_id', 'instrument_id', 'precursor_type_id', 'kingdom_id', 'superclass_id', 'class_id']	[1, 0, 7, 2, 10, 17, 12]	7	0	2500	0.2	25	TRUE	TRUE	FALSE	-1	30	128	0.001	0.00233198	0.999317	0.999333	0.999333	0.999304	0.999299	0.00677054	0.997135	0.998043	0.998043	0.997333	0.99747	0.00819744	0.997396	0.997431	0.997431	0.997436	0.997355	-0.00029994	0.0465507	0.658948		0	0.0655969	-7.9984e-05	-0.00039992	-0.000209958	0.0507798	-0.000539892
clf	instrument_type	instrument_type_id	MoNA	clf_734-489-183-7_02 (04-12-2021_22-05-46)	[734, 489, 183]	['spectrum', 'collision_energy', 'total_exact_mass', 'precursor_mz', 'ionization_mode_id', 'instrument_id', 'precursor_type_id', 'kingdom_id', 'superclass_id', 'class_id']	[1, 0, 7, 2, 10, 17, 12]	7	0	2500	0.5	25	TRUE	TRUE	TRUE	-1	30	128	0.001	0.0031792	0.998952	0.99898	0.99898	0.998959	0.998937	0.00559329	0.997559	0.997135	0.997135	0.997712	0.997342	0.0211721	0.997396	0.997604	0.997604	0.997179	0.997283	-0.000229954	0.0456509	0.757708		0	0.117676	-0.00039992	-0.000679864	-0.000459908	0.0278444	-0.00039992
clf	instrument_type	instrument_type_id	MoNA	clf_734-489-183-7_02 (04-12-2021_22-20-21)	[734, 489, 183]	['spectrum', 'collision_energy', 'total_exact_mass', 'precursor_mz', 'ionization_mode_id', 'instrument_id', 'precursor_type_id', 'kingdom_id', 'superclass_id', 'class_id']	[1, 0, 7, 2, 10, 17, 12]	7	0	2500	0.5	25	TRUE	TRUE	FALSE	-1	30	128	0.001	0.00219657	0.999066	0.999051	0.999051	0.999053	0.999023	0.00365409	0.999268	0.99909	0.99909	0.999389	0.999216	0.00589556	0.998977	0.99892	0.99892	0.998951	0.998903	9.998e-06	0.0418016	0.742492		0	0.0854829	0	0	9.998e-06	0.0284843	0
clf	instrument_type	instrument_type_id	MoNA	clf_734-489-183-7_02 (04-12-2021_22-33-47)	[734, 489, 183]	['spectrum', 'collision_energy', 'total_exact_mass', 'precursor_mz', 'ionization_mode_id', 'instrument_id', 'precursor_type_id', 'kingdom_id', 'superclass_id', 'class_id']	[1, 0, 7, 2, 10, 17, 12]	7	0	2500	1	25	TRUE	TRUE	TRUE	-1	30	128	0.001	0.0874235	0.981034	0.981062	0.981062	0.982845	0.980734	0.0679874	0.981934	0.982735	0.982735	0.983902	0.982313	0.0202515	0.992188	0.992021	0.992021	0.992552	0.991866	0.000369926	0.0420516	0.868946		0	0.182304	0.00671866	0.00323935	-0.00079984	0.0896121	0.000819836
clf	instrument_type	instrument_type_id	MoNA	clf_734-489-183-7_02 (04-12-2021_22-48-45)	[734, 489, 183]	['spectrum', 'collision_energy', 'total_exact_mass', 'precursor_mz', 'ionization_mode_id', 'instrument_id', 'precursor_type_id', 'kingdom_id', 'superclass_id', 'class_id']	[1, 0, 7, 2, 10, 17, 12]	7	0	2500	1	25	TRUE	TRUE	FALSE	-1	30	128	0.001	1.63405	0.835355	0.834791	0.834791	0.922963	0.844975	1.69775	0.82197	0.818166	0.818166	0.910546	0.827288	0.724889	0.903987	0.904745	0.904745	0.941809	0.907422	0.00029994	0.0425815	0.866427		0	0.0679764	0.0256549	0.0124175	-0.00117976	0.00558888	-0.000439912
clf	instrument_type	instrument_type_id	MoNA	clf_784-522-196-7_02 (04-12-2021_23-01-58)	[784, 522, 196]	['spectrum', 'collision_energy', 'total_exact_mass', 'precursor_mz', 'ionization_mode_id', 'instrument_id', 'precursor_type_id', 'kingdom_id', 'superclass_id', 'class_id']	[1, 0, 7, 2, 10, 17, 12]	7	0	2500	0.001	50	TRUE	TRUE	TRUE	-1	30	128	0.001	0.0224028	0.993543	0.993542	0.993542	0.993647	0.993338	0.0356499	0.992676	0.99302	0.99302	0.992978	0.992759	0.00339559	0.998512	0.998369	0.998369	0.998625	0.998442	-0.000269946	0.0360428	0.677734		0	0.15118	0.000209958	0	-0.000129974	0.0433313	0
clf	instrument_type	instrument_type_id	MoNA	clf_784-522-196-7_02 (04-12-2021_23-15-43)	[784, 522, 196]	['spectrum', 'collision_energy', 'total_exact_mass', 'precursor_mz', 'ionization_mode_id', 'instrument_id', 'precursor_type_id', 'kingdom_id', 'superclass_id', 'class_id']	[1, 0, 7, 2, 10, 17, 12]	7	0	2500	0.001	50	TRUE	TRUE	FALSE	-1	30	128	0.001	0.00296375	0.999055	0.999061	0.999061	0.999034	0.999015	0.00696497	0.998291	0.998076	0.998076	0.998407	0.998186	0.003431	0.998698	0.998525	0.998525	0.998762	0.998596	0	0.0395021	0.75161		0	0.120806	3.9992e-05	0	0	0.0288942	0
clf	instrument_type	instrument_type_id	MoNA	clf_784-522-196-7_02 (04-12-2021_23-30-14)	[784, 522, 196]	['spectrum', 'collision_energy', 'total_exact_mass', 'precursor_mz', 'ionization_mode_id', 'instrument_id', 'precursor_type_id', 'kingdom_id', 'superclass_id', 'class_id']	[1, 0, 7, 2, 10, 17, 12]	7	0	2500	0.01	50	TRUE	TRUE	TRUE	-1	30	128	0.001	0.00301445	0.999123	0.999103	0.999103	0.999134	0.999092	0.00268607	0.999268	0.999398	0.999398	0.999316	0.999341	0.0109896	0.998047	0.998124	0.998124	0.998191	0.998098	3.9992e-05	0.0505499	0.833283		0	0.107638	0.000539892	9.998e-06	0	0.0540792	0
clf	instrument_type	instrument_type_id	MoNA	clf_784-522-196-7_02 (04-12-2021_23-44-12)	[784, 522, 196]	['spectrum', 'collision_energy', 'total_exact_mass', 'precursor_mz', 'ionization_mode_id', 'instrument_id', 'precursor_type_id', 'kingdom_id', 'superclass_id', 'class_id']	[1, 0, 7, 2, 10, 17, 12]	7	0	2500	0.01	50	TRUE	TRUE	FALSE	-1	30	128	0.001	0.511162	0.937502	0.937882	0.937882	0.956294	0.940254	0.468237	0.931949	0.93504	0.93504	0.952842	0.9359	0.0624083	0.984096	0.983568	0.983568	0.985559	0.983574	0.000839832	0.0478004	0.75125		0	0.113157	0.0188562	0.0143371	0.000179964	0.0362128	0.00157968
clf	instrument_type	instrument_type_id	MoNA	clf_784-522-196-7_02 (04-12-2021_23-58-13)	[784, 522, 196]	['spectrum', 'collision_energy', 'total_exact_mass', 'precursor_mz', 'ionization_mode_id', 'instrument_id', 'precursor_type_id', 'kingdom_id', 'superclass_id', 'class_id']	[1, 0, 7, 2, 10, 17, 12]	7	0	2500	0.1	50	TRUE	TRUE	TRUE	-1	30	128	0.001	0.00202126	0.999453	0.999474	0.999474	0.999413	0.999425	0.00164687	0.999756	0.999737	0.999737	0.999737	0.999729	0.00702676	0.997303	0.99728	0.99728	0.997291	0.997191	2.9994e-05	0.0540792	0.758538		0	0.113807	-6.9986e-05	3.9992e-05	-0.000139972	0.0574685	-9.998e-05
clf	instrument_type	instrument_type_id	MoNA	clf_784-522-196-7_02 (05-12-2021_00-12-35)	[784, 522, 196]	['spectrum', 'collision_energy', 'total_exact_mass', 'precursor_mz', 'ionization_mode_id', 'instrument_id', 'precursor_type_id', 'kingdom_id', 'superclass_id', 'class_id']	[1, 0, 7, 2, 10, 17, 12]	7	0	2500	0.1	50	TRUE	TRUE	FALSE	-1	30	128	0.001	0.507679	0.946834	0.947004	0.947004	0.956861	0.947421	0.47515	0.9444	0.944377	0.944377	0.956188	0.945542	0.0582812	0.987816	0.987765	0.987765	0.988012	0.987311	0.000659868	0.0491302	0.734683		0	0.0918816	0.00369926	0.0084783	-0.00102979	0.00196961	0.000169966
clf	instrument_type	instrument_type_id	MoNA	clf_784-522-196-7_02 (05-12-2021_00-25-56)	[784, 522, 196]	['spectrum', 'collision_energy', 'total_exact_mass', 'precursor_mz', 'ionization_mode_id', 'instrument_id', 'precursor_type_id', 'kingdom_id', 'superclass_id', 'class_id']	[1, 0, 7, 2, 10, 17, 12]	7	0	2500	0.2	50	TRUE	TRUE	TRUE	-1	30	128	0.001	0.226039	0.96131	0.961243	0.961243	0.969445	0.961986	0.233031	0.960089	0.959561	0.959561	0.968426	0.960345	0.0406233	0.988839	0.988784	0.988784	0.98939	0.988425	0.00111978	0.0487303	0.787013		0	0.108258	0.0206159	-0.00473905	-0.00358928	0.0187063	-0.00044991
clf	instrument_type	instrument_type_id	MoNA	clf_784-522-196-7_02 (05-12-2021_00-39-11)	[784, 522, 196]	['spectrum', 'collision_energy', 'total_exact_mass', 'precursor_mz', 'ionization_mode_id', 'instrument_id', 'precursor_type_id', 'kingdom_id', 'superclass_id', 'class_id']	[1, 0, 7, 2, 10, 17, 12]	7	0	2500	0.2	50	TRUE	TRUE	FALSE	-1	30	128	0.001	0.00536419	0.998759	0.998817	0.998817	0.99872	0.998729	0.0156009	0.99707	0.997229	0.997229	0.996758	0.996889	0.013392	0.997489	0.997519	0.997519	0.99751	0.997411	-0.000329934	0.0507099	0.723975		0	0.126455	9.998e-05	-0.000839832	-0.000519896	0.0535993	-0.000379924
clf	instrument_type	instrument_type_id	MoNA	clf_784-522-196-7_02 (05-12-2021_00-53-04)	[784, 522, 196]	['spectrum', 'collision_energy', 'total_exact_mass', 'precursor_mz', 'ionization_mode_id', 'instrument_id', 'precursor_type_id', 'kingdom_id', 'superclass_id', 'class_id']	[1, 0, 7, 2, 10, 17, 12]	7	0	2500	0.5	50	TRUE	TRUE	TRUE	-1	30	128	0.001	0.00264946	0.999396	0.999378	0.999378	0.999429	0.999386	0.00500188	0.999023	0.999165	0.999165	0.99895	0.999031	0.00754804	0.998419	0.998442	0.998442	0.998418	0.998374	3.9992e-05	0.0416317	0.841342		0	0.0911618	0.000109978	0.0004999	2.9994e-05	0.0328834	1.9996e-05
clf	instrument_type	instrument_type_id	MoNA	clf_784-522-196-7_02 (05-12-2021_01-06-57)	[784, 522, 196]	['spectrum', 'collision_energy', 'total_exact_mass', 'precursor_mz', 'ionization_mode_id', 'instrument_id', 'precursor_type_id', 'kingdom_id', 'superclass_id', 'class_id']	[1, 0, 7, 2, 10, 17, 12]	7	0	2500	0.5	50	TRUE	TRUE	FALSE	-1	30	128	0.001	0.00157839	0.999408	0.999395	0.999395	0.999434	0.999394	0.00145521	0.999268	0.999382	0.999382	0.999382	0.999367	0.00631284	0.998512	0.998532	0.998532	0.998493	0.99846	0	0.0443211	0.75135		0	0.0817936	1.9996e-05	0	0	0.0218956	0
clf	instrument_type	instrument_type_id	MoNA	clf_784-522-196-7_02 (05-12-2021_01-21-05)	[784, 522, 196]	['spectrum', 'collision_energy', 'total_exact_mass', 'precursor_mz', 'ionization_mode_id', 'instrument_id', 'precursor_type_id', 'kingdom_id', 'superclass_id', 'class_id']	[1, 0, 7, 2, 10, 17, 12]	7	0	2500	1	50	TRUE	TRUE	TRUE	-1	30	128	0.001	0.0365549	0.993019	0.992987	0.992987	0.993155	0.992741	0.0329785	0.992432	0.992829	0.992829	0.992479	0.992324	0.0330345	0.994513	0.994634	0.994634	0.994716	0.994453	-0.000109978	0.0436813	0.825805		0	0.094801	0.00939812	-9.998e-06	-3.9992e-05	0.0116577	-1.9996e-05
clf	instrument_type	instrument_type_id	MoNA	clf_784-522-196-7_02 (05-12-2021_01-34-36)	[784, 522, 196]	['spectrum', 'collision_energy', 'total_exact_mass', 'precursor_mz', 'ionization_mode_id', 'instrument_id', 'precursor_type_id', 'kingdom_id', 'superclass_id', 'class_id']	[1, 0, 7, 2, 10, 17, 12]	7	0	2500	1	50	TRUE	TRUE	FALSE	-1	30	128	0.001	0.184324	0.96749	0.966999	0.966999	0.970813	0.965729	0.170667	0.968814	0.969904	0.969904	0.971291	0.967625	0.0619932	0.982608	0.982801	0.982801	0.98379	0.982281	-0.00128974	0.0661068	0.970076		0	0.0927115	0.0177564	0.00981804	-0.000959808	0.0330034	0.0010198
clf	instrument_type	instrument_type_id	MoNA	clf_884-589-221-7_02 (05-12-2021_01-48-54)	[884, 589, 221]	['spectrum', 'collision_energy', 'total_exact_mass', 'precursor_mz', 'ionization_mode_id', 'instrument_id', 'precursor_type_id', 'kingdom_id', 'superclass_id', 'class_id']	[1, 0, 7, 2, 10, 17, 12]	7	0	2500	0.001	100	TRUE	TRUE	TRUE	-1	30	128	0.001	0.00183643	0.999408	0.999395	0.999395	0.999422	0.999389	0.00630287	0.998779	0.998785	0.998785	0.998746	0.998744	0.0103696	0.997489	0.997427	0.997427	0.99725	0.997228	0	0.0408818	0.684733		0	0.0837932	0	0	0	0.024875	0
clf	instrument_type	instrument_type_id	MoNA	clf_884-589-221-7_02 (05-12-2021_02-02-26)	[884, 589, 221]	['spectrum', 'collision_energy', 'total_exact_mass', 'precursor_mz', 'ionization_mode_id', 'instrument_id', 'precursor_type_id', 'kingdom_id', 'superclass_id', 'class_id']	[1, 0, 7, 2, 10, 17, 12]	7	0	2500	0.001	100	TRUE	TRUE	FALSE	-1	30	128	0.001	0.0611331	0.988771	0.988739	0.988739	0.98922	0.988361	0.0517895	0.991455	0.991749	0.991749	0.991722	0.991344	0.0410486	0.991908	0.991651	0.991651	0.992645	0.991816	0.00136973	0.0388322	0.807339		0	0.0833933	0.0245551	0.00413917	0.000529894	0.0284043	0
clf	instrument_type	instrument_type_id	MoNA	clf_884-589-221-7_02 (05-12-2021_02-15-46)	[884, 589, 221]	['spectrum', 'collision_energy', 'total_exact_mass', 'precursor_mz', 'ionization_mode_id', 'instrument_id', 'precursor_type_id', 'kingdom_id', 'superclass_id', 'class_id']	[1, 0, 7, 2, 10, 17, 12]	7	0	2500	0.01	100	TRUE	TRUE	TRUE	-1	30	128	0.001	0.00230162	0.999305	0.999312	0.999312	0.999333	0.999303	0.00504875	0.998535	0.998444	0.998444	0.998555	0.998471	0.00701976	0.998419	0.998482	0.998482	0.998581	0.998493	0	0.0460108	0.730194		0	0.0820036	0	0	0	0.0116477	0
clf	instrument_type	instrument_type_id	MoNA	clf_884-589-221-7_02 (05-12-2021_02-30-03)	[884, 589, 221]	['spectrum', 'collision_energy', 'total_exact_mass', 'precursor_mz', 'ionization_mode_id', 'instrument_id', 'precursor_type_id', 'kingdom_id', 'superclass_id', 'class_id']	[1, 0, 7, 2, 10, 17, 12]	7	0	2500	0.01	100	TRUE	TRUE	FALSE	-1	30	128	0.001	0.00357668	0.998838	0.998825	0.998825	0.998817	0.998787	0.0105082	0.998535	0.998687	0.998687	0.998501	0.998538	0.00653565	0.998512	0.998543	0.998543	0.998461	0.998442	-8.9982e-05	0.0367027	0.743491		0	0.0640672	0.000329934	9.998e-06	4.999e-05	0.0168966	0
clf	instrument_type	instrument_type_id	MoNA	clf_884-589-221-7_02 (05-12-2021_02-43-36)	[884, 589, 221]	['spectrum', 'collision_energy', 'total_exact_mass', 'precursor_mz', 'ionization_mode_id', 'instrument_id', 'precursor_type_id', 'kingdom_id', 'superclass_id', 'class_id']	[1, 0, 7, 2, 10, 17, 12]	7	0	2500	0.1	100	TRUE	TRUE	TRUE	-1	30	128	0.001	1.35174	0.868744	0.869093	0.869093	0.917025	0.870421	1.26925	0.863654	0.863508	0.863508	0.91419	0.864421	0.424217	0.927548	0.929192	0.929192	0.946	0.928154	0.00240952	0.0484403	0.660188		0	0.0704959	0.014907	0.0203559	0.00406919	0.0195861	-0.000369926
clf	instrument_type	instrument_type_id	MoNA	clf_884-589-221-7_02 (05-12-2021_02-57-14)	[884, 589, 221]	['spectrum', 'collision_energy', 'total_exact_mass', 'precursor_mz', 'ionization_mode_id', 'instrument_id', 'precursor_type_id', 'kingdom_id', 'superclass_id', 'class_id']	[1, 0, 7, 2, 10, 17, 12]	7	0	2500	0.1	100	TRUE	TRUE	FALSE	-1	30	128	0.001	0.00398085	0.998565	0.998544	0.998544	0.998496	0.998471	0.0096359	0.996826	0.996668	0.996668	0.996893	0.996606	0.00605507	0.998326	0.998366	0.998366	0.998302	0.998281	4.999e-05	0.0562887	0.768786		0	0.10034	0	0	0	0.029884	0
clf	instrument_type	instrument_type_id	MoNA	clf_884-589-221-7_02 (05-12-2021_03-12-26)	[884, 589, 221]	['spectrum', 'collision_energy', 'total_exact_mass', 'precursor_mz', 'ionization_mode_id', 'instrument_id', 'precursor_type_id', 'kingdom_id', 'superclass_id', 'class_id']	[1, 0, 7, 2, 10, 17, 12]	7	0	2500	0.2	100	TRUE	TRUE	TRUE	-1	30	128	0.001	0.0148175	0.99623	0.996317	0.996317	0.996308	0.996187	0.0221827	0.994141	0.994161	0.994161	0.994009	0.993861	0.0115222	0.997954	0.997993	0.997993	0.997927	0.9979	0.00230954	0.0484403	0.776315		0	0.105579	0.000239952	0.0171366	0.00319936	0.0427514	0.00305939
clf	instrument_type	instrument_type_id	MoNA	clf_884-589-221-7_02 (05-12-2021_03-31-15)	[884, 589, 221]	['spectrum', 'collision_energy', 'total_exact_mass', 'precursor_mz', 'ionization_mode_id', 'instrument_id', 'precursor_type_id', 'kingdom_id', 'superclass_id', 'class_id']	[1, 0, 7, 2, 10, 17, 12]	7	0	2500	0.2	100	TRUE	TRUE	FALSE	-1	30	128	0.001	0.0944165	0.987484	0.987554	0.987554	0.988185	0.98713	0.0772165	0.986084	0.985898	0.985898	0.987288	0.985903	0.0263737	0.995257	0.995399	0.995399	0.995494	0.995256	0.000459908	0.045191	0.736023		0	0.09991	0.000989802	-0.00186963	0.000389922	0.0461408	1.9996e-05
clf	instrument_type	instrument_type_id	MoNA	clf_884-589-221-7_02 (05-12-2021_04-05-31)	[884, 589, 221]	['spectrum', 'collision_energy', 'total_exact_mass', 'precursor_mz', 'ionization_mode_id', 'instrument_id', 'precursor_type_id', 'kingdom_id', 'superclass_id', 'class_id']	[1, 0, 7, 2, 10, 17, 12]	7	0	2500	0.5	100	TRUE	TRUE	TRUE	-1	30	128	0.001	0.0429639	0.98934	0.989276	0.989276	0.990135	0.989188	0.0351647	0.990234	0.99026	0.99026	0.991086	0.990211	0.0155212	0.997768	0.997908	0.997908	0.997708	0.997736	0.000109978	0.0445111	0.757938		0	0.118056	0.00234953	0.00014997	-0.000119976	0.0230854	-1.9996e-05
clf	instrument_type	instrument_type_id	MoNA	clf_884-589-221-7_02 (05-12-2021_04-57-25)	[884, 589, 221]	['spectrum', 'collision_energy', 'total_exact_mass', 'precursor_mz', 'ionization_mode_id', 'instrument_id', 'precursor_type_id', 'kingdom_id', 'superclass_id', 'class_id']	[1, 0, 7, 2, 10, 17, 12]	7	0	2500	0.5	100	TRUE	TRUE	FALSE	-1	30	128	0.001	0.00327665	0.998918	0.998861	0.998861	0.998958	0.998875	0.00726789	0.996826	0.996876	0.996876	0.996762	0.996698	0.00809666	0.997582	0.997549	0.997549	0.997797	0.997587	0	0.0386423	0.709008		0	0.0502599	0.00014997	0	0	0.0264147	0
clf	instrument_type	instrument_type_id	MoNA	clf_884-589-221-7_02 (05-12-2021_05-35-00)	[884, 589, 221]	['spectrum', 'collision_energy', 'total_exact_mass', 'precursor_mz', 'ionization_mode_id', 'instrument_id', 'precursor_type_id', 'kingdom_id', 'superclass_id', 'class_id']	[1, 0, 7, 2, 10, 17, 12]	7	0	2500	1	100	TRUE	TRUE	TRUE	-1	30	128	0.001	0.00218994	0.999408	0.999368	0.999368	0.99939	0.999359	0.0031505	0.998779	0.998405	0.998405	0.998599	0.998446	0.00825266	0.998233	0.998249	0.998249	0.99822	0.998183	1.9996e-05	0.0418016	0.734273		0	0.104239	4.999e-05	0	0	0.0293841	0
clf	instrument_type	instrument_type_id	MoNA	clf_884-589-221-7_02 (05-12-2021_05-49-03)	[884, 589, 221]	['spectrum', 'collision_energy', 'total_exact_mass', 'precursor_mz', 'ionization_mode_id', 'instrument_id', 'precursor_type_id', 'kingdom_id', 'superclass_id', 'class_id']	[1, 0, 7, 2, 10, 17, 12]	7	0	2500	1	100	TRUE	TRUE	FALSE	-1	30	128	0.001	0.0656689	0.991365	0.991458	0.991458	0.991452	0.99109	0.07133	0.993164	0.993072	0.993072	0.993096	0.992743	0.00627271	0.998047	0.998026	0.998026	0.998081	0.99799	8.9982e-05	0.0360828	0.684483		0	0.10101	0.000109978	0	-6.9986e-05	0.0718656	-9.998e-05
clf	precursor_type	precursor_type_id	MoNA	clf_670-446-167-6_02 (05-12-2021_06-01-38)	[670, 446, 167]	['spectrum', 'collision_energy', 'total_exact_mass', 'precursor_mz', 'ionization_mode_id', 'instrument_id', 'instrument_type_id', 'kingdom_id', 'superclass_id', 'class_id']	[2, 3, 4, 1, 0, 28]	6	0	2500	0.001	10	TRUE	TRUE	TRUE	-1	30	128	0.001	0.170259	0.940027	0.939842	0.939842	0.944117	0.937737	0.199512	0.923542	0.922592	0.922592	0.929657	0.91956	0.118577	0.955194	0.955569	0.955569	0.957369	0.953742	0.0035193	0.000239952	0.0624275	0.0483703	0	0.588622		0.0153769	-0.00115977	0.54763	0.196281
clf	precursor_type	precursor_type_id	MoNA	clf_670-446-167-6_02 (05-12-2021_06-16-23)	[670, 446, 167]	['spectrum', 'collision_energy', 'total_exact_mass', 'precursor_mz', 'ionization_mode_id', 'instrument_id', 'instrument_type_id', 'kingdom_id', 'superclass_id', 'class_id']	[2, 3, 4, 1, 0, 28]	6	0	2500	0.001	10	TRUE	TRUE	FALSE	-1	30	128	0.001	0.195631	0.944778	0.945273	0.945273	0.953457	0.943093	0.174638	0.946116	0.94598	0.94598	0.956029	0.944557	0.140714	0.947741	0.947089	0.947089	0.959863	0.945619	0.0104179	0.0113977	0.146261	0.137453	0	0.573635		-0.0146471	-0.00462907	0.530364	0.24907
clf	precursor_type	precursor_type_id	MoNA	clf_670-446-167-6_02 (05-12-2021_06-30-59)	[670, 446, 167]	['spectrum', 'collision_energy', 'total_exact_mass', 'precursor_mz', 'ionization_mode_id', 'instrument_id', 'instrument_type_id', 'kingdom_id', 'superclass_id', 'class_id']	[2, 3, 4, 1, 0, 28]	6	0	2500	0.01	10	TRUE	TRUE	TRUE	-1	30	128	0.001	0.0541517	0.981781	0.981683	0.981683	0.982163	0.981365	0.0586745	0.979241	0.979603	0.979603	0.980542	0.979225	0.0374869	0.992277	0.992188	0.992188	0.99242	0.992107	0.00130974	0.0064887	0.136953	0.121996	0	0.635913		0.00590882	0.00134973	0.579954	0.25185
clf	precursor_type	precursor_type_id	MoNA	clf_670-446-167-6_02 (05-12-2021_06-45-28)	[670, 446, 167]	['spectrum', 'collision_energy', 'total_exact_mass', 'precursor_mz', 'ionization_mode_id', 'instrument_id', 'instrument_type_id', 'kingdom_id', 'superclass_id', 'class_id']	[2, 3, 4, 1, 0, 28]	6	0	2500	0.01	10	TRUE	TRUE	FALSE	-1	30	128	0.001	0.259208	0.912705	0.912245	0.912245	0.929361	0.907712	0.275448	0.909226	0.907742	0.907742	0.926359	0.899947	0.250246	0.916131	0.915971	0.915971	0.940246	0.908958	0.00272945	0.00986803	0.094911	0.0987602	0	0.553409		0.00983803	0.00236953	0.509948	0.222396
clf	precursor_type	precursor_type_id	MoNA	clf_670-446-167-6_02 (05-12-2021_07-00-03)	[670, 446, 167]	['spectrum', 'collision_energy', 'total_exact_mass', 'precursor_mz', 'ionization_mode_id', 'instrument_id', 'instrument_type_id', 'kingdom_id', 'superclass_id', 'class_id']	[2, 3, 4, 1, 0, 28]	6	0	2500	0.1	10	TRUE	TRUE	TRUE	-1	30	128	0.001	1.47755	0.736127	0.738363	0.738363	0.759009	0.686849	1.54531	0.728065	0.72449	0.72449	0.75618	0.6736	1.3967	0.772935	0.774332	0.774332	0.762894	0.716205	0.0121576	0.0161968	0.118676	0.120476	0	0.354899		0.0070186	0.000629874	0.330964	0.135253
clf	precursor_type	precursor_type_id	MoNA	clf_670-446-167-6_02 (05-12-2021_07-14-26)	[670, 446, 167]	['spectrum', 'collision_energy', 'total_exact_mass', 'precursor_mz', 'ionization_mode_id', 'instrument_id', 'instrument_type_id', 'kingdom_id', 'superclass_id', 'class_id']	[2, 3, 4, 1, 0, 28]	6	0	2500	0.1	10	TRUE	TRUE	FALSE	-1	30	128	0.001	0.0605192	0.981057	0.981089	0.981089	0.981356	0.980584	0.0618437	0.974301	0.973832	0.973832	0.975573	0.973497	0.0685902	0.976038	0.97599	0.97599	0.977755	0.975314	0.00509898	0.0110178	0.163987	0.1491	0	0.640762		-0.00874825	-0.00258948	0.60094	0.268966
clf	precursor_type	precursor_type_id	MoNA	clf_670-446-167-6_02 (05-12-2021_07-28-42)	[670, 446, 167]	['spectrum', 'collision_energy', 'total_exact_mass', 'precursor_mz', 'ionization_mode_id', 'instrument_id', 'instrument_type_id', 'kingdom_id', 'superclass_id', 'class_id']	[2, 3, 4, 1, 0, 28]	6	0	2500	0.2	10	TRUE	TRUE	TRUE	-1	30	128	0.001	0.350107	0.870674	0.87109	0.87109	0.902664	0.860721	0.350299	0.874063	0.866094	0.866094	0.899108	0.857183	0.27291	0.881228	0.88367	0.88367	0.917874	0.870838	-0.00643871	0.00895821	-0.00558888	-0.0218756	0	0.535333		0.0102779	0.00134973	0.462248	0.254979
clf	precursor_type	precursor_type_id	MoNA	clf_670-446-167-6_02 (05-12-2021_07-42-42)	[670, 446, 167]	['spectrum', 'collision_energy', 'total_exact_mass', 'precursor_mz', 'ionization_mode_id', 'instrument_id', 'instrument_type_id', 'kingdom_id', 'superclass_id', 'class_id']	[2, 3, 4, 1, 0, 28]	6	0	2500	0.2	10	TRUE	TRUE	FALSE	-1	30	128	0.001	0.142459	0.952509	0.952435	0.952435	0.955086	0.951335	0.135552	0.943185	0.942862	0.942862	0.945157	0.941407	0.1237	0.956347	0.956322	0.956322	0.960695	0.954992	-0.00129974	0.0156269	0.0559688	0.0375825	0	0.672306		0.00287942	0.000369926	0.64969	0.295501
clf	precursor_type	precursor_type_id	MoNA	clf_670-446-167-6_02 (05-12-2021_07-57-07)	[670, 446, 167]	['spectrum', 'collision_energy', 'total_exact_mass', 'precursor_mz', 'ionization_mode_id', 'instrument_id', 'instrument_type_id', 'kingdom_id', 'superclass_id', 'class_id']	[2, 3, 4, 1, 0, 28]	6	0	2500	0.5	10	TRUE	TRUE	TRUE	-1	30	128	0.001	0.045714	0.990186	0.990149	0.990149	0.990083	0.989842	0.0405073	0.98881	0.989161	0.989161	0.988764	0.988637	0.0522949	0.990277	0.989673	0.989673	0.99027	0.989585	0.00512897	0.0106779	0.209548	0.19921	0	0.674505		0.00845831	0.000519896	0.59839	0.379564
clf	precursor_type	precursor_type_id	MoNA	clf_670-446-167-6_02 (05-12-2021_08-11-28)	[670, 446, 167]	['spectrum', 'collision_energy', 'total_exact_mass', 'precursor_mz', 'ionization_mode_id', 'instrument_id', 'instrument_type_id', 'kingdom_id', 'superclass_id', 'class_id']	[2, 3, 4, 1, 0, 28]	6	0	2500	0.5	10	TRUE	TRUE	FALSE	-1	30	128	0.001	0.0934347	0.972667	0.972664	0.972664	0.973878	0.97172	0.105947	0.963393	0.96392	0.96392	0.965718	0.961888	0.0744593	0.97491	0.975172	0.975172	0.976502	0.974547	-0.0035093	0.00429914	0.0909218	0.0780544	0	0.641882		0.0228554	0.000239952	0.583423	0.241082
clf	precursor_type	precursor_type_id	MoNA	clf_670-446-167-6_02 (05-12-2021_08-26-12)	[670, 446, 167]	['spectrum', 'collision_energy', 'total_exact_mass', 'precursor_mz', 'ionization_mode_id', 'instrument_id', 'instrument_type_id', 'kingdom_id', 'superclass_id', 'class_id']	[2, 3, 4, 1, 0, 28]	6	0	2500	1	10	TRUE	TRUE	TRUE	-1	30	128	0.001	0.409708	0.83155	0.831515	0.831515	0.865667	0.809085	0.450963	0.824866	0.82361	0.82361	0.861465	0.800978	0.381211	0.832381	0.832522	0.832522	0.877638	0.806279	0.0116477	0.00371926	0.0879924	0.094781	0	0.513767		0.0014897	0.00191962	0.439042	0.230804
clf	precursor_type	precursor_type_id	MoNA	clf_670-446-167-6_02 (05-12-2021_08-40-33)	[670, 446, 167]	['spectrum', 'collision_energy', 'total_exact_mass', 'precursor_mz', 'ionization_mode_id', 'instrument_id', 'instrument_type_id', 'kingdom_id', 'superclass_id', 'class_id']	[2, 3, 4, 1, 0, 28]	6	0	2500	1	10	TRUE	TRUE	FALSE	-1	30	128	0.001	0.0632215	0.984715	0.984621	0.984621	0.98496	0.984291	0.0463994	0.987247	0.987437	0.987437	0.987128	0.986852	0.034741	0.988596	0.988457	0.988457	0.988622	0.987987	-0.00183963	0.00560888	0.089942	0.0712058	0	0.703039		-0.00840832	-0.00237952	0.681264	0.281484
clf	precursor_type	precursor_type_id	MoNA	clf_680-453-170-6_02 (05-12-2021_08-54-47)	[680, 453, 170]	['spectrum', 'collision_energy', 'total_exact_mass', 'precursor_mz', 'ionization_mode_id', 'instrument_id', 'instrument_type_id', 'kingdom_id', 'superclass_id', 'class_id']	[2, 3, 4, 1, 0, 28]	6	0	2500	0.001	15	TRUE	TRUE	TRUE	-1	30	128	0.001	0.228528	0.921079	0.921274	0.921274	0.926479	0.918337	0.233298	0.915729	0.914649	0.914649	0.92259	0.91184	0.1268	0.945356	0.945218	0.945218	0.950021	0.943668	0.0119776	0.0146871	0.115237	0.105029	0	0.642541		0.0163567	0.00106979	0.589152	0.327724
clf	precursor_type	precursor_type_id	MoNA	clf_680-453-170-6_02 (05-12-2021_09-08-54)	[680, 453, 170]	['spectrum', 'collision_energy', 'total_exact_mass', 'precursor_mz', 'ionization_mode_id', 'instrument_id', 'instrument_type_id', 'kingdom_id', 'superclass_id', 'class_id']	[2, 3, 4, 1, 0, 28]	6	0	2500	0.001	15	TRUE	TRUE	FALSE	-1	30	128	0.001	0.130117	0.95078	0.950851	0.950851	0.958901	0.948957	0.142179	0.940089	0.94153	0.94153	0.95446	0.939188	0.150125	0.938617	0.940387	0.940387	0.953314	0.936391	0.00490902	0.010208	0.107189	0.09999	0	0.557299		0.0105879	0.000909818	0.568326	0.224355
clf	precursor_type	precursor_type_id	MoNA	clf_680-453-170-6_02 (05-12-2021_09-23-11)	[680, 453, 170]	['spectrum', 'collision_energy', 'total_exact_mass', 'precursor_mz', 'ionization_mode_id', 'instrument_id', 'instrument_type_id', 'kingdom_id', 'superclass_id', 'class_id']	[2, 3, 4, 1, 0, 28]	6	0	2500	0.01	15	TRUE	TRUE	TRUE	-1	30	128	0.001	0.065067	0.978817	0.979037	0.979037	0.979266	0.978552	0.0817922	0.973408	0.973801	0.973801	0.975196	0.973559	0.0640054	0.976024	0.976164	0.976164	0.977822	0.975328	0.00810838	0.00595881	0.119916	0.0980004	0	0.606619		-0.00528894	-0.000659868	0.505949	0.279774
clf	precursor_type	precursor_type_id	MoNA	clf_680-453-170-6_02 (05-12-2021_09-37-21)	[680, 453, 170]	['spectrum', 'collision_energy', 'total_exact_mass', 'precursor_mz', 'ionization_mode_id', 'instrument_id', 'instrument_type_id', 'kingdom_id', 'superclass_id', 'class_id']	[2, 3, 4, 1, 0, 28]	6	0	2500	0.01	15	TRUE	TRUE	FALSE	-1	30	128	0.001	0.211538	0.910409	0.911146	0.911146	0.925676	0.90544	0.230127	0.901771	0.90136	0.90136	0.921059	0.895372	0.197814	0.911193	0.91127	0.91127	0.930934	0.904947	-0.00461908	-0.00456909	0.0445111	0.0231554	0	0.474175		0.0430214	-0.00146971	0.425135	0.286383
clf	precursor_type	precursor_type_id	MoNA	clf_680-453-170-6_02 (05-12-2021_09-51-33)	[680, 453, 170]	['spectrum', 'collision_energy', 'total_exact_mass', 'precursor_mz', 'ionization_mode_id', 'instrument_id', 'instrument_type_id', 'kingdom_id', 'superclass_id', 'class_id']	[2, 3, 4, 1, 0, 28]	6	0	2500	0.1	15	TRUE	TRUE	TRUE	-1	30	128	0.001	0.169897	0.93959	0.939952	0.939952	0.952195	0.937434	0.177264	0.936354	0.934295	0.934295	0.949576	0.930875	0.146395	0.95051	0.951413	0.951413	0.959325	0.949022	0.00165967	0.00335933	0.0276045	0.0170166	0	0.632533		0.0146271	0.000809838	0.597201	0.318086
clf	precursor_type	precursor_type_id	MoNA	clf_680-453-170-6_02 (05-12-2021_10-05-40)	[680, 453, 170]	['spectrum', 'collision_energy', 'total_exact_mass', 'precursor_mz', 'ionization_mode_id', 'instrument_id', 'instrument_type_id', 'kingdom_id', 'superclass_id', 'class_id']	[2, 3, 4, 1, 0, 28]	6	0	2500	0.1	15	TRUE	TRUE	FALSE	-1	30	128	0.001	0.0475723	0.98717	0.987199	0.987199	0.987634	0.986829	0.0500744	0.984286	0.984363	0.984363	0.985294	0.983876	0.0346126	0.991598	0.991601	0.991601	0.99192	0.991531	0.00105979	0.00353929	0.113447	0.0972805	0	0.618896		0.0034993	0.000529894	0.575995	0.264047
clf	precursor_type	precursor_type_id	MoNA	clf_680-453-170-6_02 (05-12-2021_10-19-50)	[680, 453, 170]	['spectrum', 'collision_energy', 'total_exact_mass', 'precursor_mz', 'ionization_mode_id', 'instrument_id', 'instrument_type_id', 'kingdom_id', 'superclass_id', 'class_id']	[2, 3, 4, 1, 0, 28]	6	0	2500	0.2	15	TRUE	TRUE	TRUE	-1	30	128	0.001	0.0630845	0.981376	0.981362	0.981362	0.981659	0.980953	0.0870192	0.97558	0.975245	0.975245	0.974789	0.974215	0.0466572	0.986595	0.986438	0.986438	0.987022	0.986401	-0.00280944	0.00818836	0.15024	0.143301	0	0.627734		-0.0024795	-0.000789842	0.575945	0.226565
clf	precursor_type	precursor_type_id	MoNA	clf_680-453-170-6_02 (05-12-2021_10-34-35)	[680, 453, 170]	['spectrum', 'collision_energy', 'total_exact_mass', 'precursor_mz', 'ionization_mode_id', 'instrument_id', 'instrument_type_id', 'kingdom_id', 'superclass_id', 'class_id']	[2, 3, 4, 1, 0, 28]	6	0	2500	0.2	15	TRUE	TRUE	FALSE	-1	30	128	0.001	0.523722	0.840849	0.840257	0.840257	0.874627	0.804894	0.588004	0.82378	0.832354	0.832354	0.875706	0.790938	0.49946	0.847773	0.849376	0.849376	0.899267	0.812634	-0.00238952	-0.00155969	-0.0211958	0.000579884	0	0.586293		-0.00145971	-9.998e-05	0.579474	0.244891
clf	precursor_type	precursor_type_id	MoNA	clf_680-453-170-6_02 (05-12-2021_10-48-31)	[680, 453, 170]	['spectrum', 'collision_energy', 'total_exact_mass', 'precursor_mz', 'ionization_mode_id', 'instrument_id', 'instrument_type_id', 'kingdom_id', 'superclass_id', 'class_id']	[2, 3, 4, 1, 0, 28]	6	0	2500	0.5	15	TRUE	TRUE	TRUE	-1	30	128	0.001	0.0474752	0.986989	0.986839	0.986839	0.987016	0.986556	0.0463835	0.986295	0.985867	0.985867	0.986488	0.985775	0.0283489	0.995779	0.995682	0.995682	0.995774	0.995621	0.00488902	0.00337932	0.111508	0.0838232	0	0.652839		0.00195961	0.000559888	0.593961	0.368776
clf	precursor_type	precursor_type_id	MoNA	clf_680-453-170-6_02 (05-12-2021_11-02-33)	[680, 453, 170]	['spectrum', 'collision_energy', 'total_exact_mass', 'precursor_mz', 'ionization_mode_id', 'instrument_id', 'instrument_type_id', 'kingdom_id', 'superclass_id', 'class_id']	[2, 3, 4, 1, 0, 28]	6	0	2500	0.5	15	TRUE	TRUE	FALSE	-1	30	128	0.001	0.101637	0.962811	0.962647	0.962647	0.966137	0.961784	0.105683	0.957753	0.955597	0.955597	0.962009	0.95507	0.127408	0.950819	0.950101	0.950101	0.960317	0.948556	0.00570886	0.00316937	0.10097	0.095131	0	0.591022		-0.000979804	0.00263947	0.526795	0.257459
clf	precursor_type	precursor_type_id	MoNA	clf_680-453-170-6_02 (05-12-2021_11-16-43)	[680, 453, 170]	['spectrum', 'collision_energy', 'total_exact_mass', 'precursor_mz', 'ionization_mode_id', 'instrument_id', 'instrument_type_id', 'kingdom_id', 'superclass_id', 'class_id']	[2, 3, 4, 1, 0, 28]	6	0	2500	1	15	TRUE	TRUE	TRUE	-1	30	128	0.001	0.351006	0.903729	0.90365	0.90365	0.931157	0.901644	0.355389	0.900804	0.899663	0.899663	0.929126	0.896103	0.286713	0.921904	0.921654	0.921654	0.941145	0.918727	0.00720856	0.0125175	0.118696	0.105799	0	0.476055		0.0127375	-0.0024895	0.493461	0.293561
clf	precursor_type	precursor_type_id	MoNA	clf_680-453-170-6_02 (05-12-2021_11-31-03)	[680, 453, 170]	['spectrum', 'collision_energy', 'total_exact_mass', 'precursor_mz', 'ionization_mode_id', 'instrument_id', 'instrument_type_id', 'kingdom_id', 'superclass_id', 'class_id']	[2, 3, 4, 1, 0, 28]	6	0	2500	1	15	TRUE	TRUE	FALSE	-1	30	128	0.001	0.161289	0.962379	0.962313	0.962313	0.964326	0.961177	0.177038	0.957723	0.957036	0.957036	0.96064	0.956888	0.0758383	0.964684	0.965047	0.965047	0.965866	0.963622	-0.00287942	-0.00152969	0.116517	0.10184	0	0.581304		0.0134373	-0.0015097	0.539152	0.294371
clf	precursor_type	precursor_type_id	MoNA	clf_700-466-175-6_02 (05-12-2021_11-45-11)	[700, 466, 175]	['spectrum', 'collision_energy', 'total_exact_mass', 'precursor_mz', 'ionization_mode_id', 'instrument_id', 'instrument_type_id', 'kingdom_id', 'superclass_id', 'class_id']	[2, 3, 4, 1, 0, 28]	6	0	2500	0.001	25	TRUE	TRUE	TRUE	-1	30	128	0.001	0.0445719	0.993423	0.993393	0.993393	0.993512	0.99327	0.0504796	0.992634	0.992619	0.992619	0.992854	0.992583	0.0418444	0.991175	0.991103	0.991103	0.991233	0.990854	0.00364927	0.0165267	0.127664	0.111098	0	0.687662		-0.0113977	-0.000259948	0.669076	0.311878
clf	precursor_type	precursor_type_id	MoNA	clf_700-466-175-6_02 (05-12-2021_11-59-31)	[700, 466, 175]	['spectrum', 'collision_energy', 'total_exact_mass', 'precursor_mz', 'ionization_mode_id', 'instrument_id', 'instrument_type_id', 'kingdom_id', 'superclass_id', 'class_id']	[2, 3, 4, 1, 0, 28]	6	0	2500	0.001	25	TRUE	TRUE	FALSE	-1	30	128	0.001	0.460822	0.844879	0.845287	0.845287	0.869646	0.825843	0.50092	0.839509	0.84072	0.84072	0.858569	0.817904	0.386278	0.866002	0.861478	0.861478	0.88304	0.846784	-0.00139972	-0.00628874	0.0416017	0.0495801	0	0.454849		0.0121476	0.00019996	0.419686	0.220776
clf	precursor_type	precursor_type_id	MoNA	clf_700-466-175-6_02 (05-12-2021_12-13-37)	[700, 466, 175]	['spectrum', 'collision_energy', 'total_exact_mass', 'precursor_mz', 'ionization_mode_id', 'instrument_id', 'instrument_type_id', 'kingdom_id', 'superclass_id', 'class_id']	[2, 3, 4, 1, 0, 28]	6	0	2500	0.01	25	TRUE	TRUE	TRUE	-1	30	128	0.001	0.0477196	0.990273	0.990304	0.990304	0.990275	0.989972	0.0526858	0.987054	0.986925	0.986925	0.987594	0.986627	0.0336497	0.996857	0.996897	0.996897	0.996691	0.996689	0.00054989	0.00435913	0.0839732	0.0639072	0	0.669576		-0.00370926	-0.000779844	0.554609	0.320126
clf	precursor_type	precursor_type_id	MoNA	clf_700-466-175-6_02 (05-12-2021_12-28-01)	[700, 466, 175]	['spectrum', 'collision_energy', 'total_exact_mass', 'precursor_mz', 'ionization_mode_id', 'instrument_id', 'instrument_type_id', 'kingdom_id', 'superclass_id', 'class_id']	[2, 3, 4, 1, 0, 28]	6	0	2500	0.01	25	TRUE	TRUE	FALSE	-1	30	128	0.001	0.414502	0.856079	0.856502	0.856502	0.877068	0.846645	0.427329	0.858497	0.858227	0.858227	0.878086	0.850405	0.398805	0.864192	0.862736	0.862736	0.885963	0.848906	-0.000319936	-0.00175965	0.0459108	0.0575985	0	0.499		-0.00161968	-0.00166967	0.438452	0.171696
clf	precursor_type	precursor_type_id	MoNA	clf_700-466-175-6_02 (05-12-2021_12-42-21)	[700, 466, 175]	['spectrum', 'collision_energy', 'total_exact_mass', 'precursor_mz', 'ionization_mode_id', 'instrument_id', 'instrument_type_id', 'kingdom_id', 'superclass_id', 'class_id']	[2, 3, 4, 1, 0, 28]	6	0	2500	0.1	25	TRUE	TRUE	TRUE	-1	30	128	0.001	1.08724	0.828242	0.827653	0.827653	0.853622	0.791639	1.16241	0.819405	0.818975	0.818975	0.833263	0.779423	1.05027	0.836767	0.839421	0.839421	0.860184	0.801251	0.00482903	0.00367926	0.0945811	0.102919	0	0.483123		0.00879824	0.00295941	0.472276	0.196841
clf	precursor_type	precursor_type_id	MoNA	clf_700-466-175-6_02 (05-12-2021_12-56-57)	[700, 466, 175]	['spectrum', 'collision_energy', 'total_exact_mass', 'precursor_mz', 'ionization_mode_id', 'instrument_id', 'instrument_type_id', 'kingdom_id', 'superclass_id', 'class_id']	[2, 3, 4, 1, 0, 28]	6	0	2500	0.1	25	TRUE	TRUE	FALSE	-1	30	128	0.001	0.204654	0.932401	0.932714	0.932714	0.944322	0.92983	0.234954	0.920476	0.921059	0.921059	0.941111	0.91818	0.188205	0.924637	0.925099	0.925099	0.945047	0.921306	-0.00054989	0.00808838	0.14953	0.141292	0	0.635813		-0.0227055	-0.00104979	0.565347	0.208518
clf	precursor_type	precursor_type_id	MoNA	clf_700-466-175-6_02 (05-12-2021_13-11-02)	[700, 466, 175]	['spectrum', 'collision_energy', 'total_exact_mass', 'precursor_mz', 'ionization_mode_id', 'instrument_id', 'instrument_type_id', 'kingdom_id', 'superclass_id', 'class_id']	[2, 3, 4, 1, 0, 28]	6	0	2500	0.2	25	TRUE	TRUE	TRUE	-1	30	128	0.001	0.832815	0.801804	0.800438	0.800438	0.799908	0.778703	0.919083	0.787232	0.786381	0.786381	0.78917	0.76595	0.765091	0.80431	0.804927	0.804927	0.802987	0.779712	0.000689862	0.0069886	0.0285943	0.0385423	0	0.442541		0.0196161	0.00329934	0.430464	0.193841
clf	precursor_type	precursor_type_id	MoNA	clf_700-466-175-6_02 (05-12-2021_13-25-22)	[700, 466, 175]	['spectrum', 'collision_energy', 'total_exact_mass', 'precursor_mz', 'ionization_mode_id', 'instrument_id', 'instrument_type_id', 'kingdom_id', 'superclass_id', 'class_id']	[2, 3, 4, 1, 0, 28]	6	0	2500	0.2	25	TRUE	TRUE	FALSE	-1	30	128	0.001	0.173426	0.930647	0.930904	0.930904	0.937557	0.928831	0.201829	0.927307	0.930571	0.930571	0.935017	0.927571	0.139668	0.937464	0.937586	0.937586	0.942253	0.935762	-0.0104579	0.015147	0.0717856	0.0565587	0	0.544951		-0.0119176	-0.00089982	0.533223	0.272695
clf	precursor_type	precursor_type_id	MoNA	clf_700-466-175-6_02 (05-12-2021_13-39-35)	[700, 466, 175]	['spectrum', 'collision_energy', 'total_exact_mass', 'precursor_mz', 'ionization_mode_id', 'instrument_id', 'instrument_type_id', 'kingdom_id', 'superclass_id', 'class_id']	[2, 3, 4, 1, 0, 28]	6	0	2500	0.5	25	TRUE	TRUE	TRUE	-1	30	128	0.001	0.103083	0.963593	0.963787	0.963787	0.967836	0.962351	0.0981117	0.973661	0.972723	0.972723	0.975553	0.971864	0.104714	0.967238	0.966594	0.966594	0.97041	0.965459	0.00860828	0.0119876	0.1488	0.145041	0	0.686273		0.000709858	0.000779844	0.640692	0.280824
clf	precursor_type	precursor_type_id	MoNA	clf_700-466-175-6_02 (05-12-2021_13-53-56)	[700, 466, 175]	['spectrum', 'collision_energy', 'total_exact_mass', 'precursor_mz', 'ionization_mode_id', 'instrument_id', 'instrument_type_id', 'kingdom_id', 'superclass_id', 'class_id']	[2, 3, 4, 1, 0, 28]	6	0	2500	0.5	25	TRUE	TRUE	FALSE	-1	30	128	0.001	0.934725	0.802945	0.80129	0.80129	0.794995	0.766342	0.933983	0.800253	0.792716	0.792716	0.769512	0.752835	0.814384	0.806422	0.802641	0.802641	0.798436	0.772449	-0.00216957	-0.0025095	-0.0237752	-0.0195161	0	0.303359		0.0214257	0.000609878	0.256889	0.20021
clf	precursor_type	precursor_type_id	MoNA	clf_700-466-175-6_02 (05-12-2021_14-07-48)	[700, 466, 175]	['spectrum', 'collision_energy', 'total_exact_mass', 'precursor_mz', 'ionization_mode_id', 'instrument_id', 'instrument_type_id', 'kingdom_id', 'superclass_id', 'class_id']	[2, 3, 4, 1, 0, 28]	6	0	2500	1	25	TRUE	TRUE	TRUE	-1	30	128	0.001	2.3134	0.712091	0.710965	0.710965	0.728666	0.671789	2.59753	0.696265	0.700252	0.700252	0.70545	0.659159	2.05157	0.750718	0.753548	0.753548	0.717369	0.701008	0.00176965	-0.00112977	0.044841	0.0477005	0	0.431914		-0.00859828	-0.00127974	0.367706	0.1989
clf	precursor_type	precursor_type_id	MoNA	clf_700-466-175-6_02 (05-12-2021_14-22-09)	[700, 466, 175]	['spectrum', 'collision_energy', 'total_exact_mass', 'precursor_mz', 'ionization_mode_id', 'instrument_id', 'instrument_type_id', 'kingdom_id', 'superclass_id', 'class_id']	[2, 3, 4, 1, 0, 28]	6	0	2500	1	25	TRUE	TRUE	FALSE	-1	30	128	0.001	0.0278456	0.992898	0.992769	0.992769	0.992932	0.99261	0.0415243	0.990848	0.990744	0.990744	0.99082	0.990509	0.0270475	0.994702	0.994776	0.994776	0.994771	0.994603	0.00029994	0.00354929	0.0887323	0.0696761	0	0.663927		0.0029994	0.00019996	0.639172	0.304259
clf	precursor_type	precursor_type_id	MoNA	clf_750-500-187-6_02 (05-12-2021_14-36-04)	[750, 500, 187]	['spectrum', 'collision_energy', 'total_exact_mass', 'precursor_mz', 'ionization_mode_id', 'instrument_id', 'instrument_type_id', 'kingdom_id', 'superclass_id', 'class_id']	[2, 3, 4, 1, 0, 28]	6	0	2500	0.001	50	TRUE	TRUE	TRUE	-1	30	128	0.001	0.118886	0.956692	0.956518	0.956518	0.961548	0.955228	0.142296	0.950134	0.94908	0.94908	0.956878	0.948312	0.0934443	0.96176	0.960846	0.960846	0.968219	0.960321	0.00637872	0.0170166	0.124535	0.115007	0	0.645111		-0.0280544	-0.000339932	0.588902	0.325095
clf	precursor_type	precursor_type_id	MoNA	clf_750-500-187-6_02 (05-12-2021_14-50-12)	[750, 500, 187]	['spectrum', 'collision_energy', 'total_exact_mass', 'precursor_mz', 'ionization_mode_id', 'instrument_id', 'instrument_type_id', 'kingdom_id', 'superclass_id', 'class_id']	[2, 3, 4, 1, 0, 28]	6	0	2500	0.001	50	TRUE	TRUE	FALSE	-1	30	128	0.001	0.3839	0.868075	0.868026	0.868026	0.878226	0.862052	0.451422	0.84686	0.850912	0.850912	0.860389	0.844141	0.379498	0.86894	0.868332	0.868332	0.881061	0.861741	-0.0107479	-0.00190962	0.103119	0.0883823	0	0.465037		0.0263547	-0.00317936	0.372486	0.25122
clf	precursor_type	precursor_type_id	MoNA	clf_750-500-187-6_02 (05-12-2021_15-04-20)	[750, 500, 187]	['spectrum', 'collision_energy', 'total_exact_mass', 'precursor_mz', 'ionization_mode_id', 'instrument_id', 'instrument_type_id', 'kingdom_id', 'superclass_id', 'class_id']	[2, 3, 4, 1, 0, 28]	6	0	2500	0.01	50	TRUE	TRUE	TRUE	-1	30	128	0.001	0.393608	0.88776	0.888203	0.888203	0.898389	0.882437	0.389869	0.880878	0.885263	0.885263	0.897296	0.87795	0.272999	0.907435	0.907536	0.907536	0.930759	0.901084	0.00903819	0.0129374	0.124025	0.119346	0	0.561568		0.0444711	0.00542891	0.538402	0.294531
clf	precursor_type	precursor_type_id	MoNA	clf_750-500-187-6_02 (05-12-2021_15-18-33)	[750, 500, 187]	['spectrum', 'collision_energy', 'total_exact_mass', 'precursor_mz', 'ionization_mode_id', 'instrument_id', 'instrument_type_id', 'kingdom_id', 'superclass_id', 'class_id']	[2, 3, 4, 1, 0, 28]	6	0	2500	0.01	50	TRUE	TRUE	FALSE	-1	30	128	0.001	0.16482	0.936487	0.936362	0.936362	0.945785	0.934728	0.18376	0.92689	0.930023	0.930023	0.940662	0.928349	0.153979	0.944892	0.945997	0.945997	0.956606	0.944064	0.00428914	0.00310938	0.0970406	0.0980404	0	0.647301		-0.00054989	-0.00308938	0.60211	0.280504
clf	precursor_type	precursor_type_id	MoNA	clf_750-500-187-6_02 (05-12-2021_15-32-28)	[750, 500, 187]	['spectrum', 'collision_energy', 'total_exact_mass', 'precursor_mz', 'ionization_mode_id', 'instrument_id', 'instrument_type_id', 'kingdom_id', 'superclass_id', 'class_id']	[2, 3, 4, 1, 0, 28]	6	0	2500	0.1	50	TRUE	TRUE	TRUE	-1	30	128	0.001	0.0381522	0.994555	0.994622	0.994622	0.99454	0.994419	0.0460649	0.993973	0.993652	0.993652	0.994257	0.993758	0.0436282	0.994138	0.994257	0.994257	0.99394	0.993914	0.00702859	0.0119876	0.19982	0.171756	0	0.661768		0.0039792	0.00183963	0.54973	0.332663
clf	precursor_type	precursor_type_id	MoNA	clf_750-500-187-6_02 (05-12-2021_15-46-44)	[750, 500, 187]	['spectrum', 'collision_energy', 'total_exact_mass', 'precursor_mz', 'ionization_mode_id', 'instrument_id', 'instrument_type_id', 'kingdom_id', 'superclass_id', 'class_id']	[2, 3, 4, 1, 0, 28]	6	0	2500	0.1	50	TRUE	TRUE	FALSE	-1	30	128	0.001	0.0351621	0.992826	0.992845	0.992845	0.992862	0.992665	0.035785	0.991295	0.991311	0.991311	0.991515	0.991124	0.0428994	0.992047	0.991805	0.991805	0.992375	0.991821	0.000619876	0.00590882	0.0920116	0.0761248	0	0.655479		0.00191962	0.00212957	0.561958	0.312338
clf	precursor_type	precursor_type_id	MoNA	clf_750-500-187-6_02 (05-12-2021_16-00-56)	[750, 500, 187]	['spectrum', 'collision_energy', 'total_exact_mass', 'precursor_mz', 'ionization_mode_id', 'instrument_id', 'instrument_type_id', 'kingdom_id', 'superclass_id', 'class_id']	[2, 3, 4, 1, 0, 28]	6	0	2500	0.2	50	TRUE	TRUE	TRUE	-1	30	128	0.001	0.150746	0.950909	0.950919	0.950919	0.95913	0.950216	0.169189	0.945283	0.944608	0.944608	0.954404	0.94309	0.139448	0.949921	0.949667	0.949667	0.956285	0.947607	0.00238952	0.0143871	0.15219	0.136383	0	0.639472		0.0203159	0.00758848	0.559758	0.264367
clf	precursor_type	precursor_type_id	MoNA	clf_750-500-187-6_02 (05-12-2021_16-15-09)	[750, 500, 187]	['spectrum', 'collision_energy', 'total_exact_mass', 'precursor_mz', 'ionization_mode_id', 'instrument_id', 'instrument_type_id', 'kingdom_id', 'superclass_id', 'class_id']	[2, 3, 4, 1, 0, 28]	6	0	2500	0.2	50	TRUE	TRUE	FALSE	-1	30	128	0.001	0.0428446	0.987339	0.987369	0.987369	0.987657	0.98706	0.0547711	0.986131	0.986558	0.986558	0.986922	0.986288	0.0387561	0.990815	0.990732	0.990732	0.990597	0.990339	-0.00157968	0.0121176	0.0320036	0.0212258	0	0.691472		0.0204959	-0.00103979	0.604419	0.318626
clf	precursor_type	precursor_type_id	MoNA	clf_750-500-187-6_02 (05-12-2021_16-29-20)	[750, 500, 187]	['spectrum', 'collision_energy', 'total_exact_mass', 'precursor_mz', 'ionization_mode_id', 'instrument_id', 'instrument_type_id', 'kingdom_id', 'superclass_id', 'class_id']	[2, 3, 4, 1, 0, 28]	6	0	2500	0.5	50	TRUE	TRUE	TRUE	-1	30	128	0.001	0.0622129	0.977952	0.978006	0.978006	0.979832	0.977462	0.0673514	0.978512	0.978225	0.978225	0.980455	0.977977	0.0636919	0.971624	0.973062	0.973062	0.974983	0.971615	0.00803839	0.0045191	0.0633373	0.0374625	0	0.636073		0.0183763	-0.000409918	0.607399	0.340862
clf	precursor_type	precursor_type_id	MoNA	clf_750-500-187-6_02 (05-12-2021_16-43-25)	[750, 500, 187]	['spectrum', 'collision_energy', 'total_exact_mass', 'precursor_mz', 'ionization_mode_id', 'instrument_id', 'instrument_type_id', 'kingdom_id', 'superclass_id', 'class_id']	[2, 3, 4, 1, 0, 28]	6	0	2500	0.5	50	TRUE	TRUE	FALSE	-1	30	128	0.001	0.0396277	0.991601	0.991538	0.991538	0.991817	0.99138	0.0532678	0.98811	0.988446	0.988446	0.988532	0.988055	0.0446241	0.988096	0.987859	0.987859	0.988951	0.987879	0.00264947	0.00069986	0.0662368	0.0668566	0	0.647001		-0.0285143	-0.000569886	0.612168	0.265997
clf	precursor_type	precursor_type_id	MoNA	clf_750-500-187-6_02 (05-12-2021_16-57-35)	[750, 500, 187]	['spectrum', 'collision_energy', 'total_exact_mass', 'precursor_mz', 'ionization_mode_id', 'instrument_id', 'instrument_type_id', 'kingdom_id', 'superclass_id', 'class_id']	[2, 3, 4, 1, 0, 28]	6	0	2500	1	50	TRUE	TRUE	TRUE	-1	30	128	0.001	0.0599161	0.982152	0.982118	0.982118	0.982642	0.981643	0.0518904	0.985937	0.985163	0.985163	0.98618	0.985124	0.0716922	0.979246	0.97921	0.97921	0.979812	0.978937	0.00345931	0.0116877	0.130484	0.122835	0	0.635983		-0.00664867	0.00039992	0.589352	0.289012
clf	precursor_type	precursor_type_id	MoNA	clf_750-500-187-6_02 (05-12-2021_17-11-58)	[750, 500, 187]	['spectrum', 'collision_energy', 'total_exact_mass', 'precursor_mz', 'ionization_mode_id', 'instrument_id', 'instrument_type_id', 'kingdom_id', 'superclass_id', 'class_id']	[2, 3, 4, 1, 0, 28]	6	0	2500	1	50	TRUE	TRUE	FALSE	-1	30	128	0.001	0.116727	0.970866	0.970778	0.970778	0.973164	0.970451	0.123439	0.97	0.968878	0.968878	0.973565	0.969103	0.058082	0.982209	0.982197	0.982197	0.983379	0.981818	0.00377924	0.0127874	0.070186	0.0582583	0	0.671076		-0.0158468	-0.000619876	0.603529	0.229274
clf	precursor_type	precursor_type_id	MoNA	clf_850-566-212-6_02 (05-12-2021_17-26-24)	[850, 566, 212]	['spectrum', 'collision_energy', 'total_exact_mass', 'precursor_mz', 'ionization_mode_id', 'instrument_id', 'instrument_type_id', 'kingdom_id', 'superclass_id', 'class_id']	[2, 3, 4, 1, 0, 28]	6	0	2500	0.001	100	TRUE	TRUE	TRUE	-1	30	128	0.001	0.0642325	0.979769	0.979803	0.979803	0.979835	0.979213	0.0722817	0.979688	0.979313	0.979313	0.979987	0.97898	0.0656349	0.979655	0.979808	0.979808	0.979956	0.979225	0.00337932	0.00256949	0.113837	0.0924815	0	0.572286		0.00207958	0.0015197	0.5502	0.320336
clf	precursor_type	precursor_type_id	MoNA	clf_850-566-212-6_02 (05-12-2021_17-40-39)	[850, 566, 212]	['spectrum', 'collision_energy', 'total_exact_mass', 'precursor_mz', 'ionization_mode_id', 'instrument_id', 'instrument_type_id', 'kingdom_id', 'superclass_id', 'class_id']	[2, 3, 4, 1, 0, 28]	6	0	2500	0.001	100	TRUE	TRUE	FALSE	-1	30	128	0.001	0.351054	0.918114	0.917324	0.917324	0.934647	0.913062	0.407459	0.903839	0.903212	0.903212	0.925159	0.896706	0.388053	0.916006	0.916124	0.916124	0.940026	0.909181	-0.00182963	0.00614877	0.0803239	0.0769546	0	0.527375		-0.00287942	3.9992e-05	0.534803	0.356219
clf	precursor_type	precursor_type_id	MoNA	clf_850-566-212-6_02 (05-12-2021_17-55-16)	[850, 566, 212]	['spectrum', 'collision_energy', 'total_exact_mass', 'precursor_mz', 'ionization_mode_id', 'instrument_id', 'instrument_type_id', 'kingdom_id', 'superclass_id', 'class_id']	[2, 3, 4, 1, 0, 28]	6	0	2500	0.01	100	TRUE	TRUE	TRUE	-1	30	128	0.001	0.143856	0.963336	0.963219	0.963219	0.966107	0.962228	0.14842	0.959152	0.96009	0.96009	0.962073	0.958453	0.103205	0.975639	0.975497	0.975497	0.976747	0.974743	0.000189962	0.00196961	0.109588	0.0927315	0	0.665927		0.000989802	0.00059988	0.606119	0.242601
clf	precursor_type	precursor_type_id	MoNA	clf_850-566-212-6_02 (05-12-2021_18-09-47)	[850, 566, 212]	['spectrum', 'collision_energy', 'total_exact_mass', 'precursor_mz', 'ionization_mode_id', 'instrument_id', 'instrument_type_id', 'kingdom_id', 'superclass_id', 'class_id']	[2, 3, 4, 1, 0, 28]	6	0	2500	0.01	100	TRUE	TRUE	FALSE	-1	30	128	0.001	0.0891434	0.971014	0.971092	0.971092	0.974239	0.970161	0.103042	0.963304	0.962846	0.962846	0.969121	0.96221	0.0863539	0.967148	0.967008	0.967008	0.971393	0.96617	0.00264947	0.0140972	0.14963	0.130694	0	0.519186		0.0439112	0.00216957	0.510338	0.320326
clf	precursor_type	precursor_type_id	MoNA	clf_850-566-212-6_02 (05-12-2021_18-24-06)	[850, 566, 212]	['spectrum', 'collision_energy', 'total_exact_mass', 'precursor_mz', 'ionization_mode_id', 'instrument_id', 'instrument_type_id', 'kingdom_id', 'superclass_id', 'class_id']	[2, 3, 4, 1, 0, 28]	6	0	2500	0.1	100	TRUE	TRUE	TRUE	-1	30	128	0.001	0.047546	0.986722	0.986706	0.986706	0.98684	0.986311	0.0621096	0.98256	0.981871	0.981871	0.98345	0.981936	0.029257	0.994407	0.994401	0.994401	0.994111	0.994088	0.00274945	0.00515897	0.0914517	0.0789942	0	0.657718		-0.000659868	-0.00124975	0.592621	0.379234
clf	precursor_type	precursor_type_id	MoNA	clf_850-566-212-6_02 (05-12-2021_18-38-15)	[850, 566, 212]	['spectrum', 'collision_energy', 'total_exact_mass', 'precursor_mz', 'ionization_mode_id', 'instrument_id', 'instrument_type_id', 'kingdom_id', 'superclass_id', 'class_id']	[2, 3, 4, 1, 0, 28]	6	0	2500	0.1	100	TRUE	TRUE	FALSE	-1	30	128	0.001	0.245442	0.903132	0.902702	0.902702	0.923812	0.895369	0.267227	0.894315	0.899302	0.899302	0.913854	0.890506	0.225317	0.903434	0.901976	0.901976	0.935576	0.893171	-0.00364927	0.00123975	0.00555889	0.0156569	0	0.492711		0.0366427	-0.00373925	0.436323	0.291072
clf	precursor_type	precursor_type_id	MoNA	clf_850-566-212-6_02 (05-12-2021_18-52-16)	[850, 566, 212]	['spectrum', 'collision_energy', 'total_exact_mass', 'precursor_mz', 'ionization_mode_id', 'instrument_id', 'instrument_type_id', 'kingdom_id', 'superclass_id', 'class_id']	[2, 3, 4, 1, 0, 28]	6	0	2500	0.2	100	TRUE	TRUE	TRUE	-1	30	128	0.001	0.108034	0.950891	0.951059	0.951059	0.959607	0.949084	0.113279	0.943378	0.944557	0.944557	0.953781	0.941297	0.118455	0.943211	0.94271	0.94271	0.954659	0.940227	0.00069986	0.00655869	0.075225	0.0613277	0	0.624775		0.025175	0.000689862	0.590992	0.281844
clf	precursor_type	precursor_type_id	MoNA	clf_850-566-212-6_02 (05-12-2021_19-06-34)	[850, 566, 212]	['spectrum', 'collision_energy', 'total_exact_mass', 'precursor_mz', 'ionization_mode_id', 'instrument_id', 'instrument_type_id', 'kingdom_id', 'superclass_id', 'class_id']	[2, 3, 4, 1, 0, 28]	6	0	2500	0.2	100	TRUE	TRUE	FALSE	-1	30	128	0.001	0.111152	0.964113	0.963993	0.963993	0.967685	0.963284	0.0961322	0.964256	0.962342	0.962342	0.968036	0.962041	0.112013	0.962593	0.963268	0.963268	0.967373	0.962142	0.00574885	0.0244951	0.215947	0.204759	0	0.608248		0.0874725	0.00382923	0.545711	0.30103
clf	precursor_type	precursor_type_id	MoNA	clf_850-566-212-6_02 (05-12-2021_19-20-21)	[850, 566, 212]	['spectrum', 'collision_energy', 'total_exact_mass', 'precursor_mz', 'ionization_mode_id', 'instrument_id', 'instrument_type_id', 'kingdom_id', 'superclass_id', 'class_id']	[2, 3, 4, 1, 0, 28]	6	0	2500	0.5	100	TRUE	TRUE	TRUE	-1	30	128	0.001	0.150852	0.95414	0.953907	0.953907	0.957537	0.952748	0.169896	0.943408	0.943507	0.943507	0.948084	0.941265	0.106784	0.960453	0.959847	0.959847	0.966056	0.95869	0.00490902	0.00921816	0.166997	0.158028	0	0.577495		0.0293941	0.00122975	0.524085	0.278824
clf	precursor_type	precursor_type_id	MoNA	clf_850-566-212-6_02 (05-12-2021_20-11-12)	[850, 566, 212]	['spectrum', 'collision_energy', 'total_exact_mass', 'precursor_mz', 'ionization_mode_id', 'instrument_id', 'instrument_type_id', 'kingdom_id', 'superclass_id', 'class_id']	[2, 3, 4, 1, 0, 28]	6	0	2500	0.5	100	TRUE	TRUE	FALSE	-1	30	128	0.001	0.918371	0.840784	0.840497	0.840497	0.859034	0.838807	0.97159	0.822917	0.820956	0.820956	0.84212	0.818631	0.520111	0.874325	0.874867	0.874867	0.88799	0.86976	0.00864827	0.00606879	0.0911018	0.084903	0	0.438452		0.0174765	0.00273945	0.389952	0.314207
clf	precursor_type	precursor_type_id	MoNA	clf_850-566-212-6_02 (05-12-2021_21-15-37)	[850, 566, 212]	['spectrum', 'collision_energy', 'total_exact_mass', 'precursor_mz', 'ionization_mode_id', 'instrument_id', 'instrument_type_id', 'kingdom_id', 'superclass_id', 'class_id']	[2, 3, 4, 1, 0, 28]	6	0	2500	1	100	TRUE	TRUE	TRUE	-1	30	128	0.001	0.142606	0.951628	0.951591	0.951591	0.954363	0.950511	0.165473	0.944881	0.943858	0.943858	0.949453	0.94326	0.104558	0.957399	0.95642	0.95642	0.958537	0.955461	0.00226955	0.0025095	0.111568	0.0931214	0	0.605789		0.0568286	0.000609878	0.562198	0.269076
clf	precursor_type	precursor_type_id	MoNA	clf_850-566-212-6_02 (05-12-2021_21-35-25)	[850, 566, 212]	['spectrum', 'collision_energy', 'total_exact_mass', 'precursor_mz', 'ionization_mode_id', 'instrument_id', 'instrument_type_id', 'kingdom_id', 'superclass_id', 'class_id']	[2, 3, 4, 1, 0, 28]	6	0	2500	1	100	TRUE	TRUE	FALSE	-1	30	128	0.001	0.0511542	0.982749	0.982805	0.982805	0.9832	0.982327	0.0635595	0.979658	0.980672	0.980672	0.979633	0.979273	0.050278	0.982349	0.981889	0.981889	0.983599	0.981729	0.00434913	0.010088	0.104359	0.0894521	0	0.661058		0.00862827	0.00121976	0.604509	0.257279
clf	kingdom	kingdom_id	MoNA	clf_741-494-185-1_03 (04-12-2021_14-11-41)	[741, 494, 185]	['spectrum', 'collision_energy', 'total_exact_mass', 'precursor_mz', 'ionization_mode_id', 'instrument_id', 'instrument_type_id', 'precursor_type_id', 'superclass_id', 'class_id']	[]	2	0	2500	0.001	10	TRUE	TRUE	TRUE	-1	30	128	0.001	1.74691e-10	1	1	1	1	1	2.14921e-10	1	1	1	1	1	4.4744e-09	1	1	1	1	1	0	0	0	0		0	0	0	0	0	0
clf	kingdom	kingdom_id	MoNA	clf_741-494-185-1_03 (04-12-2021_14-32-21)	[741, 494, 185]	['spectrum', 'collision_energy', 'total_exact_mass', 'precursor_mz', 'ionization_mode_id', 'instrument_id', 'instrument_type_id', 'precursor_type_id', 'superclass_id', 'class_id']	[]	2	0	2500	0.001	10	TRUE	TRUE	FALSE	-1	30	128	0.001	3.84937e-07	1	1	1	1	1	4.14537e-07	1	1	1	1	1	1.09046e-07	1	1	1	1	1	0	0	0	0		0	0	0	0	0	0
clf	kingdom	kingdom_id	MoNA	clf_741-494-185-1_03 (04-12-2021_14-53-50)	[741, 494, 185]	['spectrum', 'collision_energy', 'total_exact_mass', 'precursor_mz', 'ionization_mode_id', 'instrument_id', 'instrument_type_id', 'precursor_type_id', 'superclass_id', 'class_id']	[]	2	0	2500	0.01	10	TRUE	TRUE	TRUE	-1	30	128	0.001	0.0366458	0.992045	0.992092	0.992092	0.992128	0.991984	0.0383334	0.991774	0.99186	0.99186	0.991873	0.991721	0.0861018	0.969344	0.490107	0.490107	0.505435	0.49763	0.00318936	0.0030194	-0.00195961	-0.0030194		0.00957808	-0.00322935	-0.000329934	0.0463707	0.0364827	0.000909818
clf	kingdom	kingdom_id	MoNA	clf_741-494-185-1_03 (04-12-2021_15-14-21)	[741, 494, 185]	['spectrum', 'collision_energy', 'total_exact_mass', 'precursor_mz', 'ionization_mode_id', 'instrument_id', 'instrument_type_id', 'precursor_type_id', 'superclass_id', 'class_id']	[]	2	0	2500	0.01	10	TRUE	TRUE	FALSE	-1	30	128	0.001	3.98827e-07	1	1	1	1	1	4.73874e-07	1	1	1	1	1	9.69051e-07	1	1	1	1	1	0	0	0	0		0	0	0	0	0	0
clf	kingdom	kingdom_id	MoNA	clf_741-494-185-1_03 (04-12-2021_15-35-47)	[741, 494, 185]	['spectrum', 'collision_energy', 'total_exact_mass', 'precursor_mz', 'ionization_mode_id', 'instrument_id', 'instrument_type_id', 'precursor_type_id', 'superclass_id', 'class_id']	[]	2	0	2500	0.1	10	TRUE	TRUE	TRUE	-1	30	128	0.001	1.97619e-10	1	1	1	1	1	2.39571e-10	1	1	1	1	1	5.54744e-09	1	1	1	1	1	0	0	0	0		0	0	0	0	0	0
clf	kingdom	kingdom_id	MoNA	clf_741-494-185-1_03 (04-12-2021_15-56-10)	[741, 494, 185]	['spectrum', 'collision_energy', 'total_exact_mass', 'precursor_mz', 'ionization_mode_id', 'instrument_id', 'instrument_type_id', 'precursor_type_id', 'superclass_id', 'class_id']	[]	2	0	2500	0.1	10	TRUE	TRUE	FALSE	-1	30	128	0.001	0	1	1	1	1	1	0	1	1	1	1	1	0	1	1	1	1	1	0	0	0	0		0	0	0	0	0	0
clf	kingdom	kingdom_id	MoNA	clf_741-494-185-1_03 (04-12-2021_16-17-15)	[741, 494, 185]	['spectrum', 'collision_energy', 'total_exact_mass', 'precursor_mz', 'ionization_mode_id', 'instrument_id', 'instrument_type_id', 'precursor_type_id', 'superclass_id', 'class_id']	[]	2	0	2500	0.2	10	TRUE	TRUE	TRUE	-1	30	128	0.001	2.00016e-07	1	1	1	1	1	2.64496e-07	1	1	1	1	1	1.01615e-07	1	1	1	1	1	0	0	0	0		0	0	0	0	0	0
clf	kingdom	kingdom_id	MoNA	clf_741-494-185-1_03 (04-12-2021_16-37-10)	[741, 494, 185]	['spectrum', 'collision_energy', 'total_exact_mass', 'precursor_mz', 'ionization_mode_id', 'instrument_id', 'instrument_type_id', 'precursor_type_id', 'superclass_id', 'class_id']	[]	2	0	2500	0.2	10	TRUE	TRUE	FALSE	-1	30	128	0.001	2.70224e-07	1	1	1	1	1	3.02461e-07	1	1	1	1	1	1.03791e-07	1	1	1	1	1	0	0	0	0		0	0	0	0	0	0
clf	kingdom	kingdom_id	MoNA	clf_741-494-185-1_03 (04-12-2021_16-58-08)	[741, 494, 185]	['spectrum', 'collision_energy', 'total_exact_mass', 'precursor_mz', 'ionization_mode_id', 'instrument_id', 'instrument_type_id', 'precursor_type_id', 'superclass_id', 'class_id']	[]	2	0	2500	0.5	10	TRUE	TRUE	TRUE	-1	30	128	0.001	7.67751e-07	1	1	1	1	1	9.05006e-07	1	1	1	1	1	1.70475e-06	1	1	1	1	1	0	0	0	0		0	0	0	0	0	0
clf	kingdom	kingdom_id	MoNA	clf_741-494-185-1_03 (04-12-2021_17-14-38)	[741, 494, 185]	['spectrum', 'collision_energy', 'total_exact_mass', 'precursor_mz', 'ionization_mode_id', 'instrument_id', 'instrument_type_id', 'precursor_type_id', 'superclass_id', 'class_id']	[]	2	0	2500	0.5	10	TRUE	TRUE	FALSE	-1	30	128	0.001	2.55791e-08	1	1	1	1	1	3.01628e-08	1	1	1	1	1	2.26824e-07	1	1	1	1	1	0	0	0	0		0	0	0	0	0	0
clf	kingdom	kingdom_id	MoNA	clf_741-494-185-1_03 (04-12-2021_17-36-24)	[741, 494, 185]	['spectrum', 'collision_energy', 'total_exact_mass', 'precursor_mz', 'ionization_mode_id', 'instrument_id', 'instrument_type_id', 'precursor_type_id', 'superclass_id', 'class_id']	[]	2	0	2500	1	10	TRUE	TRUE	TRUE	-1	30	128	0.001	4.28369e-08	1	1	1	1	1	6.35579e-08	1	1	1	1	1	4.88538e-08	1	1	1	1	1	0	0	0	0		0	0	0	0	0	0
clf	kingdom	kingdom_id	MoNA	clf_741-494-185-1_03 (04-12-2021_17-53-17)	[741, 494, 185]	['spectrum', 'collision_energy', 'total_exact_mass', 'precursor_mz', 'ionization_mode_id', 'instrument_id', 'instrument_type_id', 'precursor_type_id', 'superclass_id', 'class_id']	[]	2	0	2500	1	10	TRUE	TRUE	FALSE	-1	30	128	0.001	4.77224e-08	1	1	1	1	1	9.09622e-08	1	1	1	1	1	9.9611e-09	1	1	1	1	1	0	0	0	0		0	0	0	0	0	0
clf	kingdom	kingdom_id	MoNA	clf_751-500-187-1_03 (04-12-2021_18-11-27)	[751, 500, 187]	['spectrum', 'collision_energy', 'total_exact_mass', 'precursor_mz', 'ionization_mode_id', 'instrument_id', 'instrument_type_id', 'precursor_type_id', 'superclass_id', 'class_id']	[]	2	0	2500	0.001	15	TRUE	TRUE	TRUE	-1	30	128	0.001	2.83013e-07	1	1	1	1	1	2.61799e-07	1	1	1	1	1	6.56987e-09	1	1	1	1	1	0	0	0	0		0	0	0	0	0	0
clf	kingdom	kingdom_id	MoNA	clf_751-500-187-1_03 (04-12-2021_18-28-56)	[751, 500, 187]	['spectrum', 'collision_energy', 'total_exact_mass', 'precursor_mz', 'ionization_mode_id', 'instrument_id', 'instrument_type_id', 'precursor_type_id', 'superclass_id', 'class_id']	[]	2	0	2500	0.001	15	TRUE	TRUE	FALSE	-1	30	128	0.001	3.97101e-06	1	1	1	1	1	3.61354e-06	1	1	1	1	1	4.71595e-06	1	1	1	1	1	0	0	0	0		0	0	0	0	0	0
clf	kingdom	kingdom_id	MoNA	clf_751-500-187-1_03 (04-12-2021_18-45-52)	[751, 500, 187]	['spectrum', 'collision_energy', 'total_exact_mass', 'precursor_mz', 'ionization_mode_id', 'instrument_id', 'instrument_type_id', 'precursor_type_id', 'superclass_id', 'class_id']	[]	2	0	2500	0.01	15	TRUE	TRUE	TRUE	-1	30	128	0.001	2.75139e-10	1	1	1	1	1	5.02252e-10	1	1	1	1	1	1.67435e-08	1	1	1	1	1	0	0	0	0		0	0	0	0	0	0
clf	kingdom	kingdom_id	MoNA	clf_751-500-187-1_03 (04-12-2021_19-02-40)	[751, 500, 187]	['spectrum', 'collision_energy', 'total_exact_mass', 'precursor_mz', 'ionization_mode_id', 'instrument_id', 'instrument_type_id', 'precursor_type_id', 'superclass_id', 'class_id']	[]	2	0	2500	0.01	15	TRUE	TRUE	FALSE	-1	30	128	0.001	4.71054e-08	1	1	1	1	1	3.09509e-08	1	1	1	1	1	3.72529e-09	1	1	1	1	1	0	0	0	0		0	0	0	0	0	0
clf	kingdom	kingdom_id	MoNA	clf_751-500-187-1_03 (04-12-2021_19-21-34)	[751, 500, 187]	['spectrum', 'collision_energy', 'total_exact_mass', 'precursor_mz', 'ionization_mode_id', 'instrument_id', 'instrument_type_id', 'precursor_type_id', 'superclass_id', 'class_id']	[]	2	0	2500	0.1	15	TRUE	TRUE	TRUE	-1	30	128	0.001	8.84374e-11	1	1	1	1	1	7.16402e-11	1	1	1	1	1	1.22489e-09	1	1	1	1	1	0	0	0	0		0	0	0	0	0	0
clf	kingdom	kingdom_id	MoNA	clf_751-500-187-1_03 (04-12-2021_19-39-26)	[751, 500, 187]	['spectrum', 'collision_energy', 'total_exact_mass', 'precursor_mz', 'ionization_mode_id', 'instrument_id', 'instrument_type_id', 'precursor_type_id', 'superclass_id', 'class_id']	[]	2	0	2500	0.1	15	TRUE	TRUE	FALSE	-1	30	128	0.001	2.16243e-07	1	1	1	1	1	2.47506e-07	1	1	1	1	1	1.34646e-06	1	1	1	1	1	0	0	0	0		0	0	0	0	0	0
clf	kingdom	kingdom_id	MoNA	clf_751-500-187-1_03 (04-12-2021_19-57-32)	[751, 500, 187]	['spectrum', 'collision_energy', 'total_exact_mass', 'precursor_mz', 'ionization_mode_id', 'instrument_id', 'instrument_type_id', 'precursor_type_id', 'superclass_id', 'class_id']	[]	2	0	2500	0.2	15	TRUE	TRUE	TRUE	-1	30	128	0.001	3.49382e-10	1	1	1	1	1	3.58201e-10	1	1	1	1	1	2.06713e-08	1	1	1	1	1	0	0	0	0		0	0	0	0	0	0
clf	kingdom	kingdom_id	MoNA	clf_751-500-187-1_03 (04-12-2021_20-16-54)	[751, 500, 187]	['spectrum', 'collision_energy', 'total_exact_mass', 'precursor_mz', 'ionization_mode_id', 'instrument_id', 'instrument_type_id', 'precursor_type_id', 'superclass_id', 'class_id']	[]	2	0	2500	0.2	15	TRUE	TRUE	FALSE	-1	30	128	0.001	9.49883e-10	1	1	1	1	1	9.79082e-10	1	1	1	1	1	4.50576e-08	1	1	1	1	1	0	0	0	0		0	0	0	0	0	0
clf	kingdom	kingdom_id	MoNA	clf_751-500-187-1_03 (04-12-2021_20-35-16)	[751, 500, 187]	['spectrum', 'collision_energy', 'total_exact_mass', 'precursor_mz', 'ionization_mode_id', 'instrument_id', 'instrument_type_id', 'precursor_type_id', 'superclass_id', 'class_id']	[]	2	0	2500	0.5	15	TRUE	TRUE	TRUE	-1	30	128	0.001	2.05283e-07	1	1	1	1	1	2.37726e-07	1	1	1	1	1	2.39954e-06	1	1	1	1	1	0	0	0	0		0	0	0	0	0	0
clf	kingdom	kingdom_id	MoNA	clf_751-500-187-1_03 (04-12-2021_20-52-52)	[751, 500, 187]	['spectrum', 'collision_energy', 'total_exact_mass', 'precursor_mz', 'ionization_mode_id', 'instrument_id', 'instrument_type_id', 'precursor_type_id', 'superclass_id', 'class_id']	[]	2	0	2500	0.5	15	TRUE	TRUE	FALSE	-1	30	128	0.001	2.87718e-07	1	1	1	1	1	2.33398e-07	1	1	1	1	1	8.4806e-07	1	1	1	1	1	0	0	0	0		0	0	0	0	0	0
clf	kingdom	kingdom_id	MoNA	clf_751-500-187-1_03 (04-12-2021_21-10-20)	[751, 500, 187]	['spectrum', 'collision_energy', 'total_exact_mass', 'precursor_mz', 'ionization_mode_id', 'instrument_id', 'instrument_type_id', 'precursor_type_id', 'superclass_id', 'class_id']	[]	2	0	2500	1	15	TRUE	TRUE	TRUE	-1	30	128	0.001	5.16909e-08	1	1	1	1	1	6.45447e-08	1	1	1	1	1	1.06797e-07	1	1	1	1	1	0	0	0	0		0	0	0	0	0	0
clf	kingdom	kingdom_id	MoNA	clf_751-500-187-1_03 (04-12-2021_21-27-04)	[751, 500, 187]	['spectrum', 'collision_energy', 'total_exact_mass', 'precursor_mz', 'ionization_mode_id', 'instrument_id', 'instrument_type_id', 'precursor_type_id', 'superclass_id', 'class_id']	[]	2	0	2500	1	15	TRUE	TRUE	FALSE	-1	30	128	0.001	0.000129346	1	1	1	1	1	8.33407e-05	1	1	1	1	1	0.0249172	0.98395	0.546323	0.546323	0.554348	0.550291	-0.000779844	-0.00545891	-0.00425915	-0.000369926		-0.00807838	-0.00364927	0.00064987	-0.00316937	-0.00817836	0.00137972
clf	kingdom	kingdom_id	MoNA	clf_771-514-192-1_03 (04-12-2021_21-44-30)	[771, 514, 192]	['spectrum', 'collision_energy', 'total_exact_mass', 'precursor_mz', 'ionization_mode_id', 'instrument_id', 'instrument_type_id', 'precursor_type_id', 'superclass_id', 'class_id']	[]	2	0	2500	0.001	25	TRUE	TRUE	TRUE	-1	30	128	0.001	1.5908e-07	1	1	1	1	1	1.71738e-07	1	1	1	1	1	2.96302e-08	1	1	1	1	1	0	0	0	0		0	0	0	0	0	0
clf	kingdom	kingdom_id	MoNA	clf_771-514-192-1_03 (04-12-2021_22-04-02)	[771, 514, 192]	['spectrum', 'collision_energy', 'total_exact_mass', 'precursor_mz', 'ionization_mode_id', 'instrument_id', 'instrument_type_id', 'precursor_type_id', 'superclass_id', 'class_id']	[]	2	0	2500	0.001	25	TRUE	TRUE	FALSE	-1	30	128	0.001	5.71541e-08	1	1	1	1	1	5.9912e-08	1	1	1	1	1	3.74554e-09	1	1	1	1	1	0	0	0	0		0	0	0	0	0	0
clf	kingdom	kingdom_id	MoNA	clf_771-514-192-1_03 (04-12-2021_22-21-44)	[771, 514, 192]	['spectrum', 'collision_energy', 'total_exact_mass', 'precursor_mz', 'ionization_mode_id', 'instrument_id', 'instrument_type_id', 'precursor_type_id', 'superclass_id', 'class_id']	[]	2	0	2500	0.01	25	TRUE	TRUE	TRUE	-1	30	128	0.001	2.5518e-09	1	1	1	1	1	3.25154e-09	1	1	1	1	1	3.53497e-08	1	1	1	1	1	0	0	0	0		0	0	0	0	0	0
clf	kingdom	kingdom_id	MoNA	clf_771-514-192-1_03 (04-12-2021_22-41-02)	[771, 514, 192]	['spectrum', 'collision_energy', 'total_exact_mass', 'precursor_mz', 'ionization_mode_id', 'instrument_id', 'instrument_type_id', 'precursor_type_id', 'superclass_id', 'class_id']	[]	2	0	2500	0.01	25	TRUE	TRUE	FALSE	-1	30	128	0.001	1.52033e-07	1	1	1	1	1	1.72276e-07	1	1	1	1	1	3.5485e-07	1	1	1	1	1	0	0	0	0		0	0	0	0	0	0
clf	kingdom	kingdom_id	MoNA	clf_771-514-192-1_03 (04-12-2021_22-58-13)	[771, 514, 192]	['spectrum', 'collision_energy', 'total_exact_mass', 'precursor_mz', 'ionization_mode_id', 'instrument_id', 'instrument_type_id', 'precursor_type_id', 'superclass_id', 'class_id']	[]	2	0	2500	0.1	25	TRUE	TRUE	TRUE	-1	30	128	0.001	1.25656e-07	1	1	1	1	1	1.16324e-07	1	1	1	1	1	3.53098e-07	1	1	1	1	1	0	0	0	0		0	0	0	0	0	0
clf	kingdom	kingdom_id	MoNA	clf_771-514-192-1_03 (04-12-2021_23-15-28)	[771, 514, 192]	['spectrum', 'collision_energy', 'total_exact_mass', 'precursor_mz', 'ionization_mode_id', 'instrument_id', 'instrument_type_id', 'precursor_type_id', 'superclass_id', 'class_id']	[]	2	0	2500	0.1	25	TRUE	TRUE	FALSE	-1	30	128	0.001	1.62851e-08	1	1	1	1	1	5.01481e-10	1	1	1	1	1	5.37025e-08	1	1	1	1	1	0	0	0	0		0	0	0	0	0	0
clf	kingdom	kingdom_id	MoNA	clf_771-514-192-1_03 (04-12-2021_23-33-46)	[771, 514, 192]	['spectrum', 'collision_energy', 'total_exact_mass', 'precursor_mz', 'ionization_mode_id', 'instrument_id', 'instrument_type_id', 'precursor_type_id', 'superclass_id', 'class_id']	[]	2	0	2500	0.2	25	TRUE	TRUE	TRUE	-1	30	128	0.001	7.08675e-09	1	1	1	1	1	3.82312e-09	1	1	1	1	1	1.52929e-07	1	1	1	1	1	0	0	0	0		0	0	0	0	0	0
clf	kingdom	kingdom_id	MoNA	clf_771-514-192-1_03 (04-12-2021_23-50-38)	[771, 514, 192]	['spectrum', 'collision_energy', 'total_exact_mass', 'precursor_mz', 'ionization_mode_id', 'instrument_id', 'instrument_type_id', 'precursor_type_id', 'superclass_id', 'class_id']	[]	2	0	2500	0.2	25	TRUE	TRUE	FALSE	-1	30	128	0.001	2.0946e-08	1	1	1	1	1	3.72306e-08	1	1	1	1	1	5.24535e-07	1	1	1	1	1	0	0	0	0		0	0	0	0	0	0
clf	kingdom	kingdom_id	MoNA	clf_771-514-192-1_03 (05-12-2021_00-09-11)	[771, 514, 192]	['spectrum', 'collision_energy', 'total_exact_mass', 'precursor_mz', 'ionization_mode_id', 'instrument_id', 'instrument_type_id', 'precursor_type_id', 'superclass_id', 'class_id']	[]	2	0	2500	0.5	25	TRUE	TRUE	TRUE	-1	30	128	0.001	2.19055e-08	1	1	1	1	1	2.58213e-09	1	1	1	1	1	3.43406e-07	1	1	1	1	1	0	0	0	0		0	0	0	0	0	0
clf	kingdom	kingdom_id	MoNA	clf_771-514-192-1_03 (05-12-2021_00-27-30)	[771, 514, 192]	['spectrum', 'collision_energy', 'total_exact_mass', 'precursor_mz', 'ionization_mode_id', 'instrument_id', 'instrument_type_id', 'precursor_type_id', 'superclass_id', 'class_id']	[]	2	0	2500	0.5	25	TRUE	TRUE	FALSE	-1	30	128	0.001	4.01242e-09	1	1	1	1	1	7.16402e-11	1	1	1	1	1	5.12823e-08	1	1	1	1	1	0	0	0	0		0	0	0	0	0	0
clf	kingdom	kingdom_id	MoNA	clf_771-514-192-1_03 (05-12-2021_00-44-31)	[771, 514, 192]	['spectrum', 'collision_energy', 'total_exact_mass', 'precursor_mz', 'ionization_mode_id', 'instrument_id', 'instrument_type_id', 'precursor_type_id', 'superclass_id', 'class_id']	[]	2	0	2500	1	25	TRUE	TRUE	TRUE	-1	30	128	0.001	0	1	1	1	1	1	0	1	1	1	1	1	0	1	1	1	1	1	0	0	0	0		0	0	0	0	0	0
clf	kingdom	kingdom_id	MoNA	clf_771-514-192-1_03 (05-12-2021_01-02-03)	[771, 514, 192]	['spectrum', 'collision_energy', 'total_exact_mass', 'precursor_mz', 'ionization_mode_id', 'instrument_id', 'instrument_type_id', 'precursor_type_id', 'superclass_id', 'class_id']	[]	2	0	2500	1	25	TRUE	TRUE	FALSE	-1	30	128	0.001	4.61756e-07	1	1	1	1	1	5.18254e-07	1	1	1	1	1	4.57169e-06	1	1	1	1	1	0	0	0	0		0	0	0	0	0	0
clf	kingdom	kingdom_id	MoNA	clf_821-547-205-1_03 (05-12-2021_01-20-19)	[821, 547, 205]	['spectrum', 'collision_energy', 'total_exact_mass', 'precursor_mz', 'ionization_mode_id', 'instrument_id', 'instrument_type_id', 'precursor_type_id', 'superclass_id', 'class_id']	[]	2	0	2500	0.001	50	TRUE	TRUE	TRUE	-1	30	128	0.001	0	1	1	1	1	1	0	1	1	1	1	1	0	1	1	1	1	1	0	0	0	0		0	0	0	0	0	0
clf	kingdom	kingdom_id	MoNA	clf_821-547-205-1_03 (05-12-2021_01-38-04)	[821, 547, 205]	['spectrum', 'collision_energy', 'total_exact_mass', 'precursor_mz', 'ionization_mode_id', 'instrument_id', 'instrument_type_id', 'precursor_type_id', 'superclass_id', 'class_id']	[]	2	0	2500	0.001	50	TRUE	TRUE	FALSE	-1	30	128	0.001	0	1	1	1	1	1	0	1	1	1	1	1	0	1	1	1	1	1	0	0	0	0		0	0	0	0	0	0
clf	kingdom	kingdom_id	MoNA	clf_821-547-205-1_03 (05-12-2021_01-54-39)	[821, 547, 205]	['spectrum', 'collision_energy', 'total_exact_mass', 'precursor_mz', 'ionization_mode_id', 'instrument_id', 'instrument_type_id', 'precursor_type_id', 'superclass_id', 'class_id']	[]	2	0	2500	0.01	50	TRUE	TRUE	TRUE	-1	30	128	0.001	1.06189e-05	1	1	1	1	1	6.69368e-06	1	1	1	1	1	0.0018545	0.999575	0.972614	0.972614	0.972826	0.97272	-7.9984e-05	-9.998e-05	-0.000159968	0.000339932		-2.9994e-05	-0.000139972	0.000209958	-1.9996e-05	-9.998e-05	-0.000159968
clf	kingdom	kingdom_id	MoNA	clf_821-547-205-1_03 (05-12-2021_02-13-26)	[821, 547, 205]	['spectrum', 'collision_energy', 'total_exact_mass', 'precursor_mz', 'ionization_mode_id', 'instrument_id', 'instrument_type_id', 'precursor_type_id', 'superclass_id', 'class_id']	[]	2	0	2500	0.01	50	TRUE	TRUE	FALSE	-1	30	128	0.001	6.98476e-07	1	1	1	1	1	6.09591e-07	1	1	1	1	1	4.59238e-07	1	1	1	1	1	0	0	0	0		0	0	0	0	0	0
clf	kingdom	kingdom_id	MoNA	clf_821-547-205-1_03 (05-12-2021_02-31-12)	[821, 547, 205]	['spectrum', 'collision_energy', 'total_exact_mass', 'precursor_mz', 'ionization_mode_id', 'instrument_id', 'instrument_type_id', 'precursor_type_id', 'superclass_id', 'class_id']	[]	2	0	2500	0.1	50	TRUE	TRUE	TRUE	-1	30	128	0.001	1.76988e-06	1	1	1	1	1	1.63875e-06	1	1	1	1	1	6.18907e-07	1	1	1	1	1	0	0	0	0		0	0	0	0	0	0
clf	kingdom	kingdom_id	MoNA	clf_821-547-205-1_03 (05-12-2021_02-48-46)	[821, 547, 205]	['spectrum', 'collision_energy', 'total_exact_mass', 'precursor_mz', 'ionization_mode_id', 'instrument_id', 'instrument_type_id', 'precursor_type_id', 'superclass_id', 'class_id']	[]	2	0	2500	0.1	50	TRUE	TRUE	FALSE	-1	30	128	0.001	9.13131e-07	1	1	1	1	1	9.43998e-07	1	1	1	1	1	7.23108e-07	1	1	1	1	1	0	0	0	0		0	0	0	0	0	0
clf	kingdom	kingdom_id	MoNA	clf_821-547-205-1_03 (05-12-2021_03-05-57)	[821, 547, 205]	['spectrum', 'collision_energy', 'total_exact_mass', 'precursor_mz', 'ionization_mode_id', 'instrument_id', 'instrument_type_id', 'precursor_type_id', 'superclass_id', 'class_id']	[]	2	0	2500	0.2	50	TRUE	TRUE	TRUE	-1	30	128	0.001	9.5879e-08	1	1	1	1	1	6.06076e-08	1	1	1	1	1	1.40711e-09	1	1	1	1	1	0	0	0	0		0	0	0	0	0	0
clf	kingdom	kingdom_id	MoNA	clf_821-547-205-1_03 (05-12-2021_03-29-21)	[821, 547, 205]	['spectrum', 'collision_energy', 'total_exact_mass', 'precursor_mz', 'ionization_mode_id', 'instrument_id', 'instrument_type_id', 'precursor_type_id', 'superclass_id', 'class_id']	[]	2	0	2500	0.2	50	TRUE	TRUE	FALSE	-1	30	128	0.001	5.47546e-06	1	1	1	1	1	4.87938e-06	1	1	1	1	1	4.87272e-06	1	1	1	1	1	0	0	0	0		0	0	0	0	0	0
clf	kingdom	kingdom_id	MoNA	clf_821-547-205-1_03 (05-12-2021_04-18-28)	[821, 547, 205]	['spectrum', 'collision_energy', 'total_exact_mass', 'precursor_mz', 'ionization_mode_id', 'instrument_id', 'instrument_type_id', 'precursor_type_id', 'superclass_id', 'class_id']	[]	2	0	2500	0.5	50	TRUE	TRUE	TRUE	-1	30	128	0.001	1.03183e-06	1	1	1	1	1	1.00571e-06	1	1	1	1	1	1.69002e-07	1	1	1	1	1	0	0	0	0		0	0	0	0	0	0
clf	kingdom	kingdom_id	MoNA	clf_821-547-205-1_03 (05-12-2021_05-24-13)	[821, 547, 205]	['spectrum', 'collision_energy', 'total_exact_mass', 'precursor_mz', 'ionization_mode_id', 'instrument_id', 'instrument_type_id', 'precursor_type_id', 'superclass_id', 'class_id']	[]	2	0	2500	0.5	50	TRUE	TRUE	FALSE	-1	30	128	0.001	0.000145257	1	1	1	1	1	0.000271102	1	1	1	1	1	0.0336136	0.980978	0.523098	0.523098	0.532609	0.527784	-9.998e-05	-0.00183963	-0.00132973	0.00152969		-0.00658868	-0.000409918	0.00184963	-0.00277944	-0.00502899	0.00167966
clf	kingdom	kingdom_id	MoNA	clf_821-547-205-1_03 (05-12-2021_05-48-03)	[821, 547, 205]	['spectrum', 'collision_energy', 'total_exact_mass', 'precursor_mz', 'ionization_mode_id', 'instrument_id', 'instrument_type_id', 'precursor_type_id', 'superclass_id', 'class_id']	[]	2	0	2500	1	50	TRUE	TRUE	TRUE	-1	30	128	0.001	8.42586e-07	1	1	1	1	1	7.21672e-07	1	1	1	1	1	5.16668e-07	1	1	1	1	1	0	0	0	0		0	0	0	0	0	0
clf	kingdom	kingdom_id	MoNA	clf_821-547-205-1_03 (05-12-2021_06-04-35)	[821, 547, 205]	['spectrum', 'collision_energy', 'total_exact_mass', 'precursor_mz', 'ionization_mode_id', 'instrument_id', 'instrument_type_id', 'precursor_type_id', 'superclass_id', 'class_id']	[]	2	0	2500	1	50	TRUE	TRUE	FALSE	-1	30	128	0.001	1.66765e-06	1	1	1	1	1	1.63049e-06	1	1	1	1	1	1.13163e-05	1	1	1	1	1	0	0	0	0		0	0	0	0	0	0
clf	kingdom	kingdom_id	MoNA	clf_921-614-230-1_03 (05-12-2021_06-20-43)	[921, 614, 230]	['spectrum', 'collision_energy', 'total_exact_mass', 'precursor_mz', 'ionization_mode_id', 'instrument_id', 'instrument_type_id', 'precursor_type_id', 'superclass_id', 'class_id']	[]	2	0	2500	0.001	100	TRUE	TRUE	TRUE	-1	30	128	0.001	1.63773e-10	1	1	1	1	1	1.67931e-10	1	1	1	1	1	3.44184e-10	1	1	1	1	1	0	0	0	0		0	0	0	0	0	0
clf	kingdom	kingdom_id	MoNA	clf_921-614-230-1_03 (05-12-2021_06-36-51)	[921, 614, 230]	['spectrum', 'collision_energy', 'total_exact_mass', 'precursor_mz', 'ionization_mode_id', 'instrument_id', 'instrument_type_id', 'precursor_type_id', 'superclass_id', 'class_id']	[]	2	0	2500	0.001	100	TRUE	TRUE	FALSE	-1	30	128	0.001	5.78579e-07	1	1	1	1	1	5.73869e-07	1	1	1	1	1	2.01929e-06	1	1	1	1	1	0	0	0	0		0	0	0	0	0	0
clf	kingdom	kingdom_id	MoNA	clf_921-614-230-1_03 (05-12-2021_06-53-00)	[921, 614, 230]	['spectrum', 'collision_energy', 'total_exact_mass', 'precursor_mz', 'ionization_mode_id', 'instrument_id', 'instrument_type_id', 'precursor_type_id', 'superclass_id', 'class_id']	[]	2	0	2500	0.01	100	TRUE	TRUE	TRUE	-1	30	128	0.001	1.21192e-10	1	1	1	1	1	2.62681e-10	1	1	1	1	1	1.40711e-09	1	1	1	1	1	0	0	0	0		0	0	0	0	0	0
clf	kingdom	kingdom_id	MoNA	clf_921-614-230-1_03 (05-12-2021_07-08-53)	[921, 614, 230]	['spectrum', 'collision_energy', 'total_exact_mass', 'precursor_mz', 'ionization_mode_id', 'instrument_id', 'instrument_type_id', 'precursor_type_id', 'superclass_id', 'class_id']	[]	2	0	2500	0.01	100	TRUE	TRUE	FALSE	-1	30	128	0.001	3.98514e-10	1	1	1	1	1	2.86561e-10	1	1	1	1	1	9.11076e-11	1	1	1	1	1	0	0	0	0		0	0	0	0	0	0
clf	kingdom	kingdom_id	MoNA	clf_921-614-230-1_03 (05-12-2021_07-24-30)	[921, 614, 230]	['spectrum', 'collision_energy', 'total_exact_mass', 'precursor_mz', 'ionization_mode_id', 'instrument_id', 'instrument_type_id', 'precursor_type_id', 'superclass_id', 'class_id']	[]	2	0	2500	0.1	100	TRUE	TRUE	TRUE	-1	30	128	0.001	9.85556e-08	1	1	1	1	1	4.2562e-08	1	1	1	1	1	1.13654e-06	1	1	1	1	1	0	0	0	0		0	0	0	0	0	0
clf	kingdom	kingdom_id	MoNA	clf_921-614-230-1_03 (05-12-2021_07-41-03)	[921, 614, 230]	['spectrum', 'collision_energy', 'total_exact_mass', 'precursor_mz', 'ionization_mode_id', 'instrument_id', 'instrument_type_id', 'precursor_type_id', 'superclass_id', 'class_id']	[]	2	0	2500	0.1	100	TRUE	TRUE	FALSE	-1	30	128	0.001	8.40926e-08	1	1	1	1	1	8.70675e-08	1	1	1	1	1	2.02943e-07	1	1	1	1	1	0	0	0	0		0	0	0	0	0	0
clf	kingdom	kingdom_id	MoNA	clf_921-614-230-1_03 (05-12-2021_07-56-45)	[921, 614, 230]	['spectrum', 'collision_energy', 'total_exact_mass', 'precursor_mz', 'ionization_mode_id', 'instrument_id', 'instrument_type_id', 'precursor_type_id', 'superclass_id', 'class_id']	[]	2	0	2500	0.2	100	TRUE	TRUE	TRUE	-1	30	128	0.001	2.04385e-10	1	1	1	1	1	1.91041e-10	1	1	1	1	1	2.06106e-08	1	1	1	1	1	0	0	0	0		0	0	0	0	0	0
clf	kingdom	kingdom_id	MoNA	clf_921-614-230-1_03 (05-12-2021_08-12-57)	[921, 614, 230]	['spectrum', 'collision_energy', 'total_exact_mass', 'precursor_mz', 'ionization_mode_id', 'instrument_id', 'instrument_type_id', 'precursor_type_id', 'superclass_id', 'class_id']	[]	2	0	2500	0.2	100	TRUE	TRUE	FALSE	-1	30	128	0.001	1.35755e-07	1	1	1	1	1	1.35834e-07	1	1	1	1	1	2.28455e-07	1	1	1	1	1	0	0	0	0		0	0	0	0	0	0
clf	kingdom	kingdom_id	MoNA	clf_921-614-230-1_03 (05-12-2021_08-28-49)	[921, 614, 230]	['spectrum', 'collision_energy', 'total_exact_mass', 'precursor_mz', 'ionization_mode_id', 'instrument_id', 'instrument_type_id', 'precursor_type_id', 'superclass_id', 'class_id']	[]	2	0	2500	0.5	100	TRUE	TRUE	TRUE	-1	30	128	0.001	7.06973e-09	1	1	1	1	1	7.88735e-09	1	1	1	1	1	4.49464e-09	1	1	1	1	1	0	0	0	0		0	0	0	0	0	0
clf	kingdom	kingdom_id	MoNA	clf_921-614-230-1_03 (05-12-2021_08-44-50)	[921, 614, 230]	['spectrum', 'collision_energy', 'total_exact_mass', 'precursor_mz', 'ionization_mode_id', 'instrument_id', 'instrument_type_id', 'precursor_type_id', 'superclass_id', 'class_id']	[]	2	0	2500	0.5	100	TRUE	TRUE	FALSE	-1	30	128	0.001	1.15181e-07	1	1	1	1	1	9.66549e-08	1	1	1	1	1	4.44271e-07	1	1	1	1	1	0	0	0	0		0	0	0	0	0	0
clf	kingdom	kingdom_id	MoNA	clf_921-614-230-1_03 (05-12-2021_09-01-06)	[921, 614, 230]	['spectrum', 'collision_energy', 'total_exact_mass', 'precursor_mz', 'ionization_mode_id', 'instrument_id', 'instrument_type_id', 'precursor_type_id', 'superclass_id', 'class_id']	[]	2	0	2500	1	100	TRUE	TRUE	TRUE	-1	30	128	0.001	7.52541e-08	1	1	1	1	1	6.07347e-08	1	1	1	1	1	2.2463e-08	1	1	1	1	1	0	0	0	0		0	0	0	0	0	0
clf	kingdom	kingdom_id	MoNA	clf_921-614-230-1_03 (05-12-2021_09-17-24)	[921, 614, 230]	['spectrum', 'collision_energy', 'total_exact_mass', 'precursor_mz', 'ionization_mode_id', 'instrument_id', 'instrument_type_id', 'precursor_type_id', 'superclass_id', 'class_id']	[]	2	0	2500	1	100	TRUE	TRUE	FALSE	-1	30	128	0.001	7.4718e-07	1	1	1	1	1	8.38853e-07	1	1	1	1	1	1.41504e-05	1	1	1	1	1	0	0	0	0		0	0	0	0	0	0
clf	kingdom	kingdom_id	HMDB	clf_298-198-74-1_01 (06-12-2021_03-59-37)	[298, 198, 74]	['spectrum', 'collision_energy', 'ionization_mode_id', 'superclass_id', 'class_id']	[]	2	0	2500	0.001	10	TRUE	TRUE	TRUE	-1	30	128	0.001	4.67608e-07	1	1	1	1	1	1.01596e-06	1	1	1	1	1	7.67341e-05	1	1	1	1	1	0	0						0	0.331733		0
clf	kingdom	kingdom_id	HMDB	clf_298-198-74-1_01 (06-12-2021_04-18-45)	[298, 198, 74]	['spectrum', 'collision_energy', 'ionization_mode_id', 'superclass_id', 'class_id']	[]	2	0	2500	0.001	10	TRUE	TRUE	FALSE	-1	30	128	0.001	2.05481e-08	1	1	1	1	1	2.68454e-08	1	1	1	1	1	8.46227e-06	1	1	1	1	1	0.0352	0						0	0.4183		0
clf	kingdom	kingdom_id	HMDB	clf_298-198-74-1_01 (06-12-2021_04-55-41)	[298, 198, 74]	['spectrum', 'collision_energy', 'ionization_mode_id', 'superclass_id', 'class_id']	[]	2	0	2500	0.01	10	TRUE	TRUE	TRUE	-1	30	128	0.001	0	1	1	1	1	1	0	1	1	1	1	1	1.05262e-07	1	1	1	1	1	0	0						0	0.261333		0
clf	kingdom	kingdom_id	HMDB	clf_298-198-74-1_01 (06-12-2021_05-32-27)	[298, 198, 74]	['spectrum', 'collision_energy', 'ionization_mode_id', 'superclass_id', 'class_id']	[]	2	0	2500	0.01	10	TRUE	TRUE	FALSE	-1	30	128	0.001	0	1	1	1	1	1	0	1	1	1	1	1	1.69546e-05	1	1	1	1	1	0	0						0	0.394733		0
clf	kingdom	kingdom_id	HMDB	clf_298-198-74-1_01 (06-12-2021_06-12-14)	[298, 198, 74]	['spectrum', 'collision_energy', 'ionization_mode_id', 'superclass_id', 'class_id']	[]	2	0	2500	0.1	10	TRUE	TRUE	TRUE	-1	30	128	0.001	0	1	1	1	1	1	0	1	1	1	1	1	7.5916e-07	1	1	1	1	1	0	0						0	0.3264		0
clf	kingdom	kingdom_id	HMDB	clf_298-198-74-1_01 (06-12-2021_06-48-59)	[298, 198, 74]	['spectrum', 'collision_energy', 'ionization_mode_id', 'superclass_id', 'class_id']	[]	2	0	2500	0.1	10	TRUE	TRUE	FALSE	-1	30	128	0.001	1.06533e-06	1	1	1	1	1	6.43672e-07	1	1	1	1	1	0.00396298	1	1	1	1	1	0.105333	0						0	0.427233		0
clf	kingdom	kingdom_id	HMDB	clf_298-198-74-1_01 (06-12-2021_07-24-57)	[298, 198, 74]	['spectrum', 'collision_energy', 'ionization_mode_id', 'superclass_id', 'class_id']	[]	2	0	2500	0.2	10	TRUE	TRUE	TRUE	-1	30	128	0.001	8.37467e-07	1	1	1	1	1	9.00052e-07	1	1	1	1	1	0.000107439	1	1	1	1	1	0	0						0	0.4666		0
clf	kingdom	kingdom_id	HMDB	clf_298-198-74-1_01 (06-12-2021_07-52-10)	[298, 198, 74]	['spectrum', 'collision_energy', 'ionization_mode_id', 'superclass_id', 'class_id']	[]	2	0	2500	0.2	10	TRUE	TRUE	FALSE	-1	30	128	0.001	9.36675e-12	1	1	1	1	1	0	1	1	1	1	1	8.188e-05	1	1	1	1	1	0.000933333	0						0	0.4945		0
clf	kingdom	kingdom_id	HMDB	clf_298-198-74-1_01 (06-12-2021_08-10-58)	[298, 198, 74]	['spectrum', 'collision_energy', 'ionization_mode_id', 'superclass_id', 'class_id']	[]	2	0	2500	0.5	10	TRUE	TRUE	TRUE	-1	30	128	0.001	0	1	1	1	1	1	0	1	1	1	1	1	3.92929e-08	1	1	1	1	1	0	0						0	0.3127		0
clf	kingdom	kingdom_id	HMDB	clf_298-198-74-1_01 (06-12-2021_08-22-19)	[298, 198, 74]	['spectrum', 'collision_energy', 'ionization_mode_id', 'superclass_id', 'class_id']	[]	2	0	2500	0.5	10	TRUE	TRUE	FALSE	-1	30	128	0.001	5.32567e-07	1	1	1	1	1	2.48018e-07	1	1	1	1	1	0.00149546	1	1	1	1	1	0.1428	0						0	0.490767		0
clf	kingdom	kingdom_id	HMDB	clf_298-198-74-1_01 (06-12-2021_08-31-21)	[298, 198, 74]	['spectrum', 'collision_energy', 'ionization_mode_id', 'superclass_id', 'class_id']	[]	2	0	2500	1	10	TRUE	TRUE	TRUE	-1	30	128	0.001	0	1	1	1	1	1	0	1	1	1	1	1	2.36182e-06	1	1	1	1	1	0	0						0	0.487033		0
clf	kingdom	kingdom_id	HMDB	clf_298-198-74-1_01 (06-12-2021_08-40-14)	[298, 198, 74]	['spectrum', 'collision_energy', 'ionization_mode_id', 'superclass_id', 'class_id']	[]	2	0	2500	1	10	TRUE	TRUE	FALSE	-1	30	128	0.001	0	1	1	1	1	1	0	1	1	1	1	1	7.72728e-05	1	1	1	1	1	0.106133	0						0	0.4949		0
clf	kingdom	kingdom_id	HMDB	clf_308-205-77-1_01 (06-12-2021_08-49-41)	[308, 205, 77]	['spectrum', 'collision_energy', 'ionization_mode_id', 'superclass_id', 'class_id']	[]	2	0	2500	0.001	15	TRUE	TRUE	TRUE	-1	30	128	0.001	3.61152e-08	1	1	1	1	1	5.95115e-08	1	1	1	1	1	3.68149e-05	1	1	1	1	1	0.0297667	0						0	0.485867		0
clf	kingdom	kingdom_id	HMDB	clf_308-205-77-1_01 (06-12-2021_08-58-43)	[308, 205, 77]	['spectrum', 'collision_energy', 'ionization_mode_id', 'superclass_id', 'class_id']	[]	2	0	2500	0.001	15	TRUE	TRUE	FALSE	-1	30	128	0.001	2.20661e-06	1	1	1	1	1	2.82717e-06	1	1	1	1	1	8.1677e-06	1	1	1	1	1	0	0						0	0.4423		0
clf	kingdom	kingdom_id	HMDB	clf_308-205-77-1_01 (06-12-2021_09-07-57)	[308, 205, 77]	['spectrum', 'collision_energy', 'ionization_mode_id', 'superclass_id', 'class_id']	[]	2	0	2500	0.01	15	TRUE	TRUE	TRUE	-1	30	128	0.001	1.21134	0.834171	0.833576	0.833576	0.875899	0.828061	1.60387	0.78457	0.781337	0.781337	0.849768	0.770211	1.27222	0.823568	0.827765	0.827765	0.866733	0.817747	-0.0459333	0.00536667						-0.000166667	0.1638		0
clf	kingdom	kingdom_id	HMDB	clf_308-205-77-1_01 (06-12-2021_09-16-47)	[308, 205, 77]	['spectrum', 'collision_energy', 'ionization_mode_id', 'superclass_id', 'class_id']	[]	2	0	2500	0.01	15	TRUE	TRUE	FALSE	-1	30	128	0.001	0	1	1	1	1	1	0	1	1	1	1	1	1.23518e-06	1	1	1	1	1	0.0329	0						0	0.450167		0
clf	kingdom	kingdom_id	HMDB	clf_308-205-77-1_01 (06-12-2021_09-25-40)	[308, 205, 77]	['spectrum', 'collision_energy', 'ionization_mode_id', 'superclass_id', 'class_id']	[]	2	0	2500	0.1	15	TRUE	TRUE	TRUE	-1	30	128	0.001	3.61289e-10	1	1	1	1	1	3.49246e-10	1	1	1	1	1	4.33935e-07	1	1	1	1	1	0	0						0	0.2652		0
clf	kingdom	kingdom_id	HMDB	clf_308-205-77-1_01 (06-12-2021_09-34-20)	[308, 205, 77]	['spectrum', 'collision_energy', 'ionization_mode_id', 'superclass_id', 'class_id']	[]	2	0	2500	0.1	15	TRUE	TRUE	FALSE	-1	30	128	0.001	0	1	1	1	1	1	0	1	1	1	1	1	6.11862e-07	1	1	1	1	1	0	0						0	0.4771		0
clf	kingdom	kingdom_id	HMDB	clf_308-205-77-1_01 (06-12-2021_09-43-14)	[308, 205, 77]	['spectrum', 'collision_energy', 'ionization_mode_id', 'superclass_id', 'class_id']	[]	2	0	2500	0.2	15	TRUE	TRUE	TRUE	-1	30	128	0.001	0	1	1	1	1	1	0	1	1	1	1	1	1.90095e-07	1	1	1	1	1	0	0						0	0.2566		0
clf	kingdom	kingdom_id	HMDB	clf_308-205-77-1_01 (06-12-2021_09-51-59)	[308, 205, 77]	['spectrum', 'collision_energy', 'ionization_mode_id', 'superclass_id', 'class_id']	[]	2	0	2500	0.2	15	TRUE	TRUE	FALSE	-1	30	128	0.001	0	1	1	1	1	1	0	1	1	1	1	1	5.38631e-05	1	1	1	1	1	0.0139	0						0	0.467233		0
clf	kingdom	kingdom_id	HMDB	clf_308-205-77-1_01 (06-12-2021_10-01-01)	[308, 205, 77]	['spectrum', 'collision_energy', 'ionization_mode_id', 'superclass_id', 'class_id']	[]	2	0	2500	0.5	15	TRUE	TRUE	TRUE	-1	30	128	0.001	0	1	1	1	1	1	0	1	1	1	1	1	8.14424e-07	1	1	1	1	1	0	0						0	0.2896		0
clf	kingdom	kingdom_id	HMDB	clf_308-205-77-1_01 (06-12-2021_10-09-54)	[308, 205, 77]	['spectrum', 'collision_energy', 'ionization_mode_id', 'superclass_id', 'class_id']	[]	2	0	2500	0.5	15	TRUE	TRUE	FALSE	-1	30	128	0.001	6.92555e-07	1	1	1	1	1	9.62443e-07	1	1	1	1	1	0.000408479	1	1	1	1	1	0.00646667	0						0	0.389133		0
clf	kingdom	kingdom_id	HMDB	clf_308-205-77-1_01 (06-12-2021_10-18-49)	[308, 205, 77]	['spectrum', 'collision_energy', 'ionization_mode_id', 'superclass_id', 'class_id']	[]	2	0	2500	1	15	TRUE	TRUE	TRUE	-1	30	128	0.001	0	1	1	1	1	1	0	1	1	1	1	1	1.0669e-06	1	1	1	1	1	0	0						0	0.467467		0
clf	kingdom	kingdom_id	HMDB	clf_308-205-77-1_01 (06-12-2021_10-50-37)	[308, 205, 77]	['spectrum', 'collision_energy', 'ionization_mode_id', 'superclass_id', 'class_id']	[]	2	0	2500	1	15	TRUE	TRUE	FALSE	-1	30	128	0.001	6.31088e-07	1	1	1	1	1	2.28428e-07	1	1	1	1	1	4.40557e-05	1	1	1	1	1	0.0151667	0						0	0.351933		0
clf	kingdom	kingdom_id	HMDB	clf_328-218-82-1_01 (06-12-2021_11-26-36)	[328, 218, 82]	['spectrum', 'collision_energy', 'ionization_mode_id', 'superclass_id', 'class_id']	[]	2	0	2500	0.001	25	TRUE	TRUE	TRUE	-1	30	128	0.001	0	1	1	1	1	1	3.26739e-08	1	1	1	1	1	5.54721e-06	1	1	1	1	1	0	0						0	0.4551		0
clf	kingdom	kingdom_id	HMDB	clf_328-218-82-1_01 (06-12-2021_12-05-37)	[328, 218, 82]	['spectrum', 'collision_energy', 'ionization_mode_id', 'superclass_id', 'class_id']	[]	2	0	2500	0.001	25	TRUE	TRUE	FALSE	-1	30	128	0.001	0	1	1	1	1	1	0	1	1	1	1	1	0	1	1	1	1	1	0	0						0	0.2532		0
clf	kingdom	kingdom_id	HMDB	clf_328-218-82-1_01 (06-12-2021_12-23-39)	[328, 218, 82]	['spectrum', 'collision_energy', 'ionization_mode_id', 'superclass_id', 'class_id']	[]	2	0	2500	0.01	25	TRUE	TRUE	TRUE	-1	30	128	0.001	2.93414e-07	1	1	1	1	1	6.77311e-07	1	1	1	1	1	0.000941023	1	1	1	1	1	0.109467	0						0	0.456233		0
clf	kingdom	kingdom_id	HMDB	clf_328-218-82-1_01 (06-12-2021_12-32-49)	[328, 218, 82]	['spectrum', 'collision_energy', 'ionization_mode_id', 'superclass_id', 'class_id']	[]	2	0	2500	0.01	25	TRUE	TRUE	FALSE	-1	30	128	0.001	6.91214e-07	1	1	1	1	1	5.37373e-07	1	1	1	1	1	1.34799e-05	1	1	1	1	1	0	0						0	0.364		0
clf	kingdom	kingdom_id	HMDB	clf_328-218-82-1_01 (06-12-2021_12-41-55)	[328, 218, 82]	['spectrum', 'collision_energy', 'ionization_mode_id', 'superclass_id', 'class_id']	[]	2	0	2500	0.1	25	TRUE	TRUE	TRUE	-1	30	128	0.001	6.69054e-12	1	1	1	1	1	0	1	1	1	1	1	9.71154e-06	1	1	1	1	1	0.0259	0						0	0.487267		0
clf	kingdom	kingdom_id	HMDB	clf_328-218-82-1_01 (06-12-2021_12-50-54)	[328, 218, 82]	['spectrum', 'collision_energy', 'ionization_mode_id', 'superclass_id', 'class_id']	[]	2	0	2500	0.1	25	TRUE	TRUE	FALSE	-1	30	128	0.001	1.5604e-07	1	1	1	1	1	7.98609e-08	1	1	1	1	1	1.33174e-06	1	1	1	1	1	0.0054	0						0	0.373633		0
clf	kingdom	kingdom_id	HMDB	clf_328-218-82-1_01 (06-12-2021_12-59-44)	[328, 218, 82]	['spectrum', 'collision_energy', 'ionization_mode_id', 'superclass_id', 'class_id']	[]	2	0	2500	0.2	25	TRUE	TRUE	TRUE	-1	30	128	0.001	8.60586e-07	1	1	1	1	1	1.21698e-06	1	1	1	1	1	0.00025954	1	1	1	1	1	0.0482	0						0	0.460833		0
clf	kingdom	kingdom_id	HMDB	clf_328-218-82-1_01 (06-12-2021_13-08-58)	[328, 218, 82]	['spectrum', 'collision_energy', 'ionization_mode_id', 'superclass_id', 'class_id']	[]	2	0	2500	0.2	25	TRUE	TRUE	FALSE	-1	30	128	0.001	5.21636e-07	1	1	1	1	1	6.79233e-06	1	1	1	1	1	0.000940123	1	1	1	1	1	0.1535	0						0	0.494167		0
clf	kingdom	kingdom_id	HMDB	clf_328-218-82-1_01 (06-12-2021_13-17-44)	[328, 218, 82]	['spectrum', 'collision_energy', 'ionization_mode_id', 'superclass_id', 'class_id']	[]	2	0	2500	0.5	25	TRUE	TRUE	TRUE	-1	30	128	0.001	0	1	1	1	1	1	0	1	1	1	1	1	1.5419e-06	1	1	1	1	1	0	0						0	0.467633		0
clf	kingdom	kingdom_id	HMDB	clf_328-218-82-1_01 (06-12-2021_13-26-31)	[328, 218, 82]	['spectrum', 'collision_energy', 'ionization_mode_id', 'superclass_id', 'class_id']	[]	2	0	2500	0.5	25	TRUE	TRUE	FALSE	-1	30	128	0.001	6.40697e-07	1	1	1	1	1	1.97059e-07	1	1	1	1	1	5.56497e-07	1	1	1	1	1	0	0						0	0.160233		0
clf	kingdom	kingdom_id	HMDB	clf_328-218-82-1_01 (06-12-2021_13-35-25)	[328, 218, 82]	['spectrum', 'collision_energy', 'ionization_mode_id', 'superclass_id', 'class_id']	[]	2	0	2500	1	25	TRUE	TRUE	TRUE	-1	30	128	0.001	0	1	1	1	1	1	0	1	1	1	1	1	1.88963e-06	1	1	1	1	1	0	0						0	0.381967		0
clf	kingdom	kingdom_id	HMDB	clf_328-218-82-1_01 (06-12-2021_13-44-16)	[328, 218, 82]	['spectrum', 'collision_energy', 'ionization_mode_id', 'superclass_id', 'class_id']	[]	2	0	2500	1	25	TRUE	TRUE	FALSE	-1	30	128	0.001	3.00448e-07	1	1	1	1	1	9.59998e-07	1	1	1	1	1	3.43562e-05	1	1	1	1	1	0.0041	0						0	0.363467		0
clf	kingdom	kingdom_id	HMDB	clf_378-252-94-1_01 (06-12-2021_13-52-46)	[378, 252, 94]	['spectrum', 'collision_energy', 'ionization_mode_id', 'superclass_id', 'class_id']	[]	2	0	2500	0.001	50	TRUE	TRUE	TRUE	-1	30	128	0.001	1.69273e-07	1	1	1	1	1	3.13801e-07	1	1	1	1	1	5.74785e-05	1	1	1	1	1	0.0017	0						0	0.466133		0
clf	kingdom	kingdom_id	HMDB	clf_378-252-94-1_01 (06-12-2021_14-01-09)	[378, 252, 94]	['spectrum', 'collision_energy', 'ionization_mode_id', 'superclass_id', 'class_id']	[]	2	0	2500	0.001	50	TRUE	TRUE	FALSE	-1	30	128	0.001	5.4789e-08	1	1	1	1	1	2.51185e-07	1	1	1	1	1	0.000689471	1	1	1	1	1	0.0359667	0						0	0.5001		0
clf	kingdom	kingdom_id	HMDB	clf_378-252-94-1_01 (06-12-2021_14-09-35)	[378, 252, 94]	['spectrum', 'collision_energy', 'ionization_mode_id', 'superclass_id', 'class_id']	[]	2	0	2500	0.01	50	TRUE	TRUE	TRUE	-1	30	128	0.001	0	1	1	1	1	1	0	1	1	1	1	1	4.13507e-07	1	1	1	1	1	0	0						0	0.407467		0
clf	kingdom	kingdom_id	HMDB	clf_378-252-94-1_01 (06-12-2021_14-28-01)	[378, 252, 94]	['spectrum', 'collision_energy', 'ionization_mode_id', 'superclass_id', 'class_id']	[]	2	0	2500	0.01	50	TRUE	TRUE	FALSE	-1	30	128	0.001	0	1	1	1	1	1	0	1	1	1	1	1	1.15845e-05	1	1	1	1	1	0.0147333	0						0	0.4855		0
clf	kingdom	kingdom_id	HMDB	clf_378-252-94-1_01 (06-12-2021_15-02-48)	[378, 252, 94]	['spectrum', 'collision_energy', 'ionization_mode_id', 'superclass_id', 'class_id']	[]	2	0	2500	0.1	50	TRUE	TRUE	TRUE	-1	30	128	0.001	0	1	1	1	1	1	0	1	1	1	1	1	1.65415e-07	1	1	1	1	1	0	0						0	0.296633		0
clf	kingdom	kingdom_id	HMDB	clf_378-252-94-1_01 (06-12-2021_15-36-08)	[378, 252, 94]	['spectrum', 'collision_energy', 'ionization_mode_id', 'superclass_id', 'class_id']	[]	2	0	2500	0.1	50	TRUE	TRUE	FALSE	-1	30	128	0.001	0	1	1	1	1	1	0	1	1	1	1	1	2.73716e-06	1	1	1	1	1	0	0						0	0.437033		0
clf	kingdom	kingdom_id	HMDB	clf_378-252-94-1_01 (06-12-2021_16-11-13)	[378, 252, 94]	['spectrum', 'collision_energy', 'ionization_mode_id', 'superclass_id', 'class_id']	[]	2	0	2500	0.2	50	TRUE	TRUE	TRUE	-1	30	128	0.001	0	1	1	1	1	1	0	1	1	1	1	1	3.07835e-08	1	1	1	1	1	0	0						0	0.251533		0
clf	kingdom	kingdom_id	HMDB	clf_378-252-94-1_01 (06-12-2021_16-39-11)	[378, 252, 94]	['spectrum', 'collision_energy', 'ionization_mode_id', 'superclass_id', 'class_id']	[]	2	0	2500	0.2	50	TRUE	TRUE	FALSE	-1	30	128	0.001	7.1936e-07	1	1	1	1	1	6.64979e-07	1	1	1	1	1	7.79865e-05	1	1	1	1	1	0	0						0	0.256767		0
clf	kingdom	kingdom_id	HMDB	clf_378-252-94-1_01 (06-12-2021_17-06-05)	[378, 252, 94]	['spectrum', 'collision_energy', 'ionization_mode_id', 'superclass_id', 'class_id']	[]	2	0	2500	0.5	50	TRUE	TRUE	TRUE	-1	30	128	0.001	0	1	1	1	1	1	0	1	1	1	1	1	1.70826e-07	1	1	1	1	1	0	0						0	0.2538		0
clf	kingdom	kingdom_id	HMDB	clf_378-252-94-1_01 (06-12-2021_17-19-21)	[378, 252, 94]	['spectrum', 'collision_energy', 'ionization_mode_id', 'superclass_id', 'class_id']	[]	2	0	2500	0.5	50	TRUE	TRUE	FALSE	-1	30	128	0.001	0	1	1	1	1	1	0	1	1	1	1	1	3.93561e-07	1	1	1	1	1	0	0						0	0.305933		0
clf	kingdom	kingdom_id	HMDB	clf_378-252-94-1_01 (06-12-2021_17-28-08)	[378, 252, 94]	['spectrum', 'collision_energy', 'ionization_mode_id', 'superclass_id', 'class_id']	[]	2	0	2500	1	50	TRUE	TRUE	TRUE	-1	30	128	0.001	0	1	1	1	1	1	0	1	1	1	1	1	2.30021e-06	1	1	1	1	1	3.33333e-05	0						0	0.465933		0
clf	kingdom	kingdom_id	HMDB	clf_378-252-94-1_01 (06-12-2021_17-56-19)	[378, 252, 94]	['spectrum', 'collision_energy', 'ionization_mode_id', 'superclass_id', 'class_id']	[]	2	0	2500	1	50	TRUE	TRUE	FALSE	-1	30	128	0.001	2.59113e-06	1	1	1	1	1	7.55872e-06	1	1	1	1	1	0.400269	0.740746	0.748309	0.748309	0.826246	0.724729	0.0634	-0.00543333						-0.479167	0.249067		-0.00206667
clf	superclass	superclass_id	MoNA	clf_724-482-181-9_03 (05-12-2021_09-33-08)	[724, 482, 181]	['spectrum', 'collision_energy', 'total_exact_mass', 'precursor_mz', 'ionization_mode_id', 'instrument_id', 'instrument_type_id', 'precursor_type_id', 'kingdom_id', 'class_id']	[6, 18, 14, 1, 10, 12, 0, 7, 5]	9	0	2500	0.001	10	TRUE	TRUE	TRUE	-1	30	128	0.001	0.0460486	0.988053	0.987932	0.987932	0.988835	0.987665	0.0380911	0.991987	0.991978	0.991978	0.991885	0.991488	0.266333	0.967805	0.966039	0.966039	0.968513	0.965098	1.23527	0.000959808	-0.000809838	0.00014997	0	0.00872825	0.00107978	0		0.00752849	0
clf	superclass	superclass_id	MoNA	clf_724-482-181-9_03 (05-12-2021_09-49-38)	[724, 482, 181]	['spectrum', 'collision_energy', 'total_exact_mass', 'precursor_mz', 'ionization_mode_id', 'instrument_id', 'instrument_type_id', 'precursor_type_id', 'kingdom_id', 'class_id']	[6, 18, 14, 1, 10, 12, 0, 7, 5]	9	0	2500	0.001	10	TRUE	TRUE	FALSE	-1	30	128	0.001	0.181352	0.939446	0.939123	0.939123	0.954529	0.938476	0.19961	0.930485	0.930913	0.930913	0.948407	0.930296	0.42774	0.923455	0.924455	0.924455	0.932175	0.922008	1.15665	0.00979804	0.00503899	-0.000889822	0	0.0294841	0.0124875	0.0242751		0.0863227	0.000429914
clf	superclass	superclass_id	MoNA	clf_724-482-181-9_03 (05-12-2021_10-05-47)	[724, 482, 181]	['spectrum', 'collision_energy', 'total_exact_mass', 'precursor_mz', 'ionization_mode_id', 'instrument_id', 'instrument_type_id', 'precursor_type_id', 'kingdom_id', 'class_id']	[6, 18, 14, 1, 10, 12, 0, 7, 5]	9	0	2500	0.01	10	TRUE	TRUE	TRUE	-1	30	128	0.001	0.0213603	0.992458	0.992479	0.992479	0.99295	0.992228	0.0337781	0.991583	0.99154	0.99154	0.992111	0.991078	0.353349	0.968669	0.968567	0.968567	0.970626	0.967288	1.23385	0.00069986	0.0004999	0.00145971	0	3.9992e-05	0.000189962	0.00039992		0.00407918	0
clf	superclass	superclass_id	MoNA	clf_724-482-181-9_03 (05-12-2021_10-37-47)	[724, 482, 181]	['spectrum', 'collision_energy', 'total_exact_mass', 'precursor_mz', 'ionization_mode_id', 'instrument_id', 'instrument_type_id', 'precursor_type_id', 'kingdom_id', 'class_id']	[6, 18, 14, 1, 10, 12, 0, 7, 5]	9	0	2500	0.1	10	TRUE	TRUE	TRUE	-1	30	128	0.001	0.0321247	0.989608	0.989689	0.989689	0.990431	0.989419	0.0524036	0.986476	0.986093	0.986093	0.988388	0.986267	0.169909	0.965151	0.96411	0.96411	0.964876	0.962424	1.07605	-0.000259948	-0.000569886	-0.00155969	0	-0.000279944	-0.00185963	-0.00666867		0.00857828	0.00375925
clf	superclass	superclass_id	MoNA	clf_724-482-181-9_03 (05-12-2021_10-53-25)	[724, 482, 181]	['spectrum', 'collision_energy', 'total_exact_mass', 'precursor_mz', 'ionization_mode_id', 'instrument_id', 'instrument_type_id', 'precursor_type_id', 'kingdom_id', 'class_id']	[6, 18, 14, 1, 10, 12, 0, 7, 5]	9	0	2500	0.1	10	TRUE	TRUE	FALSE	-1	30	128	0.001	0.0180351	0.995298	0.995364	0.995364	0.995302	0.995114	0.0219785	0.993786	0.993679	0.993679	0.99386	0.993412	0.307509	0.952774	0.952185	0.952185	0.956092	0.950601	1.18107	-0.00871826	-0.00059988	-0.00630874	0	0.00523895	0.00396921	0.00622875		0.0116277	0.0015097
clf	superclass	superclass_id	MoNA	clf_724-482-181-9_03 (05-12-2021_11-10-06)	[724, 482, 181]	['spectrum', 'collision_energy', 'total_exact_mass', 'precursor_mz', 'ionization_mode_id', 'instrument_id', 'instrument_type_id', 'precursor_type_id', 'kingdom_id', 'class_id']	[6, 18, 14, 1, 10, 12, 0, 7, 5]	9	0	2500	0.2	10	TRUE	TRUE	TRUE	-1	30	128	0.001	0.034919	0.992746	0.992742	0.992742	0.992934	0.992522	0.0579954	0.988381	0.987206	0.987206	0.988996	0.987401	0.314366	0.958041	0.95714	0.95714	0.964754	0.957248	1.16529	0.000929814	0.000779844	-0.00253949	0	-0.00703859	0.000789842	-0.0020196		0.0110078	-0.000719856
clf	superclass	superclass_id	MoNA	clf_724-482-181-9_03 (05-12-2021_11-26-02)	[724, 482, 181]	['spectrum', 'collision_energy', 'total_exact_mass', 'precursor_mz', 'ionization_mode_id', 'instrument_id', 'instrument_type_id', 'precursor_type_id', 'kingdom_id', 'class_id']	[6, 18, 14, 1, 10, 12, 0, 7, 5]	9	0	2500	0.2	10	TRUE	TRUE	FALSE	-1	30	128	0.001	0.00879233	0.997272	0.997305	0.997305	0.997333	0.997189	0.00851111	0.996194	0.995942	0.995942	0.995631	0.995567	0.463115	0.964638	0.965361	0.965361	0.968164	0.963602	1.17252	0.00014997	-0.00054989	-0.000539892	0	0.0110878	-0.00173965	0.000379924		0.0383523	0
clf	superclass	superclass_id	MoNA	clf_724-482-181-9_03 (05-12-2021_11-42-03)	[724, 482, 181]	['spectrum', 'collision_energy', 'total_exact_mass', 'precursor_mz', 'ionization_mode_id', 'instrument_id', 'instrument_type_id', 'precursor_type_id', 'kingdom_id', 'class_id']	[6, 18, 14, 1, 10, 12, 0, 7, 5]	9	0	2500	0.5	10	TRUE	TRUE	TRUE	-1	30	128	0.001	0.0290349	0.991768	0.991828	0.991828	0.992029	0.991506	0.0385215	0.987981	0.987711	0.987711	0.989038	0.987646	0.188243	0.955677	0.954938	0.954938	0.957462	0.953616	1.1732	0.0015097	-0.00115977	-0.0104079	0	0.0124875	-0.00271946	-0.00609878		0.0159968	0.00014997
clf	superclass	superclass_id	MoNA	clf_724-482-181-9_03 (05-12-2021_11-57-24)	[724, 482, 181]	['spectrum', 'collision_energy', 'total_exact_mass', 'precursor_mz', 'ionization_mode_id', 'instrument_id', 'instrument_type_id', 'precursor_type_id', 'kingdom_id', 'class_id']	[6, 18, 14, 1, 10, 12, 0, 7, 5]	9	0	2500	0.5	10	TRUE	TRUE	FALSE	-1	30	128	0.001	0.021875	0.992579	0.99254	0.99254	0.993051	0.992274	0.0421122	0.990184	0.989661	0.989661	0.991392	0.989726	0.195576	0.971741	0.971595	0.971595	0.973298	0.970012	1.19231	5.9988e-05	0.000389922	0.000309938	0	0.00309938	-0.00273945	0.00019996		0.00190962	7.9984e-05
clf	superclass	superclass_id	MoNA	clf_724-482-181-9_03 (05-12-2021_12-13-36)	[724, 482, 181]	['spectrum', 'collision_energy', 'total_exact_mass', 'precursor_mz', 'ionization_mode_id', 'instrument_id', 'instrument_type_id', 'precursor_type_id', 'kingdom_id', 'class_id']	[6, 18, 14, 1, 10, 12, 0, 7, 5]	9	0	2500	1	10	TRUE	TRUE	TRUE	-1	30	128	0.001	0.0311985	0.990111	0.990318	0.990318	0.990532	0.989931	0.0363322	0.98778	0.987987	0.987987	0.988018	0.987399	0.194546	0.967089	0.968992	0.968992	0.970644	0.966961	1.17795	0.00288942	-0.00164967	-0.00177964	0	0.00396921	0.00896821	-0.00957808		0.0177265	-3.9992e-05
clf	superclass	superclass_id	MoNA	clf_724-482-181-9_03 (05-12-2021_12-29-12)	[724, 482, 181]	['spectrum', 'collision_energy', 'total_exact_mass', 'precursor_mz', 'ionization_mode_id', 'instrument_id', 'instrument_type_id', 'precursor_type_id', 'kingdom_id', 'class_id']	[6, 18, 14, 1, 10, 12, 0, 7, 5]	9	0	2500	1	10	TRUE	TRUE	FALSE	-1	30	128	0.001	1.03915	0.867215	0.867644	0.867644	0.937842	0.878738	1.01374	0.866971	0.870131	0.870131	0.937313	0.879731	0.696226	0.854135	0.854778	0.854778	0.922715	0.858519	1.03425	-0.00510898	-0.00924815	-0.00474905	0	-0.0308038	-0.0111378	-0.0144271		-0.04987	-0.00326935
clf	superclass	superclass_id	MoNA	clf_734-489-183-9_03 (05-12-2021_12-45-17)	[734, 489, 183]	['spectrum', 'collision_energy', 'total_exact_mass', 'precursor_mz', 'ionization_mode_id', 'instrument_id', 'instrument_type_id', 'precursor_type_id', 'kingdom_id', 'class_id']	[6, 18, 14, 1, 10, 12, 0, 7, 5]	9	0	2500	0.001	15	TRUE	TRUE	TRUE	-1	30	128	0.001	0.00546305	0.998343	0.998334	0.998334	0.998317	0.998248	0.00882156	0.996194	0.995764	0.995764	0.996476	0.995972	0.267501	0.972876	0.971897	0.971897	0.97432	0.970715	1.18035	-0.00212957	-0.00459908	-0.0089782	0	0.0024995	-0.00240952	-0.0354729		0.00014997	-0.00335933
clf	superclass	superclass_id	MoNA	clf_734-489-183-9_03 (05-12-2021_13-00-54)	[734, 489, 183]	['spectrum', 'collision_energy', 'total_exact_mass', 'precursor_mz', 'ionization_mode_id', 'instrument_id', 'instrument_type_id', 'precursor_type_id', 'kingdom_id', 'class_id']	[6, 18, 14, 1, 10, 12, 0, 7, 5]	9	0	2500	0.001	15	TRUE	TRUE	FALSE	-1	30	128	0.001	0.170348	0.955071	0.95485	0.95485	0.965202	0.954765	0.149986	0.956126	0.956502	0.956502	0.965814	0.956176	0.22758	0.942335	0.943838	0.943838	0.948094	0.941109	1.12417	0.00303939	0.00585883	0.0105579	0	-0.0174665	-0.00290942	0.0210658		-0.0139172	0.000219956
clf	superclass	superclass_id	MoNA	clf_734-489-183-9_03 (05-12-2021_13-16-40)	[734, 489, 183]	['spectrum', 'collision_energy', 'total_exact_mass', 'precursor_mz', 'ionization_mode_id', 'instrument_id', 'instrument_type_id', 'precursor_type_id', 'kingdom_id', 'class_id']	[6, 18, 14, 1, 10, 12, 0, 7, 5]	9	0	2500	0.01	15	TRUE	TRUE	TRUE	-1	30	128	0.001	0.0309224	0.992923	0.992795	0.992795	0.993142	0.992601	0.0613157	0.992085	0.992086	0.992086	0.992433	0.991847	0.166363	0.956913	0.955794	0.955794	0.958738	0.955096	1.19029	-0.000509898	-0.000319936	-0.000729854	0	-0.0110178	0.00290942	-0.00209958		-0.00938812	-0.00069986
clf	superclass	superclass_id	MoNA	clf_734-489-183-9_03 (05-12-2021_13-32-14)	[734, 489, 183]	['spectrum', 'collision_energy', 'total_exact_mass', 'precursor_mz', 'ionization_mode_id', 'instrument_id', 'instrument_type_id', 'precursor_type_id', 'kingdom_id', 'class_id']	[6, 18, 14, 1, 10, 12, 0, 7, 5]	9	0	2500	0.01	15	TRUE	TRUE	FALSE	-1	30	128	0.001	0.257992	0.904341	0.904365	0.904365	0.933958	0.896419	0.291196	0.893924	0.897107	0.897107	0.924089	0.886087	0.569839	0.902678	0.903034	0.903034	0.924522	0.899886	1.12231	0.00163967	-0.00425915	-0.00510898	0	0.044811	0.00542891	0.000409918		0.0608278	-0.00155969
clf	superclass	superclass_id	MoNA	clf_734-489-183-9_03 (05-12-2021_13-47-26)	[734, 489, 183]	['spectrum', 'collision_energy', 'total_exact_mass', 'precursor_mz', 'ionization_mode_id', 'instrument_id', 'instrument_type_id', 'precursor_type_id', 'kingdom_id', 'class_id']	[6, 18, 14, 1, 10, 12, 0, 7, 5]	9	0	2500	0.1	15	TRUE	TRUE	TRUE	-1	30	128	0.001	0.00615514	0.997048	0.997098	0.997098	0.997042	0.996941	0.0111274	0.993389	0.993646	0.993646	0.993884	0.993418	0.271341	0.963841	0.962286	0.962286	0.971451	0.962918	1.16057	0.00059988	-4.32949e-16	0.000139972	0	-0.00580884	-0.00239952	0.00169966		-0.000709858	0
clf	superclass	superclass_id	MoNA	clf_734-489-183-9_03 (05-12-2021_14-02-52)	[734, 489, 183]	['spectrum', 'collision_energy', 'total_exact_mass', 'precursor_mz', 'ionization_mode_id', 'instrument_id', 'instrument_type_id', 'precursor_type_id', 'kingdom_id', 'class_id']	[6, 18, 14, 1, 10, 12, 0, 7, 5]	9	0	2500	0.1	15	TRUE	TRUE	FALSE	-1	30	128	0.001	0.0828133	0.972661	0.972628	0.972628	0.977339	0.972254	0.0888062	0.972254	0.971676	0.971676	0.97797	0.972406	0.152639	0.973051	0.97326	0.97326	0.974392	0.97186	1.22297	0.0024795	0.000179964	0.00430914	0	-0.0123675	0.00332933	0.0255449		-0.00371926	0.00157968
clf	superclass	superclass_id	MoNA	clf_734-489-183-9_03 (05-12-2021_14-18-14)	[734, 489, 183]	['spectrum', 'collision_energy', 'total_exact_mass', 'precursor_mz', 'ionization_mode_id', 'instrument_id', 'instrument_type_id', 'precursor_type_id', 'kingdom_id', 'class_id']	[6, 18, 14, 1, 10, 12, 0, 7, 5]	9	0	2500	0.2	15	TRUE	TRUE	TRUE	-1	30	128	0.001	0.00893213	0.995586	0.995584	0.995584	0.995668	0.995454	0.00484689	0.997196	0.997106	0.997106	0.996731	0.996794	0.207289	0.968838	0.968543	0.968543	0.971923	0.968001	1.18511	-0.00369926	-0.00334933	-0.00722855	0	0.000859828	-0.00526895	-0.0242252		-0.00333933	0
clf	superclass	superclass_id	MoNA	clf_734-489-183-9_03 (05-12-2021_14-33-46)	[734, 489, 183]	['spectrum', 'collision_energy', 'total_exact_mass', 'precursor_mz', 'ionization_mode_id', 'instrument_id', 'instrument_type_id', 'precursor_type_id', 'kingdom_id', 'class_id']	[6, 18, 14, 1, 10, 12, 0, 7, 5]	9	0	2500	0.2	15	TRUE	TRUE	FALSE	-1	30	128	0.001	1.38601	0.812109	0.812308	0.812308	0.915846	0.811901	1.47352	0.812779	0.810821	0.810821	0.919675	0.810644	2.0641	0.774768	0.77264	0.77264	0.879722	0.764245	0.803099	-0.00231954	0.00621876	0.00208958	0	-0.0859428	-0.00474905	-0.00593881		-0.0276445	-0.000519896
clf	superclass	superclass_id	MoNA	clf_734-489-183-9_03 (05-12-2021_14-49-07)	[734, 489, 183]	['spectrum', 'collision_energy', 'total_exact_mass', 'precursor_mz', 'ionization_mode_id', 'instrument_id', 'instrument_type_id', 'precursor_type_id', 'kingdom_id', 'class_id']	[6, 18, 14, 1, 10, 12, 0, 7, 5]	9	0	2500	0.5	15	TRUE	TRUE	TRUE	-1	30	128	0.001	0.00505843	0.997709	0.997741	0.997741	0.997654	0.997603	0.00781969	0.997396	0.997699	0.997699	0.997315	0.997407	0.209208	0.968311	0.968629	0.968629	0.970295	0.96764	1.22806	0.00221956	-0.00263947	-0.00753849	0	0.00179964	-0.00508898	-0.0010198		0.00462907	5.9988e-05
clf	superclass	superclass_id	MoNA	clf_734-489-183-9_03 (05-12-2021_15-04-47)	[734, 489, 183]	['spectrum', 'collision_energy', 'total_exact_mass', 'precursor_mz', 'ionization_mode_id', 'instrument_id', 'instrument_type_id', 'precursor_type_id', 'kingdom_id', 'class_id']	[6, 18, 14, 1, 10, 12, 0, 7, 5]	9	0	2500	0.5	15	TRUE	TRUE	FALSE	-1	30	128	0.001	0.0168805	0.995298	0.995245	0.995245	0.995457	0.995148	0.0154685	0.995393	0.995412	0.995412	0.995248	0.995085	0.547735	0.949621	0.949048	0.949048	0.95916	0.949579	1.16687	0.00188962	0.00029994	-0.00364927	0	0.0030194	-0.0045091	-0.00545891		-0.00338932	0.00128974
clf	superclass	superclass_id	MoNA	clf_734-489-183-9_03 (05-12-2021_15-20-15)	[734, 489, 183]	['spectrum', 'collision_energy', 'total_exact_mass', 'precursor_mz', 'ionization_mode_id', 'instrument_id', 'instrument_type_id', 'precursor_type_id', 'kingdom_id', 'class_id']	[6, 18, 14, 1, 10, 12, 0, 7, 5]	9	0	2500	1	15	TRUE	TRUE	TRUE	-1	30	128	0.001	0.106231	0.971264	0.9711	0.9711	0.977078	0.971334	0.139183	0.966645	0.966746	0.966746	0.972684	0.966025	0.267517	0.932672	0.933019	0.933019	0.945316	0.930714	1.13709	0.00205959	-0.00471906	-0.0095081	0	-0.0190562	-0.0106479	-0.0231754		-0.00813837	0.00107978
clf	superclass	superclass_id	MoNA	clf_734-489-183-9_03 (05-12-2021_15-36-14)	[734, 489, 183]	['spectrum', 'collision_energy', 'total_exact_mass', 'precursor_mz', 'ionization_mode_id', 'instrument_id', 'instrument_type_id', 'precursor_type_id', 'kingdom_id', 'class_id']	[6, 18, 14, 1, 10, 12, 0, 7, 5]	9	0	2500	1	15	TRUE	TRUE	FALSE	-1	30	128	0.001	0.0141515	0.9958	0.995815	0.995815	0.995776	0.995559	0.00689082	0.997196	0.997284	0.997284	0.997266	0.997159	0.175052	0.963227	0.96371	0.96371	0.96392	0.962018	1.18061	-0.00154969	-0.000209958	-4.44116e-17	0	-0.00919816	5.9988e-05	0		-0.0108278	-7.9984e-05
clf	superclass	superclass_id	MoNA	clf_754-502-188-9_03 (05-12-2021_15-51-36)	[754, 502, 188]	['spectrum', 'collision_energy', 'total_exact_mass', 'precursor_mz', 'ionization_mode_id', 'instrument_id', 'instrument_type_id', 'precursor_type_id', 'kingdom_id', 'class_id']	[6, 18, 14, 1, 10, 12, 0, 7, 5]	9	0	2500	0.001	25	TRUE	TRUE	TRUE	-1	30	128	0.001	0.0249316	0.989692	0.989574	0.989574	0.990167	0.989251	0.0358418	0.984976	0.985574	0.985574	0.985209	0.984372	0.240675	0.960681	0.960846	0.960846	0.963507	0.960001	1.2058	-0.00114977	0.00156969	0.000579884	0	0.0107578	0.000689862	0.00855829		0.00956809	0.000389922
clf	superclass	superclass_id	MoNA	clf_754-502-188-9_03 (05-12-2021_16-07-11)	[754, 502, 188]	['spectrum', 'collision_energy', 'total_exact_mass', 'precursor_mz', 'ionization_mode_id', 'instrument_id', 'instrument_type_id', 'precursor_type_id', 'kingdom_id', 'class_id']	[6, 18, 14, 1, 10, 12, 0, 7, 5]	9	0	2500	0.001	25	TRUE	TRUE	FALSE	-1	30	128	0.001	0.155463	0.967111	0.967717	0.967717	0.969671	0.965286	0.156532	0.966947	0.96698	0.96698	0.96889	0.964791	0.464055	0.950674	0.949864	0.949864	0.953338	0.948478	1.171	-0.00160968	-0.00178964	-0.00592881	0	0.00131974	0.00254949	-0.005009		0.00336933	-0.000229954
clf	superclass	superclass_id	MoNA	clf_754-502-188-9_03 (05-12-2021_16-22-31)	[754, 502, 188]	['spectrum', 'collision_energy', 'total_exact_mass', 'precursor_mz', 'ionization_mode_id', 'instrument_id', 'instrument_type_id', 'precursor_type_id', 'kingdom_id', 'class_id']	[6, 18, 14, 1, 10, 12, 0, 7, 5]	9	0	2500	0.01	25	TRUE	TRUE	TRUE	-1	30	128	0.001	0.44762	0.940275	0.9403	0.9403	0.957313	0.940515	0.415194	0.931777	0.931529	0.931529	0.95079	0.931147	0.290476	0.931382	0.931875	0.931875	0.943951	0.928494	1.04996	-0.00226955	0.000269946	-0.00246951	0	0.0060188	-0.00488902	0.0192362		-0.00260948	0.00823835
clf	superclass	superclass_id	MoNA	clf_754-502-188-9_03 (05-12-2021_16-38-15)	[754, 502, 188]	['spectrum', 'collision_energy', 'total_exact_mass', 'precursor_mz', 'ionization_mode_id', 'instrument_id', 'instrument_type_id', 'precursor_type_id', 'kingdom_id', 'class_id']	[6, 18, 14, 1, 10, 12, 0, 7, 5]	9	0	2500	0.01	25	TRUE	TRUE	FALSE	-1	30	128	0.001	0.333887	0.952678	0.952519	0.952519	0.961388	0.950615	0.320101	0.949017	0.947711	0.947711	0.95666	0.94478	0.556432	0.925582	0.926093	0.926093	0.935043	0.922889	1.11992	0.00191962	0.00128974	-0.000319936	0	-0.00743851	-0.00188962	0.00318936		-0.00144971	0.00326935
clf	superclass	superclass_id	MoNA	clf_754-502-188-9_03 (05-12-2021_16-54-03)	[754, 502, 188]	['spectrum', 'collision_energy', 'total_exact_mass', 'precursor_mz', 'ionization_mode_id', 'instrument_id', 'instrument_type_id', 'precursor_type_id', 'kingdom_id', 'class_id']	[6, 18, 14, 1, 10, 12, 0, 7, 5]	9	0	2500	0.1	25	TRUE	TRUE	TRUE	-1	30	128	0.001	0.0048032	0.998277	0.998251	0.998251	0.998294	0.998199	0.00432113	0.998598	0.998248	0.998248	0.998605	0.998359	0.333291	0.962437	0.962552	0.962552	0.969369	0.962499	1.16583	-1.9996e-05	-0.00132973	-0.0015097	0	-0.00536893	-0.00228954	-0.00458908		-0.00737852	0.00029994
clf	superclass	superclass_id	MoNA	clf_754-502-188-9_03 (05-12-2021_17-09-42)	[754, 502, 188]	['spectrum', 'collision_energy', 'total_exact_mass', 'precursor_mz', 'ionization_mode_id', 'instrument_id', 'instrument_type_id', 'precursor_type_id', 'kingdom_id', 'class_id']	[6, 18, 14, 1, 10, 12, 0, 7, 5]	9	0	2500	0.1	25	TRUE	TRUE	FALSE	-1	30	128	0.001	0.698308	0.894182	0.894496	0.894496	0.931319	0.894587	0.775152	0.890818	0.891151	0.891151	0.928806	0.888079	0.395979	0.923739	0.923482	0.923482	0.945523	0.923824	1.07976	-0.00113977	0.00995801	-0.000789842	0	-0.0246851	-0.00126975	0.00878824		-0.00310938	9.998e-06
clf	superclass	superclass_id	MoNA	clf_754-502-188-9_03 (05-12-2021_17-25-26)	[754, 502, 188]	['spectrum', 'collision_energy', 'total_exact_mass', 'precursor_mz', 'ionization_mode_id', 'instrument_id', 'instrument_type_id', 'precursor_type_id', 'kingdom_id', 'class_id']	[6, 18, 14, 1, 10, 12, 0, 7, 5]	9	0	2500	0.2	25	TRUE	TRUE	TRUE	-1	30	128	0.001	0.0564497	0.984291	0.984368	0.984368	0.986114	0.983697	0.0670979	0.98397	0.983543	0.983543	0.985657	0.983234	0.385767	0.928553	0.927624	0.927624	0.943593	0.924627	1.09687	0.00331934	-0.00132973	0.000859828	0	-0.0236653	-0.014947	0.00569886		-0.0320336	0.00237952
clf	superclass	superclass_id	MoNA	clf_754-502-188-9_03 (05-12-2021_17-41-10)	[754, 502, 188]	['spectrum', 'collision_energy', 'total_exact_mass', 'precursor_mz', 'ionization_mode_id', 'instrument_id', 'instrument_type_id', 'precursor_type_id', 'kingdom_id', 'class_id']	[6, 18, 14, 1, 10, 12, 0, 7, 5]	9	0	2500	0.2	25	TRUE	TRUE	FALSE	-1	30	128	0.001	0.00728928	0.997877	0.997808	0.997808	0.997917	0.997761	0.00840178	0.997196	0.996872	0.996872	0.997112	0.996835	0.233876	0.970242	0.971519	0.971519	0.971036	0.969667	1.24985	-0.000329934	-7.9984e-05	-0.00228954	0	0.0109678	0.000179964	0.00024995		0.0185563	-0.000159968
clf	superclass	superclass_id	MoNA	clf_754-502-188-9_03 (05-12-2021_17-56-38)	[754, 502, 188]	['spectrum', 'collision_energy', 'total_exact_mass', 'precursor_mz', 'ionization_mode_id', 'instrument_id', 'instrument_type_id', 'precursor_type_id', 'kingdom_id', 'class_id']	[6, 18, 14, 1, 10, 12, 0, 7, 5]	9	0	2500	0.5	25	TRUE	TRUE	TRUE	-1	30	128	0.001	0.0078111	0.997207	0.997256	0.997256	0.997251	0.997124	0.00921739	0.996394	0.996653	0.996653	0.996521	0.996448	0.104636	0.974719	0.974738	0.974738	0.976583	0.973914	1.20726	-0.00192961	-0.000369926	-0.00259948	0	0.0074885	3.9992e-05	9.998e-06		0.00364927	0
clf	superclass	superclass_id	MoNA	clf_754-502-188-9_03 (05-12-2021_18-13-05)	[754, 502, 188]	['spectrum', 'collision_energy', 'total_exact_mass', 'precursor_mz', 'ionization_mode_id', 'instrument_id', 'instrument_type_id', 'precursor_type_id', 'kingdom_id', 'class_id']	[6, 18, 14, 1, 10, 12, 0, 7, 5]	9	0	2500	0.5	25	TRUE	TRUE	FALSE	-1	30	128	0.001	0.032476	0.989254	0.989194	0.989194	0.989583	0.98882	0.0283395	0.991186	0.991378	0.991378	0.991432	0.990975	0.093985	0.980776	0.981154	0.981154	0.981571	0.980207	1.21578	0.00295941	-0.000639872	-0.00238952	0	0.00917816	0.00328934	-8.9982e-05		0.0123875	0.000159968
clf	superclass	superclass_id	MoNA	clf_754-502-188-9_03 (05-12-2021_18-29-08)	[754, 502, 188]	['spectrum', 'collision_energy', 'total_exact_mass', 'precursor_mz', 'ionization_mode_id', 'instrument_id', 'instrument_type_id', 'precursor_type_id', 'kingdom_id', 'class_id']	[6, 18, 14, 1, 10, 12, 0, 7, 5]	9	0	2500	1	25	TRUE	TRUE	TRUE	-1	30	128	0.001	0.005967	0.99784	0.997738	0.997738	0.997937	0.99773	0.00500268	0.998397	0.997959	0.997959	0.998504	0.998092	0.276609	0.966934	0.967473	0.967473	0.967945	0.965469	1.20775	-0.0045091	-0.00237952	-0.00527894	0	0.00044991	-0.00421916	-0.0157568		0.00484903	3.9992e-05
clf	superclass	superclass_id	MoNA	clf_754-502-188-9_03 (05-12-2021_18-45-13)	[754, 502, 188]	['spectrum', 'collision_energy', 'total_exact_mass', 'precursor_mz', 'ionization_mode_id', 'instrument_id', 'instrument_type_id', 'precursor_type_id', 'kingdom_id', 'class_id']	[6, 18, 14, 1, 10, 12, 0, 7, 5]	9	0	2500	1	25	TRUE	TRUE	FALSE	-1	30	128	0.001	1.43391	0.876406	0.87602	0.87602	0.923017	0.874091	1.61578	0.874988	0.87449	0.87449	0.922845	0.872752	0.82059	0.880902	0.881002	0.881002	0.905018	0.880301	1.02592	-0.00833833	-0.00537892	-0.00592881	0	-0.0213957	-0.00193961	0.0252749		-0.00810838	0.0015097
clf	superclass	superclass_id	MoNA	clf_804-536-201-9_03 (05-12-2021_19-01-15)	[804, 536, 201]	['spectrum', 'collision_energy', 'total_exact_mass', 'precursor_mz', 'ionization_mode_id', 'instrument_id', 'instrument_type_id', 'precursor_type_id', 'kingdom_id', 'class_id']	[6, 18, 14, 1, 10, 12, 0, 7, 5]	9	0	2500	0.001	50	TRUE	TRUE	TRUE	-1	30	128	0.001	0.272648	0.909397	0.909739	0.909739	0.938518	0.910126	0.302718	0.90634	0.905258	0.905258	0.936687	0.905493	0.460995	0.900929	0.901779	0.901779	0.922092	0.897663	1.17586	0.00444911	0.00459908	0.00602879	0	-0.0203959	-0.0014997	0.0257748		-0.0118076	0.000329934
clf	superclass	superclass_id	MoNA	clf_804-536-201-9_03 (05-12-2021_19-16-55)	[804, 536, 201]	['spectrum', 'collision_energy', 'total_exact_mass', 'precursor_mz', 'ionization_mode_id', 'instrument_id', 'instrument_type_id', 'precursor_type_id', 'kingdom_id', 'class_id']	[6, 18, 14, 1, 10, 12, 0, 7, 5]	9	0	2500	0.001	50	TRUE	TRUE	FALSE	-1	30	128	0.001	0.0400751	0.988174	0.988204	0.988204	0.988674	0.987726	0.0579253	0.984273	0.983812	0.983812	0.985534	0.983511	0.285205	0.964368	0.965127	0.965127	0.966722	0.963926	1.26059	-0.000909818	-3.9992e-05	0.00138972	0	0.0133573	-0.00303939	-0.000559888		0.0223255	-0.000719856
clf	superclass	superclass_id	MoNA	clf_804-536-201-9_03 (05-12-2021_20-09-29)	[804, 536, 201]	['spectrum', 'collision_energy', 'total_exact_mass', 'precursor_mz', 'ionization_mode_id', 'instrument_id', 'instrument_type_id', 'precursor_type_id', 'kingdom_id', 'class_id']	[6, 18, 14, 1, 10, 12, 0, 7, 5]	9	0	2500	0.01	50	TRUE	TRUE	TRUE	-1	30	128	0.001	0.581365	0.92993	0.929428	0.929428	0.947536	0.927226	0.588574	0.926777	0.927017	0.927017	0.94606	0.923633	0.660693	0.92829	0.927746	0.927746	0.940912	0.928344	1.06399	-0.00463907	0.00632873	0.000159968	0	0.0817736	0.00296941	0.0709758		0.0819036	0.000109978
clf	superclass	superclass_id	MoNA	clf_804-536-201-9_03 (05-12-2021_21-20-32)	[804, 536, 201]	['spectrum', 'collision_energy', 'total_exact_mass', 'precursor_mz', 'ionization_mode_id', 'instrument_id', 'instrument_type_id', 'precursor_type_id', 'kingdom_id', 'class_id']	[6, 18, 14, 1, 10, 12, 0, 7, 5]	9	0	2500	0.01	50	TRUE	TRUE	FALSE	-1	30	128	0.001	0.0146145	0.994245	0.994227	0.994227	0.994322	0.993981	0.0370324	0.98888	0.989446	0.989446	0.98925	0.988598	0.304048	0.9706	0.971275	0.971275	0.973608	0.969946	1.22782	-0.00136973	-0.000129974	0.00107978	0	0.0127175	-0.000139972	-0.00217956		0.0128074	0
clf	superclass	superclass_id	MoNA	clf_804-536-201-9_03 (05-12-2021_21-38-52)	[804, 536, 201]	['spectrum', 'collision_energy', 'total_exact_mass', 'precursor_mz', 'ionization_mode_id', 'instrument_id', 'instrument_type_id', 'precursor_type_id', 'kingdom_id', 'class_id']	[6, 18, 14, 1, 10, 12, 0, 7, 5]	9	0	2500	0.1	50	TRUE	TRUE	TRUE	-1	30	128	0.001	0.0178795	0.995251	0.995268	0.995268	0.995402	0.995095	0.0237605	0.990585	0.989916	0.989916	0.990766	0.989767	0.249729	0.97033	0.970581	0.970581	0.973139	0.969469	1.24896	0.000789842	0.000639872	0.000339932	0	0.00224955	0.0040192	0.0134573		0.0029794	-2.9994e-05
clf	superclass	superclass_id	MoNA	clf_804-536-201-9_03 (05-12-2021_21-54-10)	[804, 536, 201]	['spectrum', 'collision_energy', 'total_exact_mass', 'precursor_mz', 'ionization_mode_id', 'instrument_id', 'instrument_type_id', 'precursor_type_id', 'kingdom_id', 'class_id']	[6, 18, 14, 1, 10, 12, 0, 7, 5]	9	0	2500	0.1	50	TRUE	TRUE	FALSE	-1	30	128	0.001	0.755803	0.888334	0.887727	0.887727	0.918705	0.882046	0.752295	0.889616	0.888825	0.888825	0.91989	0.881864	0.905654	0.92174	0.92174	0.92174	0.933091	0.919928	1.0354	0.000969806	0.0064887	0.00167966	0	-0.00664867	0.00545891	0.0210258		0.0210558	0.000939812
clf	superclass	superclass_id	MoNA	clf_804-536-201-9_03 (05-12-2021_22-10-16)	[804, 536, 201]	['spectrum', 'collision_energy', 'total_exact_mass', 'precursor_mz', 'ionization_mode_id', 'instrument_id', 'instrument_type_id', 'precursor_type_id', 'kingdom_id', 'class_id']	[6, 18, 14, 1, 10, 12, 0, 7, 5]	9	0	2500	0.2	50	TRUE	TRUE	TRUE	-1	30	128	0.001	0.101967	0.97321	0.973024	0.973024	0.975686	0.972366	0.0818929	0.97355	0.973027	0.973027	0.977045	0.972956	0.347076	0.948655	0.948589	0.948589	0.95322	0.946674	1.127	-0.00277944	0.00626875	0.00823835	0	0.0492102	0.00566887	0.0828334		0.015177	0.0015097
clf	superclass	superclass_id	MoNA	clf_804-536-201-9_03 (05-12-2021_22-52-19)	[804, 536, 201]	['spectrum', 'collision_energy', 'total_exact_mass', 'precursor_mz', 'ionization_mode_id', 'instrument_id', 'instrument_type_id', 'precursor_type_id', 'kingdom_id', 'class_id']	[6, 18, 14, 1, 10, 12, 0, 7, 5]	9	0	2500	0.2	50	TRUE	TRUE	FALSE	-1	30	128	0.001	0.552535	0.895877	0.896066	0.896066	0.92611	0.890052	0.494184	0.894812	0.897286	0.897286	0.928491	0.892943	0.794782	0.871415	0.865238	0.865238	0.877233	0.84165	1.00996	0.000169966	0.00704859	0.00175965	0	0.0822336	0.00339932	0.00613877		0.0415717	0.000879824
clf	superclass	superclass_id	MoNA	clf_804-536-201-9_03 (06-12-2021_00-06-22)	[804, 536, 201]	['spectrum', 'collision_energy', 'total_exact_mass', 'precursor_mz', 'ionization_mode_id', 'instrument_id', 'instrument_type_id', 'precursor_type_id', 'kingdom_id', 'class_id']	[6, 18, 14, 1, 10, 12, 0, 7, 5]	9	0	2500	0.5	50	TRUE	TRUE	TRUE	-1	30	128	0.001	0.146355	0.971637	0.971481	0.971481	0.974964	0.970711	0.100037	0.975156	0.975638	0.975638	0.979138	0.975432	0.604252	0.927155	0.927092	0.927092	0.940404	0.927897	1.08058	-0.0015197	-0.00489902	-0.00388922	0	-0.0170066	-0.00743851	-0.0475405		-0.0165467	-0.00281944
clf	superclass	superclass_id	MoNA	clf_804-536-201-9_03 (06-12-2021_01-13-45)	[804, 536, 201]	['spectrum', 'collision_energy', 'total_exact_mass', 'precursor_mz', 'ionization_mode_id', 'instrument_id', 'instrument_type_id', 'precursor_type_id', 'kingdom_id', 'class_id']	[6, 18, 14, 1, 10, 12, 0, 7, 5]	9	0	2500	0.5	50	TRUE	TRUE	FALSE	-1	30	128	0.001	0.0179617	0.993929	0.993985	0.993985	0.994023	0.993705	0.017354	0.99399	0.994359	0.994359	0.994192	0.993972	0.203251	0.959189	0.959736	0.959736	0.960603	0.958444	1.20735	-0.00562887	-0.0019896	-0.00705859	0	0.00143971	-0.00627874	-0.0838232		0.0165067	-0.00064987
clf	superclass	superclass_id	MoNA	clf_804-536-201-9_03 (06-12-2021_02-08-05)	[804, 536, 201]	['spectrum', 'collision_energy', 'total_exact_mass', 'precursor_mz', 'ionization_mode_id', 'instrument_id', 'instrument_type_id', 'precursor_type_id', 'kingdom_id', 'class_id']	[6, 18, 14, 1, 10, 12, 0, 7, 5]	9	0	2500	1	50	TRUE	TRUE	TRUE	-1	30	128	0.001	0.389886	0.945564	0.945973	0.945973	0.95883	0.945975	0.388498	0.951318	0.951053	0.951053	0.962368	0.951578	0.472716	0.922591	0.922276	0.922276	0.935264	0.919504	1.10531	-9.998e-05	0.00121976	-0.00131974	0	0.0107479	0.00975805	-0.030244		0.055169	0.0025095
clf	superclass	superclass_id	MoNA	clf_804-536-201-9_03 (06-12-2021_02-25-31)	[804, 536, 201]	['spectrum', 'collision_energy', 'total_exact_mass', 'precursor_mz', 'ionization_mode_id', 'instrument_id', 'instrument_type_id', 'precursor_type_id', 'kingdom_id', 'class_id']	[6, 18, 14, 1, 10, 12, 0, 7, 5]	9	0	2500	1	50	TRUE	TRUE	FALSE	-1	30	128	0.001	0.899525	0.849849	0.849444	0.849444	0.934427	0.862871	0.879457	0.850643	0.852168	0.852168	0.934401	0.863289	0.918149	0.871435	0.871182	0.871182	0.910635	0.877335	1.04107	-0.00279944	-0.00477904	-0.00388922	0	-0.000379924	0.00564887	0.0095081		-0.0195961	0.00187962
clf	superclass	superclass_id	MoNA	clf_904-602-226-9_03 (06-12-2021_02-42-38)	[904, 602, 226]	['spectrum', 'collision_energy', 'total_exact_mass', 'precursor_mz', 'ionization_mode_id', 'instrument_id', 'instrument_type_id', 'precursor_type_id', 'kingdom_id', 'class_id']	[6, 18, 14, 1, 10, 12, 0, 7, 5]	9	0	2500	0.001	100	TRUE	TRUE	TRUE	-1	30	128	0.001	0.0578453	0.991517	0.991354	0.991354	0.992176	0.991158	0.0404908	0.994191	0.994059	0.994059	0.99504	0.994165	0.245356	0.968399	0.968108	0.968108	0.968822	0.967007	1.1255	0.00218956	0.00131974	0.000659868	0	-0.000669866	0.000619876	0.0583283		-0.00241952	0.000159968
clf	superclass	superclass_id	MoNA	clf_904-602-226-9_03 (06-12-2021_02-59-55)	[904, 602, 226]	['spectrum', 'collision_energy', 'total_exact_mass', 'precursor_mz', 'ionization_mode_id', 'instrument_id', 'instrument_type_id', 'precursor_type_id', 'kingdom_id', 'class_id']	[6, 18, 14, 1, 10, 12, 0, 7, 5]	9	0	2500	0.001	100	TRUE	TRUE	FALSE	-1	30	128	0.001	0.211963	0.950536	0.9505	0.9505	0.960134	0.950513	0.213732	0.953223	0.951582	0.951582	0.958306	0.95106	0.491472	0.929073	0.92989	0.92989	0.942162	0.928867	1.09175	-0.00106979	-0.00752849	-0.00044991	0	-0.0054889	-0.00474905	-0.045151		-0.00325935	0.00059988
clf	superclass	superclass_id	MoNA	clf_904-602-226-9_03 (06-12-2021_03-26-31)	[904, 602, 226]	['spectrum', 'collision_energy', 'total_exact_mass', 'precursor_mz', 'ionization_mode_id', 'instrument_id', 'instrument_type_id', 'precursor_type_id', 'kingdom_id', 'class_id']	[6, 18, 14, 1, 10, 12, 0, 7, 5]	9	0	2500	0.01	100	TRUE	TRUE	TRUE	-1	30	128	0.001	0.560092	0.909658	0.91022	0.91022	0.94446	0.906944	0.606024	0.904738	0.905066	0.905066	0.940989	0.89917	0.575148	0.903455	0.904115	0.904115	0.925906	0.903669	1.04207	-1.9996e-05	0.00130974	-3.9992e-05	0	-0.0196261	-0.0114577	-0.0514297		-0.0288542	0.00527894
clf	superclass	superclass_id	MoNA	clf_904-602-226-9_03 (06-12-2021_03-44-12)	[904, 602, 226]	['spectrum', 'collision_energy', 'total_exact_mass', 'precursor_mz', 'ionization_mode_id', 'instrument_id', 'instrument_type_id', 'precursor_type_id', 'kingdom_id', 'class_id']	[6, 18, 14, 1, 10, 12, 0, 7, 5]	9	0	2500	0.01	100	TRUE	TRUE	FALSE	-1	30	128	0.001	0.248921	0.953004	0.953521	0.953521	0.961854	0.952879	0.277913	0.950717	0.951943	0.951943	0.959486	0.950679	0.623635	0.934178	0.935684	0.935684	0.941449	0.931901	1.13494	0.000379924	-0.00116977	-0.00410918	0	0.0111878	-0.00526895	-0.0220856		-0.00159968	0.000419916
clf	superclass	superclass_id	MoNA	clf_904-602-226-9_03 (06-12-2021_04-08-39)	[904, 602, 226]	['spectrum', 'collision_energy', 'total_exact_mass', 'precursor_mz', 'ionization_mode_id', 'instrument_id', 'instrument_type_id', 'precursor_type_id', 'kingdom_id', 'class_id']	[6, 18, 14, 1, 10, 12, 0, 7, 5]	9	0	2500	0.1	100	TRUE	TRUE	TRUE	-1	30	128	0.001	0.0241026	0.992085	0.992138	0.992138	0.992103	0.991746	0.0355227	0.98738	0.988224	0.988224	0.987994	0.98728	0.143593	0.97324	0.973943	0.973943	0.976019	0.972917	1.21259	0.00212957	0.00276945	0.00210958	0	0.0720856	-6.9986e-05	0.0223155		0.0628874	0.00133973
clf	superclass	superclass_id	MoNA	clf_904-602-226-9_03 (06-12-2021_05-19-04)	[904, 602, 226]	['spectrum', 'collision_energy', 'total_exact_mass', 'precursor_mz', 'ionization_mode_id', 'instrument_id', 'instrument_type_id', 'precursor_type_id', 'kingdom_id', 'class_id']	[6, 18, 14, 1, 10, 12, 0, 7, 5]	9	0	2500	0.1	100	TRUE	TRUE	FALSE	-1	30	128	0.001	0.0210595	0.99324	0.993246	0.993246	0.993586	0.993051	0.0462471	0.98738	0.987998	0.987998	0.988687	0.987658	0.222969	0.972092	0.972124	0.972124	0.972905	0.970066	1.22714	0.00054989	0.00114977	0.000589882	0	0.00788842	-0.00213957	-0.00958808		0.0114077	0.000219956
clf	superclass	superclass_id	MoNA	clf_904-602-226-9_03 (06-12-2021_06-27-48)	[904, 602, 226]	['spectrum', 'collision_energy', 'total_exact_mass', 'precursor_mz', 'ionization_mode_id', 'instrument_id', 'instrument_type_id', 'precursor_type_id', 'kingdom_id', 'class_id']	[6, 18, 14, 1, 10, 12, 0, 7, 5]	9	0	2500	0.2	100	TRUE	TRUE	TRUE	-1	30	128	0.001	0.00280667	0.998855	0.998851	0.998851	0.998832	0.998795	0.0104084	0.995192	0.995523	0.995523	0.995349	0.995297	0.25952	0.97112	0.97072	0.97072	0.971952	0.969524	1.22896	-0.000589882	0.00363927	-0.0014897	0	0.00211958	0.00244951	0.020126		0.00241952	0
clf	superclass	superclass_id	MoNA	clf_904-602-226-9_03 (06-12-2021_07-37-51)	[904, 602, 226]	['spectrum', 'collision_energy', 'total_exact_mass', 'precursor_mz', 'ionization_mode_id', 'instrument_id', 'instrument_type_id', 'precursor_type_id', 'kingdom_id', 'class_id']	[6, 18, 14, 1, 10, 12, 0, 7, 5]	9	0	2500	0.2	100	TRUE	TRUE	FALSE	-1	30	128	0.001	0.0215039	0.992188	0.992235	0.992235	0.992413	0.991938	0.0245109	0.991787	0.991832	0.991832	0.992066	0.991609	0.258077	0.968399	0.968254	0.968254	0.970693	0.966942	1.18433	-0.00441912	2.9994e-05	0.000439912	0	0.00793841	-0.000209958	0.00342931		0.00483903	-5.9988e-05
clf	superclass	superclass_id	MoNA	clf_904-602-226-9_03 (06-12-2021_08-10-56)	[904, 602, 226]	['spectrum', 'collision_energy', 'total_exact_mass', 'precursor_mz', 'ionization_mode_id', 'instrument_id', 'instrument_type_id', 'precursor_type_id', 'kingdom_id', 'class_id']	[6, 18, 14, 1, 10, 12, 0, 7, 5]	9	0	2500	0.5	100	TRUE	TRUE	TRUE	-1	30	128	0.001	0.0239673	0.99377	0.993786	0.993786	0.994051	0.993547	0.0155063	0.99399	0.993987	0.993987	0.994587	0.993971	0.469143	0.960505	0.959979	0.959979	0.96826	0.960337	1.1095	0.00184963	-0.000169966	0.000459908	0	0.0029894	0.000829834	0.00117976		-0.00402919	0
clf	superclass	superclass_id	MoNA	clf_904-602-226-9_03 (06-12-2021_08-30-51)	[904, 602, 226]	['spectrum', 'collision_energy', 'total_exact_mass', 'precursor_mz', 'ionization_mode_id', 'instrument_id', 'instrument_type_id', 'precursor_type_id', 'kingdom_id', 'class_id']	[6, 18, 14, 1, 10, 12, 0, 7, 5]	9	0	2500	0.5	100	TRUE	TRUE	FALSE	-1	30	128	0.001	2.1083	0.759386	0.758742	0.758742	0.860868	0.746805	2.08795	0.753083	0.748761	0.748761	0.857042	0.736098	1.44807	0.798131	0.797866	0.797866	0.871129	0.780279	0.95051	-0.00292941	-0.0133373	-0.0103179	0	0.0161468	0.0190962	-0.0108978		-0.0141372	-0.000359928
clf	superclass	superclass_id	MoNA	clf_904-602-226-9_03 (06-12-2021_08-47-30)	[904, 602, 226]	['spectrum', 'collision_energy', 'total_exact_mass', 'precursor_mz', 'ionization_mode_id', 'instrument_id', 'instrument_type_id', 'precursor_type_id', 'kingdom_id', 'class_id']	[6, 18, 14, 1, 10, 12, 0, 7, 5]	9	0	2500	1	100	TRUE	TRUE	TRUE	-1	30	128	0.001	0.0067631	0.997961	0.997981	0.997981	0.998022	0.997916	0.0121801	0.994591	0.994537	0.994537	0.994724	0.994401	0.158322	0.968851	0.968665	0.968665	0.970223	0.966812	1.1946	-0.00291942	-1.9996e-05	-0.00267946	0	0.00188962	0.00426915	-0.00102979		0.00539892	1.9996e-05
clf	superclass	superclass_id	MoNA	clf_904-602-226-9_03 (06-12-2021_09-04-12)	[904, 602, 226]	['spectrum', 'collision_energy', 'total_exact_mass', 'precursor_mz', 'ionization_mode_id', 'instrument_id', 'instrument_type_id', 'precursor_type_id', 'kingdom_id', 'class_id']	[6, 18, 14, 1, 10, 12, 0, 7, 5]	9	0	2500	1	100	TRUE	TRUE	FALSE	-1	30	128	0.001	0.165479	0.964048	0.963686	0.963686	0.97021	0.962959	0.167751	0.962332	0.962781	0.962781	0.967451	0.96149	0.332099	0.929978	0.9306	0.9306	0.940582	0.926717	1.03401	-0.00721856	-0.00805839	-0.00625875	0	-0.0123575	-0.00322935	-0.10002		-0.020016	0.00315937
clf	superclass	superclass_id	HMDB	clf_278-185-69-6_02 (05-12-2021_16-34-05)	[278, 185, 69]	['spectrum', 'collision_energy', 'ionization_mode_id', 'kingdom_id', 'class_id']	[7, 17, 21, 12, 14, 1]	6	0	2500	0.001	10	TRUE	TRUE	TRUE	-1	30	128	0.001	0	1	1	1	1	1	0	1	1	1	1	1	0.0348624	0.994565	0.994459	0.994459	0.99417	0.994079	1.14997	0			0			0			-0.00253472
clf	superclass	superclass_id	HMDB	clf_278-185-69-6_02 (05-12-2021_16-41-59)	[278, 185, 69]	['spectrum', 'collision_energy', 'ionization_mode_id', 'kingdom_id', 'class_id']	[7, 17, 21, 12, 14, 1]	6	0	2500	0.001	10	TRUE	TRUE	FALSE	-1	30	128	0.001	0	1	1	1	1	1	0	1	1	1	1	1	0.0333816	0.994905	0.99514	0.99514	0.995594	0.995233	1.1626	0.000208333			0			0.000868056			0
clf	superclass	superclass_id	HMDB	clf_278-185-69-6_02 (05-12-2021_16-49-56)	[278, 185, 69]	['spectrum', 'collision_energy', 'ionization_mode_id', 'kingdom_id', 'class_id']	[7, 17, 21, 12, 14, 1]	6	0	2500	0.01	10	TRUE	TRUE	TRUE	-1	30	128	0.001	0	1	1	1	1	1	0	1	1	1	1	1	0.0591044	0.992867	0.993357	0.993357	0.993893	0.993315	1.1501	0			0			0.000694444			0.00204861
clf	superclass	superclass_id	HMDB	clf_278-185-69-6_02 (05-12-2021_16-57-52)	[278, 185, 69]	['spectrum', 'collision_energy', 'ionization_mode_id', 'kingdom_id', 'class_id']	[7, 17, 21, 12, 14, 1]	6	0	2500	0.01	10	TRUE	TRUE	FALSE	-1	30	128	0.001	4.99086e-06	1	1	1	1	1	4.18458e-06	1	1	1	1	1	0.0127139	0.994226	0.994109	0.994109	0.99386	0.993664	1.15191	0.000208333			0			0.0104861			-0.0003125
clf	superclass	superclass_id	HMDB	clf_278-185-69-6_02 (05-12-2021_17-05-54)	[278, 185, 69]	['spectrum', 'collision_energy', 'ionization_mode_id', 'kingdom_id', 'class_id']	[7, 17, 21, 12, 14, 1]	6	0	2500	0.1	10	TRUE	TRUE	TRUE	-1	30	128	0.001	0.169044	0.93514	0.934973	0.934973	0.945957	0.932893	0.181983	0.9375	0.934814	0.934814	0.95087	0.935058	0.238947	0.921875	0.918575	0.918575	0.934555	0.91747	1.03094	0.00291667			0			0.00329861			0.006875
clf	superclass	superclass_id	HMDB	clf_278-185-69-6_02 (05-12-2021_17-13-57)	[278, 185, 69]	['spectrum', 'collision_energy', 'ionization_mode_id', 'kingdom_id', 'class_id']	[7, 17, 21, 12, 14, 1]	6	0	2500	0.1	10	TRUE	TRUE	FALSE	-1	30	128	0.001	0	1	1	1	1	1	0	1	1	1	1	1	0.0478423	0.98947	0.989744	0.989744	0.990305	0.989717	1.14295	0			0			0			0
clf	superclass	superclass_id	HMDB	clf_278-185-69-6_02 (05-12-2021_17-21-56)	[278, 185, 69]	['spectrum', 'collision_energy', 'ionization_mode_id', 'kingdom_id', 'class_id']	[7, 17, 21, 12, 14, 1]	6	0	2500	0.2	10	TRUE	TRUE	TRUE	-1	30	128	0.001	0	1	1	1	1	1	0	1	1	1	1	1	0.063955	0.991508	0.992435	0.992435	0.991198	0.9914	1.16236	0			0			0.000173611			0.00149306
clf	superclass	superclass_id	HMDB	clf_278-185-69-6_02 (05-12-2021_17-29-57)	[278, 185, 69]	['spectrum', 'collision_energy', 'ionization_mode_id', 'kingdom_id', 'class_id']	[7, 17, 21, 12, 14, 1]	6	0	2500	0.2	10	TRUE	TRUE	FALSE	-1	30	128	0.001	0	1	1	1	1	1	0	1	1	1	1	1	0.0236386	0.991508	0.99156	0.99156	0.990434	0.990428	1.14583	0			0			0.000208333			-0.00121528
clf	superclass	superclass_id	HMDB	clf_278-185-69-6_02 (05-12-2021_17-37-45)	[278, 185, 69]	['spectrum', 'collision_energy', 'ionization_mode_id', 'kingdom_id', 'class_id']	[7, 17, 21, 12, 14, 1]	6	0	2500	0.5	10	TRUE	TRUE	TRUE	-1	30	128	0.001	0	1	1	1	1	1	0	1	1	1	1	1	0.0436313	0.994226	0.994142	0.994142	0.994402	0.994063	1.14767	0			0			0			-0.000243056
clf	superclass	superclass_id	HMDB	clf_278-185-69-6_02 (05-12-2021_17-45-39)	[278, 185, 69]	['spectrum', 'collision_energy', 'ionization_mode_id', 'kingdom_id', 'class_id']	[7, 17, 21, 12, 14, 1]	6	0	2500	0.5	10	TRUE	TRUE	FALSE	-1	30	128	0.001	1.21372e-06	1	1	1	1	1	7.1789e-06	1	1	1	1	1	0.0447585	0.994226	0.994047	0.994047	0.994605	0.994076	1.16198	0			0			3.47222e-05			0.00111111
clf	superclass	superclass_id	HMDB	clf_278-185-69-6_02 (05-12-2021_17-53-41)	[278, 185, 69]	['spectrum', 'collision_energy', 'ionization_mode_id', 'kingdom_id', 'class_id']	[7, 17, 21, 12, 14, 1]	6	0	2500	1	10	TRUE	TRUE	TRUE	-1	30	128	0.001	5.77926e-06	1	1	1	1	1	3.57803e-06	1	1	1	1	1	0.046228	0.992867	0.992274	0.992274	0.993049	0.992254	1.14351	0			0			0			0
clf	superclass	superclass_id	HMDB	clf_278-185-69-6_02 (05-12-2021_18-02-05)	[278, 185, 69]	['spectrum', 'collision_energy', 'ionization_mode_id', 'kingdom_id', 'class_id']	[7, 17, 21, 12, 14, 1]	6	0	2500	1	10	TRUE	TRUE	FALSE	-1	30	128	0.001	1.40553e-05	1	1	1	1	1	1.11597e-05	1	1	1	1	1	0.043575	0.993546	0.992829	0.992829	0.993855	0.99303	1.17132	0			0			0			0
clf	superclass	superclass_id	HMDB	clf_288-192-72-6_02 (05-12-2021_18-10-03)	[288, 192, 72]	['spectrum', 'collision_energy', 'ionization_mode_id', 'kingdom_id', 'class_id']	[7, 17, 21, 12, 14, 1]	6	0	2500	0.001	15	TRUE	TRUE	TRUE	-1	30	128	0.001	0	1	1	1	1	1	0	1	1	1	1	1	0.0170127	0.993546	0.993048	0.993048	0.993569	0.993024	1.16674	0			0			0			0
clf	superclass	superclass_id	HMDB	clf_288-192-72-6_02 (05-12-2021_18-18-00)	[288, 192, 72]	['spectrum', 'collision_energy', 'ionization_mode_id', 'kingdom_id', 'class_id']	[7, 17, 21, 12, 14, 1]	6	0	2500	0.001	15	TRUE	TRUE	FALSE	-1	30	128	0.001	0	1	1	1	1	1	0	1	1	1	1	1	0.0715927	0.994565	0.994777	0.994777	0.994734	0.994538	1.14847	0			0			0			0.00211806
clf	superclass	superclass_id	HMDB	clf_288-192-72-6_02 (05-12-2021_18-26-05)	[288, 192, 72]	['spectrum', 'collision_energy', 'ionization_mode_id', 'kingdom_id', 'class_id']	[7, 17, 21, 12, 14, 1]	6	0	2500	0.01	15	TRUE	TRUE	TRUE	-1	30	128	0.001	0	1	1	1	1	1	0	1	1	1	1	1	0.0346786	0.995924	0.996183	0.996183	0.995672	0.995795	1.16333	0			0			0			0
clf	superclass	superclass_id	HMDB	clf_288-192-72-6_02 (05-12-2021_18-34-17)	[288, 192, 72]	['spectrum', 'collision_energy', 'ionization_mode_id', 'kingdom_id', 'class_id']	[7, 17, 21, 12, 14, 1]	6	0	2500	0.01	15	TRUE	TRUE	FALSE	-1	30	128	0.001	0	1	1	1	1	1	0	1	1	1	1	1	0.0435092	0.994565	0.994404	0.994404	0.99496	0.994483	1.15076	0			0			0			0
clf	superclass	superclass_id	HMDB	clf_288-192-72-6_02 (05-12-2021_18-42-19)	[288, 192, 72]	['spectrum', 'collision_energy', 'ionization_mode_id', 'kingdom_id', 'class_id']	[7, 17, 21, 12, 14, 1]	6	0	2500	0.1	15	TRUE	TRUE	TRUE	-1	30	128	0.001	0	1	1	1	1	1	0	1	1	1	1	1	0.036651	0.993207	0.992935	0.992935	0.993534	0.992975	1.15181	0			0			0			0
clf	superclass	superclass_id	HMDB	clf_288-192-72-6_02 (05-12-2021_18-50-21)	[288, 192, 72]	['spectrum', 'collision_energy', 'ionization_mode_id', 'kingdom_id', 'class_id']	[7, 17, 21, 12, 14, 1]	6	0	2500	0.1	15	TRUE	TRUE	FALSE	-1	30	128	0.001	0	1	1	1	1	1	0	1	1	1	1	1	0.0481038	0.994905	0.995158	0.995158	0.994934	0.994895	1.15865	0			0			0			0.00125
clf	superclass	superclass_id	HMDB	clf_288-192-72-6_02 (05-12-2021_18-58-11)	[288, 192, 72]	['spectrum', 'collision_energy', 'ionization_mode_id', 'kingdom_id', 'class_id']	[7, 17, 21, 12, 14, 1]	6	0	2500	0.2	15	TRUE	TRUE	TRUE	-1	30	128	0.001	0	1	1	1	1	1	0	1	1	1	1	1	0.0356028	0.994565	0.994199	0.994199	0.994628	0.994108	1.14875	0			0			0			0
clf	superclass	superclass_id	HMDB	clf_288-192-72-6_02 (05-12-2021_19-06-10)	[288, 192, 72]	['spectrum', 'collision_energy', 'ionization_mode_id', 'kingdom_id', 'class_id']	[7, 17, 21, 12, 14, 1]	6	0	2500	0.2	15	TRUE	TRUE	FALSE	-1	30	128	0.001	7.08497e-07	1	1	1	1	1	7.8654e-07	1	1	1	1	1	0.0265876	0.992527	0.991249	0.991249	0.99295	0.991785	1.16507	-0.000555556			0			-0.00114583			-0.00152778
clf	superclass	superclass_id	HMDB	clf_288-192-72-6_02 (05-12-2021_19-14-09)	[288, 192, 72]	['spectrum', 'collision_energy', 'ionization_mode_id', 'kingdom_id', 'class_id']	[7, 17, 21, 12, 14, 1]	6	0	2500	0.5	15	TRUE	TRUE	TRUE	-1	30	128	0.001	0	1	1	1	1	1	0	1	1	1	1	1	0.0503268	0.995245	0.995438	0.995438	0.99518	0.995128	1.1633	0			0			0			0
clf	superclass	superclass_id	HMDB	clf_288-192-72-6_02 (05-12-2021_19-22-05)	[288, 192, 72]	['spectrum', 'collision_energy', 'ionization_mode_id', 'kingdom_id', 'class_id']	[7, 17, 21, 12, 14, 1]	6	0	2500	0.5	15	TRUE	TRUE	FALSE	-1	30	128	0.001	3.65972e-06	1	1	1	1	1	3.57843e-06	1	1	1	1	1	0.0260595	0.994226	0.99485	0.99485	0.994534	0.994459	1.12597	0.000277778			0			-0.000520833			0.0003125
clf	superclass	superclass_id	HMDB	clf_288-192-72-6_02 (05-12-2021_19-54-04)	[288, 192, 72]	['spectrum', 'collision_energy', 'ionization_mode_id', 'kingdom_id', 'class_id']	[7, 17, 21, 12, 14, 1]	6	0	2500	1	15	TRUE	TRUE	TRUE	-1	30	128	0.001	0	1	1	1	1	1	0	1	1	1	1	1	0.0381569	0.993886	0.994196	0.994196	0.993398	0.993576	1.15986	0			0			0.000104167			0
clf	superclass	superclass_id	HMDB	clf_288-192-72-6_02 (05-12-2021_20-27-25)	[288, 192, 72]	['spectrum', 'collision_energy', 'ionization_mode_id', 'kingdom_id', 'class_id']	[7, 17, 21, 12, 14, 1]	6	0	2500	1	15	TRUE	TRUE	FALSE	-1	30	128	0.001	0	1	1	1	1	1	0	1	1	1	1	1	0.086407	0.988791	0.988133	0.988133	0.988751	0.988066	1.13976	0			0			0			-0.00114583
clf	superclass	superclass_id	HMDB	clf_308-205-77-6_02 (05-12-2021_21-00-58)	[308, 205, 77]	['spectrum', 'collision_energy', 'ionization_mode_id', 'kingdom_id', 'class_id']	[7, 17, 21, 12, 14, 1]	6	0	2500	0.001	25	TRUE	TRUE	TRUE	-1	30	128	0.001	1.39003e-12	1	1	1	1	1	0	1	1	1	1	1	0.0356262	0.995584	0.99491	0.99491	0.996014	0.995257	1.15083	0			0			0			0
clf	superclass	superclass_id	HMDB	clf_308-205-77-6_02 (05-12-2021_21-26-16)	[308, 205, 77]	['spectrum', 'collision_energy', 'ionization_mode_id', 'kingdom_id', 'class_id']	[7, 17, 21, 12, 14, 1]	6	0	2500	0.001	25	TRUE	TRUE	FALSE	-1	30	128	0.001	0	1	1	1	1	1	0	1	1	1	1	1	0.0377277	0.994905	0.995071	0.995071	0.994582	0.994641	1.15705	0			0			0			0
clf	superclass	superclass_id	HMDB	clf_308-205-77-6_02 (05-12-2021_21-34-20)	[308, 205, 77]	['spectrum', 'collision_energy', 'ionization_mode_id', 'kingdom_id', 'class_id']	[7, 17, 21, 12, 14, 1]	6	0	2500	0.01	25	TRUE	TRUE	TRUE	-1	30	128	0.001	0	1	1	1	1	1	0	1	1	1	1	1	0.0291845	0.993886	0.994019	0.994019	0.993928	0.993726	1.15972	0			0			0.000104167			-0.000798611
clf	superclass	superclass_id	HMDB	clf_308-205-77-6_02 (05-12-2021_21-42-10)	[308, 205, 77]	['spectrum', 'collision_energy', 'ionization_mode_id', 'kingdom_id', 'class_id']	[7, 17, 21, 12, 14, 1]	6	0	2500	0.01	25	TRUE	TRUE	FALSE	-1	30	128	0.001	0	1	1	1	1	1	0	1	1	1	1	1	0.0369397	0.993207	0.993198	0.993198	0.993276	0.992946	1.15597	0			0			0			0
clf	superclass	superclass_id	HMDB	clf_308-205-77-6_02 (05-12-2021_21-50-34)	[308, 205, 77]	['spectrum', 'collision_energy', 'ionization_mode_id', 'kingdom_id', 'class_id']	[7, 17, 21, 12, 14, 1]	6	0	2500	0.1	25	TRUE	TRUE	TRUE	-1	30	128	0.001	0	1	1	1	1	1	0	1	1	1	1	1	0.0529115	0.994565	0.994232	0.994232	0.994728	0.994299	1.16889	0			0			6.94444e-05			0.0025
clf	superclass	superclass_id	HMDB	clf_308-205-77-6_02 (05-12-2021_21-58-43)	[308, 205, 77]	['spectrum', 'collision_energy', 'ionization_mode_id', 'kingdom_id', 'class_id']	[7, 17, 21, 12, 14, 1]	6	0	2500	0.1	25	TRUE	TRUE	FALSE	-1	30	128	0.001	9.58548e-06	1	1	1	1	1	9.05592e-06	1	1	1	1	1	0.0438459	0.994565	0.994318	0.994318	0.995184	0.994493	1.16309	0			0			3.47222e-05			0
clf	superclass	superclass_id	HMDB	clf_308-205-77-6_02 (05-12-2021_22-06-43)	[308, 205, 77]	['spectrum', 'collision_energy', 'ionization_mode_id', 'kingdom_id', 'class_id']	[7, 17, 21, 12, 14, 1]	6	0	2500	0.2	25	TRUE	TRUE	TRUE	-1	30	128	0.001	0	1	1	1	1	1	0	1	1	1	1	1	0.010571	0.996264	0.99654	0.99654	0.996541	0.99644	1.16167	6.94444e-05			0			-0.0111111			0.0025
clf	superclass	superclass_id	HMDB	clf_308-205-77-6_02 (05-12-2021_22-14-36)	[308, 205, 77]	['spectrum', 'collision_energy', 'ionization_mode_id', 'kingdom_id', 'class_id']	[7, 17, 21, 12, 14, 1]	6	0	2500	0.2	25	TRUE	TRUE	FALSE	-1	30	128	0.001	0	1	1	1	1	1	0	1	1	1	1	1	0.0672509	0.98981	0.989116	0.989116	0.990164	0.989175	1.16431	0			0			0			0
clf	superclass	superclass_id	HMDB	clf_308-205-77-6_02 (05-12-2021_22-38-24)	[308, 205, 77]	['spectrum', 'collision_energy', 'ionization_mode_id', 'kingdom_id', 'class_id']	[7, 17, 21, 12, 14, 1]	6	0	2500	0.5	25	TRUE	TRUE	TRUE	-1	30	128	0.001	1.07728e-09	1	1	1	1	1	4.46259e-09	1	1	1	1	1	0.0443017	0.994226	0.994199	0.994199	0.994494	0.994155	1.1441	-0.000798611			0			-0.00600694			-0.000520833
clf	superclass	superclass_id	HMDB	clf_308-205-77-6_02 (05-12-2021_23-12-12)	[308, 205, 77]	['spectrum', 'collision_energy', 'ionization_mode_id', 'kingdom_id', 'class_id']	[7, 17, 21, 12, 14, 1]	6	0	2500	0.5	25	TRUE	TRUE	FALSE	-1	30	128	0.001	0	1	1	1	1	1	0	1	1	1	1	1	0.0831259	0.992867	0.991961	0.991961	0.993101	0.992118	1.15927	0			0			0			0.00208333
clf	superclass	superclass_id	HMDB	clf_308-205-77-6_02 (05-12-2021_23-47-48)	[308, 205, 77]	['spectrum', 'collision_energy', 'ionization_mode_id', 'kingdom_id', 'class_id']	[7, 17, 21, 12, 14, 1]	6	0	2500	1	25	TRUE	TRUE	TRUE	-1	30	128	0.001	0	1	1	1	1	1	0	1	1	1	1	1	0.0739992	0.993886	0.993543	0.993543	0.994151	0.993572	1.15368	0			0			0			0
clf	superclass	superclass_id	HMDB	clf_308-205-77-6_02 (06-12-2021_00-21-45)	[308, 205, 77]	['spectrum', 'collision_energy', 'ionization_mode_id', 'kingdom_id', 'class_id']	[7, 17, 21, 12, 14, 1]	6	0	2500	1	25	TRUE	TRUE	FALSE	-1	30	128	0.001	0	1	1	1	1	1	0	1	1	1	1	1	0.0179184	0.994226	0.994863	0.994863	0.994405	0.994484	1.16448	0			0			0			-0.00284722
clf	superclass	superclass_id	HMDB	clf_358-238-89-6_02 (06-12-2021_00-55-56)	[358, 238, 89]	['spectrum', 'collision_energy', 'ionization_mode_id', 'kingdom_id', 'class_id']	[7, 17, 21, 12, 14, 1]	6	0	2500	0.001	50	TRUE	TRUE	TRUE	-1	30	128	0.001	0	1	1	1	1	1	0	1	1	1	1	1	0.0805684	0.98913	0.989235	0.989235	0.988278	0.988381	1.15983	0			0			0			0
clf	superclass	superclass_id	HMDB	clf_358-238-89-6_02 (06-12-2021_01-29-08)	[358, 238, 89]	['spectrum', 'collision_energy', 'ionization_mode_id', 'kingdom_id', 'class_id']	[7, 17, 21, 12, 14, 1]	6	0	2500	0.001	50	TRUE	TRUE	FALSE	-1	30	128	0.001	7.08695e-09	1	1	1	1	1	1.12923e-08	1	1	1	1	1	0.0645864	0.992867	0.992599	0.992599	0.993456	0.992683	1.1591	0			0			0			0.00104167
clf	superclass	superclass_id	HMDB	clf_358-238-89-6_02 (06-12-2021_01-59-50)	[358, 238, 89]	['spectrum', 'collision_energy', 'ionization_mode_id', 'kingdom_id', 'class_id']	[7, 17, 21, 12, 14, 1]	6	0	2500	0.01	50	TRUE	TRUE	TRUE	-1	30	128	0.001	0	1	1	1	1	1	0	1	1	1	1	1	0.00631564	0.993886	0.993807	0.993807	0.994621	0.994003	1.16087	-0.000833333			0			-0.0306944			0.00111111
clf	superclass	superclass_id	HMDB	clf_358-238-89-6_02 (06-12-2021_02-13-24)	[358, 238, 89]	['spectrum', 'collision_energy', 'ionization_mode_id', 'kingdom_id', 'class_id']	[7, 17, 21, 12, 14, 1]	6	0	2500	0.01	50	TRUE	TRUE	FALSE	-1	30	128	0.001	8.4472e-06	1	1	1	1	1	6.74328e-06	1	1	1	1	1	0.0232875	0.993207	0.993289	0.993289	0.993118	0.992954	1.17128	0			0			0			0
clf	superclass	superclass_id	HMDB	clf_358-238-89-6_02 (06-12-2021_02-21-52)	[358, 238, 89]	['spectrum', 'collision_energy', 'ionization_mode_id', 'kingdom_id', 'class_id']	[7, 17, 21, 12, 14, 1]	6	0	2500	0.1	50	TRUE	TRUE	TRUE	-1	30	128	0.001	0	1	1	1	1	1	0	1	1	1	1	1	0.0411112	0.98981	0.989157	0.989157	0.989788	0.989112	1.13816	0			0			-0.0124653			0
clf	superclass	superclass_id	HMDB	clf_358-238-89-6_02 (06-12-2021_02-29-59)	[358, 238, 89]	['spectrum', 'collision_energy', 'ionization_mode_id', 'kingdom_id', 'class_id']	[7, 17, 21, 12, 14, 1]	6	0	2500	0.1	50	TRUE	TRUE	FALSE	-1	30	128	0.001	9.91719e-06	1	1	1	1	1	0.000150612	1	1	1	1	1	0.0263729	0.995584	0.995701	0.995701	0.995809	0.995556	1.16243	0			0			0			0.000694444
clf	superclass	superclass_id	HMDB	clf_358-238-89-6_02 (06-12-2021_02-38-30)	[358, 238, 89]	['spectrum', 'collision_energy', 'ionization_mode_id', 'kingdom_id', 'class_id']	[7, 17, 21, 12, 14, 1]	6	0	2500	0.2	50	TRUE	TRUE	TRUE	-1	30	128	0.001	0	1	1	1	1	1	0	1	1	1	1	1	0.0433875	0.993886	0.993899	0.993899	0.994057	0.993738	1.15597	0			0			0			0.00225694
clf	superclass	superclass_id	HMDB	clf_358-238-89-6_02 (06-12-2021_02-46-41)	[358, 238, 89]	['spectrum', 'collision_energy', 'ionization_mode_id', 'kingdom_id', 'class_id']	[7, 17, 21, 12, 14, 1]	6	0	2500	0.2	50	TRUE	TRUE	FALSE	-1	30	128	0.001	1.11782e-06	1	1	1	1	1	1.1267e-06	1	1	1	1	1	0.0184505	0.995245	0.995269	0.995269	0.995598	0.995258	1.16278	0			0			0			0
clf	superclass	superclass_id	HMDB	clf_358-238-89-6_02 (06-12-2021_02-55-16)	[358, 238, 89]	['spectrum', 'collision_energy', 'ionization_mode_id', 'kingdom_id', 'class_id']	[7, 17, 21, 12, 14, 1]	6	0	2500	0.5	50	TRUE	TRUE	TRUE	-1	30	128	0.001	1.34833e-10	1	1	1	1	1	0	1	1	1	1	1	0.0507474	0.993546	0.994083	0.994083	0.994447	0.993983	1.16674	0			0			0.00173611			0.00118056
clf	superclass	superclass_id	HMDB	clf_358-238-89-6_02 (06-12-2021_03-09-49)	[358, 238, 89]	['spectrum', 'collision_energy', 'ionization_mode_id', 'kingdom_id', 'class_id']	[7, 17, 21, 12, 14, 1]	6	0	2500	0.5	50	TRUE	TRUE	FALSE	-1	30	128	0.001	0	1	1	1	1	1	0	1	1	1	1	1	0.0600732	0.991848	0.992766	0.992766	0.992471	0.992308	1.15719	0			0			0			0.00104167
clf	superclass	superclass_id	HMDB	clf_358-238-89-6_02 (06-12-2021_03-21-13)	[358, 238, 89]	['spectrum', 'collision_energy', 'ionization_mode_id', 'kingdom_id', 'class_id']	[7, 17, 21, 12, 14, 1]	6	0	2500	1	50	TRUE	TRUE	TRUE	-1	30	128	0.001	0	1	1	1	1	1	0	1	1	1	1	1	0.00701417	0.995584	0.995457	0.995457	0.995967	0.995527	1.15979	0.000590278			0			-0.0104167			0.00201389
clf	superclass	superclass_id	HMDB	clf_358-238-89-6_02 (06-12-2021_03-29-45)	[358, 238, 89]	['spectrum', 'collision_energy', 'ionization_mode_id', 'kingdom_id', 'class_id']	[7, 17, 21, 12, 14, 1]	6	0	2500	1	50	TRUE	TRUE	FALSE	-1	30	128	0.001	0.000148134	0.999988	0.999986	0.999986	0.999984	0.999985	7.75323e-05	1	1	1	1	1	0.027974	0.995584	0.995169	0.995169	0.996028	0.995301	1.15802	0			0			0.000173611			0
clf	class	class_id	MoNA	clf_463-308-115-15_04 (04-12-2021_14-10-55)	[463, 308, 115]	['spectrum', 'collision_energy', 'total_exact_mass', 'precursor_mz', 'ionization_mode_id', 'instrument_id', 'instrument_type_id', 'precursor_type_id', 'kingdom_id', 'superclass_id']	[198, 96, 32, 173, 61, 238, 94, 70, 106, 131, 65, 124, 43, 172, 190]	15	0	2500	0.001	10	TRUE	TRUE	TRUE	-1	30	128	0.001	0.524607	0.758499	0.759068	0.759068	0.774484	0.747803	0.56259	0.744226	0.747554	0.747554	0.757455	0.735927	1.35735	0.626734	0.621989	0.621989	0.631307	0.588116		0.0159676	0.0790268	0.0260067	0	0.0496644	0.0280621	0.0327181	0.681879	0.0456516	0.0110319
clf	class	class_id	MoNA	clf_463-308-115-15_04 (04-12-2021_14-39-05)	[463, 308, 115]	['spectrum', 'collision_energy', 'total_exact_mass', 'precursor_mz', 'ionization_mode_id', 'instrument_id', 'instrument_type_id', 'precursor_type_id', 'kingdom_id', 'superclass_id']	[198, 96, 32, 173, 61, 238, 94, 70, 106, 131, 65, 124, 43, 172, 190]	15	0	2500	0.01	10	TRUE	TRUE	TRUE	-1	30	128	0.001	0.93189	0.682362	0.684294	0.684294	0.688552	0.653433	0.9868	0.67878	0.678922	0.678922	0.690712	0.647017	1.24236	0.661053	0.658237	0.658237	0.651423	0.638354		0.00748043	0.0300755	0.0295302	0	0.0549217	0.00286633	-0.00591443	0.68139	0.0743988	0.0017198
clf	class	class_id	MoNA	clf_463-308-115-15_04 (04-12-2021_14-52-42)	[463, 308, 115]	['spectrum', 'collision_energy', 'total_exact_mass', 'precursor_mz', 'ionization_mode_id', 'instrument_id', 'instrument_type_id', 'precursor_type_id', 'kingdom_id', 'superclass_id']	[198, 96, 32, 173, 61, 238, 94, 70, 106, 131, 65, 124, 43, 172, 190]	15	0	2500	0.01	10	TRUE	TRUE	FALSE	-1	30	128	0.001	0.541562	0.751084	0.749347	0.749347	0.77512	0.732236	0.596913	0.740481	0.742389	0.742389	0.78158	0.729229	1.17194	0.609016	0.609051	0.609051	0.624971	0.600554		0.0173378	0.0662332	0.0269016	0	0.0535654	0.0200923	0.0693093	0.601328	0.0403523	-0.00838926
clf	class	class_id	MoNA	clf_463-308-115-15_04 (04-12-2021_15-06-29)	[463, 308, 115]	['spectrum', 'collision_energy', 'total_exact_mass', 'precursor_mz', 'ionization_mode_id', 'instrument_id', 'instrument_type_id', 'precursor_type_id', 'kingdom_id', 'superclass_id']	[198, 96, 32, 173, 61, 238, 94, 70, 106, 131, 65, 124, 43, 172, 190]	15	0	2500	0.1	10	TRUE	TRUE	TRUE	-1	30	128	0.001	0.548025	0.750289	0.751115	0.751115	0.784646	0.738255	0.576605	0.752328	0.753648	0.753648	0.783993	0.740026	1.34564	0.637616	0.630422	0.630422	0.648073	0.597091		0.0126818	0.0252796	0.0201202	0	0.051552	0.00473993	-0.00348154	0.625615	0.0392617	-0.00557886
clf	class	class_id	MoNA	clf_463-308-115-15_04 (04-12-2021_15-20-16)	[463, 308, 115]	['spectrum', 'collision_energy', 'total_exact_mass', 'precursor_mz', 'ionization_mode_id', 'instrument_id', 'instrument_type_id', 'precursor_type_id', 'kingdom_id', 'superclass_id']	[198, 96, 32, 173, 61, 238, 94, 70, 106, 131, 65, 124, 43, 172, 190]	15	0	2500	0.1	10	TRUE	TRUE	FALSE	-1	30	128	0.001	0.543419	0.760587	0.759972	0.759972	0.770245	0.742686	0.556401	0.753349	0.740524	0.740524	0.754899	0.731557	1.33651	0.629564	0.601933	0.601933	0.621191	0.57907		0.0142617	-0.0103188	0.0183026	0	0.047637	0.0151706	0.0256152	0.600056	0.0349972	0.00302013
clf	class	class_id	MoNA	clf_463-308-115-15_04 (04-12-2021_15-34-00)	[463, 308, 115]	['spectrum', 'collision_energy', 'total_exact_mass', 'precursor_mz', 'ionization_mode_id', 'instrument_id', 'instrument_type_id', 'precursor_type_id', 'kingdom_id', 'superclass_id']	[198, 96, 32, 173, 61, 238, 94, 70, 106, 131, 65, 124, 43, 172, 190]	15	0	2500	0.2	10	TRUE	TRUE	TRUE	-1	30	128	0.001	0.48351	0.779285	0.777586	0.777586	0.781963	0.761972	0.492082	0.777196	0.770524	0.770524	0.77363	0.756446	1.31306	0.612703	0.606232	0.606232	0.613563	0.579722		0.0138982	0.0367869	0.0165688	0	0.052377	0.0111018	-0.00940996	0.631502	0.0580537	0.0100671
clf	class	class_id	MoNA	clf_463-308-115-15_04 (04-12-2021_15-48-10)	[463, 308, 115]	['spectrum', 'collision_energy', 'total_exact_mass', 'precursor_mz', 'ionization_mode_id', 'instrument_id', 'instrument_type_id', 'precursor_type_id', 'kingdom_id', 'superclass_id']	[198, 96, 32, 173, 61, 238, 94, 70, 106, 131, 65, 124, 43, 172, 190]	15	0	2500	0.2	10	TRUE	TRUE	FALSE	-1	30	128	0.001	0.64748	0.736788	0.737769	0.737769	0.765807	0.71515	0.667674	0.732991	0.740695	0.740695	0.767213	0.715739	1.26517	0.61372	0.614709	0.614709	0.639498	0.590538		0.00957774	0.0193512	0.0321169	0	0.0466163	0.00707494	0.0205817	0.647609	0.0210011	0.00536913
clf	class	class_id	MoNA	clf_463-308-115-15_04 (04-12-2021_16-02-00)	[463, 308, 115]	['spectrum', 'collision_energy', 'total_exact_mass', 'precursor_mz', 'ionization_mode_id', 'instrument_id', 'instrument_type_id', 'precursor_type_id', 'kingdom_id', 'superclass_id']	[198, 96, 32, 173, 61, 238, 94, 70, 106, 131, 65, 124, 43, 172, 190]	15	0	2500	0.5	10	TRUE	TRUE	TRUE	-1	30	128	0.001	0.646573	0.725387	0.724931	0.724931	0.752962	0.692573	0.73231	0.703953	0.70302	0.70302	0.736937	0.667847	1.46198	0.61079	0.598549	0.598549	0.61536	0.557567		0.0160794	0.0548518	0.0368149	0	0.0472176	0.0227629	0.0924636	0.660025	0.0620106	0.00385906
clf	class	class_id	MoNA	clf_463-308-115-15_04 (04-12-2021_16-16-00)	[463, 308, 115]	['spectrum', 'collision_energy', 'total_exact_mass', 'precursor_mz', 'ionization_mode_id', 'instrument_id', 'instrument_type_id', 'precursor_type_id', 'kingdom_id', 'superclass_id']	[198, 96, 32, 173, 61, 238, 94, 70, 106, 131, 65, 124, 43, 172, 190]	15	0	2500	0.5	10	TRUE	TRUE	FALSE	-1	30	128	0.001	0.549198	0.76093	0.76078	0.76078	0.782617	0.751116	0.601327	0.739969	0.742494	0.742494	0.765257	0.728252	1.40934	0.640486	0.635579	0.635579	0.637297	0.602446		0.0232522	0.0555928	0.0217282	0	0.0559284	0.00553691	0.0189597	0.619072	0.0669183	0.00618009
clf	class	class_id	MoNA	clf_463-308-115-15_04 (04-12-2021_16-30-26)	[463, 308, 115]	['spectrum', 'collision_energy', 'total_exact_mass', 'precursor_mz', 'ionization_mode_id', 'instrument_id', 'instrument_type_id', 'precursor_type_id', 'kingdom_id', 'superclass_id']	[198, 96, 32, 173, 61, 238, 94, 70, 106, 131, 65, 124, 43, 172, 190]	15	0	2500	1	10	TRUE	TRUE	TRUE	-1	30	128	0.001	0.532037	0.76325	0.76399	0.76399	0.793648	0.753011	0.56015	0.75437	0.747836	0.747836	0.778181	0.740733	1.3391	0.654118	0.656979	0.656979	0.653694	0.627677		0.0197847	0.0354866	0.00458613	0	0.0511465	0.00859899	0.0177293	0.663255	0.0543205	0.00471197
clf	class	class_id	MoNA	clf_463-308-115-15_04 (04-12-2021_16-44-44)	[463, 308, 115]	['spectrum', 'collision_energy', 'total_exact_mass', 'precursor_mz', 'ionization_mode_id', 'instrument_id', 'instrument_type_id', 'precursor_type_id', 'kingdom_id', 'superclass_id']	[198, 96, 32, 173, 61, 238, 94, 70, 106, 131, 65, 124, 43, 172, 190]	15	0	2500	1	10	TRUE	TRUE	FALSE	-1	30	128	0.001	0.754765	0.707904	0.708409	0.708409	0.73106	0.682894	0.810684	0.69364	0.703861	0.703861	0.731462	0.670913	1.38965	0.576112	0.538958	0.538958	0.557198	0.531201		0.00128635	0.0166806	0.0373881	0	0.0357522	0.0291527	0.0598434	0.618149	0.0444631	0.0120526
clf	class	class_id	MoNA	clf_473-315-118-15_04 (04-12-2021_16-58-41)	[473, 315, 118]	['spectrum', 'collision_energy', 'total_exact_mass', 'precursor_mz', 'ionization_mode_id', 'instrument_id', 'instrument_type_id', 'precursor_type_id', 'kingdom_id', 'superclass_id']	[198, 96, 32, 173, 61, 238, 94, 70, 106, 131, 65, 124, 43, 172, 190]	15	0	2500	0.001	15	TRUE	TRUE	TRUE	-1	30	128	0.001	0.599945	0.752191	0.750761	0.750761	0.757756	0.73213	0.60146	0.751766	0.746833	0.746833	0.759358	0.728296	1.10813	0.636221	0.605793	0.605793	0.602835	0.58469		0.0114094	0.0280761	0.0440856	0	0.0659116	0.026566	0.030453	0.672679	0.0473574	0.0108921
clf	class	class_id	MoNA	clf_473-315-118-15_04 (04-12-2021_17-11-56)	[473, 315, 118]	['spectrum', 'collision_energy', 'total_exact_mass', 'precursor_mz', 'ionization_mode_id', 'instrument_id', 'instrument_type_id', 'precursor_type_id', 'kingdom_id', 'superclass_id']	[198, 96, 32, 173, 61, 238, 94, 70, 106, 131, 65, 124, 43, 172, 190]	15	0	2500	0.001	15	TRUE	TRUE	FALSE	-1	30	128	0.001	0.511117	0.765784	0.76407	0.76407	0.790641	0.751405	0.555194	0.74979	0.748956	0.748956	0.786687	0.739837	1.30961	0.672413	0.662553	0.662553	0.684845	0.633069		0.0200503	0.0545442	0.0231823	0	0.0599273	0.0125559	-0.0306208	0.680117	0.0827321	-0.00395694
clf	class	class_id	MoNA	clf_473-315-118-15_04 (04-12-2021_17-36-22)	[473, 315, 118]	['spectrum', 'collision_energy', 'total_exact_mass', 'precursor_mz', 'ionization_mode_id', 'instrument_id', 'instrument_type_id', 'precursor_type_id', 'kingdom_id', 'superclass_id']	[198, 96, 32, 173, 61, 238, 94, 70, 106, 131, 65, 124, 43, 172, 190]	15	0	2500	0.01	15	TRUE	TRUE	FALSE	-1	30	128	0.001	0.464634	0.789239	0.788595	0.788595	0.792735	0.777744	0.512624	0.770235	0.777599	0.777599	0.773379	0.760271	1.32859	0.631936	0.62547	0.62547	0.629166	0.59478		0.00352349	0.0352209	0.0146253	0	0.0645134	0.00303412	-1.49685e-15	0.63455	0.0615912	0.00239094
clf	class	class_id	MoNA	clf_473-315-118-15_04 (04-12-2021_17-49-27)	[473, 315, 118]	['spectrum', 'collision_energy', 'total_exact_mass', 'precursor_mz', 'ionization_mode_id', 'instrument_id', 'instrument_type_id', 'precursor_type_id', 'kingdom_id', 'superclass_id']	[198, 96, 32, 173, 61, 238, 94, 70, 106, 131, 65, 124, 43, 172, 190]	15	0	2500	0.1	15	TRUE	TRUE	TRUE	-1	30	128	0.001	0.638154	0.73419	0.733824	0.733824	0.768458	0.712923	0.636538	0.740328	0.736441	0.736441	0.754326	0.714358	1.13838	0.662867	0.65943	0.65943	0.675128	0.63283		0.0153104	0.0584732	0.0212668	0	0.0533557	0.0230984	-0.01559	0.644673	0.0799497	0.0104027
clf	class	class_id	MoNA	clf_473-315-118-15_04 (04-12-2021_18-00-40)	[473, 315, 118]	['spectrum', 'collision_energy', 'total_exact_mass', 'precursor_mz', 'ionization_mode_id', 'instrument_id', 'instrument_type_id', 'precursor_type_id', 'kingdom_id', 'superclass_id']	[198, 96, 32, 173, 61, 238, 94, 70, 106, 131, 65, 124, 43, 172, 190]	15	0	2500	0.1	15	TRUE	TRUE	FALSE	-1	30	128	0.001	0.488876	0.776936	0.776242	0.776242	0.783052	0.765289	0.511444	0.781603	0.783213	0.783213	0.790035	0.770078	1.14471	0.654955	0.645643	0.645643	0.649227	0.618975		0.0103328	0.0126119	0.0144715	0	0.066443	0.0110319	0.0142757	0.641219	0.0688339	0.00164989
clf	class	class_id	MoNA	clf_473-315-118-15_04 (04-12-2021_18-13-22)	[473, 315, 118]	['spectrum', 'collision_energy', 'total_exact_mass', 'precursor_mz', 'ionization_mode_id', 'instrument_id', 'instrument_type_id', 'precursor_type_id', 'kingdom_id', 'superclass_id']	[198, 96, 32, 173, 61, 238, 94, 70, 106, 131, 65, 124, 43, 172, 190]	15	0	2500	0.2	15	TRUE	TRUE	TRUE	-1	30	128	0.001	0.488476	0.780751	0.780931	0.780931	0.789639	0.770429	0.489816	0.777349	0.769209	0.769209	0.774856	0.757829	1.23975	0.624681	0.627227	0.627227	0.651722	0.610895		0.00931208	0.00152405	0.014052	0	0.0558305	-0.00399888	-0.0368708	0.6158	0.0440996	-0.00810962
clf	class	class_id	MoNA	clf_473-315-118-15_04 (04-12-2021_18-25-39)	[473, 315, 118]	['spectrum', 'collision_energy', 'total_exact_mass', 'precursor_mz', 'ionization_mode_id', 'instrument_id', 'instrument_type_id', 'precursor_type_id', 'kingdom_id', 'superclass_id']	[198, 96, 32, 173, 61, 238, 94, 70, 106, 131, 65, 124, 43, 172, 190]	15	0	2500	0.2	15	TRUE	TRUE	FALSE	-1	30	128	0.001	0.627269	0.724663	0.724785	0.724785	0.763288	0.699762	0.678758	0.718387	0.715986	0.715986	0.753695	0.684772	1.29016	0.590761	0.589386	0.589386	0.604248	0.562101		0.00938199	0.00283837	0.0193093	0	0.0552293	0.0114094	0.0602489	0.565171	0.00806767	0.00549497
clf	class	class_id	MoNA	clf_473-315-118-15_04 (04-12-2021_18-50-20)	[473, 315, 118]	['spectrum', 'collision_energy', 'total_exact_mass', 'precursor_mz', 'ionization_mode_id', 'instrument_id', 'instrument_type_id', 'precursor_type_id', 'kingdom_id', 'superclass_id']	[198, 96, 32, 173, 61, 238, 94, 70, 106, 131, 65, 124, 43, 172, 190]	15	0	2500	0.5	15	TRUE	TRUE	FALSE	-1	30	128	0.001	0.536504	0.765072	0.765487	0.765487	0.79437	0.753896	0.586125	0.754354	0.754112	0.754112	0.772903	0.738583	1.42558	0.618304	0.620455	0.620455	0.638453	0.592929		0.00894855	0.0292785	0.0102629	0	0.0474832	-0.00254474	0.000349553	0.607173	0.0485459	-0.00528523
clf	class	class_id	MoNA	clf_473-315-118-15_04 (04-12-2021_19-02-23)	[473, 315, 118]	['spectrum', 'collision_energy', 'total_exact_mass', 'precursor_mz', 'ionization_mode_id', 'instrument_id', 'instrument_type_id', 'precursor_type_id', 'kingdom_id', 'superclass_id']	[198, 96, 32, 173, 61, 238, 94, 70, 106, 131, 65, 124, 43, 172, 190]	15	0	2500	1	15	TRUE	TRUE	TRUE	-1	30	128	0.001	0.485136	0.778377	0.777341	0.777341	0.785815	0.76309	0.510624	0.779052	0.779455	0.779455	0.794171	0.769165	1.26882	0.6192	0.60938	0.60938	0.632565	0.581196		0.0136326	0.0431628	0.0130453	0	0.0271672	0.00652964	0.0285375	0.604712	0.0354586	0.00564877
clf	class	class_id	MoNA	clf_473-315-118-15_04 (04-12-2021_19-13-42)	[473, 315, 118]	['spectrum', 'collision_energy', 'total_exact_mass', 'precursor_mz', 'ionization_mode_id', 'instrument_id', 'instrument_type_id', 'precursor_type_id', 'kingdom_id', 'superclass_id']	[198, 96, 32, 173, 61, 238, 94, 70, 106, 131, 65, 124, 43, 172, 190]	15	0	2500	1	15	TRUE	TRUE	FALSE	-1	30	128	0.001	0.587911	0.750279	0.751217	0.751217	0.756525	0.728172	0.603531	0.751324	0.741967	0.741967	0.750705	0.722841	1.46841	0.608777	0.597418	0.597418	0.636022	0.568141		0.00777405	0.014024	0.00454418	0	0.0563898	0.0030481	0.00237696	0.577782	0.0494687	0.00458613
clf	class	class_id	MoNA	clf_493-328-123-15_04 (04-12-2021_19-26-46)	[493, 328, 123]	['spectrum', 'collision_energy', 'total_exact_mass', 'precursor_mz', 'ionization_mode_id', 'instrument_id', 'instrument_type_id', 'precursor_type_id', 'kingdom_id', 'superclass_id']	[198, 96, 32, 173, 61, 238, 94, 70, 106, 131, 65, 124, 43, 172, 190]	15	0	2500	0.001	25	TRUE	TRUE	TRUE	-1	30	128	0.001	1.16854	0.64528	0.646172	0.646172	0.731242	0.642016	1.15399	0.647786	0.646991	0.646991	0.733952	0.646077	1.61362	0.555305	0.549045	0.549045	0.606669	0.535371		0.0122483	0.00125839	0.0118708	0	0.0221197	0.0126678	0.0165268	0.600895	0.0383669	0.00852908
clf	class	class_id	MoNA	clf_493-328-123-15_04 (04-12-2021_19-52-01)	[493, 328, 123]	['spectrum', 'collision_energy', 'total_exact_mass', 'precursor_mz', 'ionization_mode_id', 'instrument_id', 'instrument_type_id', 'precursor_type_id', 'kingdom_id', 'superclass_id']	[198, 96, 32, 173, 61, 238, 94, 70, 106, 131, 65, 124, 43, 172, 190]	15	0	2500	0.01	25	TRUE	TRUE	TRUE	-1	30	128	0.001	0.52456	0.773609	0.77357	0.77357	0.786169	0.758906	0.5425	0.765672	0.762116	0.762116	0.781192	0.7456	1.21501	0.629205	0.622821	0.622821	0.64736	0.607704		0.0111577	0.0147232	0.00760626	0	0.0536493	-0.00173378	-0.000880872	0.616051	0.0360459	-0.00557886
clf	class	class_id	MoNA	clf_493-328-123-15_04 (04-12-2021_20-04-40)	[493, 328, 123]	['spectrum', 'collision_energy', 'total_exact_mass', 'precursor_mz', 'ionization_mode_id', 'instrument_id', 'instrument_type_id', 'precursor_type_id', 'kingdom_id', 'superclass_id']	[198, 96, 32, 173, 61, 238, 94, 70, 106, 131, 65, 124, 43, 172, 190]	15	0	2500	0.01	25	TRUE	TRUE	FALSE	-1	30	128	0.001	0.643615	0.713125	0.71336	0.71336	0.774644	0.696076	0.688671	0.701708	0.709097	0.709097	0.769572	0.68721	1.39286	0.63913	0.643736	0.643736	0.658738	0.604293		0.0274888	0.0513283	0.0230425	0	0.0747623	0.00701902	0.00841723	0.70927	0.0568093	0.00159396
clf	class	class_id	MoNA	clf_493-328-123-15_04 (04-12-2021_20-17-14)	[493, 328, 123]	['spectrum', 'collision_energy', 'total_exact_mass', 'precursor_mz', 'ionization_mode_id', 'instrument_id', 'instrument_type_id', 'precursor_type_id', 'kingdom_id', 'superclass_id']	[198, 96, 32, 173, 61, 238, 94, 70, 106, 131, 65, 124, 43, 172, 190]	15	0	2500	0.1	25	TRUE	TRUE	TRUE	-1	30	128	0.001	0.642732	0.736707	0.736157	0.736157	0.765751	0.710858	0.697105	0.735103	0.728185	0.728185	0.76242	0.70659	1.40737	0.616709	0.612173	0.612173	0.637038	0.575464		0.00728468	0.0299077	0.0113115	0	0.0331935	0.00350951	-0.0386465	0.583487	0.0379754	-0.00300615
clf	class	class_id	MoNA	clf_493-328-123-15_04 (04-12-2021_20-28-34)	[493, 328, 123]	['spectrum', 'collision_energy', 'total_exact_mass', 'precursor_mz', 'ionization_mode_id', 'instrument_id', 'instrument_type_id', 'precursor_type_id', 'kingdom_id', 'superclass_id']	[198, 96, 32, 173, 61, 238, 94, 70, 106, 131, 65, 124, 43, 172, 190]	15	0	2500	0.1	25	TRUE	TRUE	FALSE	-1	30	128	0.001	0.72667	0.738068	0.736713	0.736713	0.770834	0.719556	0.730823	0.730201	0.731993	0.731993	0.774315	0.717388	1.21465	0.66474	0.6421	0.6421	0.650924	0.617075		0.014849	0.031278	0.0291806	0	0.0633669	0.0238674	0.08125	0.63311	0.0709312	0.00746644
clf	class	class_id	MoNA	clf_493-328-123-15_04 (04-12-2021_20-41-03)	[493, 328, 123]	['spectrum', 'collision_energy', 'total_exact_mass', 'precursor_mz', 'ionization_mode_id', 'instrument_id', 'instrument_type_id', 'precursor_type_id', 'kingdom_id', 'superclass_id']	[198, 96, 32, 173, 61, 238, 94, 70, 106, 131, 65, 124, 43, 172, 190]	15	0	2500	0.2	25	TRUE	TRUE	TRUE	-1	30	128	0.001	0.588241	0.750345	0.751297	0.751297	0.781612	0.736895	0.625061	0.749877	0.748007	0.748007	0.791829	0.738607	1.39711	0.65898	0.656297	0.656297	0.670786	0.628978		0.0110459	0.014052	0.00931208	0	0.0690576	0.000307606	-0.047623	0.678747	0.0861298	0.0028104
clf	class	class_id	MoNA	clf_493-328-123-15_04 (04-12-2021_20-53-07)	[493, 328, 123]	['spectrum', 'collision_energy', 'total_exact_mass', 'precursor_mz', 'ionization_mode_id', 'instrument_id', 'instrument_type_id', 'precursor_type_id', 'kingdom_id', 'superclass_id']	[198, 96, 32, 173, 61, 238, 94, 70, 106, 131, 65, 124, 43, 172, 190]	15	0	2500	0.2	25	TRUE	TRUE	FALSE	-1	30	128	0.001	0.507394	0.775533	0.774283	0.774283	0.787837	0.764193	0.553298	0.758218	0.763343	0.763343	0.783083	0.753345	1.23783	0.645229	0.64479	0.64479	0.645874	0.619701		0.025014	0.0418904	0.0313199	0	0.0338087	0.0202461	0.0266639	0.654642	0.0573126	0.00392897
clf	class	class_id	MoNA	clf_493-328-123-15_04 (04-12-2021_21-05-13)	[493, 328, 123]	['spectrum', 'collision_energy', 'total_exact_mass', 'precursor_mz', 'ionization_mode_id', 'instrument_id', 'instrument_type_id', 'precursor_type_id', 'kingdom_id', 'superclass_id']	[198, 96, 32, 173, 61, 238, 94, 70, 106, 131, 65, 124, 43, 172, 190]	15	0	2500	0.5	25	TRUE	TRUE	TRUE	-1	30	128	0.001	0.491618	0.770934	0.771703	0.771703	0.788486	0.759101	0.517264	0.76465	0.75567	0.75567	0.776765	0.744007	1.18484	0.644711	0.645382	0.645382	0.636313	0.602922		0.0154083	0.0302293	0.0268876	0	0.0440716	0.0158138	0.128496	0.670694	0.0572847	0.00707494
clf	class	class_id	MoNA	clf_493-328-123-15_04 (04-12-2021_21-17-32)	[493, 328, 123]	['spectrum', 'collision_energy', 'total_exact_mass', 'precursor_mz', 'ionization_mode_id', 'instrument_id', 'instrument_type_id', 'precursor_type_id', 'kingdom_id', 'superclass_id']	[198, 96, 32, 173, 61, 238, 94, 70, 106, 131, 65, 124, 43, 172, 190]	15	0	2500	0.5	25	TRUE	TRUE	FALSE	-1	30	128	0.001	0.48555	0.784948	0.784854	0.784854	0.795801	0.771563	0.514532	0.762761	0.758452	0.758452	0.775054	0.745493	1.33453	0.63345	0.625681	0.625681	0.638799	0.604224		0.0217562	0.0288311	0.024231	0	0.0554251	0.00942394	-0.0259368	0.608194	0.0422679	0.00769016
clf	class	class_id	MoNA	clf_493-328-123-15_04 (04-12-2021_21-30-05)	[493, 328, 123]	['spectrum', 'collision_energy', 'total_exact_mass', 'precursor_mz', 'ionization_mode_id', 'instrument_id', 'instrument_type_id', 'precursor_type_id', 'kingdom_id', 'superclass_id']	[198, 96, 32, 173, 61, 238, 94, 70, 106, 131, 65, 124, 43, 172, 190]	15	0	2500	1	25	TRUE	TRUE	TRUE	-1	30	128	0.001	0.549607	0.759745	0.759022	0.759022	0.793844	0.743569	0.584058	0.742693	0.745263	0.745263	0.778482	0.722119	1.28172	0.679309	0.678647	0.678647	0.690059	0.655205		0.0235039	0.0711409	0.0473434	0	0.118275	0.00550895	0.0330956	0.690884	0.0608361	-0.00602629
clf	class	class_id	MoNA	clf_493-328-123-15_04 (04-12-2021_21-42-12)	[493, 328, 123]	['spectrum', 'collision_energy', 'total_exact_mass', 'precursor_mz', 'ionization_mode_id', 'instrument_id', 'instrument_type_id', 'precursor_type_id', 'kingdom_id', 'superclass_id']	[198, 96, 32, 173, 61, 238, 94, 70, 106, 131, 65, 124, 43, 172, 190]	15	0	2500	1	25	TRUE	TRUE	FALSE	-1	30	128	0.001	0.62032	0.75194	0.750865	0.750865	0.752928	0.721888	0.637862	0.743441	0.736549	0.736549	0.744626	0.710712	1.16727	0.640047	0.593886	0.593886	0.623476	0.57309		0.0074245	0.0326762	0.0157019	0	0.0444351	0.00419463	-0.0149469	0.667562	0.0652685	-0.00310403
clf	class	class_id	MoNA	clf_543-362-135-15_04 (04-12-2021_21-55-50)	[543, 362, 135]	['spectrum', 'collision_energy', 'total_exact_mass', 'precursor_mz', 'ionization_mode_id', 'instrument_id', 'instrument_type_id', 'precursor_type_id', 'kingdom_id', 'superclass_id']	[198, 96, 32, 173, 61, 238, 94, 70, 106, 131, 65, 124, 43, 172, 190]	15	0	2500	0.001	50	TRUE	TRUE	TRUE	-1	30	128	0.001	0.491205	0.778334	0.779241	0.779241	0.797051	0.770634	0.537947	0.768974	0.755248	0.755248	0.776056	0.746566	1.23807	0.676818	0.679566	0.679566	0.680798	0.653305		0.0251119	0.0458893	0.032774	0	0.0683725	0.0106124	0.064052	0.63606	0.0708473	0.00511745
clf	class	class_id	MoNA	clf_543-362-135-15_04 (04-12-2021_22-07-20)	[543, 362, 135]	['spectrum', 'collision_energy', 'total_exact_mass', 'precursor_mz', 'ionization_mode_id', 'instrument_id', 'instrument_type_id', 'precursor_type_id', 'kingdom_id', 'superclass_id']	[198, 96, 32, 173, 61, 238, 94, 70, 106, 131, 65, 124, 43, 172, 190]	15	0	2500	0.001	50	TRUE	TRUE	FALSE	-1	30	128	0.001	0.770537	0.696633	0.6965	0.6965	0.743612	0.673907	0.822662	0.688754	0.681812	0.681812	0.73557	0.658494	1.16746	0.603635	0.60883	0.60883	0.620662	0.590922		0.0110598	0.0353887	0.0133809	0	0.0607103	0.0264541	-0.028929	0.590982	0.0531879	0.0122343
clf	class	class_id	MoNA	clf_543-362-135-15_04 (04-12-2021_22-18-34)	[543, 362, 135]	['spectrum', 'collision_energy', 'total_exact_mass', 'precursor_mz', 'ionization_mode_id', 'instrument_id', 'instrument_type_id', 'precursor_type_id', 'kingdom_id', 'superclass_id']	[198, 96, 32, 173, 61, 238, 94, 70, 106, 131, 65, 124, 43, 172, 190]	15	0	2500	0.01	50	TRUE	TRUE	TRUE	-1	30	128	0.001	0.57765	0.755023	0.754002	0.754002	0.764987	0.729809	0.61568	0.744838	0.748192	0.748192	0.752566	0.719588	1.29274	0.637636	0.613899	0.613899	0.644946	0.582912		0.00525727	0.0024189	-0.00118848	0	0.0542226	0.000755034	-0.0971756	0.614066	0.0840744	0.00299217
clf	class	class_id	MoNA	clf_543-362-135-15_04 (04-12-2021_22-29-56)	[543, 362, 135]	['spectrum', 'collision_energy', 'total_exact_mass', 'precursor_mz', 'ionization_mode_id', 'instrument_id', 'instrument_type_id', 'precursor_type_id', 'kingdom_id', 'superclass_id']	[198, 96, 32, 173, 61, 238, 94, 70, 106, 131, 65, 124, 43, 172, 190]	15	0	2500	0.01	50	TRUE	TRUE	FALSE	-1	30	128	0.001	0.586973	0.759569	0.759403	0.759403	0.773705	0.74482	0.625347	0.750931	0.75136	0.75136	0.760888	0.738262	1.26292	0.625977	0.610813	0.610813	0.620584	0.577035		0.0101091	-0.00616611	0.0115912	0	0.0670721	0.00406879	0.0657858	0.626426	0.0789849	0.0051594
clf	class	class_id	MoNA	clf_543-362-135-15_04 (04-12-2021_22-41-25)	[543, 362, 135]	['spectrum', 'collision_energy', 'total_exact_mass', 'precursor_mz', 'ionization_mode_id', 'instrument_id', 'instrument_type_id', 'precursor_type_id', 'kingdom_id', 'superclass_id']	[198, 96, 32, 173, 61, 238, 94, 70, 106, 131, 65, 124, 43, 172, 190]	15	0	2500	0.1	50	TRUE	TRUE	TRUE	-1	30	128	0.001	0.489631	0.783061	0.782693	0.782693	0.791312	0.763959	0.539338	0.779936	0.782471	0.782471	0.781177	0.764668	1.23304	0.639888	0.620972	0.620972	0.621336	0.601107		0.0281879	0.0287192	0.0210291	0	0.0532718	0.00961969	-0.0642897	0.647763	0.0485738	0.000964765
clf	class	class_id	MoNA	clf_543-362-135-15_04 (04-12-2021_22-52-45)	[543, 362, 135]	['spectrum', 'collision_energy', 'total_exact_mass', 'precursor_mz', 'ionization_mode_id', 'instrument_id', 'instrument_type_id', 'precursor_type_id', 'kingdom_id', 'superclass_id']	[198, 96, 32, 173, 61, 238, 94, 70, 106, 131, 65, 124, 43, 172, 190]	15	0	2500	0.1	50	TRUE	TRUE	FALSE	-1	30	128	0.001	0.906751	0.690176	0.689045	0.689045	0.733504	0.669377	0.955886	0.683615	0.680607	0.680607	0.715662	0.65996	1.48873	0.614098	0.610194	0.610194	0.641289	0.577625		0.014877	0.044533	0.0135626	0	0.0415129	0.00262864	0.0725671	0.625308	0.0589346	0.00339765
clf	class	class_id	MoNA	clf_543-362-135-15_04 (04-12-2021_23-05-22)	[543, 362, 135]	['spectrum', 'collision_energy', 'total_exact_mass', 'precursor_mz', 'ionization_mode_id', 'instrument_id', 'instrument_type_id', 'precursor_type_id', 'kingdom_id', 'superclass_id']	[198, 96, 32, 173, 61, 238, 94, 70, 106, 131, 65, 124, 43, 172, 190]	15	0	2500	0.2	50	TRUE	TRUE	TRUE	-1	30	128	0.001	0.630451	0.750158	0.749797	0.749797	0.773935	0.731599	0.728642	0.729093	0.735452	0.735452	0.754589	0.713263	1.17577	0.641701	0.639704	0.639704	0.638861	0.614177		0.0151566	0.0173658	0.0132271	0	0.0261745	0.0137164	-0.0204418	0.703859	0.0668205	0.00026566
clf	class	class_id	MoNA	clf_543-362-135-15_04 (04-12-2021_23-16-53)	[543, 362, 135]	['spectrum', 'collision_energy', 'total_exact_mass', 'precursor_mz', 'ionization_mode_id', 'instrument_id', 'instrument_type_id', 'precursor_type_id', 'kingdom_id', 'superclass_id']	[198, 96, 32, 173, 61, 238, 94, 70, 106, 131, 65, 124, 43, 172, 190]	15	0	2500	0.2	50	TRUE	TRUE	FALSE	-1	30	128	0.001	0.468486	0.792943	0.792634	0.792634	0.799158	0.782515	0.499473	0.78254	0.776173	0.776173	0.784064	0.767714	1.12235	0.648039	0.644828	0.644828	0.645509	0.620871		0.0134927	0.0285235	0.0278943	0	0.0595498	0.010179	0.0741471	0.624287	0.0592562	0.00286633
clf	class	class_id	MoNA	clf_543-362-135-15_04 (04-12-2021_23-39-12)	[543, 362, 135]	['spectrum', 'collision_energy', 'total_exact_mass', 'precursor_mz', 'ionization_mode_id', 'instrument_id', 'instrument_type_id', 'precursor_type_id', 'kingdom_id', 'superclass_id']	[198, 96, 32, 173, 61, 238, 94, 70, 106, 131, 65, 124, 43, 172, 190]	15	0	2500	0.5	50	TRUE	TRUE	FALSE	-1	30	128	0.001	0.962728	0.725587	0.724199	0.724199	0.734322	0.707072	0.979437	0.697009	0.698572	0.698572	0.70726	0.676386	1.53295	0.632613	0.6151	0.6151	0.633203	0.57788		0.0266359	0.0426594	0.0381991	0	0.0732243	0.0155481	0.129293	0.624553	0.0790268	0.00973154
clf	class	class_id	MoNA	clf_543-362-135-15_04 (04-12-2021_23-50-44)	[543, 362, 135]	['spectrum', 'collision_energy', 'total_exact_mass', 'precursor_mz', 'ionization_mode_id', 'instrument_id', 'instrument_type_id', 'precursor_type_id', 'kingdom_id', 'superclass_id']	[198, 96, 32, 173, 61, 238, 94, 70, 106, 131, 65, 124, 43, 172, 190]	15	0	2500	1	50	TRUE	TRUE	TRUE	-1	30	128	0.001	0.679116	0.747202	0.746194	0.746194	0.751292	0.720806	0.724046	0.740701	0.74037	0.74037	0.750502	0.710857	1.18275	0.620456	0.593826	0.593826	0.591339	0.568167		0.0105145	0.0274049	0.0334452	0	0.0501678	0.00612416	0.129362	0.628817	0.0397511	0.00518736
clf	class	class_id	MoNA	clf_643-428-160-15_04 (05-12-2021_00-15-20)	[643, 428, 160]	['spectrum', 'collision_energy', 'total_exact_mass', 'precursor_mz', 'ionization_mode_id', 'instrument_id', 'instrument_type_id', 'precursor_type_id', 'kingdom_id', 'superclass_id']	[198, 96, 32, 173, 61, 238, 94, 70, 106, 131, 65, 124, 43, 172, 190]	15	0	2500	0.001	100	TRUE	TRUE	TRUE	-1	30	128	0.001	0.480979	0.784325	0.783091	0.783091	0.79838	0.768707	0.538544	0.767664	0.767689	0.767689	0.7814	0.754698	1.15858	0.657785	0.653875	0.653875	0.657216	0.625122		0.00935403	0.0200783	0.020344	0	0.0622623	0.00778803	0.0426874	0.678551	0.0651007	-0.0075783
clf	class	class_id	MoNA	clf_643-428-160-15_04 (05-12-2021_00-26-27)	[643, 428, 160]	['spectrum', 'collision_energy', 'total_exact_mass', 'precursor_mz', 'ionization_mode_id', 'instrument_id', 'instrument_type_id', 'precursor_type_id', 'kingdom_id', 'superclass_id']	[198, 96, 32, 173, 61, 238, 94, 70, 106, 131, 65, 124, 43, 172, 190]	15	0	2500	0.001	100	TRUE	TRUE	FALSE	-1	30	128	0.001	0.586055	0.749039	0.74845	0.74845	0.760594	0.728483	0.679798	0.726473	0.733342	0.733342	0.745263	0.711007	1.21247	0.631876	0.626877	0.626877	0.638667	0.604512		0.0177713	0.0324804	0.02816	0	0.0371365	0.0182886	0.0879754	0.662346	0.0524609	-1.39821e-05
clf	class	class_id	MoNA	clf_643-428-160-15_04 (05-12-2021_00-38-35)	[643, 428, 160]	['spectrum', 'collision_energy', 'total_exact_mass', 'precursor_mz', 'ionization_mode_id', 'instrument_id', 'instrument_type_id', 'precursor_type_id', 'kingdom_id', 'superclass_id']	[198, 96, 32, 173, 61, 238, 94, 70, 106, 131, 65, 124, 43, 172, 190]	15	0	2500	0.01	100	TRUE	TRUE	TRUE	-1	30	128	0.001	0.529118	0.766839	0.768406	0.768406	0.809441	0.756784	0.579711	0.741672	0.744191	0.744191	0.776578	0.731624	1.19146	0.654177	0.65777	0.65777	0.68084	0.634606		0.00834732	0.0382271	0.0243149	0	0.0744547	0.0184144	0.0152405	0.639178	0.0515101	0.00961969
clf	class	class_id	MoNA	clf_643-428-160-15_04 (05-12-2021_00-50-34)	[643, 428, 160]	['spectrum', 'collision_energy', 'total_exact_mass', 'precursor_mz', 'ionization_mode_id', 'instrument_id', 'instrument_type_id', 'precursor_type_id', 'kingdom_id', 'superclass_id']	[198, 96, 32, 173, 61, 238, 94, 70, 106, 131, 65, 124, 43, 172, 190]	15	0	2500	0.01	100	TRUE	TRUE	FALSE	-1	30	128	0.001	0.580618	0.734323	0.734875	0.734875	0.761204	0.712576	0.642636	0.715205	0.707644	0.707644	0.738161	0.685524	1.17115	0.638991	0.628206	0.628206	0.654027	0.597137		0.0157998	0.0116051	0.0266499	0	0.046085	0.0157299	-0.0126678	0.678174	0.0299357	-0.00251678
clf	class	class_id	MoNA	clf_643-428-160-15_04 (05-12-2021_01-02-41)	[643, 428, 160]	['spectrum', 'collision_energy', 'total_exact_mass', 'precursor_mz', 'ionization_mode_id', 'instrument_id', 'instrument_type_id', 'precursor_type_id', 'kingdom_id', 'superclass_id']	[198, 96, 32, 173, 61, 238, 94, 70, 106, 131, 65, 124, 43, 172, 190]	15	0	2500	0.1	100	TRUE	TRUE	TRUE	-1	30	128	0.001	0.486548	0.783327	0.7843	0.7843	0.790772	0.769462	0.553508	0.761212	0.761029	0.761029	0.776401	0.746905	1.23171	0.649713	0.640474	0.640474	0.64878	0.619313		0.017184	0.0489793	0.0180369	0	0.0383249	0.0184424	0.0716723	0.670386	0.057774	-0.00419463
clf	class	class_id	MoNA	clf_643-428-160-15_04 (05-12-2021_01-14-17)	[643, 428, 160]	['spectrum', 'collision_energy', 'total_exact_mass', 'precursor_mz', 'ionization_mode_id', 'instrument_id', 'instrument_type_id', 'precursor_type_id', 'kingdom_id', 'superclass_id']	[198, 96, 32, 173, 61, 238, 94, 70, 106, 131, 65, 124, 43, 172, 190]	15	0	2500	0.1	100	TRUE	TRUE	FALSE	-1	30	128	0.001	0.548512	0.743502	0.744817	0.744817	0.762573	0.725418	0.649024	0.709827	0.712509	0.712509	0.730698	0.686096	1.29034	0.620317	0.622627	0.622627	0.635136	0.592744		0.00701902	0.0519575	0.0143177	0	0.0339625	0.00994128	0.00188758	0.661367	0.0290828	-0.00826342
clf	class	class_id	MoNA	clf_643-428-160-15_04 (05-12-2021_01-27-23)	[643, 428, 160]	['spectrum', 'collision_energy', 'total_exact_mass', 'precursor_mz', 'ionization_mode_id', 'instrument_id', 'instrument_type_id', 'precursor_type_id', 'kingdom_id', 'superclass_id']	[198, 96, 32, 173, 61, 238, 94, 70, 106, 131, 65, 124, 43, 172, 190]	15	0	2500	0.2	100	TRUE	TRUE	TRUE	-1	30	128	0.001	0.831487	0.723856	0.722803	0.722803	0.752229	0.705177	0.905594	0.692412	0.689714	0.689714	0.71704	0.670659	1.45883	0.63361	0.631023	0.631023	0.634894	0.604083		0.0105845	0.0323546	0.00845917	0	0.0451202	0.00302013	-0.020274	0.632844	0.0443372	0.0053132
clf	class	class_id	MoNA	clf_643-428-160-15_04 (05-12-2021_01-39-44)	[643, 428, 160]	['spectrum', 'collision_energy', 'total_exact_mass', 'precursor_mz', 'ionization_mode_id', 'instrument_id', 'instrument_type_id', 'precursor_type_id', 'kingdom_id', 'superclass_id']	[198, 96, 32, 173, 61, 238, 94, 70, 106, 131, 65, 124, 43, 172, 190]	15	0	2500	0.2	100	TRUE	TRUE	FALSE	-1	30	128	0.001	1.54291	0.667656	0.668734	0.668734	0.708238	0.636005	1.59805	0.65495	0.655015	0.655015	0.683112	0.618463	1.91049	0.56248	0.521314	0.521314	0.530649	0.46646		0.0110598	0.00116051	0.00153803	0	0.0388283	0.00949385	-0.0201342	0.546518	0.0641639	0.00342562
clf	class	class_id	MoNA	clf_643-428-160-15_04 (05-12-2021_01-52-14)	[643, 428, 160]	['spectrum', 'collision_energy', 'total_exact_mass', 'precursor_mz', 'ionization_mode_id', 'instrument_id', 'instrument_type_id', 'precursor_type_id', 'kingdom_id', 'superclass_id']	[198, 96, 32, 173, 61, 238, 94, 70, 106, 131, 65, 124, 43, 172, 190]	15	0	2500	0.5	100	TRUE	TRUE	TRUE	-1	30	128	0.001	0.613732	0.734664	0.733591	0.733591	0.766892	0.719957	0.7104	0.712245	0.715723	0.715723	0.756478	0.702241	1.36102	0.641661	0.643337	0.643337	0.663916	0.626375		0.00271253	0.00613814	0.0107662	0	0.0563758	0.00331376	0.0269435	0.642576	0.0749441	-0.000391499
clf	class	class_id	MoNA	clf_643-428-160-15_04 (05-12-2021_02-04-54)	[643, 428, 160]	['spectrum', 'collision_energy', 'total_exact_mass', 'precursor_mz', 'ionization_mode_id', 'instrument_id', 'instrument_type_id', 'precursor_type_id', 'kingdom_id', 'superclass_id']	[198, 96, 32, 173, 61, 238, 94, 70, 106, 131, 65, 124, 43, 172, 190]	15	0	2500	0.5	100	TRUE	TRUE	FALSE	-1	30	128	0.001	0.639652	0.744788	0.744948	0.744948	0.763342	0.721437	0.727494	0.727886	0.731739	0.731739	0.749678	0.708326	1.32087	0.643276	0.637874	0.637874	0.648665	0.609806		0.0190856	0.017981	0.0245106	0	0.0427713	0.0160934	-0.102083	0.646672	0.0692953	-0.00178971
clf	class	class_id	MoNA	clf_643-428-160-15_04 (05-12-2021_02-17-20)	[643, 428, 160]	['spectrum', 'collision_energy', 'total_exact_mass', 'precursor_mz', 'ionization_mode_id', 'instrument_id', 'instrument_type_id', 'precursor_type_id', 'kingdom_id', 'superclass_id']	[198, 96, 32, 173, 61, 238, 94, 70, 106, 131, 65, 124, 43, 172, 190]	15	0	2500	1	100	TRUE	TRUE	TRUE	-1	30	128	0.001	0.521707	0.77674	0.778109	0.778109	0.798326	0.765318	0.558582	0.772107	0.768754	0.768754	0.789382	0.756804	1.37599	0.623864	0.627966	0.627966	0.631454	0.605751		0.0193932	0.0105565	0.0107662	0	0.0493988	0.00450224	0.00450224	0.605691	0.0361018	-0.0064038
clf	class	class_id	MoNA	clf_643-428-160-15_04 (05-12-2021_02-28-50)	[643, 428, 160]	['spectrum', 'collision_energy', 'total_exact_mass', 'precursor_mz', 'ionization_mode_id', 'instrument_id', 'instrument_type_id', 'precursor_type_id', 'kingdom_id', 'superclass_id']	[198, 96, 32, 173, 61, 238, 94, 70, 106, 131, 65, 124, 43, 172, 190]	15	0	2500	1	100	TRUE	TRUE	FALSE	-1	30	128	0.001	0.593701	0.744787	0.745993	0.745993	0.762439	0.724023	0.661142	0.725435	0.718753	0.718753	0.748803	0.698904	1.27269	0.618204	0.614953	0.614953	0.626964	0.578445		0.00708893	0.0322567	0.00629195	0	0.0464905	0.0135906	0.105565	0.672427	0.0161493	0.0107383
clf	class	class_id	HMDB	clf_47-31-11-9_02 (06-12-2021_03-38-10)	[47, 31, 11]	['spectrum', 'collision_energy', 'ionization_mode_id', 'kingdom_id', 'superclass_id']	[87, 88, 179, 78, 159, 48, 80, 209, 23]	9	0	2500	0.001	10	TRUE	TRUE	TRUE	-1	30	128	0.001	0.895193	0.560929	0.561449	0.561449	0.53098	0.532136	0.871259	0.571057	0.564788	0.564788	0.518971	0.528693	0.872832	0.572266	0.560041	0.560041	0.511332	0.526586		-0.00845588			0			0.00759804	0.608252		0.00804739
clf	class	class_id	HMDB	clf_47-31-11-9_02 (06-12-2021_03-45-02)	[47, 31, 11]	['spectrum', 'collision_energy', 'ionization_mode_id', 'kingdom_id', 'superclass_id']	[87, 88, 179, 78, 159, 48, 80, 209, 23]	9	0	2500	0.001	10	TRUE	TRUE	FALSE	-1	30	128	0.001	0.892585	0.563189	0.563499	0.563499	0.543559	0.525235	0.882361	0.546689	0.536105	0.536105	0.52195	0.49889	0.900648	0.573828	0.568464	0.568464	0.563318	0.530159		0.00453431			0			0.0852941	0.687745		0.00179739
clf	class	class_id	HMDB	clf_47-31-11-9_02 (06-12-2021_03-51-51)	[47, 31, 11]	['spectrum', 'collision_energy', 'ionization_mode_id', 'kingdom_id', 'superclass_id']	[87, 88, 179, 78, 159, 48, 80, 209, 23]	9	0	2500	0.01	10	TRUE	TRUE	TRUE	-1	30	128	0.001	0.890368	0.563514	0.563853	0.563853	0.514779	0.514316	0.834979	0.604725	0.590124	0.590124	0.529692	0.528569	0.85821	0.567578	0.553689	0.553689	0.556472	0.517818		-0.00526961			0			-0.0701389	0.632516		0.000204248
clf	class	class_id	HMDB	clf_47-31-11-9_02 (06-12-2021_04-05-22)	[47, 31, 11]	['spectrum', 'collision_energy', 'ionization_mode_id', 'kingdom_id', 'superclass_id']	[87, 88, 179, 78, 159, 48, 80, 209, 23]	9	0	2500	0.01	10	TRUE	TRUE	FALSE	-1	30	128	0.001	0.890994	0.564163	0.564328	0.564328	0.563875	0.544816	0.896204	0.545573	0.547523	0.547523	0.54472	0.530669	0.902941	0.545703	0.548364	0.548364	0.513862	0.52075		-0.00698529			0			-0.0219363	0.558456		-0.014951
clf	class	class_id	HMDB	clf_47-31-11-9_02 (06-12-2021_04-28-31)	[47, 31, 11]	['spectrum', 'collision_energy', 'ionization_mode_id', 'kingdom_id', 'superclass_id']	[87, 88, 179, 78, 159, 48, 80, 209, 23]	9	0	2500	0.1	10	TRUE	TRUE	TRUE	-1	30	128	0.001	0.893477	0.561677	0.562525	0.562525	0.559199	0.542193	0.884746	0.555432	0.545203	0.545203	0.575883	0.532108	0.866672	0.586328	0.56833	0.56833	0.575502	0.551996		0.00878268			0			-0.0130719	0.572304		-0.00653595
clf	class	class_id	HMDB	clf_47-31-11-9_02 (06-12-2021_04-56-55)	[47, 31, 11]	['spectrum', 'collision_energy', 'ionization_mode_id', 'kingdom_id', 'superclass_id']	[87, 88, 179, 78, 159, 48, 80, 209, 23]	9	0	2500	0.1	10	TRUE	TRUE	FALSE	-1	30	128	0.001	0.895188	0.561372	0.563031	0.563031	0.544781	0.540663	0.82695	0.584077	0.54618	0.54618	0.511035	0.523219	0.902219	0.578516	0.583213	0.583213	0.536733	0.550893		-0.00142974			0			0.0738562	0.680351		0.000735294
clf	class	class_id	HMDB	clf_47-31-11-9_02 (06-12-2021_05-27-17)	[47, 31, 11]	['spectrum', 'collision_energy', 'ionization_mode_id', 'kingdom_id', 'superclass_id']	[87, 88, 179, 78, 159, 48, 80, 209, 23]	9	0	2500	0.2	10	TRUE	TRUE	TRUE	-1	30	128	0.001	0.892885	0.562004	0.562827	0.562827	0.534837	0.525233	0.884257	0.568638	0.566967	0.566967	0.540259	0.527212	0.916554	0.568359	0.568816	0.568816	0.528084	0.529378		-0.0187908			0			0.0147467	0.600327		0.00678105
clf	class	class_id	HMDB	clf_47-31-11-9_02 (06-12-2021_05-55-57)	[47, 31, 11]	['spectrum', 'collision_energy', 'ionization_mode_id', 'kingdom_id', 'superclass_id']	[87, 88, 179, 78, 159, 48, 80, 209, 23]	9	0	2500	0.2	10	TRUE	TRUE	FALSE	-1	30	128	0.001	0.894309	0.561538	0.561394	0.561394	0.565815	0.539075	0.885884	0.587984	0.583992	0.583992	0.59704	0.567811	0.902092	0.561328	0.561968	0.561968	0.54391	0.53436		0.00441176			0			-0.00138889	0.592647		-0.00298203
clf	class	class_id	HMDB	clf_47-31-11-9_02 (06-12-2021_06-24-27)	[47, 31, 11]	['spectrum', 'collision_energy', 'ionization_mode_id', 'kingdom_id', 'superclass_id']	[87, 88, 179, 78, 159, 48, 80, 209, 23]	9	0	2500	0.5	10	TRUE	TRUE	TRUE	-1	30	128	0.001	0.890268	0.561997	0.560712	0.560712	0.563775	0.535038	0.901082	0.561198	0.559395	0.559395	0.530196	0.529415	0.921971	0.534766	0.54291	0.54291	0.538123	0.51104		0.0060866			0			-0.0160948	0.632598		-0.0127859
clf	class	class_id	HMDB	clf_47-31-11-9_02 (06-12-2021_06-51-55)	[47, 31, 11]	['spectrum', 'collision_energy', 'ionization_mode_id', 'kingdom_id', 'superclass_id']	[87, 88, 179, 78, 159, 48, 80, 209, 23]	9	0	2500	0.5	10	TRUE	TRUE	FALSE	-1	30	128	0.001	0.889425	0.561532	0.559852	0.559852	0.544527	0.526097	0.92755	0.533296	0.546411	0.546411	0.544088	0.520756	0.904955	0.511719	0.507107	0.507107	0.502817	0.490185		-0.0202206			0			-0.0864788	0.614665		0.00330882
clf	class	class_id	HMDB	clf_47-31-11-9_02 (06-12-2021_07-20-28)	[47, 31, 11]	['spectrum', 'collision_energy', 'ionization_mode_id', 'kingdom_id', 'superclass_id']	[87, 88, 179, 78, 159, 48, 80, 209, 23]	9	0	2500	1	10	TRUE	TRUE	TRUE	-1	30	128	0.001	0.889414	0.564673	0.563668	0.563668	0.567258	0.546251	0.926441	0.560268	0.575827	0.575827	0.5606	0.549618	0.865587	0.545313	0.527555	0.527555	0.51523	0.511858		-0.0117647			0			-0.0601307	0.619975		-0.00935458
clf	class	class_id	HMDB	clf_47-31-11-9_02 (06-12-2021_07-46-00)	[47, 31, 11]	['spectrum', 'collision_energy', 'ionization_mode_id', 'kingdom_id', 'superclass_id']	[87, 88, 179, 78, 159, 48, 80, 209, 23]	9	0	2500	1	10	TRUE	TRUE	FALSE	-1	30	128	0.001	0.888095	0.565162	0.562741	0.562741	0.5413	0.531271	0.863294	0.568638	0.557533	0.557533	0.534764	0.528316	0.8749	0.571094	0.561119	0.561119	0.534703	0.529923		0.0119281			0			0.0371324	0.666953		-0.00339052
clf	class	class_id	HMDB	clf_57-38-14-9_02 (06-12-2021_08-00-26)	[57, 38, 14]	['spectrum', 'collision_energy', 'ionization_mode_id', 'kingdom_id', 'superclass_id']	[87, 88, 179, 78, 159, 48, 80, 209, 23]	9	0	2500	0.001	15	TRUE	TRUE	TRUE	-1	30	128	0.001	0.888191	0.57073	0.571011	0.571011	0.562651	0.551605	0.880391	0.563802	0.557123	0.557123	0.550755	0.54161	0.901734	0.567187	0.569123	0.569123	0.580088	0.559343		-0.000531046			0			-0.0768791	0.682475		-0.00457516
clf	class	class_id	HMDB	clf_57-38-14-9_02 (06-12-2021_08-13-59)	[57, 38, 14]	['spectrum', 'collision_energy', 'ionization_mode_id', 'kingdom_id', 'superclass_id']	[87, 88, 179, 78, 159, 48, 80, 209, 23]	9	0	2500	0.001	15	TRUE	TRUE	FALSE	-1	30	128	0.001	0.895163	0.562883	0.565013	0.565013	0.546542	0.537477	0.89021	0.579427	0.568734	0.568734	0.538033	0.543811	0.920227	0.545703	0.555729	0.555729	0.516808	0.527286		-4.08497e-05			0			-0.00612745	0.662255		0.00531046
clf	class	class_id	HMDB	clf_57-38-14-9_02 (06-12-2021_08-22-41)	[57, 38, 14]	['spectrum', 'collision_energy', 'ionization_mode_id', 'kingdom_id', 'superclass_id']	[87, 88, 179, 78, 159, 48, 80, 209, 23]	9	0	2500	0.01	15	TRUE	TRUE	TRUE	-1	30	128	0.001	0.884725	0.570067	0.567591	0.567591	0.567807	0.554031	0.841333	0.584821	0.570584	0.570584	0.553155	0.545837	0.908942	0.538281	0.544403	0.544403	0.542333	0.535097		0.000898693			0			-0.0172386	0.66058		0.00469771
clf	class	class_id	HMDB	clf_57-38-14-9_02 (06-12-2021_08-29-36)	[57, 38, 14]	['spectrum', 'collision_energy', 'ionization_mode_id', 'kingdom_id', 'superclass_id']	[87, 88, 179, 78, 159, 48, 80, 209, 23]	9	0	2500	0.01	15	TRUE	TRUE	FALSE	-1	30	128	0.001	0.891431	0.566342	0.565756	0.565756	0.555933	0.545584	0.87812	0.56715	0.562225	0.562225	0.551024	0.541951	0.921832	0.538672	0.544662	0.544662	0.542825	0.536662		-0.0101307			0			-0.10241	0.611806		-0.0131127
clf	class	class_id	HMDB	clf_57-38-14-9_02 (06-12-2021_08-36-28)	[57, 38, 14]	['spectrum', 'collision_energy', 'ionization_mode_id', 'kingdom_id', 'superclass_id']	[87, 88, 179, 78, 159, 48, 80, 209, 23]	9	0	2500	0.1	15	TRUE	TRUE	TRUE	-1	30	128	0.001	0.894203	0.564741	0.567207	0.567207	0.565675	0.539626	0.888076	0.559338	0.564044	0.564044	0.558467	0.5317	0.916846	0.523047	0.531491	0.531491	0.512194	0.510745		-0.00808824			0			-0.138603	0.581699		-0.0122549
clf	class	class_id	HMDB	clf_57-38-14-9_02 (06-12-2021_08-43-18)	[57, 38, 14]	['spectrum', 'collision_energy', 'ionization_mode_id', 'kingdom_id', 'superclass_id']	[87, 88, 179, 78, 159, 48, 80, 209, 23]	9	0	2500	0.1	15	TRUE	TRUE	FALSE	-1	30	128	0.001	0.89039	0.566718	0.566847	0.566847	0.547847	0.541002	0.887793	0.561198	0.556029	0.556029	0.537876	0.538277	0.904633	0.585938	0.59233	0.59233	0.596891	0.568843		0.00939542			0			0.061683	0.625245		0.0120507
clf	class	class_id	HMDB	clf_57-38-14-9_02 (06-12-2021_08-50-09)	[57, 38, 14]	['spectrum', 'collision_energy', 'ionization_mode_id', 'kingdom_id', 'superclass_id']	[87, 88, 179, 78, 159, 48, 80, 209, 23]	9	0	2500	0.2	15	TRUE	TRUE	TRUE	-1	30	128	0.001	0.886874	0.569692	0.569472	0.569472	0.546597	0.539403	0.878418	0.565662	0.553869	0.553869	0.516456	0.524793	0.876653	0.566797	0.559733	0.559733	0.546464	0.532374		-0.000408497			0			-0.0570261	0.595466		-0.00437092
clf	class	class_id	HMDB	clf_57-38-14-9_02 (06-12-2021_08-57-05)	[57, 38, 14]	['spectrum', 'collision_energy', 'ionization_mode_id', 'kingdom_id', 'superclass_id']	[87, 88, 179, 78, 159, 48, 80, 209, 23]	9	0	2500	0.2	15	TRUE	TRUE	FALSE	-1	30	128	0.001	0.890662	0.567476	0.568286	0.568286	0.567256	0.559698	0.892073	0.549293	0.550305	0.550305	0.551156	0.542065	0.87422	0.580859	0.571364	0.571364	0.577983	0.564631		0.00187908			0			-0.0443219	0.710049		0.00171569
clf	class	class_id	HMDB	clf_57-38-14-9_02 (06-12-2021_09-03-56)	[57, 38, 14]	['spectrum', 'collision_energy', 'ionization_mode_id', 'kingdom_id', 'superclass_id']	[87, 88, 179, 78, 159, 48, 80, 209, 23]	9	0	2500	0.5	15	TRUE	TRUE	TRUE	-1	30	128	0.001	0.887254	0.564934	0.563785	0.563785	0.56542	0.542484	0.899573	0.559896	0.563733	0.563733	0.550438	0.538434	0.894433	0.545313	0.539212	0.539212	0.534222	0.520572		0.00290033			0			0.104698	0.643178		0.00502451
clf	class	class_id	HMDB	clf_57-38-14-9_02 (06-12-2021_09-10-45)	[57, 38, 14]	['spectrum', 'collision_energy', 'ionization_mode_id', 'kingdom_id', 'superclass_id']	[87, 88, 179, 78, 159, 48, 80, 209, 23]	9	0	2500	0.5	15	TRUE	TRUE	FALSE	-1	30	128	0.001	0.89401	0.566784	0.567521	0.567521	0.560217	0.547427	0.912374	0.543713	0.549626	0.549626	0.52076	0.5267	0.875702	0.553125	0.549189	0.549189	0.529156	0.529052		-0.00710784			0			-0.0603758	0.611642		-0.00191993
clf	class	class_id	HMDB	clf_57-38-14-9_02 (06-12-2021_09-17-40)	[57, 38, 14]	['spectrum', 'collision_energy', 'ionization_mode_id', 'kingdom_id', 'superclass_id']	[87, 88, 179, 78, 159, 48, 80, 209, 23]	9	0	2500	1	15	TRUE	TRUE	TRUE	-1	30	128	0.001	0.889449	0.56805	0.567667	0.567667	0.56875	0.546917	0.879638	0.55692	0.558287	0.558287	0.538902	0.527269	0.925836	0.530078	0.541775	0.541775	0.527952	0.52259		0.00743464			0			0.0234069	0.63366		0.00955882
clf	class	class_id	HMDB	clf_57-38-14-9_02 (06-12-2021_09-24-33)	[57, 38, 14]	['spectrum', 'collision_energy', 'ionization_mode_id', 'kingdom_id', 'superclass_id']	[87, 88, 179, 78, 159, 48, 80, 209, 23]	9	0	2500	1	15	TRUE	TRUE	FALSE	-1	30	128	0.001	0.891954	0.569552	0.570995	0.570995	0.56888	0.553912	0.870551	0.599144	0.588876	0.588876	0.621704	0.57446	0.896515	0.597266	0.600721	0.600721	0.570998	0.575529		0.0180964			0			0.164461	0.644771		0.0127042
clf	class	class_id	HMDB	clf_77-51-19-9_02 (06-12-2021_09-31-30)	[77, 51, 19]	['spectrum', 'collision_energy', 'ionization_mode_id', 'kingdom_id', 'superclass_id']	[87, 88, 179, 78, 159, 48, 80, 209, 23]	9	0	2500	0.001	25	TRUE	TRUE	TRUE	-1	30	128	0.001	0.875979	0.581118	0.578758	0.578758	0.575815	0.558011	0.935563	0.566406	0.566698	0.566698	0.580187	0.55097	0.894475	0.547656	0.539915	0.539915	0.523997	0.522637		-0.00866013			0			-0.19857	0.683946		-0.00130719
clf	class	class_id	HMDB	clf_77-51-19-9_02 (06-12-2021_09-38-27)	[77, 51, 19]	['spectrum', 'collision_energy', 'ionization_mode_id', 'kingdom_id', 'superclass_id']	[87, 88, 179, 78, 159, 48, 80, 209, 23]	9	0	2500	0.001	25	TRUE	TRUE	FALSE	-1	30	128	0.001	0.881578	0.575988	0.575357	0.575357	0.571303	0.562712	0.879383	0.552083	0.540559	0.540559	0.531903	0.527317	0.916512	0.550391	0.551565	0.551565	0.557473	0.546463		-0.00388072			0			-0.0676879	0.627696		0.00968137
clf	class	class_id	HMDB	clf_77-51-19-9_02 (06-12-2021_09-45-30)	[77, 51, 19]	['spectrum', 'collision_energy', 'ionization_mode_id', 'kingdom_id', 'superclass_id']	[87, 88, 179, 78, 159, 48, 80, 209, 23]	9	0	2500	0.01	25	TRUE	TRUE	TRUE	-1	30	128	0.001	0.883878	0.576153	0.579096	0.579096	0.57469	0.559952	0.887015	0.571243	0.570968	0.570968	0.563508	0.556136	0.88856	0.557813	0.546887	0.546887	0.553993	0.541465		-0.00874183			0			-0.141217	0.64469		-0.0056781
clf	class	class_id	HMDB	clf_77-51-19-9_02 (06-12-2021_09-52-18)	[77, 51, 19]	['spectrum', 'collision_energy', 'ionization_mode_id', 'kingdom_id', 'superclass_id']	[87, 88, 179, 78, 159, 48, 80, 209, 23]	9	0	2500	0.01	25	TRUE	TRUE	FALSE	-1	30	128	0.001	0.882047	0.575945	0.575803	0.575803	0.57604	0.570003	0.901513	0.560454	0.557902	0.557902	0.549123	0.549286	0.886383	0.563281	0.551696	0.551696	0.557534	0.549236		-0.0104575			0			-0.118995	0.614011		-0.0101307
clf	class	class_id	HMDB	clf_77-51-19-9_02 (06-12-2021_09-59-14)	[77, 51, 19]	['spectrum', 'collision_energy', 'ionization_mode_id', 'kingdom_id', 'superclass_id']	[87, 88, 179, 78, 159, 48, 80, 209, 23]	9	0	2500	0.1	25	TRUE	TRUE	TRUE	-1	30	128	0.001	0.880756	0.57736	0.576231	0.576231	0.565906	0.548404	0.895715	0.55971	0.555079	0.555079	0.539753	0.527912	0.875446	0.577734	0.563071	0.563071	0.552126	0.544727		0.00400327			0			-0.0394199	0.638154		-0.00163399
clf	class	class_id	HMDB	clf_77-51-19-9_02 (06-12-2021_10-12-56)	[77, 51, 19]	['spectrum', 'collision_energy', 'ionization_mode_id', 'kingdom_id', 'superclass_id']	[87, 88, 179, 78, 159, 48, 80, 209, 23]	9	0	2500	0.2	25	TRUE	TRUE	TRUE	-1	30	128	0.001	0.88534	0.575661	0.576789	0.576789	0.570337	0.54878	0.871132	0.595982	0.577558	0.577558	0.55509	0.549835	0.882403	0.579297	0.57273	0.57273	0.547687	0.540809		0.000449346			0			-0.0546569	0.659641		-0.00208333
clf	class	class_id	HMDB	clf_77-51-19-9_02 (06-12-2021_10-19-57)	[77, 51, 19]	['spectrum', 'collision_energy', 'ionization_mode_id', 'kingdom_id', 'superclass_id']	[87, 88, 179, 78, 159, 48, 80, 209, 23]	9	0	2500	0.2	25	TRUE	TRUE	FALSE	-1	30	128	0.001	0.881277	0.576549	0.574821	0.574821	0.570072	0.543389	0.907826	0.538132	0.541309	0.541309	0.513051	0.513485	0.896135	0.5625	0.558553	0.558553	0.577736	0.542984		0.000898693			0			-0.00355392	0.584763		0.00620915
clf	class	class_id	HMDB	clf_77-51-19-9_02 (06-12-2021_10-44-38)	[77, 51, 19]	['spectrum', 'collision_energy', 'ionization_mode_id', 'kingdom_id', 'superclass_id']	[87, 88, 179, 78, 159, 48, 80, 209, 23]	9	0	2500	0.5	25	TRUE	TRUE	TRUE	-1	30	128	0.001	0.878244	0.58192	0.580655	0.580655	0.580218	0.558291	0.850357	0.583519	0.568975	0.568975	0.557138	0.549017	0.881992	0.569531	0.564704	0.564704	0.544559	0.540873		-0.0137255			0			0.175123	0.664665		0.000408497
clf	class	class_id	HMDB	clf_77-51-19-9_02 (06-12-2021_11-11-37)	[77, 51, 19]	['spectrum', 'collision_energy', 'ionization_mode_id', 'kingdom_id', 'superclass_id']	[87, 88, 179, 78, 159, 48, 80, 209, 23]	9	0	2500	0.5	25	TRUE	TRUE	FALSE	-1	30	128	0.001	0.881051	0.577629	0.576973	0.576973	0.575305	0.557732	0.873056	0.561012	0.534193	0.534193	0.529985	0.52529	0.942021	0.560547	0.57342	0.57342	0.566062	0.557675		-0.00416667			0			0.129493	0.709559		0.00894608
clf	class	class_id	HMDB	clf_77-51-19-9_02 (06-12-2021_11-40-37)	[77, 51, 19]	['spectrum', 'collision_energy', 'ionization_mode_id', 'kingdom_id', 'superclass_id']	[87, 88, 179, 78, 159, 48, 80, 209, 23]	9	0	2500	1	25	TRUE	TRUE	TRUE	-1	30	128	0.001	0.878751	0.576886	0.575316	0.575316	0.571586	0.550481	0.917495	0.554129	0.565815	0.565815	0.580851	0.540989	0.911331	0.554688	0.563167	0.563167	0.539814	0.533508		0.00473856			0			0.0922794	0.706985		0.00539216
clf	class	class_id	HMDB	clf_77-51-19-9_02 (06-12-2021_12-09-20)	[77, 51, 19]	['spectrum', 'collision_energy', 'ionization_mode_id', 'kingdom_id', 'superclass_id']	[87, 88, 179, 78, 159, 48, 80, 209, 23]	9	0	2500	1	25	TRUE	TRUE	FALSE	-1	30	128	0.001	0.881238	0.577581	0.576467	0.576467	0.568244	0.552798	0.851568	0.59654	0.582268	0.582268	0.564215	0.554164	0.88399	0.570703	0.567487	0.567487	0.532066	0.535701		0.0170752			0			0.0962827	0.710703		0.00465686
clf	class	class_id	HMDB	clf_127-84-31-9_02 (06-12-2021_12-22-35)	[127, 84, 31]	['spectrum', 'collision_energy', 'ionization_mode_id', 'kingdom_id', 'superclass_id']	[87, 88, 179, 78, 159, 48, 80, 209, 23]	9	0	2500	0.001	50	TRUE	TRUE	TRUE	-1	30	128	0.001	0.859158	0.594939	0.592597	0.592597	0.586349	0.574606	0.909364	0.594866	0.585186	0.585186	0.572198	0.571048	0.945479	0.529297	0.532203	0.532203	0.526573	0.522794		-0.0158497			0			-0.0704657	0.643464		-0.00351307
clf	class	class_id	HMDB	clf_127-84-31-9_02 (06-12-2021_12-29-41)	[127, 84, 31]	['spectrum', 'collision_energy', 'ionization_mode_id', 'kingdom_id', 'superclass_id']	[87, 88, 179, 78, 159, 48, 80, 209, 23]	9	0	2500	0.001	50	TRUE	TRUE	FALSE	-1	30	128	0.001	0.872734	0.58483	0.586455	0.586455	0.580076	0.563532	0.952096	0.548177	0.56647	0.56647	0.596692	0.548831	0.882963	0.551953	0.53559	0.53559	0.513886	0.517594		-0.00216503			0			-0.073366	0.614665		0.00294118
clf	class	class_id	HMDB	clf_127-84-31-9_02 (06-12-2021_12-36-28)	[127, 84, 31]	['spectrum', 'collision_energy', 'ionization_mode_id', 'kingdom_id', 'superclass_id']	[87, 88, 179, 78, 159, 48, 80, 209, 23]	9	0	2500	0.01	50	TRUE	TRUE	TRUE	-1	30	128	0.001	0.869302	0.587955	0.591195	0.591195	0.586382	0.565146	0.979866	0.559338	0.561123	0.561123	0.538638	0.541199	0.883423	0.567578	0.549558	0.549558	0.563141	0.534375		0.00281863			0			0.199469	0.723938		0.00837418
clf	class	class_id	HMDB	clf_127-84-31-9_02 (06-12-2021_12-43-06)	[127, 84, 31]	['spectrum', 'collision_energy', 'ionization_mode_id', 'kingdom_id', 'superclass_id']	[87, 88, 179, 78, 159, 48, 80, 209, 23]	9	0	2500	0.01	50	TRUE	TRUE	FALSE	-1	30	128	0.001	0.866054	0.592137	0.591481	0.591481	0.586928	0.579752	1.0151	0.530506	0.566948	0.566948	0.560665	0.557425	0.906223	0.579688	0.582783	0.582783	0.573007	0.57193		0.0103758			0			0.514665	0.700817		0.0134395
clf	class	class_id	HMDB	clf_127-84-31-9_02 (06-12-2021_12-49-56)	[127, 84, 31]	['spectrum', 'collision_energy', 'ionization_mode_id', 'kingdom_id', 'superclass_id']	[87, 88, 179, 78, 159, 48, 80, 209, 23]	9	0	2500	0.1	50	TRUE	TRUE	TRUE	-1	30	128	0.001	0.864145	0.589896	0.587114	0.587114	0.580338	0.566178	0.924827	0.556734	0.549438	0.549438	0.522503	0.523921	0.912959	0.553516	0.567706	0.567706	0.539296	0.543433		-0.00890523			0			-0.135907	0.698938		0.00236928
clf	class	class_id	HMDB	clf_127-84-31-9_02 (06-12-2021_12-56-47)	[127, 84, 31]	['spectrum', 'collision_energy', 'ionization_mode_id', 'kingdom_id', 'superclass_id']	[87, 88, 179, 78, 159, 48, 80, 209, 23]	9	0	2500	0.1	50	TRUE	TRUE	FALSE	-1	30	128	0.001	0.871146	0.58723	0.58599	0.58599	0.579237	0.561004	0.868125	0.574591	0.560052	0.560052	0.554477	0.540706	0.918039	0.556641	0.560504	0.560504	0.547415	0.539434		-0.00102124			0			0.188317	0.695915		-8.16993e-05
clf	class	class_id	HMDB	clf_127-84-31-9_02 (06-12-2021_13-03-39)	[127, 84, 31]	['spectrum', 'collision_energy', 'ionization_mode_id', 'kingdom_id', 'superclass_id']	[87, 88, 179, 78, 159, 48, 80, 209, 23]	9	0	2500	0.2	50	TRUE	TRUE	TRUE	-1	30	128	0.001	0.866882	0.589975	0.591478	0.591478	0.585105	0.572108	0.893698	0.559152	0.549538	0.549538	0.536074	0.533856	0.914331	0.541406	0.531985	0.531985	0.539365	0.52691		-0.00420752			0			-0.153554	0.700899		0.00343137
clf	class	class_id	HMDB	clf_127-84-31-9_02 (06-12-2021_13-10-26)	[127, 84, 31]	['spectrum', 'collision_energy', 'ionization_mode_id', 'kingdom_id', 'superclass_id']	[87, 88, 179, 78, 159, 48, 80, 209, 23]	9	0	2500	0.2	50	TRUE	TRUE	FALSE	-1	30	128	0.001	0.878111	0.583992	0.584037	0.584037	0.579406	0.57226	0.98202	0.527158	0.54194	0.54194	0.540361	0.536094	0.924764	0.561719	0.553742	0.553742	0.552595	0.547217		-0.000857843			0			-0.0726716	0.603431		0.00228758
clf	class	class_id	HMDB	clf_127-84-31-9_02 (06-12-2021_13-17-07)	[127, 84, 31]	['spectrum', 'collision_energy', 'ionization_mode_id', 'kingdom_id', 'superclass_id']	[87, 88, 179, 78, 159, 48, 80, 209, 23]	9	0	2500	0.5	50	TRUE	TRUE	TRUE	-1	30	128	0.001	0.871192	0.586715	0.588788	0.588788	0.588859	0.574775	0.924322	0.561384	0.565464	0.565464	0.570642	0.560313	0.907165	0.56875	0.572235	0.572235	0.557117	0.551134		-0.00294118			0			0.0517157	0.690359		-0.00821078
clf	class	class_id	HMDB	clf_127-84-31-9_02 (06-12-2021_13-23-49)	[127, 84, 31]	['spectrum', 'collision_energy', 'ionization_mode_id', 'kingdom_id', 'superclass_id']	[87, 88, 179, 78, 159, 48, 80, 209, 23]	9	0	2500	0.5	50	TRUE	TRUE	FALSE	-1	30	128	0.001	0.870505	0.585794	0.583619	0.583619	0.573487	0.547405	0.940364	0.547805	0.554625	0.554625	0.547609	0.527768	0.896245	0.592578	0.583482	0.583482	0.556696	0.545197		0.00755719			0			0.13558	0.61634		0.00645425
clf	class	class_id	HMDB	clf_127-84-31-9_02 (06-12-2021_13-30-40)	[127, 84, 31]	['spectrum', 'collision_energy', 'ionization_mode_id', 'kingdom_id', 'superclass_id']	[87, 88, 179, 78, 159, 48, 80, 209, 23]	9	0	2500	1	50	TRUE	TRUE	TRUE	-1	30	128	0.001	0.870959	0.581639	0.580767	0.580767	0.585341	0.561657	0.895077	0.564732	0.569845	0.569845	0.606177	0.55416	0.93695	0.524219	0.531649	0.531649	0.552278	0.52484		-0.0140114			0			-0.206985	0.616993		-0.00727124
clf	class	class_id	HMDB	clf_127-84-31-9_02 (06-12-2021_13-37-37)	[127, 84, 31]	['spectrum', 'collision_energy', 'ionization_mode_id', 'kingdom_id', 'superclass_id']	[87, 88, 179, 78, 159, 48, 80, 209, 23]	9	0	2500	1	50	TRUE	TRUE	FALSE	-1	30	128	0.001	0.878236	0.580093	0.581532	0.581532	0.582587	0.55495	0.907593	0.575707	0.582994	0.582994	0.532934	0.533872	0.924144	0.565234	0.566081	0.566081	0.570935	0.545695		-0.00404412			0			0.0778595	0.70625		-0.0106209
