# Supplementary material for: In Search of Disentanglement in Tandem Mass Spectrometry Datasets
Source: Biomolecules. 2023 Sep 4;13(9):1343. doi: 10.3390/biom13091343 (PMC10526774; doi:10.3390/biom13091343)
Supplement: Supplementary file 1 [file biomolecules-13-01343-s001.zip › Table S10.xlsx]

## Sheet: jointvae_mona
	name	dataset	full_model_name	layer_config	latent_spec	input_columns	param_temperature	param_limit	param_dropout	param_cont_min_capacity	param_cont_max_capacity	param_cont_n_iter	param_cont_gamma	param_disc_min_capacity	param_disc_max_capacity	param_disc_n_iter	param_disc_gamma	param_max_mz	param_min_intensity	param_max_num_peaks	param_normalize_intensity	param_normalize_mass	param_rescale_intensity	param_n_samples	param_n_epochs	param_batch_size	param_learning_rate	m_train_loss	m_train_kldiv	m_train_recon	m_train_kldiv_cont	m_train_kldiv_disc	m_train_cont_capacity_loss	m_train_disc_capacity_loss	m_train_cos_sim	m_train_eu_dist	m_train_per_chag	m_train_per_diff	m_train_avg_cos_sim	m_train_avg_eu_dist	m_train_avg_per_chag	m_train_avg_per_diff	m_valid_loss	m_valid_kldiv	m_valid_recon	m_valid_kldiv_cont	m_valid_kldiv_disc	m_valid_cont_capacity_loss	m_valid_disc_capacity_loss
0	jointvae_capacity	MoNA	jointvae_capacity_100-100-3-100-100_01 (25-12-2021_17-01-09)	[[100, 100, 3], [3, 100, 100]]	{'cont': 1, 'disc': [2, 6]}	['spectrum']	0.67	1	0	0	3	10000	5	0	3	10000	5	2500	0.001	50	TRUE	TRUE	FALSE	-1	30	128	0.001	16.5157	5.42242	15.457	{'kldiv_cont_0': 2.94798391337691}	{'kldiv_disc_0': 0.6871959682366213, 'kldiv_disc_1': 1.7872430214708603}	1.00637	0.0523384	0.966086	0.360025	13544.8	1.03639	0.878648	0.470888	128981	1.20875	16.6913	5.40286	15.6607	{'kldiv_cont_0': 2.9285435676574707}	{'kldiv_disc_0': 0.6871840953826904, 'kldiv_disc_1': 1.7871371079713871}	0.977681	0.0529274
1	jointvae_capacity	MoNA	jointvae_capacity_100-100-3-100-100_01 (25-12-2021_17-21-00)	[[100, 100, 3], [3, 100, 100]]	{'cont': 1, 'disc': [2, 6]}	['spectrum']	0.67	1	0	0	3	10000	5	0	5	10000	5	2500	0.001	50	TRUE	TRUE	FALSE	-1	30	128	0.001	16.5368	5.4211	15.511	{'kldiv_cont_0': 2.9428417710598302}	{'kldiv_disc_0': 0.6929327318005937, 'kldiv_disc_1': 1.785320636675478}	0.99253	0.0332665	0.962782	0.371734	14147.4	1.03219	0.878648	0.470888	128981	1.20875	16.784	5.33854	15.7251	{'kldiv_cont_0': 2.859961521931184}	{'kldiv_disc_0': 0.6930232231433575, 'kldiv_disc_1': 1.7855559159547856}	1.02725	0.0316376
2	jointvae_capacity	MoNA	jointvae_capacity_100-100-3-100-100_01 (25-12-2021_17-39-48)	[[100, 100, 3], [3, 100, 100]]	{'cont': 1, 'disc': [2, 6]}	['spectrum']	0.67	1	0	0	3	10000	5	0	10	10000	5	2500	0.001	50	TRUE	TRUE	FALSE	-1	30	128	0.001	16.5553	5.41073	15.4845	{'kldiv_cont_0': 2.934227245214536}	{'kldiv_disc_0': 0.69234844598513, 'kldiv_disc_1': 1.7841518023089535}	1.0287	0.0420321	0.962084	0.38033	10746.6	0.927932	0.878648	0.470888	128981	1.20875	16.9012	5.42569	15.701	{'kldiv_cont_0': 2.9496846076769705}	{'kldiv_disc_0': 0.6924090996766702, 'kldiv_disc_1': 1.7835984321740956}	1.15577	0.0444958
3	jointvae_capacity	MoNA	jointvae_capacity_100-100-3-100-100_01 (25-12-2021_17-58-11)	[[100, 100, 3], [3, 100, 100]]	{'cont': 1, 'disc': [2, 6]}	['spectrum']	0.67	1	0	0	5	10000	5	0	3	10000	5	2500	0.001	50	TRUE	TRUE	FALSE	-1	30	128	0.001	17.4454	7.54057	15.4903	{'kldiv_cont_0': 5.0695796169401754}	{'kldiv_disc_0': 0.6903360762741474, 'kldiv_disc_1': 1.7806584460514512}	1.88559	0.0695608	0.963862	0.383832	10911.1	0.893406	0.878648	0.470888	128981	1.20875	17.8682	7.60827	15.6985	{'kldiv_cont_0': 5.1367609317486105}	{'kldiv_disc_0': 0.6899479872141129, 'kldiv_disc_1': 1.7815611790388057}	2.10265	0.0669876
4	jointvae_capacity	MoNA	jointvae_capacity_100-100-3-100-100_01 (25-12-2021_18-14-50)	[[100, 100, 3], [3, 100, 100]]	{'cont': 1, 'disc': [2, 6]}	['spectrum']	0.67	1	0	0	5	10000	5	0	5	10000	5	2500	0.001	50	TRUE	TRUE	FALSE	-1	30	128	0.001	17.3686	7.23355	15.4763	{'kldiv_cont_0': 4.760818166162596}	{'kldiv_disc_0': 0.6891330674133435, 'kldiv_disc_1': 1.7835954124455156}	1.83139	0.060891	0.961968	0.372794	12720.4	1.00023	0.878648	0.470888	128981	1.20875	17.4925	7.24096	15.6804	{'kldiv_cont_0': 4.768720639057649}	{'kldiv_disc_0': 0.6887667362506573, 'kldiv_disc_1': 1.7834762304257123}	1.74883	0.0633186
5	jointvae_capacity	MoNA	jointvae_capacity_100-100-3-100-100_01 (25-12-2021_18-28-35)	[[100, 100, 3], [3, 100, 100]]	{'cont': 1, 'disc': [2, 6]}	['spectrum']	0.67	1	0	0	5	10000	5	0	10	10000	5	2500	0.001	50	TRUE	TRUE	FALSE	-1	30	128	0.001	18.8576	6.91206	15.4438	{'kldiv_cont_0': 4.434669718513176}	{'kldiv_disc_0': 0.6887199438470749, 'kldiv_disc_1': 1.7886666932950126}	3.37613	0.0376002	0.96524	0.364593	10280.2	0.947526	0.878648	0.470888	128981	1.20875	18.5817	6.92399	15.6546	{'kldiv_cont_0': 4.446601274685982}	{'kldiv_disc_0': 0.6885482317362076, 'kldiv_disc_1': 1.7888426169370995}	2.88953	0.0375792
6	jointvae_capacity	MoNA	jointvae_capacity_100-100-3-100-100_01 (25-12-2021_18-48-26)	[[100, 100, 3], [3, 100, 100]]	{'cont': 1, 'disc': [2, 6]}	['spectrum']	0.67	1	0	0	10	10000	5	0	3	10000	5	2500	0.001	50	TRUE	TRUE	FALSE	-1	30	128	0.001	19.4564	12.7359	15.523	{'kldiv_cont_0': 10.2591162231016}	{'kldiv_disc_0': 0.6876775112968257, 'kldiv_disc_1': 1.7891356145650812}	3.89299	0.0404678	0.961972	0.37957	13375.7	0.965642	0.878648	0.470888	128981	1.20875	18.8259	12.5013	15.7304	{'kldiv_cont_0': 10.02386790055495}	{'kldiv_disc_0': 0.6878527739109137, 'kldiv_disc_1': 1.789585293867649}	3.05814	0.037343
7	jointvae_capacity	MoNA	jointvae_capacity_100-100-3-100-100_01 (25-12-2021_19-08-15)	[[100, 100, 3], [3, 100, 100]]	{'cont': 1, 'disc': [2, 6]}	['spectrum']	0.67	1	0	0	10	10000	5	0	5	10000	5	2500	0.001	50	TRUE	TRUE	FALSE	-1	30	128	0.001	20.3768	12.3146	15.506	{'kldiv_cont_0': 9.839850463174013}	{'kldiv_disc_0': 0.6915764529847596, 'kldiv_disc_1': 1.7831795784401308}	4.82008	0.0507532	0.962543	0.377232	13372.8	0.973051	0.878648	0.470888	128981	1.20875	20.4187	12.3051	15.7163	{'kldiv_cont_0': 9.83193424420479}	{'kldiv_disc_0': 0.691538949807485, 'kldiv_disc_1': 1.781672994295756}	4.64394	0.0584736
8	jointvae_capacity	MoNA	jointvae_capacity_100-100-3-100-100_01 (25-12-2021_19-27-36)	[[100, 100, 3], [3, 100, 100]]	{'cont': 1, 'disc': [2, 6]}	['spectrum']	0.67	1	0	0	10	10000	5	0	10	10000	5	2500	0.001	50	TRUE	TRUE	FALSE	-1	30	128	0.001	20.0827	12.1491	15.5322	{'kldiv_cont_0': 9.676860818829374}	{'kldiv_disc_0': 0.6876871569774355, 'kldiv_disc_1': 1.7845282730715215}	4.48709	0.0634562	0.961347	0.379025	14707.4	0.972896	0.878648	0.470888	128981	1.20875	19.9111	12.1283	15.7373	{'kldiv_cont_0': 9.656691490075527}	{'kldiv_disc_0': 0.6880342868658212, 'kldiv_disc_1': 1.7835320509397066}	4.10714	0.0667016
9	jointvae_capacity	MoNA	jointvae_capacity_100-200-3-200-100_01 (25-12-2021_19-40-24)	[[100, 200, 3], [3, 200, 100]]	{'cont': 1, 'disc': [2, 6]}	['spectrum']	0.67	1	0	0	3	10000	5	0	3	10000	5	2500	0.001	50	TRUE	TRUE	FALSE	-1	30	128	0.001	16.462	5.3553	15.3956	{'kldiv_cont_0': 2.879429785615534}	{'kldiv_disc_0': 0.6888181415560097, 'kldiv_disc_1': 1.787055579327475}	1.02124	0.0451648	0.967509	0.350736	9999.1	0.965331	0.878648	0.470888	128981	1.20875	16.6429	5.31828	15.6022	{'kldiv_cont_0': 2.842343012491862}	{'kldiv_disc_0': 0.6891694771937835, 'kldiv_disc_1': 1.786772220562666}	0.995933	0.0448249
10	jointvae_capacity	MoNA	jointvae_capacity_100-200-3-200-100_01 (25-12-2021_19-57-52)	[[100, 200, 3], [3, 200, 100]]	{'cont': 1, 'disc': [2, 6]}	['spectrum']	0.67	1	0	0	3	10000	5	0	5	10000	5	2500	0.001	50	TRUE	TRUE	FALSE	-1	30	128	0.001	16.7523	5.41182	15.4299	{'kldiv_cont_0': 2.9368200896074175}	{'kldiv_disc_0': 0.6869903512884277, 'kldiv_disc_1': 1.78801320180524}	1.2729	0.0495156	0.964935	0.35673	11178	0.984657	0.878648	0.470888	128981	1.20875	16.7388	5.41523	15.642	{'kldiv_cont_0': 2.940237039174789}	{'kldiv_disc_0': 0.6864714072300837, 'kldiv_disc_1': 1.7885227570166955}	1.04728	0.0495625
11	jointvae_capacity	MoNA	jointvae_capacity_100-200-3-200-100_01 (25-12-2021_20-16-47)	[[100, 200, 3], [3, 200, 100]]	{'cont': 1, 'disc': [2, 6]}	['spectrum']	0.67	1	0	0	3	10000	5	0	10	10000	5	2500	0.001	50	TRUE	TRUE	FALSE	-1	30	128	0.001	16.4095	5.40457	15.4167	{'kldiv_cont_0': 2.929026782862047}	{'kldiv_disc_0': 0.6903119734275522, 'kldiv_disc_1': 1.7852301358617624}	0.945973	0.0468228	0.965654	0.353525	10491.2	1.00359	0.878648	0.470888	128981	1.20875	16.6883	5.33069	15.6221	{'kldiv_cont_0': 2.8545208405225706}	{'kldiv_disc_0': 0.6907874804276687, 'kldiv_disc_1': 1.785377902862353}	1.02246	0.0437063
12	jointvae_capacity	MoNA	jointvae_capacity_100-200-3-200-100_01 (25-12-2021_20-36-06)	[[100, 200, 3], [3, 200, 100]]	{'cont': 1, 'disc': [2, 6]}	['spectrum']	0.67	1	0	0	5	10000	5	0	3	10000	5	2500	0.001	50	TRUE	TRUE	FALSE	-1	30	128	0.001	17.2152	7.31772	15.3907	{'kldiv_cont_0': 4.849160955212181}	{'kldiv_disc_0': 0.6877552968955404, 'kldiv_disc_1': 1.7808032037225165}	1.7427	0.0817409	0.967444	0.357807	7695.54	0.766678	0.878648	0.470888	128981	1.20875	17.1587	7.26424	15.5988	{'kldiv_cont_0': 4.795499985034649}	{'kldiv_disc_0': 0.6869872808456421, 'kldiv_disc_1': 1.78175543821775}	1.4791	0.0808197
13	jointvae_capacity	MoNA	jointvae_capacity_100-200-3-200-100_01 (25-12-2021_20-55-07)	[[100, 200, 3], [3, 200, 100]]	{'cont': 1, 'disc': [2, 6]}	['spectrum']	0.67	1	0	0	5	10000	5	0	5	10000	5	2500	0.001	50	TRUE	TRUE	FALSE	-1	30	128	0.001	17.7521	7.68701	15.4499	{'kldiv_cont_0': 5.214421100661176}	{'kldiv_disc_0': 0.6929582012216763, 'kldiv_disc_1': 1.779626482117218}	2.24056	0.0616099	0.965617	0.367911	11415.6	0.775717	0.878648	0.470888	128981	1.20875	18.2237	7.75741	15.6562	{'kldiv_cont_0': 5.285047237689678}	{'kldiv_disc_0': 0.6929968809470152, 'kldiv_disc_1': 1.7793707450230916}	2.50486	0.0626952
14	jointvae_capacity	MoNA	jointvae_capacity_100-200-3-200-100_01 (25-12-2021_21-14-17)	[[100, 200, 3], [3, 200, 100]]	{'cont': 1, 'disc': [2, 6]}	['spectrum']	0.67	1	0	0	5	10000	5	0	10	10000	5	2500	0.001	50	TRUE	TRUE	FALSE	-1	30	128	0.001	17.6404	7.35235	15.4685	{'kldiv_cont_0': 4.874845504201731}	{'kldiv_disc_0': 0.6895356088841786, 'kldiv_disc_1': 1.7879704231394133}	2.13491	0.0370032	0.96513	0.359143	11330.8	0.999543	0.878648	0.470888	128981	1.20875	17.6222	7.31754	15.6736	{'kldiv_cont_0': 4.8398775932116385}	{'kldiv_disc_0': 0.6898605838800088, 'kldiv_disc_1': 1.787802259127299}	1.91242	0.0362191
15	jointvae_capacity	MoNA	jointvae_capacity_100-200-3-200-100_01 (25-12-2021_21-27-58)	[[100, 200, 3], [3, 200, 100]]	{'cont': 1, 'disc': [2, 6]}	['spectrum']	0.67	1	0	0	10	10000	5	0	3	10000	5	2500	0.001	50	TRUE	TRUE	FALSE	-1	30	128	0.001	19.8261	12.4154	15.4689	{'kldiv_cont_0': 9.94883437844262}	{'kldiv_disc_0': 0.6885447030469932, 'kldiv_disc_1': 1.777977723169718}	4.26528	0.0919212	0.964332	0.362018	15441.6	0.977337	0.878648	0.470888	128981	1.20875	20.5521	12.6616	15.677	{'kldiv_cont_0': 10.19777581630609}	{'kldiv_disc_0': 0.6863390360123072, 'kldiv_disc_1': 1.7774813297467353}	4.76967	0.105432
16	jointvae_capacity	MoNA	jointvae_capacity_100-200-3-200-100_01 (25-12-2021_21-47-09)	[[100, 200, 3], [3, 200, 100]]	{'cont': 1, 'disc': [2, 6]}	['spectrum']	0.67	1	0	0	10	10000	5	0	5	10000	5	2500	0.001	50	TRUE	TRUE	FALSE	-1	30	128	0.001	19.8862	12.485	15.4227	{'kldiv_cont_0': 10.007014531183634}	{'kldiv_disc_0': 0.6889149557803468, 'kldiv_disc_1': 1.789074157774099}	4.42892	0.0345878	0.965898	0.357794	12180.9	0.980551	0.878648	0.470888	128981	1.20875	20.5209	12.4983	15.631	{'kldiv_cont_0': 10.020324022341997}	{'kldiv_disc_0': 0.6893481291257418, 'kldiv_disc_1': 1.7886297672222822}	4.85528	0.0346439
17	jointvae_capacity	MoNA	jointvae_capacity_100-200-3-200-100_01 (25-12-2021_22-06-21)	[[100, 200, 3], [3, 200, 100]]	{'cont': 1, 'disc': [2, 6]}	['spectrum']	0.67	1	0	0	10	10000	5	0	10	10000	5	2500	0.001	50	TRUE	TRUE	FALSE	-1	30	128	0.001	21.2757	11.9171	15.5189	{'kldiv_cont_0': 9.440657648084311}	{'kldiv_disc_0': 0.6895976194463329, 'kldiv_disc_1': 1.7868091784775746}	5.71428	0.0424994	0.960246	0.377876	15150.1	1.04611	0.878648	0.470888	128981	1.20875	20.8199	12.1459	15.7351	{'kldiv_cont_0': 9.67096889936007}	{'kldiv_disc_0': 0.6889024468568655, 'kldiv_disc_1': 1.786045539073455}	5.03499	0.0497935
18	jointvae_capacity	MoNA	jointvae_capacity_100-400-3-400-100_01 (25-12-2021_22-26-03)	[[100, 400, 3], [3, 400, 100]]	{'cont': 1, 'disc': [2, 6]}	['spectrum']	0.67	1	0	0	3	10000	5	0	3	10000	5	2500	0.001	50	TRUE	TRUE	FALSE	-1	30	128	0.001	16.4851	5.48448	15.3638	{'kldiv_cont_0': 3.0152739203968473}	{'kldiv_disc_0': 0.6885531694919814, 'kldiv_disc_1': 1.780652488521786}	1.04275	0.0785051	0.968769	0.341565	10107	0.909936	0.878648	0.470888	128981	1.20875	16.5709	5.4872	15.5652	{'kldiv_cont_0': 3.0192065116686697}	{'kldiv_disc_0': 0.6890261264947745, 'kldiv_disc_1': 1.778968334197998}	0.921135	0.084561
19	jointvae_capacity	MoNA	jointvae_capacity_100-400-3-400-100_01 (25-12-2021_22-40-27)	[[100, 400, 3], [3, 400, 100]]	{'cont': 1, 'disc': [2, 6]}	['spectrum']	0.67	1	0	0	3	10000	5	0	5	10000	5	2500	0.001	50	TRUE	TRUE	FALSE	-1	30	128	0.001	16.9478	5.21464	15.4057	{'kldiv_cont_0': 2.7383950251347855}	{'kldiv_disc_0': 0.6886111857742945, 'kldiv_disc_1': 1.7876323437774586}	1.49876	0.0433157	0.966613	0.35691	11291.1	1.00761	0.878648	0.470888	128981	1.20875	17.2403	5.19108	15.619	{'kldiv_cont_0': 2.716888433847672}	{'kldiv_disc_0': 0.687768266751216, 'kldiv_disc_1': 1.7864281275333502}	1.56777	0.0535515
20	jointvae_capacity	MoNA	jointvae_capacity_100-400-3-400-100_01 (25-12-2021_22-56-00)	[[100, 400, 3], [3, 400, 100]]	{'cont': 1, 'disc': [2, 6]}	['spectrum']	0.67	1	0	0	3	10000	5	0	10	10000	5	2500	0.001	50	TRUE	TRUE	FALSE	-1	30	128	0.001	16.4272	5.50119	15.4479	{'kldiv_cont_0': 3.0223047361563964}	{'kldiv_disc_0': 0.6927540171607578, 'kldiv_disc_1': 1.786126640170009}	0.949158	0.0301301	0.96558	0.363751	12766.6	0.925333	0.878648	0.470888	128981	1.20875	16.649	5.4411	15.657	{'kldiv_cont_0': 2.963745172207172}	{'kldiv_disc_0': 0.6924094939843203, 'kldiv_disc_1': 1.7849433452655108}	0.954292	0.0377692
21	jointvae_capacity	MoNA	jointvae_capacity_100-400-3-400-100_01 (25-12-2021_23-14-23)	[[100, 400, 3], [3, 400, 100]]	{'cont': 1, 'disc': [2, 6]}	['spectrum']	0.67	1	0	0	5	10000	5	0	3	10000	5	2500	0.001	50	TRUE	TRUE	FALSE	-1	30	128	0.001	17.2799	7.44284	15.4289	{'kldiv_cont_0': 4.970043328275155}	{'kldiv_disc_0': 0.6904794116791639, 'kldiv_disc_1': 1.782312806857289}	1.79042	0.0605723	0.965686	0.363795	9833.46	0.755686	0.878648	0.470888	128981	1.20875	17.2458	7.43262	15.6421	{'kldiv_cont_0': 4.959403612674811}	{'kldiv_disc_0': 0.6908818437502935, 'kldiv_disc_1': 1.7823318915489392}	1.54517	0.0584648
22	jointvae_capacity	MoNA	jointvae_capacity_100-400-3-400-100_01 (25-12-2021_23-31-40)	[[100, 400, 3], [3, 400, 100]]	{'cont': 1, 'disc': [2, 6]}	['spectrum']	0.67	1	0	0	5	10000	5	0	5	10000	5	2500	0.001	50	TRUE	TRUE	FALSE	-1	30	128	0.001	17.4307	7.56264	15.4418	{'kldiv_cont_0': 5.086447534918925}	{'kldiv_disc_0': 0.6931471821850936, 'kldiv_disc_1': 1.7830500868252825}	1.94534	0.043547	0.96558	0.354979	11983.1	0.910388	0.878648	0.470888	128981	1.20875	17.2176	7.54119	15.6482	{'kldiv_cont_0': 5.065288421435234}	{'kldiv_disc_0': 0.6931471824645996, 'kldiv_disc_1': 1.7827499126776671}	1.52429	0.0450478
23	jointvae_capacity	MoNA	jointvae_capacity_100-400-3-400-100_01 (25-12-2021_23-49-21)	[[100, 400, 3], [3, 400, 100]]	{'cont': 1, 'disc': [2, 6]}	['spectrum']	0.67	1	0	0	5	10000	5	0	10	10000	5	2500	0.001	50	TRUE	TRUE	FALSE	-1	30	128	0.001	17.3328	7.5444	15.3911	{'kldiv_cont_0': 5.071288183733279}	{'kldiv_disc_0': 0.6900368810818036, 'kldiv_disc_1': 1.7830708795527361}	1.8828	0.0589946	0.967873	0.340113	12953.3	1.0168	0.878648	0.470888	128981	1.20875	17.5124	7.41195	15.6019	{'kldiv_cont_0': 4.939576356838911}	{'kldiv_disc_0': 0.6901182364194821, 'kldiv_disc_1': 1.7822523728395119}	1.84785	0.0626802
24	jointvae_capacity	MoNA	jointvae_capacity_100-400-3-400-100_01 (26-12-2021_00-04-52)	[[100, 400, 3], [3, 400, 100]]	{'cont': 1, 'disc': [2, 6]}	['spectrum']	0.67	1	0	0	10	10000	5	0	3	10000	5	2500	0.001	50	TRUE	TRUE	FALSE	-1	30	128	0.001	21.0382	12.7346	15.433	{'kldiv_cont_0': 10.262989921279138}	{'kldiv_disc_0': 0.6913290036381479, 'kldiv_disc_1': 1.7802736651575999}	5.53867	0.06652	0.965251	0.358027	10651.7	0.923004	0.878648	0.470888	128981	1.20875	19.6514	12.7381	15.6375	{'kldiv_cont_0': 10.26589053716415}	{'kldiv_disc_0': 0.6911783019701639, 'kldiv_disc_1': 1.7810528125518408}	3.95048	0.0633778
25	jointvae_capacity	MoNA	jointvae_capacity_100-400-3-400-100_01 (26-12-2021_00-19-22)	[[100, 400, 3], [3, 400, 100]]	{'cont': 1, 'disc': [2, 6]}	['spectrum']	0.67	1	0	0	10	10000	5	0	5	10000	5	2500	0.001	50	TRUE	TRUE	FALSE	-1	30	128	0.001	20.5874	11.68	15.459	{'kldiv_cont_0': 9.204903903907516}	{'kldiv_disc_0': 0.6890810058656359, 'kldiv_disc_1': 1.7859693740484723}	5.07912	0.0492815	0.965885	0.354182	15502.4	1.02499	0.878648	0.470888	128981	1.20875	20.8972	11.5143	15.6646	{'kldiv_cont_0': 9.038907662416117}	{'kldiv_disc_0': 0.6885504783728184, 'kldiv_disc_1': 1.786861083446405}	5.1852	0.0474755
26	jointvae_capacity	MoNA	jointvae_capacity_100-400-3-400-100_01 (26-12-2021_00-36-49)	[[100, 400, 3], [3, 400, 100]]	{'cont': 1, 'disc': [2, 6]}	['spectrum']	0.67	1	0	0	10	10000	5	0	10	10000	5	2500	0.001	50	TRUE	TRUE	FALSE	-1	30	128	0.001	20.7193	11.875	15.4996	{'kldiv_cont_0': 9.404784313260041}	{'kldiv_disc_0': 0.6874743108872372, 'kldiv_disc_1': 1.7827633092439747}	5.14641	0.0733453	0.961772	0.380479	14763	1.0472	0.878648	0.470888	128981	1.20875	20.0773	12.0049	15.7098	{'kldiv_cont_0': 9.535050245431753}	{'kldiv_disc_0': 0.6869772932468317, 'kldiv_disc_1': 1.78289100757012}	4.29233	0.0751918
27	jointvae_capacity	MoNA	jointvae_capacity_100-800-3-800-100_01 (26-12-2021_00-54-20)	[[100, 800, 3], [3, 800, 100]]	{'cont': 1, 'disc': [2, 6]}	['spectrum']	0.67	1	0	0	3	10000	5	0	3	10000	5	2500	0.001	50	TRUE	TRUE	FALSE	-1	30	128	0.001	16.5212	5.43205	15.4175	{'kldiv_cont_0': 2.9575905788685484}	{'kldiv_disc_0': 0.6918322840860552, 'kldiv_disc_1': 1.782629720351341}	1.05147	0.0522233	0.965659	0.364092	9162.03	1.02898	0.878648	0.470888	128981	1.20875	16.8683	5.40921	15.6332	{'kldiv_cont_0': 2.935373923717401}	{'kldiv_disc_0': 0.6916048939411457, 'kldiv_disc_1': 1.782227289982331}	1.17974	0.0553723
28	jointvae_capacity	MoNA	jointvae_capacity_100-800-3-800-100_01 (26-12-2021_01-11-01)	[[100, 800, 3], [3, 800, 100]]	{'cont': 1, 'disc': [2, 6]}	['spectrum']	0.67	1	0	0	3	10000	5	0	5	10000	5	2500	0.001	50	TRUE	TRUE	FALSE	-1	30	128	0.001	16.4234	5.4221	15.4125	{'kldiv_cont_0': 2.9479323396369694}	{'kldiv_disc_0': 0.6917484668187212, 'kldiv_disc_1': 1.7824232330914818}	0.957288	0.0536749	0.966827	0.354237	10194.2	1.00704	0.878648	0.470888	128981	1.20875	16.6049	5.40397	15.6172	{'kldiv_cont_0': 2.9299846245692325}	{'kldiv_disc_0': 0.6916704315405625, 'kldiv_disc_1': 1.7823121700531397}	0.933132	0.0546203
29	jointvae_capacity	MoNA	jointvae_capacity_100-800-3-800-100_01 (26-12-2021_01-27-36)	[[100, 800, 3], [3, 800, 100]]	{'cont': 1, 'disc': [2, 6]}	['spectrum']	0.67	1	0	0	3	10000	5	0	10	10000	5	2500	0.001	50	TRUE	TRUE	FALSE	-1	30	128	0.001	16.6926	5.48419	15.3637	{'kldiv_cont_0': 3.006878455945783}	{'kldiv_disc_0': 0.6910009556750201, 'kldiv_disc_1': 1.7863057228493104}	1.29082	0.038	0.967486	0.345211	9645.03	0.994106	0.878648	0.470888	128981	1.20875	16.8777	5.50587	15.5655	{'kldiv_cont_0': 3.0268346652006493}	{'kldiv_disc_0': 0.6916863765472021, 'kldiv_disc_1': 1.787344944782746}	1.28286	0.0293767
30	jointvae_capacity	MoNA	jointvae_capacity_100-800-3-800-100_01 (26-12-2021_01-44-30)	[[100, 800, 3], [3, 800, 100]]	{'cont': 1, 'disc': [2, 6]}	['spectrum']	0.67	1	0	0	5	10000	5	0	3	10000	5	2500	0.001	50	TRUE	TRUE	FALSE	-1	30	128	0.001	17.2607	7.29422	15.3686	{'kldiv_cont_0': 4.820689514681155}	{'kldiv_disc_0': 0.6909136464699211, 'kldiv_disc_1': 1.7826198574247283}	1.83529	0.0568658	0.966801	0.359063	7566.27	0.701704	0.878648	0.470888	128981	1.20875	17.6697	7.23337	15.5732	{'kldiv_cont_0': 4.758456615301279}	{'kldiv_disc_0': 0.691161111379281, 'kldiv_disc_1': 1.7837484219135382}	2.04652	0.0499857
31	jointvae_capacity	MoNA	jointvae_capacity_100-800-3-800-100_01 (26-12-2021_02-00-13)	[[100, 800, 3], [3, 800, 100]]	{'cont': 1, 'disc': [2, 6]}	['spectrum']	0.67	1	0	0	5	10000	5	0	5	10000	5	2500	0.001	50	TRUE	TRUE	FALSE	-1	30	128	0.001	17.2951	7.37315	15.4056	{'kldiv_cont_0': 4.895163286752466}	{'kldiv_disc_0': 0.691407021855693, 'kldiv_disc_1': 1.7865816772612988}	1.85483	0.0345899	0.96544	0.361715	8285.1	0.893443	0.878648	0.470888	128981	1.20875	17.3961	7.31206	15.6102	{'kldiv_cont_0': 4.833790510128706}	{'kldiv_disc_0': 0.6910346761727945, 'kldiv_disc_1': 1.7872332151119525}	1.75271	0.0331939
32	jointvae_capacity	MoNA	jointvae_capacity_100-800-3-800-100_01 (26-12-2021_02-17-20)	[[100, 800, 3], [3, 800, 100]]	{'cont': 1, 'disc': [2, 6]}	['spectrum']	0.67	1	0	0	5	10000	5	0	10	10000	5	2500	0.001	50	TRUE	TRUE	FALSE	-1	30	128	0.001	17.2982	7.36112	15.4983	{'kldiv_cont_0': 4.881609393731371}	{'kldiv_disc_0': 0.6931471824645996, 'kldiv_disc_1': 1.7863678163548566}	1.77292	0.0269584	0.963071	0.373693	13023	1.0203	0.878648	0.470888	128981	1.20875	17.7739	7.26982	15.7069	{'kldiv_cont_0': 4.790042547079233}	{'kldiv_disc_0': 0.6931471824645996, 'kldiv_disc_1': 1.7866274515787761}	2.04134	0.0256601
33	jointvae_capacity	MoNA	jointvae_capacity_100-800-3-800-100_01 (26-12-2021_02-33-19)	[[100, 800, 3], [3, 800, 100]]	{'cont': 1, 'disc': [2, 6]}	['spectrum']	0.67	1	0	0	10	10000	5	0	3	10000	5	2500	0.001	50	TRUE	TRUE	FALSE	-1	30	128	0.001	18.9116	12.6763	15.3344	{'kldiv_cont_0': 10.204511785563103}	{'kldiv_disc_0': 0.6886994031641156, 'kldiv_disc_1': 1.7830869445767241}	3.51154	0.0656016	0.967243	0.353272	5770.59	0.702313	0.878648	0.470888	128981	1.20875	19.0167	12.7612	15.5367	{'kldiv_cont_0': 10.288493156433105}	{'kldiv_disc_0': 0.6891756516236526, 'kldiv_disc_1': 1.7835256258646648}	3.41898	0.0610269
34	jointvae_capacity	MoNA	jointvae_capacity_100-800-3-800-100_01 (26-12-2021_02-49-46)	[[100, 800, 3], [3, 800, 100]]	{'cont': 1, 'disc': [2, 6]}	['spectrum']	0.67	1	0	0	10	10000	5	0	5	10000	5	2500	0.001	50	TRUE	TRUE	FALSE	-1	30	128	0.001	19.5045	12.2957	15.4723	{'kldiv_cont_0': 9.820214633785127}	{'kldiv_disc_0': 0.6898444745632856, 'kldiv_disc_1': 1.7856160508510237}	3.98495	0.0472307	0.964918	0.365369	10988.8	1.02119	0.878648	0.470888	128981	1.20875	19.9913	12.3836	15.6852	{'kldiv_cont_0': 9.907562793829502}	{'kldiv_disc_0': 0.6898765991895627, 'kldiv_disc_1': 1.7861666954480684}	4.26179	0.0443169
35	jointvae_capacity	MoNA	jointvae_capacity_100-800-3-800-100_01 (26-12-2021_03-04-25)	[[100, 800, 3], [3, 800, 100]]	{'cont': 1, 'disc': [2, 6]}	['spectrum']	0.67	1	0	0	10	10000	5	0	10	10000	5	2500	0.001	50	TRUE	TRUE	FALSE	-1	30	128	0.001	20.3748	12.4017	15.4475	{'kldiv_cont_0': 9.924780926698817}	{'kldiv_disc_0': 0.6909051570355682, 'kldiv_disc_1': 1.7860205086845586}	4.88734	0.0399051	0.964919	0.359026	12187.2	1.01224	0.878648	0.470888	128981	1.20875	20.3412	12.6053	15.6446	{'kldiv_cont_0': 10.128792273692596}	{'kldiv_disc_0': 0.690808511697329, 'kldiv_disc_1': 1.7857263882954915}	4.6547	0.0418589
36	jointvae_capacity	MoNA	jointvae_capacity_100-1600-3-1600-100_01 (26-12-2021_03-24-15)	[[100, 1600, 3], [3, 1600, 100]]	{'cont': 1, 'disc': [2, 6]}	['spectrum']	0.67	1	0	0	3	10000	5	0	3	10000	5	2500	0.001	50	TRUE	TRUE	FALSE	-1	30	128	0.001	16.5871	5.32695	15.416	{'kldiv_cont_0': 2.8500295864878895}	{'kldiv_disc_0': 0.6900043429551342, 'kldiv_disc_1': 1.786919564602663}	1.13123	0.0399138	0.964997	0.368396	8710.8	1.03466	0.878648	0.470888	128981	1.20875	16.7859	5.34089	15.6249	{'kldiv_cont_0': 2.8650899667006273}	{'kldiv_disc_0': 0.689028602380019, 'kldiv_disc_1': 1.7867724773211358}	1.11548	0.0455279
37	jointvae_capacity	MoNA	jointvae_capacity_100-1600-3-1600-100_01 (26-12-2021_03-40-48)	[[100, 1600, 3], [3, 1600, 100]]	{'cont': 1, 'disc': [2, 6]}	['spectrum']	0.67	1	0	0	3	10000	5	0	5	10000	5	2500	0.001	50	TRUE	TRUE	FALSE	-1	30	128	0.001	17.0824	5.18766	15.3775	{'kldiv_cont_0': 2.712809228114478}	{'kldiv_disc_0': 0.6885404590285816, 'kldiv_disc_1': 1.7863107891742398}	1.65462	0.0502771	0.967606	0.348968	10262	1.01582	0.878648	0.470888	128981	1.20875	17.1302	5.19089	15.595	{'kldiv_cont_0': 2.7161603279602833}	{'kldiv_disc_0': 0.6882167458534241, 'kldiv_disc_1': 1.7865144472855787}	1.4844	0.0508773
38	jointvae_capacity	MoNA	jointvae_capacity_100-1600-3-1600-100_01 (26-12-2021_03-57-43)	[[100, 1600, 3], [3, 1600, 100]]	{'cont': 1, 'disc': [2, 6]}	['spectrum']	0.67	1	0	0	3	10000	5	0	10	10000	5	2500	0.001	50	TRUE	TRUE	FALSE	-1	30	128	0.001	16.7376	5.42586	15.3788	{'kldiv_cont_0': 2.948278744363282}	{'kldiv_disc_0': 0.6910174910376528, 'kldiv_disc_1': 1.7865641994744643}	1.32218	0.0366249	0.967293	0.347886	9315.77	1.02535	0.878648	0.470888	128981	1.20875	16.9917	5.49404	15.5848	{'kldiv_cont_0': 3.0156381863814135}	{'kldiv_disc_0': 0.6913772653310727, 'kldiv_disc_1': 1.7870259988002288}	1.37443	0.032517
39	jointvae_capacity	MoNA	jointvae_capacity_100-1600-3-1600-100_01 (26-12-2021_04-15-39)	[[100, 1600, 3], [3, 1600, 100]]	{'cont': 1, 'disc': [2, 6]}	['spectrum']	0.67	1	0	0	5	10000	5	0	3	10000	5	2500	0.001	50	TRUE	TRUE	FALSE	-1	30	128	0.001	17.3198	7.19986	15.3598	{'kldiv_cont_0': 4.725492458410587}	{'kldiv_disc_0': 0.6910368646434994, 'kldiv_disc_1': 1.783332507467773}	1.9073	0.0526865	0.966759	0.355358	7173.03	0.816598	0.878648	0.470888	128981	1.20875	17.2263	7.23648	15.5658	{'kldiv_cont_0': 4.762057206569573}	{'kldiv_disc_0': 0.6909048710113916, 'kldiv_disc_1': 1.783520655754285}	1.6081	0.0524058
40	jointvae_capacity	MoNA	jointvae_capacity_100-1600-3-1600-100_01 (26-12-2021_04-32-37)	[[100, 1600, 3], [3, 1600, 100]]	{'cont': 1, 'disc': [2, 6]}	['spectrum']	0.67	1	0	0	5	10000	5	0	5	10000	5	2500	0.001	50	TRUE	TRUE	FALSE	-1	30	128	0.001	17.7898	7.20485	15.4374	{'kldiv_cont_0': 4.727194923588707}	{'kldiv_disc_0': 0.691282282750464, 'kldiv_disc_1': 1.7863771484996622}	2.31611	0.0362362	0.964639	0.360598	9428.78	0.898374	0.878648	0.470888	128981	1.20875	18.2284	7.16364	15.6493	{'kldiv_cont_0': 4.686234951019287}	{'kldiv_disc_0': 0.69203508970065, 'kldiv_disc_1': 1.7853671006667309}	2.54151	0.0375225
41	jointvae_capacity	MoNA	jointvae_capacity_100-1600-3-1600-100_01 (26-12-2021_04-47-38)	[[100, 1600, 3], [3, 1600, 100]]	{'cont': 1, 'disc': [2, 6]}	['spectrum']	0.67	1	0	0	5	10000	5	0	10	10000	5	2500	0.001	50	TRUE	TRUE	FALSE	-1	30	128	0.001	17.8608	7.13752	15.3758	{'kldiv_cont_0': 4.6616360190884585}	{'kldiv_disc_0': 0.6915193913550338, 'kldiv_disc_1': 1.7843596921296918}	2.43987	0.0451379	0.96563	0.352477	9807.66	0.90063	0.878648	0.470888	128981	1.20875	18.1304	7.09365	15.5912	{'kldiv_cont_0': 4.617468247046838}	{'kldiv_disc_0': 0.691466490427653, 'kldiv_disc_1': 1.7847167345193715}	2.49559	0.0436172
42	jointvae_capacity	MoNA	jointvae_capacity_100-1600-3-1600-100_01 (26-12-2021_05-07-04)	[[100, 1600, 3], [3, 1600, 100]]	{'cont': 1, 'disc': [2, 6]}	['spectrum']	0.67	1	0	0	10	10000	5	0	3	10000	5	2500	0.001	50	TRUE	TRUE	FALSE	-1	30	128	0.001	19.1923	12.2319	15.3506	{'kldiv_cont_0': 9.75668939252811}	{'kldiv_disc_0': 0.6911289793944723, 'kldiv_disc_1': 1.7840815142478361}	3.79323	0.0484809	0.967868	0.349293	6401.95	0.781306	0.878648	0.470888	128981	1.20875	19.3384	12.0885	15.5615	{'kldiv_cont_0': 9.612632604745718}	{'kldiv_disc_0': 0.6914682311889453, 'kldiv_disc_1': 1.7844206920036902}	3.7319	0.0450887
43	jointvae_capacity	MoNA	jointvae_capacity_100-1600-3-1600-100_01 (26-12-2021_05-26-06)	[[100, 1600, 3], [3, 1600, 100]]	{'cont': 1, 'disc': [2, 6]}	['spectrum']	0.67	1	0	0	10	10000	5	0	5	10000	5	2500	0.001	50	TRUE	TRUE	FALSE	-1	30	128	0.001	19.8048	12.4785	15.3763	{'kldiv_cont_0': 10.000380958789679}	{'kldiv_disc_0': 0.6924973362914842, 'kldiv_disc_1': 1.7856684988855895}	4.39473	0.0337042	0.966476	0.359376	7480.92	0.794491	0.878648	0.470888	128981	1.20875	20.2752	12.3046	15.5855	{'kldiv_cont_0': 9.8263594187223}	{'kldiv_disc_0': 0.692461874240484, 'kldiv_disc_1': 1.7857836821140387}	4.6564	0.0333055
44	jointvae_capacity	MoNA	jointvae_capacity_100-1600-3-1600-100_01 (26-12-2021_05-45-44)	[[100, 1600, 3], [3, 1600, 100]]	{'cont': 1, 'disc': [2, 6]}	['spectrum']	0.67	1	0	0	10	10000	5	0	10	10000	5	2500	0.001	50	TRUE	TRUE	FALSE	-1	30	128	0.001	21.4471	11.7641	15.5145	{'kldiv_cont_0': 9.286364370325945}	{'kldiv_disc_0': 0.6913215493540971, 'kldiv_disc_1': 1.7864355690174618}	5.89685	0.0357478	0.961219	0.38381	11464	0.977832	0.878648	0.470888	128981	1.20875	21.8764	11.6586	15.7275	{'kldiv_cont_0': 9.18198370322203}	{'kldiv_disc_0': 0.6913360021053216, 'kldiv_disc_1': 1.7852770395767994}	6.10735	0.0414681
45	jointvae_capacity	MoNA	jointvae_capacity_100-1600-100-3-100-1600-100_01 (26-12-2021_06-03-08)	[[100, 1600, 100, 3], [3, 100, 1600, 100]]	{'cont': 1, 'disc': [2, 6]}	['spectrum']	0.67	1	0	0	3	10000	5	0	3	10000	5	2500	0.001	50	TRUE	TRUE	FALSE	-1	30	128	0.001	16.5527	5.45963	15.3522	{'kldiv_cont_0': 2.984645226915724}	{'kldiv_disc_0': 0.6899781617721388, 'kldiv_disc_1': 1.785005182901273}	1.15088	0.0496167	0.966585	0.354415	8355.43	0.842736	0.878648	0.470888	128981	1.20875	16.7723	5.52733	15.5532	{'kldiv_cont_0': 3.052979988929553}	{'kldiv_disc_0': 0.6898455436413105, 'kldiv_disc_1': 1.7845070239825127}	1.16636	0.0527706
46	jointvae_capacity	MoNA	jointvae_capacity_100-1600-100-3-100-1600-100_01 (26-12-2021_06-24-13)	[[100, 1600, 100, 3], [3, 100, 1600, 100]]	{'cont': 1, 'disc': [2, 6]}	['spectrum']	0.67	1	0	0	3	10000	5	0	5	10000	5	2500	0.001	50	TRUE	TRUE	FALSE	-1	30	128	0.001	16.6298	5.35566	15.4214	{'kldiv_cont_0': 2.8810321325993065}	{'kldiv_disc_0': 0.6887609551967518, 'kldiv_disc_1': 1.785863774882112}	1.15701	0.0514097	0.965073	0.363752	9890.11	0.949184	0.878648	0.470888	128981	1.20875	16.7992	5.38458	15.6111	{'kldiv_cont_0': 2.910745437328632}	{'kldiv_disc_0': 0.6895578809273548, 'kldiv_disc_1': 1.7842734532478528}	1.13272	0.0553766
47	jointvae_capacity	MoNA	jointvae_capacity_100-1600-100-3-100-1600-100_01 (26-12-2021_06-44-58)	[[100, 1600, 100, 3], [3, 100, 1600, 100]]	{'cont': 1, 'disc': [2, 6]}	['spectrum']	0.67	1	0	0	3	10000	5	0	10	10000	5	2500	0.001	50	TRUE	TRUE	FALSE	-1	30	128	0.001	16.8396	5.33514	15.3878	{'kldiv_cont_0': 2.8575270075311696}	{'kldiv_disc_0': 0.6908127757756679, 'kldiv_disc_1': 1.7868007128012278}	1.41533	0.0364659	0.966395	0.354428	9050.21	0.862997	0.878648	0.470888	128981	1.20875	16.7627	5.36427	15.6034	{'kldiv_cont_0': 2.886869137103741}	{'kldiv_disc_0': 0.6905163541818277, 'kldiv_disc_1': 1.7868834458864653}	1.12175	0.0375344
48	jointvae_capacity	MoNA	jointvae_capacity_100-1600-100-3-100-1600-100_01 (26-12-2021_07-04-35)	[[100, 1600, 100, 3], [3, 100, 1600, 100]]	{'cont': 1, 'disc': [2, 6]}	['spectrum']	0.67	1	0	0	5	10000	5	0	3	10000	5	2500	0.001	50	TRUE	TRUE	FALSE	-1	30	128	0.001	17.2772	7.28287	15.3275	{'kldiv_cont_0': 4.812337126849265}	{'kldiv_disc_0': 0.6911097593771475, 'kldiv_disc_1': 1.7794240039510156}	1.87779	0.0718645	0.966788	0.352901	6707.21	0.686911	0.878648	0.470888	128981	1.20875	17.7173	7.35768	15.5377	{'kldiv_cont_0': 4.885570587256016}	{'kldiv_disc_0': 0.6919807348495874, 'kldiv_disc_1': 1.7801255201682067}	2.11561	0.064002
49	jointvae_capacity	MoNA	jointvae_capacity_100-1600-100-3-100-1600-100_01 (26-12-2021_07-23-59)	[[100, 1600, 100, 3], [3, 100, 1600, 100]]	{'cont': 1, 'disc': [2, 6]}	['spectrum']	0.67	1	0	0	5	10000	5	0	5	10000	5	2500	0.001	50	TRUE	TRUE	FALSE	-1	30	128	0.001	17.3538	7.44117	15.4002	{'kldiv_cont_0': 4.9622272642947305}	{'kldiv_disc_0': 0.6906658045571965, 'kldiv_disc_1': 1.7882785567924258}	1.92375	0.0298115	0.964011	0.368641	9300.61	0.805266	0.878648	0.470888	128981	1.20875	17.432	7.47844	15.609	{'kldiv_cont_0': 5.000104928627993}	{'kldiv_disc_0': 0.6904454154845996, 'kldiv_disc_1': 1.787889104623061}	1.79015	0.0328607
50	jointvae_capacity	MoNA	jointvae_capacity_100-1600-100-3-100-1600-100_01 (26-12-2021_07-38-20)	[[100, 1600, 100, 3], [3, 100, 1600, 100]]	{'cont': 1, 'disc': [2, 6]}	['spectrum']	0.67	1	0	0	5	10000	5	0	10	10000	5	2500	0.001	50	TRUE	TRUE	FALSE	-1	30	128	0.001	17.4923	7.40415	15.4326	{'kldiv_cont_0': 4.925432598465073}	{'kldiv_disc_0': 0.6903378565174474, 'kldiv_disc_1': 1.7883804627068576}	2.02877	0.0309418	0.962234	0.372796	9449.68	0.854187	0.878648	0.470888	128981	1.20875	17.8587	7.29611	15.6442	{'kldiv_cont_0': 4.816577734091343}	{'kldiv_disc_0': 0.6905164458812811, 'kldiv_disc_1': 1.789014681791648}	2.18762	0.0268778
51	jointvae_capacity	MoNA	jointvae_capacity_100-1600-100-3-100-1600-100_01 (26-12-2021_07-58-21)	[[100, 1600, 100, 3], [3, 100, 1600, 100]]	{'cont': 1, 'disc': [2, 6]}	['spectrum']	0.67	1	0	0	10	10000	5	0	3	10000	5	2500	0.001	50	TRUE	TRUE	FALSE	-1	30	128	0.001	21.1737	11.5516	15.4348	{'kldiv_cont_0': 9.078404859808936}	{'kldiv_disc_0': 0.6888076099812774, 'kldiv_disc_1': 1.7843644714020062}	5.6803	0.058673	0.963432	0.369047	10743.8	0.832768	0.878648	0.470888	128981	1.20875	20.7792	11.8157	15.6313	{'kldiv_cont_0': 9.34313266705244}	{'kldiv_disc_0': 0.6881816264910575, 'kldiv_disc_1': 1.7843581010133793}	5.08612	0.0618347
52	jointvae_capacity	MoNA	jointvae_capacity_100-1600-100-3-100-1600-100_01 (26-12-2021_08-18-17)	[[100, 1600, 100, 3], [3, 100, 1600, 100]]	{'cont': 1, 'disc': [2, 6]}	['spectrum']	0.67	1	0	0	10	10000	5	0	5	10000	5	2500	0.001	50	TRUE	TRUE	FALSE	-1	30	128	0.001	20.5776	11.8281	15.4183	{'kldiv_cont_0': 9.357672125066152}	{'kldiv_disc_0': 0.6897859355349614, 'kldiv_disc_1': 1.780659243761445}	5.08695	0.0723075	0.964049	0.36357	10239.4	0.870183	0.878648	0.470888	128981	1.20875	21.2171	11.8557	15.6221	{'kldiv_cont_0': 9.384982537000607}	{'kldiv_disc_0': 0.6898712959045019, 'kldiv_disc_1': 1.7808422155869312}	5.52404	0.0709657
53	jointvae_capacity	MoNA	jointvae_capacity_100-1600-100-3-100-1600-100_01 (26-12-2021_08-36-35)	[[100, 1600, 100, 3], [3, 100, 1600, 100]]	{'cont': 1, 'disc': [2, 6]}	['spectrum']	0.67	1	0	0	10	10000	5	0	10	10000	5	2500	0.001	50	TRUE	TRUE	FALSE	-1	30	128	0.001	20.1565	12.4676	15.5083	{'kldiv_cont_0': 9.991254211729883}	{'kldiv_disc_0': 0.6890587001025746, 'kldiv_disc_1': 1.787326523315725}	4.60559	0.0426072	0.960329	0.388008	14838.7	0.920953	0.878648	0.470888	128981	1.20875	19.9693	12.5225	15.7139	{'kldiv_cont_0': 10.045674482981363}	{'kldiv_disc_0': 0.689185442068638, 'kldiv_disc_1': 1.787645275776203}	4.21498	0.0403797
54	jointvae_capacity	MoNA	jointvae_capacity_100-800-100-3-100-800-100_01 (26-12-2021_08-49-10)	[[100, 800, 100, 3], [3, 100, 800, 100]]	{'cont': 1, 'disc': [2, 6]}	['spectrum']	0.67	1	0	0	3	10000	5	0	3	10000	5	2500	0.001	50	TRUE	TRUE	FALSE	-1	30	128	0.001	16.6298	5.45687	15.3956	{'kldiv_cont_0': 2.9775231278655396}	{'kldiv_disc_0': 0.6914410299740531, 'kldiv_disc_1': 1.7879092894573145}	1.2064	0.0277818	0.966656	0.35516	10269.2	0.824448	0.878648	0.470888	128981	1.20875	16.7412	5.42058	15.6049	{'kldiv_cont_0': 2.9419838342911158}	{'kldiv_disc_0': 0.690992323251871, 'kldiv_disc_1': 1.7876087702237642}	1.10475	0.0315279
55	jointvae_capacity	MoNA	jointvae_capacity_100-800-100-3-100-800-100_01 (26-12-2021_09-05-46)	[[100, 800, 100, 3], [3, 100, 800, 100]]	{'cont': 1, 'disc': [2, 6]}	['spectrum']	0.67	1	0	0	3	10000	5	0	5	10000	5	2500	0.001	50	TRUE	TRUE	FALSE	-1	30	128	0.001	16.6372	5.27738	15.3456	{'kldiv_cont_0': 2.7999218893777864}	{'kldiv_disc_0': 0.6906375105886918, 'kldiv_disc_1': 1.7868221490911413}	1.25434	0.037235	0.968956	0.340554	10862.5	0.867463	0.878648	0.470888	128981	1.20875	16.964	5.24285	15.5534	{'kldiv_cont_0': 2.766328200315818}	{'kldiv_disc_0': 0.6896600799682813, 'kldiv_disc_1': 1.7868566879859338}	1.36865	0.0419494
56	jointvae_capacity	MoNA	jointvae_capacity_100-800-100-3-100-800-100_01 (26-12-2021_09-25-32)	[[100, 800, 100, 3], [3, 100, 800, 100]]	{'cont': 1, 'disc': [2, 6]}	['spectrum']	0.67	1	0	0	3	10000	5	0	10	10000	5	2500	0.001	50	TRUE	TRUE	FALSE	-1	30	128	0.001	16.5853	5.45693	15.3927	{'kldiv_cont_0': 2.9786499899409162}	{'kldiv_disc_0': 0.6909192730645362, 'kldiv_disc_1': 1.7873590782127515}	1.15948	0.0331416	0.966053	0.358154	9877.67	0.859749	0.878648	0.470888	128981	1.20875	16.839	5.3933	15.6023	{'kldiv_cont_0': 2.91528233503684}	{'kldiv_disc_0': 0.6909642265393183, 'kldiv_disc_1': 1.7870548107685187}	1.20228	0.0344381
57	jointvae_capacity	MoNA	jointvae_capacity_100-800-100-3-100-800-100_01 (26-12-2021_09-46-13)	[[100, 800, 100, 3], [3, 100, 800, 100]]	{'cont': 1, 'disc': [2, 6]}	['spectrum']	0.67	1	0	0	5	10000	5	0	3	10000	5	2500	0.001	50	TRUE	TRUE	FALSE	-1	30	128	0.001	17.3174	7.37294	15.3506	{'kldiv_cont_0': 4.895336973709071}	{'kldiv_disc_0': 0.6911618910808496, 'kldiv_disc_1': 1.7864389823441769}	1.93027	0.036529	0.965822	0.357532	7298.19	0.73012	0.878648	0.470888	128981	1.20875	17.3986	7.37521	15.5608	{'kldiv_cont_0': 4.898124523651906}	{'kldiv_disc_0': 0.6910700599352518, 'kldiv_disc_1': 1.7860172375654564}	1.79868	0.0390968
58	jointvae_capacity	MoNA	jointvae_capacity_100-800-100-3-100-800-100_01 (26-12-2021_10-01-22)	[[100, 800, 100, 3], [3, 100, 800, 100]]	{'cont': 1, 'disc': [2, 6]}	['spectrum']	0.67	1	0	0	5	10000	5	0	5	10000	5	2500	0.001	50	TRUE	TRUE	FALSE	-1	30	128	0.001	17.2837	7.5703	15.3599	{'kldiv_cont_0': 5.095168421444552}	{'kldiv_disc_0': 0.6915216372552538, 'kldiv_disc_1': 1.7836088580794518}	1.87494	0.0488809	0.965842	0.35688	7701.92	0.793296	0.878648	0.470888	128981	1.20875	17.8676	7.67534	15.5664	{'kldiv_cont_0': 5.200026927850185}	{'kldiv_disc_0': 0.6916178403756558, 'kldiv_disc_1': 1.7836938118323302}	2.25326	0.0479751
59	jointvae_capacity	MoNA	jointvae_capacity_100-800-100-3-100-800-100_01 (26-12-2021_10-16-16)	[[100, 800, 100, 3], [3, 100, 800, 100]]	{'cont': 1, 'disc': [2, 6]}	['spectrum']	0.67	1	0	0	5	10000	5	0	10	10000	5	2500	0.001	50	TRUE	TRUE	FALSE	-1	30	128	0.001	18.1514	7.31514	15.4271	{'kldiv_cont_0': 4.836570765740148}	{'kldiv_disc_0': 0.6926919262406415, 'kldiv_disc_1': 1.7858800929987417}	2.69259	0.0316733	0.963884	0.373384	10877	0.772724	0.878648	0.470888	128981	1.20875	17.9309	7.33834	15.638	{'kldiv_cont_0': 4.859635401994754}	{'kldiv_disc_0': 0.6924491203748263, 'kldiv_disc_1': 1.7862521807352703}	2.26182	0.0310268
60	jointvae_capacity	MoNA	jointvae_capacity_100-800-100-3-100-800-100_01 (26-12-2021_10-35-30)	[[100, 800, 100, 3], [3, 100, 800, 100]]	{'cont': 1, 'disc': [2, 6]}	['spectrum']	0.67	1	0	0	10	10000	5	0	3	10000	5	2500	0.001	50	TRUE	TRUE	FALSE	-1	30	128	0.001	19.029	12.193	15.3138	{'kldiv_cont_0': 9.71798380542053}	{'kldiv_disc_0': 0.6905624640784538, 'kldiv_disc_1': 1.7844474089243487}	3.66565	0.049484	0.968823	0.343715	4824.62	0.539203	0.878648	0.470888	128981	1.20875	18.2827	12.2189	15.5094	{'kldiv_cont_0': 9.74404789851262}	{'kldiv_disc_0': 0.6904086776268787, 'kldiv_disc_1': 1.7844323378342848}	2.72297	0.0503282
61	jointvae_capacity	MoNA	jointvae_capacity_100-800-100-3-100-800-100_01 (26-12-2021_10-52-50)	[[100, 800, 100, 3], [3, 100, 800, 100]]	{'cont': 1, 'disc': [2, 6]}	['spectrum']	0.67	1	0	0	10	10000	5	0	5	10000	5	2500	0.001	50	TRUE	TRUE	FALSE	-1	30	128	0.001	19.7234	12.5039	15.4506	{'kldiv_cont_0': 10.026007610915833}	{'kldiv_disc_0': 0.6892663266985805, 'kldiv_disc_1': 1.788586428408606}	4.23755	0.0352696	0.961771	0.376841	11849.5	0.84733	0.878648	0.470888	128981	1.20875	20.5115	12.5148	15.6565	{'kldiv_cont_0': 10.037094201797094}	{'kldiv_disc_0': 0.6891751029552557, 'kldiv_disc_1': 1.7885573093707745}	4.8191	0.0358712
62	jointvae_capacity	MoNA	jointvae_capacity_100-800-100-3-100-800-100_01 (26-12-2021_11-11-07)	[[100, 800, 100, 3], [3, 100, 800, 100]]	{'cont': 1, 'disc': [2, 6]}	['spectrum']	0.67	1	0	0	10	10000	5	0	10	10000	5	2500	0.001	50	TRUE	TRUE	FALSE	-1	30	128	0.001	20.0453	13.0659	15.4314	{'kldiv_cont_0': 10.59030461954204}	{'kldiv_disc_0': 0.6900074631499797, 'kldiv_disc_1': 1.7855962776215386}	4.56742	0.0465147	0.961416	0.381471	10746.4	0.875253	0.878648	0.470888	128981	1.20875	19.9695	13.006	15.6381	{'kldiv_cont_0': 10.53019447815724}	{'kldiv_disc_0': 0.690504775597499, 'kldiv_disc_1': 1.7852546343436608}	4.28572	0.0457364
63	jointvae_capacity	MoNA	jointvae_capacity_100-400-100-3-100-400-100_01 (26-12-2021_11-29-55)	[[100, 400, 100, 3], [3, 100, 400, 100]]	{'cont': 1, 'disc': [2, 6]}	['spectrum']	0.67	1	0	0	3	10000	5	0	3	10000	5	2500	0.001	50	TRUE	TRUE	FALSE	-1	30	128	0.001	16.4523	5.42826	15.3904	{'kldiv_cont_0': 2.9549278198345044}	{'kldiv_disc_0': 0.6897825187144218, 'kldiv_disc_1': 1.7835466319483302}	1.00406	0.0578876	0.965168	0.361171	8269.84	0.722739	0.878648	0.470888	128981	1.20875	16.6752	5.41627	15.5877	{'kldiv_cont_0': 2.9423744617364345}	{'kldiv_disc_0': 0.6906450986862183, 'kldiv_disc_1': 1.7832520680549817}	1.03244	0.0550475
64	jointvae_capacity	MoNA	jointvae_capacity_100-400-100-3-100-400-100_01 (26-12-2021_11-45-13)	[[100, 400, 100, 3], [3, 100, 400, 100]]	{'cont': 1, 'disc': [2, 6]}	['spectrum']	0.67	1	0	0	3	10000	5	0	5	10000	5	2500	0.001	50	TRUE	TRUE	FALSE	-1	30	128	0.001	16.6153	5.36825	15.3766	{'kldiv_cont_0': 2.890769913775141}	{'kldiv_disc_0': 0.6911202168129253, 'kldiv_disc_1': 1.7863602438397872}	1.20162	0.0371311	0.965925	0.362548	8332.48	0.802436	0.878648	0.470888	128981	1.20875	16.7791	5.35602	15.5875	{'kldiv_cont_0': 2.878067358946189}	{'kldiv_disc_0': 0.6913054432624426, 'kldiv_disc_1': 1.786644235635415}	1.15683	0.034785
65	jointvae_capacity	MoNA	jointvae_capacity_100-400-100-3-100-400-100_01 (26-12-2021_11-59-59)	[[100, 400, 100, 3], [3, 100, 400, 100]]	{'cont': 1, 'disc': [2, 6]}	['spectrum']	0.67	1	0	0	3	10000	5	0	10	10000	5	2500	0.001	50	TRUE	TRUE	FALSE	-1	30	128	0.001	16.7491	5.32512	15.3476	{'kldiv_cont_0': 2.8510163791853267}	{'kldiv_disc_0': 0.6925105551762151, 'kldiv_disc_1': 1.781588494148791}	1.34752	0.0540381	0.96804	0.349642	7759.42	0.859425	0.878648	0.470888	128981	1.20875	16.816	5.34389	15.552	{'kldiv_cont_0': 2.870906548622327}	{'kldiv_disc_0': 0.6925318867732317, 'kldiv_disc_1': 1.7804506283539991}	1.2044	0.0596209
66	jointvae_capacity	MoNA	jointvae_capacity_100-400-100-3-100-400-100_01 (26-12-2021_12-20-43)	[[100, 400, 100, 3], [3, 100, 400, 100]]	{'cont': 1, 'disc': [2, 6]}	['spectrum']	0.67	1	0	0	5	10000	5	0	3	10000	5	2500	0.001	50	TRUE	TRUE	FALSE	-1	30	128	0.001	17.5674	7.56738	15.3479	{'kldiv_cont_0': 5.090976294710935}	{'kldiv_disc_0': 0.6901187624908975, 'kldiv_disc_1': 1.7862831537217636}	2.17693	0.0425238	0.968115	0.339696	9945.82	0.864034	0.878648	0.470888	128981	1.20875	17.6746	7.63085	15.554	{'kldiv_cont_0': 5.155170293954702}	{'kldiv_disc_0': 0.6898696881074172, 'kldiv_disc_1': 1.7858105653371565}	2.07443	0.0461322
67	jointvae_capacity	MoNA	jointvae_capacity_100-400-100-3-100-400-100_01 (26-12-2021_12-41-39)	[[100, 400, 100, 3], [3, 100, 400, 100]]	{'cont': 1, 'disc': [2, 6]}	['spectrum']	0.67	1	0	0	5	10000	5	0	5	10000	5	2500	0.001	50	TRUE	TRUE	FALSE	-1	30	128	0.001	17.3189	7.44213	15.3376	{'kldiv_cont_0': 4.965986704910207}	{'kldiv_disc_0': 0.6908070060041278, 'kldiv_disc_1': 1.785337013348605}	1.93749	0.0438133	0.966782	0.357237	6944.24	0.796739	0.878648	0.470888	128981	1.20875	17.3351	7.3768	15.5434	{'kldiv_cont_0': 4.900326741047395}	{'kldiv_disc_0': 0.691444837130033, 'kldiv_disc_1': 1.7850273664181049}	1.74954	0.0421724
68	jointvae_capacity	MoNA	jointvae_capacity_100-400-100-3-100-400-100_01 (26-12-2021_13-02-00)	[[100, 400, 100, 3], [3, 100, 400, 100]]	{'cont': 1, 'disc': [2, 6]}	['spectrum']	0.67	1	0	0	5	10000	5	0	10	10000	5	2500	0.001	50	TRUE	TRUE	FALSE	-1	30	128	0.001	18.102	7.04846	15.3558	{'kldiv_cont_0': 4.572017455296668}	{'kldiv_disc_0': 0.6902989397155163, 'kldiv_disc_1': 1.786142435470751}	2.70386	0.0423265	0.968174	0.340391	10593.4	0.838403	0.878648	0.470888	128981	1.20875	18.0324	7.05979	15.5634	{'kldiv_cont_0': 4.582912451181656}	{'kldiv_disc_0': 0.6914420601649162, 'kldiv_disc_1': 1.78543164791205}	2.42881	0.0401649
69	jointvae_capacity	MoNA	jointvae_capacity_100-400-100-3-100-400-100_01 (26-12-2021_13-18-06)	[[100, 400, 100, 3], [3, 100, 400, 100]]	{'cont': 1, 'disc': [2, 6]}	['spectrum']	0.67	1	0	0	10	10000	5	0	3	10000	5	2500	0.001	50	TRUE	TRUE	FALSE	-1	30	128	0.001	20.4709	11.8774	15.3946	{'kldiv_cont_0': 9.401469410094679}	{'kldiv_disc_0': 0.6902372180227657, 'kldiv_disc_1': 1.7857304552934654}	5.03151	0.044695	0.966117	0.357023	12164	0.884806	0.878648	0.470888	128981	1.20875	20.6451	11.7788	15.6042	{'kldiv_cont_0': 9.303232804322855}	{'kldiv_disc_0': 0.6901167401900659, 'kldiv_disc_1': 1.7854576599903595}	4.99427	0.0466613
70	jointvae_capacity	MoNA	jointvae_capacity_100-400-100-3-100-400-100_01 (26-12-2021_13-36-21)	[[100, 400, 100, 3], [3, 100, 400, 100]]	{'cont': 1, 'disc': [2, 6]}	['spectrum']	0.67	1	0	0	10	10000	5	0	5	10000	5	2500	0.001	50	TRUE	TRUE	FALSE	-1	30	128	0.001	19.9599	11.949	15.4151	{'kldiv_cont_0': 9.475548551901564}	{'kldiv_disc_0': 0.6880548655777157, 'kldiv_disc_1': 1.785429554276282}	4.4877	0.0571113	0.964205	0.36015	12513.8	0.917963	0.878648	0.470888	128981	1.20875	19.9475	11.8657	15.6298	{'kldiv_cont_0': 9.392626517858261}	{'kldiv_disc_0': 0.6886767760301248, 'kldiv_disc_1': 1.7844118216098883}	4.25855	0.0590903
71	jointvae_capacity	MoNA	jointvae_capacity_100-400-100-3-100-400-100_01 (26-12-2021_13-56-54)	[[100, 400, 100, 3], [3, 100, 400, 100]]	{'cont': 1, 'disc': [2, 6]}	['spectrum']	0.67	1	0	0	10	10000	5	0	10	10000	5	2500	0.001	50	TRUE	TRUE	FALSE	-1	30	128	0.001	20.2028	12.5281	15.4633	{'kldiv_cont_0': 10.052629585422636}	{'kldiv_disc_0': 0.690067347230833, 'kldiv_disc_1': 1.7854106906989256}	4.69241	0.0471432	0.961957	0.373917	14776.7	0.908317	0.878648	0.470888	128981	1.20875	21.2445	12.8348	15.6653	{'kldiv_cont_0': 10.359735635610727}	{'kldiv_disc_0': 0.6900816315259689, 'kldiv_disc_1': 1.7850093046824138}	5.53005	0.0490786
72	jointvae_capacity	MoNA	jointvae_capacity_100-200-100-3-100-200-100_01 (26-12-2021_14-17-44)	[[100, 200, 100, 3], [3, 100, 200, 100]]	{'cont': 1, 'disc': [2, 6]}	['spectrum']	0.67	1	0	0	3	10000	5	0	3	10000	5	2500	0.001	50	TRUE	TRUE	FALSE	-1	30	128	0.001	16.6979	5.37929	15.388	{'kldiv_cont_0': 2.905197159486527}	{'kldiv_disc_0': 0.6885638743604054, 'kldiv_disc_1': 1.7855279561643165}	1.25586	0.0540742	0.965337	0.358028	10157	0.762725	0.878648	0.470888	128981	1.20875	17.0168	5.38645	15.5937	{'kldiv_cont_0': 2.912740028821505}	{'kldiv_disc_0': 0.6883031725883484, 'kldiv_disc_1': 1.7854095361171625}	1.36714	0.0559699
73	jointvae_capacity	MoNA	jointvae_capacity_100-200-100-3-100-200-100_01 (26-12-2021_14-34-12)	[[100, 200, 100, 3], [3, 100, 200, 100]]	{'cont': 1, 'disc': [2, 6]}	['spectrum']	0.67	1	0	0	3	10000	5	0	5	10000	5	2500	0.001	50	TRUE	TRUE	FALSE	-1	30	128	0.001	16.3276	5.46121	15.3561	{'kldiv_cont_0': 2.9868864311562615}	{'kldiv_disc_0': 0.6881057879290295, 'kldiv_disc_1': 1.7862213700485676}	0.918645	0.0528976	0.967874	0.348755	11088.6	0.829939	0.878648	0.470888	128981	1.20875	16.5118	5.41719	15.561	{'kldiv_cont_0': 2.9432234336168337}	{'kldiv_disc_0': 0.6880027865752195, 'kldiv_disc_1': 1.7859594546831572}	0.896083	0.0547222
74	jointvae_capacity	MoNA	jointvae_capacity_100-200-100-3-100-200-100_01 (26-12-2021_14-53-38)	[[100, 200, 100, 3], [3, 100, 200, 100]]	{'cont': 1, 'disc': [2, 6]}	['spectrum']	0.67	1	0	0	3	10000	5	0	10	10000	5	2500	0.001	50	TRUE	TRUE	FALSE	-1	30	128	0.001	16.5844	5.47436	15.3588	{'kldiv_cont_0': 2.9967355627527272}	{'kldiv_disc_0': 0.691723993976119, 'kldiv_disc_1': 1.78589712972518}	1.18918	0.0364277	0.96753	0.341663	11157.7	0.849535	0.878648	0.470888	128981	1.20875	16.5062	5.45688	15.5644	{'kldiv_cont_0': 2.9788211431258764}	{'kldiv_disc_0': 0.6917448334204845, 'kldiv_disc_1': 1.7863103365286803}	0.907566	0.0342575
75	jointvae_capacity	MoNA	jointvae_capacity_100-200-100-3-100-200-100_01 (26-12-2021_15-14-25)	[[100, 200, 100, 3], [3, 100, 200, 100]]	{'cont': 1, 'disc': [2, 6]}	['spectrum']	0.67	1	0	0	5	10000	5	0	3	10000	5	2500	0.001	50	TRUE	TRUE	FALSE	-1	30	128	0.001	17.1416	7.42992	15.3707	{'kldiv_cont_0': 4.952571081528211}	{'kldiv_disc_0': 0.6919808974718852, 'kldiv_disc_1': 1.7853708679483198}	1.73307	0.0377745	0.967713	0.347149	10570.8	0.788786	0.878648	0.470888	128981	1.20875	17.5618	7.31581	15.5817	{'kldiv_cont_0': 4.839659611384074}	{'kldiv_disc_0': 0.6916518639295529, 'kldiv_disc_1': 1.784495127506745}	1.93632	0.0437984
76	jointvae_capacity	MoNA	jointvae_capacity_100-200-100-3-100-200-100_01 (26-12-2021_15-35-09)	[[100, 200, 100, 3], [3, 100, 200, 100]]	{'cont': 1, 'disc': [2, 6]}	['spectrum']	0.67	1	0	0	5	10000	5	0	5	10000	5	2500	0.001	50	TRUE	TRUE	FALSE	-1	30	128	0.001	17.4326	7.64526	15.3903	{'kldiv_cont_0': 5.1673744253089255}	{'kldiv_disc_0': 0.6918127074191327, 'kldiv_disc_1': 1.7860688210092703}	2.00724	0.0351257	0.966008	0.359127	8161.37	0.833679	0.878648	0.470888	128981	1.20875	17.0966	7.52198	15.5946	{'kldiv_cont_0': 5.044073288257305}	{'kldiv_disc_0': 0.692036128961123, 'kldiv_disc_1': 1.7858662391320252}	1.46695	0.0350215
77	jointvae_capacity	MoNA	jointvae_capacity_100-200-100-3-100-200-100_01 (26-12-2021_15-52-55)	[[100, 200, 100, 3], [3, 100, 200, 100]]	{'cont': 1, 'disc': [2, 6]}	['spectrum']	0.67	1	0	0	5	10000	5	0	10	10000	5	2500	0.001	50	TRUE	TRUE	FALSE	-1	30	128	0.001	18.0866	7.26081	15.4327	{'kldiv_cont_0': 4.78140396585498}	{'kldiv_disc_0': 0.6908301783754006, 'kldiv_disc_1': 1.788572423483255}	2.62635	0.0275203	0.963163	0.372554	11031.1	0.752656	0.878648	0.470888	128981	1.20875	17.7575	7.39196	15.6431	{'kldiv_cont_0': 4.9129037245725975}	{'kldiv_disc_0': 0.6906080780885159, 'kldiv_disc_1': 1.7884453596212926}	2.08513	0.0292661
78	jointvae_capacity	MoNA	jointvae_capacity_100-200-100-3-100-200-100_01 (26-12-2021_16-04-17)	[[100, 200, 100, 3], [3, 100, 200, 100]]	{'cont': 1, 'disc': [2, 6]}	['spectrum']	0.67	1	0	0	10	10000	5	0	3	10000	5	2500	0.001	50	TRUE	TRUE	FALSE	-1	30	128	0.001	20.7498	11.6356	15.4126	{'kldiv_cont_0': 9.159590228081868}	{'kldiv_disc_0': 0.6901592387963013, 'kldiv_disc_1': 1.7858450607006882}	5.29266	0.0445119	0.965367	0.359098	11235.5	0.819403	0.878648	0.470888	128981	1.20875	21.5835	11.4033	15.6247	{'kldiv_cont_0': 8.927093481406187}	{'kldiv_disc_0': 0.6906858453383813, 'kldiv_disc_1': 1.7855562093930366}	5.91548	0.043323
79	jointvae_capacity	MoNA	jointvae_capacity_100-200-100-3-100-200-100_01 (26-12-2021_16-24-28)	[[100, 200, 100, 3], [3, 100, 200, 100]]	{'cont': 1, 'disc': [2, 6]}	['spectrum']	0.67	1	0	0	10	10000	5	0	5	10000	5	2500	0.001	50	TRUE	TRUE	FALSE	-1	30	128	0.001	19.9953	11.6858	15.4475	{'kldiv_cont_0': 9.210371198016901}	{'kldiv_disc_0': 0.6897639944572941, 'kldiv_disc_1': 1.7856419108816775}	4.50024	0.0475039	0.965307	0.360796	14850.4	0.916898	0.878648	0.470888	128981	1.20875	21.0284	11.5575	15.6481	{'kldiv_cont_0': 9.083576104579828}	{'kldiv_disc_0': 0.6893947139764444, 'kldiv_disc_1': 1.7845366765291264}	5.32543	0.0548764
80	jointvae_capacity	MoNA	jointvae_capacity_100-200-100-3-100-200-100_01 (26-12-2021_16-46-05)	[[100, 200, 100, 3], [3, 100, 200, 100]]	{'cont': 1, 'disc': [2, 6]}	['spectrum']	0.67	1	0	0	10	10000	5	0	10	10000	5	2500	0.001	50	TRUE	TRUE	FALSE	-1	30	128	0.001	20.5763	11.9757	15.5004	{'kldiv_cont_0': 9.502875247007237}	{'kldiv_disc_0': 0.6889598920923884, 'kldiv_disc_1': 1.7838596829495983}	5.01543	0.0604355	0.963173	0.37496	14653.6	0.942256	0.878648	0.470888	128981	1.20875	21.1226	12.0734	15.7094	{'kldiv_cont_0': 9.601476278060522}	{'kldiv_disc_0': 0.6884164473949335, 'kldiv_disc_1': 1.7834599568293645}	5.34813	0.0651513
81	jointvae_capacity	MoNA	jointvae_capacity_100-100-90-3-90-100-100_01 (26-12-2021_17-06-29)	[[100, 100, 90, 3], [3, 90, 100, 100]]	{'cont': 1, 'disc': [2, 6]}	['spectrum']	0.67	1	0	0	3	10000	5	0	3	10000	5	2500	0.001	50	TRUE	TRUE	FALSE	-1	30	128	0.001	16.3675	5.4294	15.3856	{'kldiv_cont_0': 2.9515032399301653}	{'kldiv_disc_0': 0.6897843234843694, 'kldiv_disc_1': 1.788113138180964}	0.94684	0.0350461	0.966424	0.353715	12097	0.853284	0.878648	0.470888	128981	1.20875	16.6214	5.39043	15.5888	{'kldiv_cont_0': 2.9104218972034945}	{'kldiv_disc_0': 0.6909400683182937, 'kldiv_disc_1': 1.7890729415111053}	1.00814	0.0244683
82	jointvae_capacity	MoNA	jointvae_capacity_100-100-90-3-90-100-100_01 (26-12-2021_17-21-12)	[[100, 100, 90, 3], [3, 90, 100, 100]]	{'cont': 1, 'disc': [2, 6]}	['spectrum']	0.67	1	0	0	3	10000	5	0	5	10000	5	2500	0.001	50	TRUE	TRUE	FALSE	-1	30	128	0.001	16.6101	5.46887	15.3916	{'kldiv_cont_0': 2.992848044123767}	{'kldiv_disc_0': 0.6891492983939919, 'kldiv_disc_1': 1.7868705501589937}	1.17401	0.0444341	0.966321	0.358315	9615.26	0.811046	0.878648	0.470888	128981	1.20875	16.6004	5.53054	15.5953	{'kldiv_cont_0': 3.055150649486444}	{'kldiv_disc_0': 0.6888180436232151, 'kldiv_disc_1': 1.7865751798336322}	0.957497	0.0475673
83	jointvae_capacity	MoNA	jointvae_capacity_100-100-90-3-90-100-100_01 (26-12-2021_17-35-28)	[[100, 100, 90, 3], [3, 90, 100, 100]]	{'cont': 1, 'disc': [2, 6]}	['spectrum']	0.67	1	0	0	3	10000	5	0	10	10000	5	2500	0.001	50	TRUE	TRUE	FALSE	-1	30	128	0.001	16.6659	5.53489	15.3839	{'kldiv_cont_0': 3.0564099163131444}	{'kldiv_disc_0': 0.6901110912403495, 'kldiv_disc_1': 1.7883714109065245}	1.24991	0.0321209	0.965706	0.356847	10109.6	0.812506	0.878648	0.470888	128981	1.20875	16.9608	5.55884	15.5925	{'kldiv_cont_0': 3.081312601382916}	{'kldiv_disc_0': 0.6904495709981674, 'kldiv_disc_1': 1.7870779832204182}	1.33141	0.0368957
84	jointvae_capacity	MoNA	jointvae_capacity_100-100-90-3-90-100-100_01 (26-12-2021_17-54-59)	[[100, 100, 90, 3], [3, 90, 100, 100]]	{'cont': 1, 'disc': [2, 6]}	['spectrum']	0.67	1	0	0	5	10000	5	0	3	10000	5	2500	0.001	50	TRUE	TRUE	FALSE	-1	30	128	0.001	17.4974	7.62647	15.3846	{'kldiv_cont_0': 5.148611467021571}	{'kldiv_disc_0': 0.6918652663476861, 'kldiv_disc_1': 1.7859943674709147}	2.07751	0.0352352	0.96692	0.353224	9379.96	0.780068	0.878648	0.470888	128981	1.20875	17.469	7.61639	15.5918	{'kldiv_cont_0': 5.138877012790778}	{'kldiv_disc_0': 0.6922493943801293, 'kldiv_disc_1': 1.7852674080775335}	1.84025	0.0369494
85	jointvae_capacity	MoNA	jointvae_capacity_100-100-90-3-90-100-100_01 (26-12-2021_18-13-16)	[[100, 100, 90, 3], [3, 90, 100, 100]]	{'cont': 1, 'disc': [2, 6]}	['spectrum']	0.67	1	0	0	5	10000	5	0	5	10000	5	2500	0.001	50	TRUE	TRUE	FALSE	-1	30	128	0.001	17.212	7.51096	15.378	{'kldiv_cont_0': 5.035371534150762}	{'kldiv_disc_0': 0.6901221105529722, 'kldiv_disc_1': 1.7854630485928213}	1.78735	0.0466076	0.968687	0.340687	12677.5	0.860375	0.878648	0.470888	128981	1.20875	17.347	7.42935	15.5857	{'kldiv_cont_0': 4.9536710274525175}	{'kldiv_disc_0': 0.6902767114150219, 'kldiv_disc_1': 1.7853977985871143}	1.71509	0.0461609
86	jointvae_capacity	MoNA	jointvae_capacity_100-100-90-3-90-100-100_01 (26-12-2021_18-31-10)	[[100, 100, 90, 3], [3, 90, 100, 100]]	{'cont': 1, 'disc': [2, 6]}	['spectrum']	0.67	1	0	0	5	10000	5	0	10	10000	5	2500	0.001	50	TRUE	TRUE	FALSE	-1	30	128	0.001	17.2385	7.38693	15.3424	{'kldiv_cont_0': 4.9102712918557705}	{'kldiv_disc_0': 0.6900132728908713, 'kldiv_disc_1': 1.7866449871767587}	1.85487	0.0412421	0.968306	0.339788	9755.46	0.812426	0.878648	0.470888	128981	1.20875	17.3833	7.39125	15.5443	{'kldiv_cont_0': 4.914932752266909}	{'kldiv_disc_0': 0.6905286999849173, 'kldiv_disc_1': 1.785785002586169}	1.79609	0.0429648
87	jointvae_capacity	MoNA	jointvae_capacity_100-100-90-3-90-100-100_01 (26-12-2021_18-48-10)	[[100, 100, 90, 3], [3, 90, 100, 100]]	{'cont': 1, 'disc': [2, 6]}	['spectrum']	0.67	1	0	0	10	10000	5	0	3	10000	5	2500	0.001	50	TRUE	TRUE	FALSE	-1	30	128	0.001	20.8236	11.7176	15.3944	{'kldiv_cont_0': 9.23887940951277}	{'kldiv_disc_0': 0.6903060013635777, 'kldiv_disc_1': 1.788432681546541}	5.39834	0.03084	0.966364	0.354923	9504.85	0.730976	0.878648	0.470888	128981	1.20875	21.1621	11.6477	15.6038	{'kldiv_cont_0': 9.168281506269405}	{'kldiv_disc_0': 0.6903685927391052, 'kldiv_disc_1': 1.7890505576745057}	5.53087	0.0274376
88	jointvae_capacity	MoNA	jointvae_capacity_100-100-90-3-90-100-100_01 (26-12-2021_19-06-55)	[[100, 100, 90, 3], [3, 90, 100, 100]]	{'cont': 1, 'disc': [2, 6]}	['spectrum']	0.67	1	0	0	10	10000	5	0	5	10000	5	2500	0.001	50	TRUE	TRUE	FALSE	-1	30	128	0.001	19.6615	12.1799	15.4712	{'kldiv_cont_0': 9.706672045717765}	{'kldiv_disc_0': 0.6874969857379113, 'kldiv_disc_1': 1.785702531949856}	4.13178	0.0585358	0.963738	0.367599	13216.1	0.804255	0.878648	0.470888	128981	1.20875	20.172	12.3341	15.6788	{'kldiv_cont_0': 9.858710875877968}	{'kldiv_disc_0': 0.6888159330074604, 'kldiv_disc_1': 1.7865576560680683}	4.44557	0.0476654
89	jointvae_capacity	MoNA	jointvae_capacity_100-100-90-3-90-100-100_01 (26-12-2021_19-21-07)	[[100, 100, 90, 3], [3, 90, 100, 100]]	{'cont': 1, 'disc': [2, 6]}	['spectrum']	0.67	1	0	0	10	10000	5	0	10	10000	5	2500	0.001	50	TRUE	TRUE	FALSE	-1	30	128	0.001	20.6386	11.9515	15.474	{'kldiv_cont_0': 9.475050026199323}	{'kldiv_disc_0': 0.6894095045321152, 'kldiv_disc_1': 1.7870779755805888}	5.12258	0.042096	0.961147	0.382866	12969	0.806412	0.878648	0.470888	128981	1.20875	21.1162	11.9064	15.6779	{'kldiv_cont_0': 9.431268227406036}	{'kldiv_disc_0': 0.6891906628241906, 'kldiv_disc_1': 1.785969431583698}	5.38958	0.0487329
90	jointvae_capacity	MoNA	jointvae_capacity_100-1600-200-50-3-50-200-1600-100_01 (26-12-2021_19-41-24)	[[100, 1600, 200, 50, 3], [3, 50, 200, 1600, 100]]	{'cont': 1, 'disc': [2, 6]}	['spectrum']	0.67	1	0	0	3	10000	5	0	3	10000	5	2500	0.001	50	TRUE	TRUE	FALSE	-1	30	128	0.001	16.6508	5.44475	15.3596	{'kldiv_cont_0': 2.967642700546372}	{'kldiv_disc_0': 0.6911241089333403, 'kldiv_disc_1': 1.7859800603996268}	1.25225	0.0390125	0.965503	0.357048	8689.99	0.78909	0.878648	0.470888	128981	1.20875	16.7004	5.4695	15.5717	{'kldiv_cont_0': 2.99288456256573}	{'kldiv_disc_0': 0.6915434048726008, 'kldiv_disc_1': 1.7850748942448542}	1.08734	0.0414419
91	jointvae_capacity	MoNA	jointvae_capacity_100-1600-200-50-3-50-200-1600-100_01 (26-12-2021_20-03-19)	[[100, 1600, 200, 50, 3], [3, 50, 200, 1600, 100]]	{'cont': 1, 'disc': [2, 6]}	['spectrum']	0.67	1	0	0	3	10000	5	0	5	10000	5	2500	0.001	50	TRUE	TRUE	FALSE	-1	30	128	0.001	16.6189	5.34441	15.3584	{'kldiv_cont_0': 2.8699760906581724}	{'kldiv_disc_0': 0.6895001996024692, 'kldiv_disc_1': 1.7849329904263351}	1.20819	0.0523674	0.966844	0.345569	11084.3	0.806648	0.878648	0.470888	128981	1.20875	16.9113	5.3075	15.5695	{'kldiv_cont_0': 2.8328804175059}	{'kldiv_disc_0': 0.6897877500607417, 'kldiv_disc_1': 1.7848319762792342}	1.29039	0.0514347
92	jointvae_capacity	MoNA	jointvae_capacity_100-1600-200-50-3-50-200-1600-100_01 (26-12-2021_20-25-09)	[[100, 1600, 200, 50, 3], [3, 50, 200, 1600, 100]]	{'cont': 1, 'disc': [2, 6]}	['spectrum']	0.67	1	0	0	3	10000	5	0	10	10000	5	2500	0.001	50	TRUE	TRUE	FALSE	-1	30	128	0.001	16.5597	5.43683	15.3868	{'kldiv_cont_0': 2.9587368800240412}	{'kldiv_disc_0': 0.6901839367110733, 'kldiv_disc_1': 1.7879106185081277}	1.1388	0.0340606	0.964407	0.361931	9772.96	0.780008	0.878648	0.470888	128981	1.20875	16.7522	5.41919	15.5933	{'kldiv_cont_0': 2.9407864044874144}	{'kldiv_disc_0': 0.6911130211292169, 'kldiv_disc_1': 1.787291563474215}	1.12642	0.0325104
93	jointvae_capacity	MoNA	jointvae_capacity_100-1600-200-50-3-50-200-1600-100_01 (26-12-2021_20-45-17)	[[100, 1600, 200, 50, 3], [3, 50, 200, 1600, 100]]	{'cont': 1, 'disc': [2, 6]}	['spectrum']	0.67	1	0	0	5	10000	5	0	3	10000	5	2500	0.001	50	TRUE	TRUE	FALSE	-1	30	128	0.001	17.3918	7.38452	15.3368	{'kldiv_cont_0': 4.90789633255631}	{'kldiv_disc_0': 0.6894729193321845, 'kldiv_disc_1': 1.7871553519127097}	2.01359	0.041392	0.968993	0.337851	9689.33	0.855629	0.878648	0.470888	128981	1.20875	17.6926	7.39556	15.5431	{'kldiv_cont_0': 4.917765360612136}	{'kldiv_disc_0': 0.6899196581962781, 'kldiv_disc_1': 1.7878733842800825}	2.11393	0.0355682
94	jointvae_capacity	MoNA	jointvae_capacity_100-1600-200-50-3-50-200-1600-100_01 (26-12-2021_21-07-21)	[[100, 1600, 200, 50, 3], [3, 50, 200, 1600, 100]]	{'cont': 1, 'disc': [2, 6]}	['spectrum']	0.67	1	0	0	5	10000	5	0	5	10000	5	2500	0.001	50	TRUE	TRUE	FALSE	-1	30	128	0.001	17.3145	7.30966	15.3549	{'kldiv_cont_0': 4.8300711669787715}	{'kldiv_disc_0': 0.6912714729974306, 'kldiv_disc_1': 1.7883220154962394}	1.93308	0.0265659	0.966673	0.355068	8872.72	0.772379	0.878648	0.470888	128981	1.20875	17.3486	7.39623	15.5554	{'kldiv_cont_0': 4.916721961437127}	{'kldiv_disc_0': 0.6913287471502255, 'kldiv_disc_1': 1.7881755859423907}	1.76624	0.0270117
95	jointvae_capacity	MoNA	jointvae_capacity_100-1600-200-50-3-50-200-1600-100_01 (26-12-2021_21-29-34)	[[100, 1600, 200, 50, 3], [3, 50, 200, 1600, 100]]	{'cont': 1, 'disc': [2, 6]}	['spectrum']	0.67	1	0	0	5	10000	5	0	10	10000	5	2500	0.001	50	TRUE	TRUE	FALSE	-1	30	128	0.001	17.3727	7.38889	15.4629	{'kldiv_cont_0': 4.911080602464754}	{'kldiv_disc_0': 0.690115210249723, 'kldiv_disc_1': 1.7876978652837827}	1.87434	0.035468	0.961863	0.372787	13579	0.905261	0.878648	0.470888	128981	1.20875	17.4513	7.52154	15.6668	{'kldiv_cont_0': 5.043437505379702}	{'kldiv_disc_0': 0.6900898065322485, 'kldiv_disc_1': 1.788010808137747}	1.75056	0.0340303
96	jointvae_capacity	MoNA	jointvae_capacity_100-1600-200-50-3-50-200-1600-100_01 (26-12-2021_21-52-46)	[[100, 1600, 200, 50, 3], [3, 50, 200, 1600, 100]]	{'cont': 1, 'disc': [2, 6]}	['spectrum']	0.67	1	0	0	10	10000	5	0	3	10000	5	2500	0.001	50	TRUE	TRUE	FALSE	-1	30	128	0.001	19.5207	12.2261	15.4234	{'kldiv_cont_0': 9.749671970134882}	{'kldiv_disc_0': 0.689928602221982, 'kldiv_disc_1': 1.786516859131709}	4.05501	0.0423061	0.964061	0.370644	12201.9	0.897245	0.878648	0.470888	128981	1.20875	19.7006	12.2843	15.6294	{'kldiv_cont_0': 9.808100822644356}	{'kldiv_disc_0': 0.6896330867058191, 'kldiv_disc_1': 1.7865923857077575}	4.02785	0.043406
97	jointvae_capacity	MoNA	jointvae_capacity_100-1600-200-50-3-50-200-1600-100_01 (26-12-2021_22-12-26)	[[100, 1600, 200, 50, 3], [3, 50, 200, 1600, 100]]	{'cont': 1, 'disc': [2, 6]}	['spectrum']	0.67	1	0	0	10	10000	5	0	5	10000	5	2500	0.001	50	TRUE	TRUE	FALSE	-1	30	128	0.001	19.8282	12.34	15.5131	{'kldiv_cont_0': 9.862438962719505}	{'kldiv_disc_0': 0.6895168590657457, 'kldiv_disc_1': 1.788072931668683}	4.27855	0.0365844	0.960833	0.379079	17051	0.869829	0.878648	0.470888	128981	1.20875	18.8051	12.4129	15.7157	{'kldiv_cont_0': 9.933153788248697}	{'kldiv_disc_0': 0.6902457613211411, 'kldiv_disc_1': 1.789541149750734}	3.06384	0.0255988
98	jointvae_capacity	MoNA	jointvae_capacity_100-1600-200-50-3-50-200-1600-100_01 (26-12-2021_22-32-32)	[[100, 1600, 200, 50, 3], [3, 50, 200, 1600, 100]]	{'cont': 1, 'disc': [2, 6]}	['spectrum']	0.67	1	0	0	10	10000	5	0	10	10000	5	2500	0.001	50	TRUE	TRUE	FALSE	-1	30	128	0.001	21.2476	11.5491	15.5439	{'kldiv_cont_0': 9.072778376437295}	{'kldiv_disc_0': 0.690953689750725, 'kldiv_disc_1': 1.7854151593003715}	5.66108	0.0426891	0.9603	0.38774	16005.1	0.919756	0.878648	0.470888	128981	1.20875	20.7498	11.7787	15.7562	{'kldiv_cont_0': 9.301960517198612}	{'kldiv_disc_0': 0.6905548740655948, 'kldiv_disc_1': 1.7861994963425856}	4.95281	0.0407616
99	jointvae_capacity	MoNA	jointvae_capacity_100-800-200-50-3-50-200-800-100_01 (26-12-2021_22-55-01)	[[100, 800, 200, 50, 3], [3, 50, 200, 800, 100]]	{'cont': 1, 'disc': [2, 6]}	['spectrum']	0.67	1	0	0	3	10000	5	0	3	10000	5	2500	0.001	50	TRUE	TRUE	FALSE	-1	30	128	0.001	16.9798	5.19716	15.3744	{'kldiv_cont_0': 2.7211671672141287}	{'kldiv_disc_0': 0.6905909582430984, 'kldiv_disc_1': 1.7854030287419507}	1.56088	0.0445634	0.965708	0.358783	8063.24	0.828659	0.878648	0.470888	128981	1.20875	17.3709	5.19046	15.5856	{'kldiv_cont_0': 2.715563939167903}	{'kldiv_disc_0': 0.6904650697341332, 'kldiv_disc_1': 1.7844266830346522}	1.73523	0.0500746
100	jointvae_capacity	MoNA	jointvae_capacity_100-800-200-50-3-50-200-800-100_01 (26-12-2021_23-15-44)	[[100, 800, 200, 50, 3], [3, 50, 200, 800, 100]]	{'cont': 1, 'disc': [2, 6]}	['spectrum']	0.67	1	0	0	3	10000	5	0	5	10000	5	2500	0.001	50	TRUE	TRUE	FALSE	-1	30	128	0.001	16.9179	5.31643	15.3928	{'kldiv_cont_0': 2.839458910829157}	{'kldiv_disc_0': 0.6907665024468935, 'kldiv_disc_1': 1.7862038123230302}	1.48535	0.0396818	0.966819	0.353641	10128.1	0.82093	0.878648	0.470888	128981	1.20875	16.9454	5.37538	15.5961	{'kldiv_cont_0': 2.899870664645464}	{'kldiv_disc_0': 0.6900433959105076, 'kldiv_disc_1': 1.7854698101679485}	1.30236	0.0469673
101	jointvae_capacity	MoNA	jointvae_capacity_100-800-200-50-3-50-200-800-100_01 (26-12-2021_23-32-07)	[[100, 800, 200, 50, 3], [3, 50, 200, 800, 100]]	{'cont': 1, 'disc': [2, 6]}	['spectrum']	0.67	1	0	0	3	10000	5	0	10	10000	5	2500	0.001	50	TRUE	TRUE	FALSE	-1	30	128	0.001	16.6032	5.46568	15.3667	{'kldiv_cont_0': 2.9849588460128444}	{'kldiv_disc_0': 0.6918304002857991, 'kldiv_disc_1': 1.788891138812442}	1.21551	0.0209257	0.966088	0.354289	8654.7	0.84405	0.878648	0.470888	128981	1.20875	16.4855	5.4376	15.5743	{'kldiv_cont_0': 2.957367542462471}	{'kldiv_disc_0': 0.6911974839675121, 'kldiv_disc_1': 1.789035222469232}	0.887802	0.0233698
102	jointvae_capacity	MoNA	jointvae_capacity_100-800-200-50-3-50-200-800-100_01 (26-12-2021_23-49-35)	[[100, 800, 200, 50, 3], [3, 50, 200, 800, 100]]	{'cont': 1, 'disc': [2, 6]}	['spectrum']	0.67	1	0	0	5	10000	5	0	3	10000	5	2500	0.001	50	TRUE	TRUE	FALSE	-1	30	128	0.001	17.4615	7.14744	15.3802	{'kldiv_cont_0': 4.666899759352976}	{'kldiv_disc_0': 0.6919683233375147, 'kldiv_disc_1': 1.7885716363944872}	2.05952	0.0218336	0.96721	0.349804	10102.9	0.830794	0.878648	0.470888	128981	1.20875	18.0175	7.03806	15.597	{'kldiv_cont_0': 4.557445043172592}	{'kldiv_disc_0': 0.6921904301032041, 'kldiv_disc_1': 1.7884225845336914}	2.39905	0.0214682
103	jointvae_capacity	MoNA	jointvae_capacity_100-800-200-50-3-50-200-800-100_01 (27-12-2021_00-11-57)	[[100, 800, 200, 50, 3], [3, 50, 200, 800, 100]]	{'cont': 1, 'disc': [2, 6]}	['spectrum']	0.67	1	0	0	5	10000	5	0	5	10000	5	2500	0.001	50	TRUE	TRUE	FALSE	-1	30	128	0.001	17.9363	7.12262	15.409	{'kldiv_cont_0': 4.641463576838951}	{'kldiv_disc_0': 0.6910386006549821, 'kldiv_disc_1': 1.7901171900043733}	2.50858	0.0187544	0.9651	0.359077	10532.9	0.804323	0.878648	0.470888	128981	1.20875	18.0912	7.12527	15.6202	{'kldiv_cont_0': 4.643569451112014}	{'kldiv_disc_0': 0.6916638108400198, 'kldiv_disc_1': 1.7900403493489974}	2.45493	0.0160126
104	jointvae_capacity	MoNA	jointvae_capacity_100-800-200-50-3-50-200-800-100_01 (27-12-2021_00-33-39)	[[100, 800, 200, 50, 3], [3, 50, 200, 800, 100]]	{'cont': 1, 'disc': [2, 6]}	['spectrum']	0.67	1	0	0	5	10000	5	0	10	10000	5	2500	0.001	50	TRUE	TRUE	FALSE	-1	30	128	0.001	18.0126	7.60917	15.4106	{'kldiv_cont_0': 5.128701677076423}	{'kldiv_disc_0': 0.6907421958404577, 'kldiv_disc_1': 1.7897242909998297}	2.57979	0.0222009	0.966956	0.350665	12381	0.888162	0.878648	0.470888	128981	1.20875	18.2144	7.58011	15.6245	{'kldiv_cont_0': 5.099163287725204}	{'kldiv_disc_0': 0.6906248743717487, 'kldiv_disc_1': 1.790318021407494}	2.57009	0.0198189
105	jointvae_capacity	MoNA	jointvae_capacity_100-800-200-50-3-50-200-800-100_01 (27-12-2021_00-49-27)	[[100, 800, 200, 50, 3], [3, 50, 200, 800, 100]]	{'cont': 1, 'disc': [2, 6]}	['spectrum']	0.67	1	0	0	10	10000	5	0	3	10000	5	2500	0.001	50	TRUE	TRUE	FALSE	-1	30	128	0.001	19.9758	11.9307	15.4609	{'kldiv_cont_0': 9.456077748977286}	{'kldiv_disc_0': 0.688961157555597, 'kldiv_disc_1': 1.7856351697570694}	4.46326	0.0515517	0.961985	0.375777	13612	0.951836	0.878648	0.470888	128981	1.20875	19.4837	12.1653	15.6651	{'kldiv_cont_0': 9.690708502745016}	{'kldiv_disc_0': 0.6888009340335162, 'kldiv_disc_1': 1.7858227613644722}	3.7672	0.0514149
106	jointvae_capacity	MoNA	jointvae_capacity_100-800-200-50-3-50-200-800-100_01 (27-12-2021_01-10-32)	[[100, 800, 200, 50, 3], [3, 50, 200, 800, 100]]	{'cont': 1, 'disc': [2, 6]}	['spectrum']	0.67	1	0	0	10	10000	5	0	5	10000	5	2500	0.001	50	TRUE	TRUE	FALSE	-1	30	128	0.001	19.8609	12.2046	15.4816	{'kldiv_cont_0': 9.731819838180632}	{'kldiv_disc_0': 0.686408044654627, 'kldiv_disc_1': 1.7864114148116474}	4.31887	0.0604361	0.963022	0.37129	14707.6	0.801741	0.878648	0.470888	128981	1.20875	19.7249	12.0213	15.6906	{'kldiv_cont_0': 9.548020020509378}	{'kldiv_disc_0': 0.6873601491634662, 'kldiv_disc_1': 1.7859420073338044}	3.97621	0.0580226
107	jointvae_capacity	MoNA	jointvae_capacity_100-800-200-50-3-50-200-800-100_01 (27-12-2021_01-32-01)	[[100, 800, 200, 50, 3], [3, 50, 200, 800, 100]]	{'cont': 1, 'disc': [2, 6]}	['spectrum']	0.67	1	0	0	10	10000	5	0	10	10000	5	2500	0.001	50	TRUE	TRUE	FALSE	-1	30	128	0.001	19.2465	12.3291	15.5708	{'kldiv_cont_0': 9.849018841527691}	{'kldiv_disc_0': 0.6915134710695372, 'kldiv_disc_1': 1.788555885674945}	3.65154	0.0241866	0.955349	0.406719	17392.2	0.913997	0.878648	0.470888	128981	1.20875	19.3956	12.1812	15.775	{'kldiv_cont_0': 9.700588813194862}	{'kldiv_disc_0': 0.6916641348447555, 'kldiv_disc_1': 1.7889308012448824}	3.59901	0.0215587
108	jointvae_capacity	MoNA	jointvae_capacity_100-400-200-50-3-50-200-400-100_01 (27-12-2021_01-52-35)	[[100, 400, 200, 50, 3], [3, 50, 200, 400, 100]]	{'cont': 1, 'disc': [2, 6]}	['spectrum']	0.67	1	0	0	3	10000	5	0	3	10000	5	2500	0.001	50	TRUE	TRUE	FALSE	-1	30	128	0.001	16.8885	5.25247	15.4216	{'kldiv_cont_0': 2.7738105923740974}	{'kldiv_disc_0': 0.6897830827574378, 'kldiv_disc_1': 1.7888753081541966}	1.4357	0.0312414	0.965945	0.362585	9378.44	0.842477	0.878648	0.470888	128981	1.20875	16.9225	5.26181	15.6207	{'kldiv_cont_0': 2.7833261367602224}	{'kldiv_disc_0': 0.6898828576772641, 'kldiv_disc_1': 1.7886030215483446}	1.26967	0.032104
109	jointvae_capacity	MoNA	jointvae_capacity_100-400-200-50-3-50-200-400-100_01 (27-12-2021_02-12-42)	[[100, 400, 200, 50, 3], [3, 50, 200, 400, 100]]	{'cont': 1, 'disc': [2, 6]}	['spectrum']	0.67	1	0	0	3	10000	5	0	5	10000	5	2500	0.001	50	TRUE	TRUE	FALSE	-1	30	128	0.001	16.5783	5.36086	15.3775	{'kldiv_cont_0': 2.88361365350721}	{'kldiv_disc_0': 0.6911778106918648, 'kldiv_disc_1': 1.7860720822847462}	1.16255	0.0382839	0.965615	0.356079	9572.91	0.78982	0.878648	0.470888	128981	1.20875	16.8276	5.31169	15.5774	{'kldiv_cont_0': 2.8349182911408253}	{'kldiv_disc_0': 0.6914187960135632, 'kldiv_disc_1': 1.7853531715197442}	1.20946	0.0406736
110	jointvae_capacity	MoNA	jointvae_capacity_100-400-200-50-3-50-200-400-100_01 (27-12-2021_02-31-16)	[[100, 400, 200, 50, 3], [3, 50, 200, 400, 100]]	{'cont': 1, 'disc': [2, 6]}	['spectrum']	0.67	1	0	0	3	10000	5	0	10	10000	5	2500	0.001	50	TRUE	TRUE	FALSE	-1	30	128	0.001	16.5972	5.33819	15.411	{'kldiv_cont_0': 2.855934971522055}	{'kldiv_disc_0': 0.6922322396376768, 'kldiv_disc_1': 1.7900193531376256}	1.17294	0.0132754	0.963959	0.365922	11328.3	0.828894	0.878648	0.470888	128981	1.20875	16.692	5.30744	15.6209	{'kldiv_cont_0': 2.8252664590493226}	{'kldiv_disc_0': 0.6921646488018525, 'kldiv_disc_1': 1.7900118552721465}	1.05744	0.013651
111	jointvae_capacity	MoNA	jointvae_capacity_100-400-200-50-3-50-200-400-100_01 (27-12-2021_02-48-34)	[[100, 400, 200, 50, 3], [3, 50, 200, 400, 100]]	{'cont': 1, 'disc': [2, 6]}	['spectrum']	0.67	1	0	0	5	10000	5	0	3	10000	5	2500	0.001	50	TRUE	TRUE	FALSE	-1	30	128	0.001	17.5332	7.24287	15.3466	{'kldiv_cont_0': 4.765329385558438}	{'kldiv_disc_0': 0.6896771754357628, 'kldiv_disc_1': 1.7878618730889395}	2.14967	0.0368381	0.96812	0.342882	10900	0.818304	0.878648	0.470888	128981	1.20875	17.3423	7.26168	15.5593	{'kldiv_cont_0': 4.784947028526893}	{'kldiv_disc_0': 0.6888989913157928, 'kldiv_disc_1': 1.7878372638653486}	1.7421	0.040852
112	jointvae_capacity	MoNA	jointvae_capacity_100-400-200-50-3-50-200-400-100_01 (27-12-2021_03-10-34)	[[100, 400, 200, 50, 3], [3, 50, 200, 400, 100]]	{'cont': 1, 'disc': [2, 6]}	['spectrum']	0.67	1	0	0	5	10000	5	0	5	10000	5	2500	0.001	50	TRUE	TRUE	FALSE	-1	30	128	0.001	17.0932	7.43999	15.3571	{'kldiv_cont_0': 4.959353393295306}	{'kldiv_disc_0': 0.6915688188386271, 'kldiv_disc_1': 1.789064847151252}	1.71478	0.021365	0.967883	0.34642	8550.7	0.815077	0.878648	0.470888	128981	1.20875	17.3154	7.50275	15.5687	{'kldiv_cont_0': 5.022004579886412}	{'kldiv_disc_0': 0.6915527444619399, 'kldiv_disc_1': 1.7891965156946428}	1.72586	0.0207871
113	jointvae_capacity	MoNA	jointvae_capacity_100-400-200-50-3-50-200-400-100_01 (27-12-2021_03-32-27)	[[100, 400, 200, 50, 3], [3, 50, 200, 400, 100]]	{'cont': 1, 'disc': [2, 6]}	['spectrum']	0.67	1	0	0	5	10000	5	0	10	10000	5	2500	0.001	50	TRUE	TRUE	FALSE	-1	30	128	0.001	17.8164	7.30175	15.5099	{'kldiv_cont_0': 4.82199916247047}	{'kldiv_disc_0': 0.690363249563528, 'kldiv_disc_1': 1.7893868901385792}	2.28071	0.0257827	0.959745	0.387048	13457.4	0.834677	0.878648	0.470888	128981	1.20875	18.0377	7.35356	15.7232	{'kldiv_cont_0': 4.87474231230907}	{'kldiv_disc_0': 0.6900103092193604, 'kldiv_disc_1': 1.7888114207830184}	2.28409	0.0304247
114	jointvae_capacity	MoNA	jointvae_capacity_100-400-200-50-3-50-200-400-100_01 (27-12-2021_03-50-23)	[[100, 400, 200, 50, 3], [3, 50, 200, 400, 100]]	{'cont': 1, 'disc': [2, 6]}	['spectrum']	0.67	1	0	0	10	10000	5	0	3	10000	5	2500	0.001	50	TRUE	TRUE	FALSE	-1	30	128	0.001	19.9279	12.4167	15.4527	{'kldiv_cont_0': 9.941697718250234}	{'kldiv_disc_0': 0.6892649295880674, 'kldiv_disc_1': 1.785693571687723}	4.42549	0.0497409	0.96445	0.363941	16144.9	0.862875	0.878648	0.470888	128981	1.20875	19.5218	12.4344	15.6625	{'kldiv_cont_0': 9.95847672682542}	{'kldiv_disc_0': 0.6894930845651871, 'kldiv_disc_1': 1.7864113251368205}	3.81422	0.0450113
115	jointvae_capacity	MoNA	jointvae_capacity_100-400-200-50-3-50-200-400-100_01 (27-12-2021_04-09-03)	[[100, 400, 200, 50, 3], [3, 50, 200, 400, 100]]	{'cont': 1, 'disc': [2, 6]}	['spectrum']	0.67	1	0	0	10	10000	5	0	5	10000	5	2500	0.001	50	TRUE	TRUE	FALSE	-1	30	128	0.001	20.046	12.2082	15.4499	{'kldiv_cont_0': 9.732780824931817}	{'kldiv_disc_0': 0.68955294007014, 'kldiv_disc_1': 1.7858327010871378}	4.54853	0.0476052	0.962295	0.374077	12361.8	0.821115	0.878648	0.470888	128981	1.20875	19.5221	12.4869	15.6545	{'kldiv_cont_0': 10.01103697067652}	{'kldiv_disc_0': 0.6893057945447091, 'kldiv_disc_1': 1.786596613052564}	3.82251	0.0450214
116	jointvae_capacity	MoNA	jointvae_capacity_100-400-200-50-3-50-200-400-100_01 (27-12-2021_04-30-27)	[[100, 400, 200, 50, 3], [3, 50, 200, 400, 100]]	{'cont': 1, 'disc': [2, 6]}	['spectrum']	0.67	1	0	0	10	10000	5	0	10	10000	5	2500	0.001	50	TRUE	TRUE	FALSE	-1	30	128	0.001	19.8511	11.8598	15.5105	{'kldiv_cont_0': 9.380997505165627}	{'kldiv_disc_0': 0.6904435783170452, 'kldiv_disc_1': 1.7883603736356442}	4.31014	0.0305136	0.959142	0.388507	14858.5	0.893513	0.878648	0.470888	128981	1.20875	19.6726	11.7954	15.7073	{'kldiv_cont_0': 9.315496958219088}	{'kldiv_disc_0': 0.6908754660533025, 'kldiv_disc_1': 1.7890087794034908}	3.94019	0.0251122
117	jointvae_capacity	MoNA	jointvae_capacity_100-200-100-50-3-50-100-200-100_01 (27-12-2021_04-52-42)	[[100, 200, 100, 50, 3], [3, 50, 100, 200, 100]]	{'cont': 1, 'disc': [2, 6]}	['spectrum']	0.67	1	0	0	3	10000	5	0	3	10000	5	2500	0.001	50	TRUE	TRUE	FALSE	-1	30	128	0.001	16.8496	5.24911	15.3959	{'kldiv_cont_0': 2.769281550840085}	{'kldiv_disc_0': 0.6910641451932901, 'kldiv_disc_1': 1.788761387536562}	1.4283	0.0254057	0.966745	0.354216	13090.7	0.793365	0.878648	0.470888	128981	1.20875	17.1484	5.24568	15.6045	{'kldiv_cont_0': 2.7666283815335007}	{'kldiv_disc_0': 0.6905404084768051, 'kldiv_disc_1': 1.7885072934321868}	1.51459	0.0292948
118	jointvae_capacity	MoNA	jointvae_capacity_100-200-100-50-3-50-100-200-100_01 (27-12-2021_05-11-27)	[[100, 200, 100, 50, 3], [3, 50, 100, 200, 100]]	{'cont': 1, 'disc': [2, 6]}	['spectrum']	0.67	1	0	0	3	10000	5	0	5	10000	5	2500	0.001	50	TRUE	TRUE	FALSE	-1	30	128	0.001	16.6662	5.38729	15.3679	{'kldiv_cont_0': 2.9107333483198463}	{'kldiv_disc_0': 0.6903074837932832, 'kldiv_disc_1': 1.786249703008153}	1.25652	0.0417474	0.967131	0.349561	9284.5	0.740752	0.878648	0.470888	128981	1.20875	17.0109	5.40696	15.5748	{'kldiv_cont_0': 2.9320960533924594}	{'kldiv_disc_0': 0.6897132687079601, 'kldiv_disc_1': 1.7851491921987288}	1.38584	0.050221
119	jointvae_capacity	MoNA	jointvae_capacity_100-200-100-50-3-50-100-200-100_01 (27-12-2021_05-29-54)	[[100, 200, 100, 50, 3], [3, 50, 100, 200, 100]]	{'cont': 1, 'disc': [2, 6]}	['spectrum']	0.67	1	0	0	3	10000	5	0	10	10000	5	2500	0.001	50	TRUE	TRUE	FALSE	-1	30	128	0.001	16.6064	5.39593	15.3916	{'kldiv_cont_0': 2.915275794819679}	{'kldiv_disc_0': 0.6918257595785617, 'kldiv_disc_1': 1.788825150111915}	1.19352	0.0212788	0.965626	0.358358	10994.3	0.75788	0.878648	0.470888	128981	1.20875	16.6457	5.48068	15.6003	{'kldiv_cont_0': 2.998945658023541}	{'kldiv_disc_0': 0.6924534883254614, 'kldiv_disc_1': 1.7892831655649037}	1.02963	0.0158501
120	jointvae_capacity	MoNA	jointvae_capacity_100-200-100-50-3-50-100-200-100_01 (27-12-2021_05-51-46)	[[100, 200, 100, 50, 3], [3, 50, 100, 200, 100]]	{'cont': 1, 'disc': [2, 6]}	['spectrum']	0.67	1	0	0	5	10000	5	0	3	10000	5	2500	0.001	50	TRUE	TRUE	FALSE	-1	30	128	0.001	17.2334	7.53859	15.3392	{'kldiv_cont_0': 5.060590680011691}	{'kldiv_disc_0': 0.6902918728965947, 'kldiv_disc_1': 1.7877029180526733}	1.85964	0.0345594	0.968488	0.345292	8076.63	0.713528	0.878648	0.470888	128981	1.20875	17.9011	7.65125	15.5411	{'kldiv_cont_0': 5.175136040418576}	{'kldiv_disc_0': 0.6893207965753018, 'kldiv_disc_1': 1.7867955366770427}	2.31612	0.0439518
121	jointvae_capacity	MoNA	jointvae_capacity_100-200-100-50-3-50-100-200-100_01 (27-12-2021_06-13-24)	[[100, 200, 100, 50, 3], [3, 50, 100, 200, 100]]	{'cont': 1, 'disc': [2, 6]}	['spectrum']	0.67	1	0	0	5	10000	5	0	5	10000	5	2500	0.001	50	TRUE	TRUE	FALSE	-1	30	128	0.001	17.149	7.25904	15.3236	{'kldiv_cont_0': 4.780965260576112}	{'kldiv_disc_0': 0.6911581641484537, 'kldiv_disc_1': 1.7869158204806508}	1.79119	0.0341634	0.968985	0.334216	9904.76	0.766448	0.878648	0.470888	128981	1.20875	17.1782	7.28738	15.5348	{'kldiv_cont_0': 4.8078299669119025}	{'kldiv_disc_0': 0.6912519320463523, 'kldiv_disc_1': 1.7882946607394097}	1.61661	0.0268004
122	jointvae_capacity	MoNA	jointvae_capacity_100-200-100-50-3-50-100-200-100_01 (27-12-2021_06-34-13)	[[100, 200, 100, 50, 3], [3, 50, 100, 200, 100]]	{'cont': 1, 'disc': [2, 6]}	['spectrum']	0.67	1	0	0	5	10000	5	0	10	10000	5	2500	0.001	50	TRUE	TRUE	FALSE	-1	30	128	0.001	17.2194	7.50379	15.3977	{'kldiv_cont_0': 5.022950816406035}	{'kldiv_disc_0': 0.6913178927873251, 'kldiv_disc_1': 1.7895246200516803}	1.80143	0.0203208	0.967778	0.345693	12040.1	0.84496	0.878648	0.470888	128981	1.20875	17.5503	7.53135	15.6081	{'kldiv_cont_0': 5.048800187233167}	{'kldiv_disc_0': 0.6921231700823858, 'kldiv_disc_1': 1.79042994364714}	1.93052	0.0117678
123	jointvae_capacity	MoNA	jointvae_capacity_100-200-100-50-3-50-100-200-100_01 (27-12-2021_06-49-25)	[[100, 200, 100, 50, 3], [3, 50, 100, 200, 100]]	{'cont': 1, 'disc': [2, 6]}	['spectrum']	0.67	1	0	0	10	10000	5	0	3	10000	5	2500	0.001	50	TRUE	TRUE	FALSE	-1	30	128	0.001	20.1082	11.82	15.3422	{'kldiv_cont_0': 9.345256679642242}	{'kldiv_disc_0': 0.6903017475624577, 'kldiv_disc_1': 1.7844432959942298}	4.71524	0.0508082	0.967545	0.346298	11071.3	0.667309	0.878648	0.470888	128981	1.20875	20.1965	11.7915	15.5506	{'kldiv_cont_0': 9.316792928255522}	{'kldiv_disc_0': 0.6899839227016156, 'kldiv_disc_1': 1.7847684346712553}	4.59519	0.0507716
124	jointvae_capacity	MoNA	jointvae_capacity_100-200-100-50-3-50-100-200-100_01 (27-12-2021_07-09-49)	[[100, 200, 100, 50, 3], [3, 50, 100, 200, 100]]	{'cont': 1, 'disc': [2, 6]}	['spectrum']	0.67	1	0	0	10	10000	5	0	5	10000	5	2500	0.001	50	TRUE	TRUE	FALSE	-1	30	128	0.001	19.863	11.9488	15.4245	{'kldiv_cont_0': 9.472911814592369}	{'kldiv_disc_0': 0.6892150268744751, 'kldiv_disc_1': 1.7866907297237258}	4.39353	0.0450046	0.962658	0.372286	11934.7	0.790435	0.878648	0.470888	128981	1.20875	20.2972	11.9725	15.6363	{'kldiv_cont_0': 9.497672777909498}	{'kldiv_disc_0': 0.6884437325673226, 'kldiv_disc_1': 1.7863724445685363}	4.61044	0.0504524
125	jointvae_capacity	MoNA	jointvae_capacity_100-200-100-50-3-50-100-200-100_01 (27-12-2021_07-28-31)	[[100, 200, 100, 50, 3], [3, 50, 100, 200, 100]]	{'cont': 1, 'disc': [2, 6]}	['spectrum']	0.67	1	0	0	10	10000	5	0	10	10000	5	2500	0.001	50	TRUE	TRUE	FALSE	-1	30	128	0.001	20.0291	11.8635	15.5788	{'kldiv_cont_0': 9.384730866198524}	{'kldiv_disc_0': 0.6909298409750425, 'kldiv_disc_1': 1.7878428430657873}	4.41965	0.0306699	0.958055	0.399797	16838.1	0.95016	0.878648	0.470888	128981	1.20875	20.8427	11.6797	15.7918	{'kldiv_cont_0': 9.200928394611065}	{'kldiv_disc_0': 0.6914664782010592, 'kldiv_disc_1': 1.7873479036184459}	5.02039	0.0304615
126	jointvae_capacity	MoNA	jointvae_capacity_100-100-90-50-3-50-90-100-100_01 (27-12-2021_07-48-16)	[[100, 100, 90, 50, 3], [3, 50, 90, 100, 100]]	{'cont': 1, 'disc': [2, 6]}	['spectrum']	0.67	1	0	0	3	10000	5	0	3	10000	5	2500	0.001	50	TRUE	TRUE	FALSE	-1	30	128	0.001	16.6203	5.52793	15.4209	{'kldiv_cont_0': 3.047146298541553}	{'kldiv_disc_0': 0.6911727150886866, 'kldiv_disc_1': 1.7896072463441426}	1.17884	0.0206336	0.965089	0.361124	12146.7	0.788765	0.878648	0.470888	128981	1.20875	16.8929	5.54952	15.6326	{'kldiv_cont_0': 3.0702557196983924}	{'kldiv_disc_0': 0.6906757385302813, 'kldiv_disc_1': 1.788583789116297}	1.23205	0.0282358
127	jointvae_capacity	MoNA	jointvae_capacity_100-100-90-50-3-50-90-100-100_01 (27-12-2021_08-03-30)	[[100, 100, 90, 50, 3], [3, 50, 90, 100, 100]]	{'cont': 1, 'disc': [2, 6]}	['spectrum']	0.67	1	0	0	3	10000	5	0	5	10000	5	2500	0.001	50	TRUE	TRUE	FALSE	-1	30	128	0.001	16.714	5.39102	15.3724	{'kldiv_cont_0': 2.914381510207969}	{'kldiv_disc_0': 0.6902887087494379, 'kldiv_disc_1': 1.7863534338169613}	1.30037	0.0413227	0.966497	0.351798	9618.83	0.771646	0.878648	0.470888	128981	1.20875	16.6596	5.45987	15.5803	{'kldiv_cont_0': 2.983286435787494}	{'kldiv_disc_0': 0.6902174980212481, 'kldiv_disc_1': 1.7863641732778304}	1.03769	0.0416249
128	jointvae_capacity	MoNA	jointvae_capacity_100-100-90-50-3-50-90-100-100_01 (27-12-2021_08-25-21)	[[100, 100, 90, 50, 3], [3, 50, 90, 100, 100]]	{'cont': 1, 'disc': [2, 6]}	['spectrum']	0.67	1	0	0	3	10000	5	0	10	10000	5	2500	0.001	50	TRUE	TRUE	FALSE	-1	30	128	0.001	16.7932	5.3092	15.3581	{'kldiv_cont_0': 2.8296388361126987}	{'kldiv_disc_0': 0.6927010197572384, 'kldiv_disc_1': 1.7868640365522324}	1.40838	0.0267081	0.967375	0.345757	10342.1	0.825424	0.878648	0.470888	128981	1.20875	17.1641	5.25981	15.5615	{'kldiv_cont_0': 2.7798306391789365}	{'kldiv_disc_0': 0.6926610515667841, 'kldiv_disc_1': 1.787317095658718}	1.57803	0.0246427
129	jointvae_capacity	MoNA	jointvae_capacity_100-100-90-50-3-50-90-100-100_01 (27-12-2021_08-46-30)	[[100, 100, 90, 50, 3], [3, 50, 90, 100, 100]]	{'cont': 1, 'disc': [2, 6]}	['spectrum']	0.67	1	0	0	5	10000	5	0	3	10000	5	2500	0.001	50	TRUE	TRUE	FALSE	-1	30	128	0.001	17.1073	7.38316	15.3422	{'kldiv_cont_0': 4.9049353088052445}	{'kldiv_disc_0': 0.6899343132972717, 'kldiv_disc_1': 1.7882941576967766}	1.73176	0.033391	0.96814	0.3437	7800.78	0.755262	0.878648	0.470888	128981	1.20875	16.8606	7.40547	15.5518	{'kldiv_cont_0': 4.92654510644766}	{'kldiv_disc_0': 0.6902892742401514, 'kldiv_disc_1': 1.7886329797598033}	1.2788	0.0299221
130	jointvae_capacity	MoNA	jointvae_capacity_100-100-90-50-3-50-90-100-100_01 (27-12-2021_09-08-00)	[[100, 100, 90, 50, 3], [3, 50, 90, 100, 100]]	{'cont': 1, 'disc': [2, 6]}	['spectrum']	0.67	1	0	0	5	10000	5	0	5	10000	5	2500	0.001	50	TRUE	TRUE	FALSE	-1	30	128	0.001	17.8124	7.20347	15.3598	{'kldiv_cont_0': 4.722659329037594}	{'kldiv_disc_0': 0.6914446432872786, 'kldiv_disc_1': 1.789361324986707}	2.43207	0.0205035	0.965887	0.358632	9774.54	0.790875	0.878648	0.470888	128981	1.20875	17.7256	7.22466	15.5664	{'kldiv_cont_0': 4.743801282002376}	{'kldiv_disc_0': 0.6910717624884385, 'kldiv_disc_1': 1.7897841991522374}	2.13885	0.0202536
131	jointvae_capacity	MoNA	jointvae_capacity_100-100-90-50-3-50-90-100-100_01 (27-12-2021_09-29-17)	[[100, 100, 90, 50, 3], [3, 50, 90, 100, 100]]	{'cont': 1, 'disc': [2, 6]}	['spectrum']	0.67	1	0	0	5	10000	5	0	10	10000	5	2500	0.001	50	TRUE	TRUE	FALSE	-1	30	128	0.001	18.124	7.2882	15.5081	{'kldiv_cont_0': 4.811737310425198}	{'kldiv_disc_0': 0.6890051946271066, 'kldiv_disc_1': 1.7874585234965137}	2.57365	0.0422148	0.960939	0.384902	13731.6	0.715578	0.878648	0.470888	128981	1.20875	18.1771	7.33207	15.7169	{'kldiv_cont_0': 4.855567650917249}	{'kldiv_disc_0': 0.688911992769975, 'kldiv_disc_1': 1.7875914879334278}	2.41814	0.042016
132	jointvae_capacity	MoNA	jointvae_capacity_100-100-90-50-3-50-90-100-100_01 (27-12-2021_09-44-40)	[[100, 100, 90, 50, 3], [3, 50, 90, 100, 100]]	{'cont': 1, 'disc': [2, 6]}	['spectrum']	0.67	1	0	0	10	10000	5	0	3	10000	5	2500	0.001	50	TRUE	TRUE	FALSE	-1	30	128	0.001	20.058	11.7847	15.4149	{'kldiv_cont_0': 9.30566748029881}	{'kldiv_disc_0': 0.6899913581566403, 'kldiv_disc_1': 1.7890362616580369}	4.61363	0.0293953	0.966049	0.358887	11372.3	0.715186	0.878648	0.470888	128981	1.20875	20.0617	11.6949	15.6247	{'kldiv_cont_0': 9.216756698412773}	{'kldiv_disc_0': 0.6899059093915499, 'kldiv_disc_1': 1.7882702106084578}	4.40328	0.0336528
133	jointvae_capacity	MoNA	jointvae_capacity_100-100-90-50-3-50-90-100-100_01 (27-12-2021_10-04-46)	[[100, 100, 90, 50, 3], [3, 50, 90, 100, 100]]	{'cont': 1, 'disc': [2, 6]}	['spectrum']	0.67	1	0	0	10	10000	5	0	5	10000	5	2500	0.001	50	TRUE	TRUE	FALSE	-1	30	128	0.001	21.1815	11.947	15.4496	{'kldiv_cont_0': 9.468479075996425}	{'kldiv_disc_0': 0.6925736043126195, 'kldiv_disc_1': 1.7859177392364807}	5.69981	0.0320767	0.961481	0.377954	12200	0.787194	0.878648	0.470888	128981	1.20875	21.2275	11.9756	15.6676	{'kldiv_cont_0': 9.49728481586163}	{'kldiv_disc_0': 0.6925975206570748, 'kldiv_disc_1': 1.7856940245017028}	5.52682	0.0330757
134	jointvae_capacity	MoNA	jointvae_capacity_100-100-90-50-3-50-90-100-100_01 (27-12-2021_10-27-21)	[[100, 100, 90, 50, 3], [3, 50, 90, 100, 100]]	{'cont': 1, 'disc': [2, 6]}	['spectrum']	0.67	1	0	0	10	10000	5	0	10	10000	5	2500	0.001	50	TRUE	TRUE	FALSE	-1	30	128	0.001	19.1195	12.3586	15.5397	{'kldiv_cont_0': 9.882675722643192}	{'kldiv_disc_0': 0.6884637163364594, 'kldiv_disc_1': 1.7874550191906105}	3.5348	0.0449397	0.960848	0.383497	15347.8	0.823889	0.878648	0.470888	128981	1.20875	20.2018	12.303	15.7436	{'kldiv_cont_0': 9.826782960158129}	{'kldiv_disc_0': 0.688745841001853, 'kldiv_disc_1': 1.7874261324222271}	4.41456	0.0436735
135	jointvae_capacity	MoNA	jointvae_capacity_100-100-3-100-100_02 (25-12-2021_17-01-10)	[[100, 100, 3], [3, 100, 100]]	{'cont': 1, 'disc': [2, 6]}	['spectrum']	0.67	1	0	0	3	10000	10	0	3	10000	5	2500	0.001	50	TRUE	TRUE	FALSE	-1	30	128	0.001	18.141	5.36983	15.4493	{'kldiv_cont_0': 2.8936181417802853}	{'kldiv_disc_0': 0.6877656894160603, 'kldiv_disc_1': 1.7884464590937983}	2.64818	0.0434726	0.966127	0.358933	13883.1	0.958663	0.878648	0.470888	128981	1.20875	18.4783	5.38038	15.6559	{'kldiv_cont_0': 2.9056919721456675}	{'kldiv_disc_0': 0.6862762463398469, 'kldiv_disc_1': 1.7884097435535529}	2.77129	0.0511035
136	jointvae_capacity	MoNA	jointvae_capacity_100-100-3-100-100_02 (25-12-2021_17-20-57)	[[100, 100, 3], [3, 100, 100]]	{'cont': 1, 'disc': [2, 6]}	['spectrum']	0.67	1	0	0	3	10000	10	0	5	10000	5	2500	0.001	50	TRUE	TRUE	FALSE	-1	30	128	0.001	18.1741	5.33998	15.4873	{'kldiv_cont_0': 2.863431326529625}	{'kldiv_disc_0': 0.6882302922492569, 'kldiv_disc_1': 1.7883143978409584}	2.64501	0.0418099	0.963064	0.37411	12096.3	0.98077	0.878648	0.470888	128981	1.20875	18.0515	5.34769	15.6928	{'kldiv_cont_0': 2.8725820871499868}	{'kldiv_disc_0': 0.6881381838749616, 'kldiv_disc_1': 1.7869727397576356}	2.30977	0.0489787
137	jointvae_capacity	MoNA	jointvae_capacity_100-100-3-100-100_02 (25-12-2021_17-40-37)	[[100, 100, 3], [3, 100, 100]]	{'cont': 1, 'disc': [2, 6]}	['spectrum']	0.67	1	0	0	3	10000	10	0	10	10000	5	2500	0.001	50	TRUE	TRUE	FALSE	-1	30	128	0.001	17.5845	5.4387	15.5254	{'kldiv_cont_0': 2.960990640790074}	{'kldiv_disc_0': 0.6922264722419372, 'kldiv_disc_1': 1.7854805828398586}	2.02303	0.0359981	0.962379	0.37958	13626	1.01763	0.878648	0.470888	128981	1.20875	18.2039	5.37153	15.7321	{'kldiv_cont_0': 2.894230763117472}	{'kldiv_disc_0': 0.6925955628737425, 'kldiv_disc_1': 1.7847015062967937}	2.43372	0.0380479
138	jointvae_capacity	MoNA	jointvae_capacity_100-100-3-100-100_02 (25-12-2021_18-00-05)	[[100, 100, 3], [3, 100, 100]]	{'cont': 1, 'disc': [2, 6]}	['spectrum']	0.67	1	0	0	5	10000	10	0	3	10000	5	2500	0.001	50	TRUE	TRUE	FALSE	-1	30	128	0.001	18.7681	7.48299	15.4213	{'kldiv_cont_0': 5.018296312195754}	{'kldiv_disc_0': 0.6864069333389524, 'kldiv_disc_1': 1.7782865642523011}	3.24571	0.101066	0.965494	0.35566	12737.8	0.944016	0.878648	0.470888	128981	1.20875	19.0466	7.50081	15.623	{'kldiv_cont_0': 5.039142816494673}	{'kldiv_disc_0': 0.6847739066833105, 'kldiv_disc_1': 1.77689039401519}	3.30739	0.116212
139	jointvae_capacity	MoNA	jointvae_capacity_100-100-3-100-100_02 (25-12-2021_18-15-54)	[[100, 100, 3], [3, 100, 100]]	{'cont': 1, 'disc': [2, 6]}	['spectrum']	0.67	1	0	0	5	10000	10	0	5	10000	5	2500	0.001	50	TRUE	TRUE	FALSE	-1	30	128	0.001	21.156	7.57936	15.4764	{'kldiv_cont_0': 5.105493174907331}	{'kldiv_disc_0': 0.6886407329776223, 'kldiv_disc_1': 1.7852297103139467}	5.62435	0.0551812	0.963816	0.36692	13716.9	1.01604	0.878648	0.470888	128981	1.20875	21.3155	7.7412	15.6804	{'kldiv_cont_0': 5.26782689950405}	{'kldiv_disc_0': 0.6884472079766102, 'kldiv_disc_1': 1.7849286550130599}	5.57747	0.0576539
140	jointvae_capacity	MoNA	jointvae_capacity_100-100-3-100-100_02 (25-12-2021_18-30-58)	[[100, 100, 3], [3, 100, 100]]	{'cont': 1, 'disc': [2, 6]}	['spectrum']	0.67	1	0	0	5	10000	10	0	10	10000	5	2500	0.001	50	TRUE	TRUE	FALSE	-1	30	128	0.001	19.1683	7.52924	15.5338	{'kldiv_cont_0': 5.056679494216042}	{'kldiv_disc_0': 0.6888711172978177, 'kldiv_disc_1': 1.7836884068716035}	3.57283	0.0617357	0.961938	0.37354	16215.1	1.03396	0.878648	0.470888	128981	1.20875	18.4222	7.41605	15.7449	{'kldiv_cont_0': 4.944400310516357}	{'kldiv_disc_0': 0.6887413951066824, 'kldiv_disc_1': 1.7829110866937883}	2.61103	0.0662709
141	jointvae_capacity	MoNA	jointvae_capacity_100-100-3-100-100_02 (25-12-2021_18-50-29)	[[100, 100, 3], [3, 100, 100]]	{'cont': 1, 'disc': [2, 6]}	['spectrum']	0.67	1	0	0	10	10000	10	0	3	10000	5	2500	0.001	50	TRUE	TRUE	FALSE	-1	30	128	0.001	23.9891	12.0684	15.562	{'kldiv_cont_0': 9.606228597558257}	{'kldiv_disc_0': 0.6849221384539275, 'kldiv_disc_1': 1.7772095618466}	8.31325	0.113875	0.959995	0.385021	16696.6	0.971772	0.878648	0.470888	128981	1.20875	23.2686	12.1656	15.777	{'kldiv_cont_0': 9.705521057813595}	{'kldiv_disc_0': 0.6855370387052878, 'kldiv_disc_1': 1.7745623130064745}	7.36758	0.124037
142	jointvae_capacity	MoNA	jointvae_capacity_100-100-3-100-100_02 (25-12-2021_19-09-13)	[[100, 100, 3], [3, 100, 100]]	{'cont': 1, 'disc': [2, 6]}	['spectrum']	0.67	1	0	0	10	10000	10	0	5	10000	5	2500	0.001	50	TRUE	TRUE	FALSE	-1	30	128	0.001	26.2915	11.9944	15.5144	{'kldiv_cont_0': 9.528012564145946}	{'kldiv_disc_0': 0.6866420148964644, 'kldiv_disc_1': 1.7797250814762093}	10.6844	0.0926979	0.962123	0.380826	14537.1	0.989376	0.878648	0.470888	128981	1.20875	27.1072	12.2175	15.7216	{'kldiv_cont_0': 9.752035361069899}	{'kldiv_disc_0': 0.6857771262144431, 'kldiv_disc_1': 1.7796386235799544}	11.2882	0.0974546
143	jointvae_capacity	MoNA	jointvae_capacity_100-100-3-100-100_02 (25-12-2021_19-28-26)	[[100, 100, 3], [3, 100, 100]]	{'cont': 1, 'disc': [2, 6]}	['spectrum']	0.67	1	0	0	10	10000	10	0	10	10000	5	2500	0.001	50	TRUE	TRUE	FALSE	-1	30	128	0.001	25.3733	11.8756	15.59	{'kldiv_cont_0': 9.406368440089164}	{'kldiv_disc_0': 0.6889536646997244, 'kldiv_disc_1': 1.7802353358073084}	9.70474	0.0785884	0.957039	0.404614	16258.9	1.04506	0.878648	0.470888	128981	1.20875	28.2269	11.5344	15.7964	{'kldiv_cont_0': 9.066567420959473}	{'kldiv_disc_0': 0.6883198893987216, 'kldiv_disc_1': 1.779464030877138}	12.3449	0.0856138
144	jointvae_capacity	MoNA	jointvae_capacity_100-200-3-200-100_02 (25-12-2021_19-40-44)	[[100, 200, 3], [3, 200, 100]]	{'cont': 1, 'disc': [2, 6]}	['spectrum']	0.67	1	0	0	3	10000	10	0	3	10000	5	2500	0.001	50	TRUE	TRUE	FALSE	-1	30	128	0.001	17.9487	5.3645	15.4524	{'kldiv_cont_0': 2.886515833708214}	{'kldiv_disc_0': 0.6890118857900255, 'kldiv_disc_1': 1.7889685102532087}	2.46167	0.0346314	0.966313	0.361144	12191.8	0.937863	0.878648	0.470888	128981	1.20875	18.3501	5.37024	15.6565	{'kldiv_cont_0': 2.8924640142000637}	{'kldiv_disc_0': 0.6886708843402374, 'kldiv_disc_1': 1.789100692822383}	2.6579	0.0356755
145	jointvae_capacity	MoNA	jointvae_capacity_100-200-3-200-100_02 (25-12-2021_19-56-52)	[[100, 200, 3], [3, 200, 100]]	{'cont': 1, 'disc': [2, 6]}	['spectrum']	0.67	1	0	0	3	10000	10	0	5	10000	5	2500	0.001	50	TRUE	TRUE	FALSE	-1	30	128	0.001	17.3819	5.41912	15.4095	{'kldiv_cont_0': 2.9419234092461966}	{'kldiv_disc_0': 0.6888895064138164, 'kldiv_disc_1': 1.7883075887964033}	1.93388	0.0385479	0.965996	0.35927	10703.7	0.965037	0.878648	0.470888	128981	1.20875	17.644	5.37883	15.622	{'kldiv_cont_0': 2.9020785246139917}	{'kldiv_disc_0': 0.6882991653222305, 'kldiv_disc_1': 1.788449302697793}	1.98125	0.0407911
146	jointvae_capacity	MoNA	jointvae_capacity_100-200-3-200-100_02 (25-12-2021_20-16-31)	[[100, 200, 3], [3, 200, 100]]	{'cont': 1, 'disc': [2, 6]}	['spectrum']	0.67	1	0	0	3	10000	10	0	10	10000	5	2500	0.001	50	TRUE	TRUE	FALSE	-1	30	128	0.001	19.1914	5.1613	15.4287	{'kldiv_cont_0': 2.6856701445327973}	{'kldiv_disc_0': 0.689891050946391, 'kldiv_disc_1': 1.7857394021393127}	3.71628	0.0463811	0.96602	0.350136	15128.4	1.04356	0.878648	0.470888	128981	1.20875	19.1939	5.18899	15.6365	{'kldiv_cont_0': 2.7140201910948143}	{'kldiv_disc_0': 0.6895988232050186, 'kldiv_disc_1': 1.7853702765244703}	3.50772	0.0496878
147	jointvae_capacity	MoNA	jointvae_capacity_100-200-3-200-100_02 (25-12-2021_20-36-11)	[[100, 200, 3], [3, 200, 100]]	{'cont': 1, 'disc': [2, 6]}	['spectrum']	0.67	1	0	0	5	10000	10	0	3	10000	5	2500	0.001	50	TRUE	TRUE	FALSE	-1	30	128	0.001	19.9007	7.2753	15.4811	{'kldiv_cont_0': 4.803340404841433}	{'kldiv_disc_0': 0.6879264285388333, 'kldiv_disc_1': 1.7840305171286794}	4.35488	0.0647486	0.963679	0.365339	14655.8	1.03452	0.878648	0.470888	128981	1.20875	19.4632	7.28638	15.6895	{'kldiv_cont_0': 4.816548640911396}	{'kldiv_disc_0': 0.68648150181159, 'kldiv_disc_1': 1.7833505502113929}	3.69828	0.0753731
148	jointvae_capacity	MoNA	jointvae_capacity_100-200-3-200-100_02 (25-12-2021_20-54-44)	[[100, 200, 3], [3, 200, 100]]	{'cont': 1, 'disc': [2, 6]}	['spectrum']	0.67	1	0	0	5	10000	10	0	5	10000	5	2500	0.001	50	TRUE	TRUE	FALSE	-1	30	128	0.001	19.2915	7.34245	15.4078	{'kldiv_cont_0': 4.865169343188108}	{'kldiv_disc_0': 0.6892447783966557, 'kldiv_disc_1': 1.788030970557773}	3.84547	0.0381546	0.965448	0.355807	9918.57	0.98259	0.878648	0.470888	128981	1.20875	19.1982	7.37936	15.625	{'kldiv_cont_0': 4.902952817770151}	{'kldiv_disc_0': 0.6890144653809376, 'kldiv_disc_1': 1.7873889085574028}	3.53064	0.0425165
149	jointvae_capacity	MoNA	jointvae_capacity_100-200-3-200-100_02 (25-12-2021_21-13-53)	[[100, 200, 3], [3, 200, 100]]	{'cont': 1, 'disc': [2, 6]}	['spectrum']	0.67	1	0	0	5	10000	10	0	10	10000	5	2500	0.001	50	TRUE	TRUE	FALSE	-1	30	128	0.001	21.6414	7.48489	15.4987	{'kldiv_cont_0': 5.011999172454423}	{'kldiv_disc_0': 0.6902053363158304, 'kldiv_disc_1': 1.7826867566159015}	6.08259	0.0600729	0.961401	0.374513	12022.7	0.94789	0.878648	0.470888	128981	1.20875	21.6861	7.64589	15.7014	{'kldiv_cont_0': 5.17254419815846}	{'kldiv_disc_0': 0.6899477457388853, 'kldiv_disc_1': 1.7833974025188348}	5.92685	0.0578076
150	jointvae_capacity	MoNA	jointvae_capacity_100-200-3-200-100_02 (25-12-2021_21-27-19)	[[100, 200, 3], [3, 200, 100]]	{'cont': 1, 'disc': [2, 6]}	['spectrum']	0.67	1	0	0	10	10000	10	0	3	10000	5	2500	0.001	50	TRUE	TRUE	FALSE	-1	30	128	0.001	24.5279	12.1859	15.5353	{'kldiv_cont_0': 9.723019115251226}	{'kldiv_disc_0': 0.6867862473758416, 'kldiv_disc_1': 1.7761393065748852}	8.88272	0.109906	0.96255	0.374018	16877	0.990275	0.878648	0.470888	128981	1.20875	24.3551	12.2109	15.7374	{'kldiv_cont_0': 9.745995191427378}	{'kldiv_disc_0': 0.6870972850383856, 'kldiv_disc_1': 1.7778214307931752}	8.51777	0.0999398
151	jointvae_capacity	MoNA	jointvae_capacity_100-200-3-200-100_02 (25-12-2021_21-45-16)	[[100, 200, 3], [3, 200, 100]]	{'cont': 1, 'disc': [2, 6]}	['spectrum']	0.67	1	0	0	10	10000	10	0	5	10000	5	2500	0.001	50	TRUE	TRUE	FALSE	-1	30	128	0.001	23.0308	12.4972	15.5176	{'kldiv_cont_0': 10.025669376847333}	{'kldiv_disc_0': 0.6894366014464939, 'kldiv_disc_1': 1.7820637184178842}	7.44616	0.0670318	0.962045	0.377132	14430.8	1.05619	0.878648	0.470888	128981	1.20875	24.2957	12.4648	15.7211	{'kldiv_cont_0': 9.99237880951319}	{'kldiv_disc_0': 0.6900420204187051, 'kldiv_disc_1': 1.782344381014506}	8.51198	0.0626014
152	jointvae_capacity	MoNA	jointvae_capacity_100-200-3-200-100_02 (25-12-2021_22-04-33)	[[100, 200, 3], [3, 200, 100]]	{'cont': 1, 'disc': [2, 6]}	['spectrum']	0.67	1	0	0	10	10000	10	0	10	10000	5	2500	0.001	50	TRUE	TRUE	FALSE	-1	30	128	0.001	26.9476	12.3329	15.5266	{'kldiv_cont_0': 9.858883143868843}	{'kldiv_disc_0': 0.6892357183508968, 'kldiv_disc_1': 1.7848148052466013}	11.3667	0.0542808	0.95947	0.390501	15578.8	1.02096	0.878648	0.470888	128981	1.20875	27.8633	12.534	15.7401	{'kldiv_cont_0': 10.060084990966015}	{'kldiv_disc_0': 0.688579777876536, 'kldiv_disc_1': 1.7853695582120845}	12.0684	0.0547866
153	jointvae_capacity	MoNA	jointvae_capacity_100-400-3-400-100_02 (25-12-2021_22-24-36)	[[100, 400, 3], [3, 400, 100]]	{'cont': 1, 'disc': [2, 6]}	['spectrum']	0.67	1	0	0	3	10000	10	0	3	10000	5	2500	0.001	50	TRUE	TRUE	FALSE	-1	30	128	0.001	17.5105	5.5569	15.4071	{'kldiv_cont_0': 3.0795521520925435}	{'kldiv_disc_0': 0.6892557780041085, 'kldiv_disc_1': 1.7880892369280388}	2.06558	0.0378083	0.965447	0.360719	11188.4	0.988406	0.878648	0.470888	128981	1.20875	17.6076	5.51234	15.6235	{'kldiv_cont_0': 3.0360865654089513}	{'kldiv_disc_0': 0.688899943461785, 'kldiv_disc_1': 1.7873550959122486}	1.94079	0.0432581
154	jointvae_capacity	MoNA	jointvae_capacity_100-400-3-400-100_02 (25-12-2021_22-38-53)	[[100, 400, 3], [3, 400, 100]]	{'cont': 1, 'disc': [2, 6]}	['spectrum']	0.67	1	0	0	3	10000	10	0	5	10000	5	2500	0.001	50	TRUE	TRUE	FALSE	-1	30	128	0.001	17.3603	5.49696	15.412	{'kldiv_cont_0': 3.020520700240051}	{'kldiv_disc_0': 0.6898014601341864, 'kldiv_disc_1': 1.7866413169840716}	1.90596	0.0423195	0.965487	0.364205	10334.7	0.955959	0.878648	0.470888	128981	1.20875	17.6201	5.47583	15.6219	{'kldiv_cont_0': 2.9999203315147986}	{'kldiv_disc_0': 0.6898604264626136, 'kldiv_disc_1': 1.7860515545576046}	1.95317	0.0449735
155	jointvae_capacity	MoNA	jointvae_capacity_100-400-3-400-100_02 (25-12-2021_22-58-03)	[[100, 400, 3], [3, 400, 100]]	{'cont': 1, 'disc': [2, 6]}	['spectrum']	0.67	1	0	0	3	10000	10	0	10	10000	5	2500	0.001	50	TRUE	TRUE	FALSE	-1	30	128	0.001	18.272	5.46452	15.4011	{'kldiv_cont_0': 2.9886861283502433}	{'kldiv_disc_0': 0.6897324640893433, 'kldiv_disc_1': 1.7860995392726706}	2.8256	0.0453733	0.966033	0.350582	11191.3	1.04072	0.878648	0.470888	128981	1.20875	18.7694	5.4911	15.6079	{'kldiv_cont_0': 3.0152306373302755}	{'kldiv_disc_0': 0.689757648186806, 'kldiv_disc_1': 1.7861102116413605}	3.11631	0.0451939
156	jointvae_capacity	MoNA	jointvae_capacity_100-400-3-400-100_02 (25-12-2021_23-14-53)	[[100, 400, 3], [3, 400, 100]]	{'cont': 1, 'disc': [2, 6]}	['spectrum']	0.67	1	0	0	5	10000	10	0	3	10000	5	2500	0.001	50	TRUE	TRUE	FALSE	-1	30	128	0.001	19.4231	7.29678	15.3858	{'kldiv_cont_0': 4.823208007555355}	{'kldiv_disc_0': 0.6923714841935448, 'kldiv_disc_1': 1.781200501032759}	3.98061	0.0566734	0.967	0.352082	8359.06	0.771199	0.878648	0.470888	128981	1.20875	19.5636	7.24901	15.5988	{'kldiv_cont_0': 4.7767761915158005}	{'kldiv_disc_0': 0.692465297686748, 'kldiv_disc_1': 1.7797654408674974}	3.90142	0.0633797
157	jointvae_capacity	MoNA	jointvae_capacity_100-400-3-400-100_02 (25-12-2021_23-31-36)	[[100, 400, 3], [3, 400, 100]]	{'cont': 1, 'disc': [2, 6]}	['spectrum']	0.67	1	0	0	5	10000	10	0	5	10000	5	2500	0.001	50	TRUE	TRUE	FALSE	-1	30	128	0.001	19.3268	7.27793	15.3771	{'kldiv_cont_0': 4.803753807564274}	{'kldiv_disc_0': 0.6894152162362934, 'kldiv_disc_1': 1.78476323569925}	3.8961	0.0536411	0.966565	0.350026	10327.2	1.0431	0.878648	0.470888	128981	1.20875	19.8056	7.20795	15.587	{'kldiv_cont_0': 4.736258904139201}	{'kldiv_disc_0': 0.6881139201995654, 'kldiv_disc_1': 1.7835812874329395}	4.15253	0.0660574
158	jointvae_capacity	MoNA	jointvae_capacity_100-400-3-400-100_02 (25-12-2021_23-49-02)	[[100, 400, 3], [3, 400, 100]]	{'cont': 1, 'disc': [2, 6]}	['spectrum']	0.67	1	0	0	5	10000	10	0	10	10000	5	2500	0.001	50	TRUE	TRUE	FALSE	-1	30	128	0.001	20.6729	7.81109	15.5491	{'kldiv_cont_0': 5.337488002821821}	{'kldiv_disc_0': 0.6929589548396058, 'kldiv_disc_1': 1.7806382988429992}	5.06729	0.0565471	0.96154	0.378792	16603.6	1.06899	0.878648	0.470888	128981	1.20875	21.1956	7.75559	15.7568	{'kldiv_cont_0': 5.2822762208107195}	{'kldiv_disc_0': 0.692997279839638, 'kldiv_disc_1': 1.7803153105271168}	5.38079	0.0579704
159	jointvae_capacity	MoNA	jointvae_capacity_100-400-3-400-100_02 (26-12-2021_00-04-24)	[[100, 400, 3], [3, 400, 100]]	{'cont': 1, 'disc': [2, 6]}	['spectrum']	0.67	1	0	0	10	10000	10	0	3	10000	5	2500	0.001	50	TRUE	TRUE	FALSE	-1	30	128	0.001	25.23	11.9053	15.5108	{'kldiv_cont_0': 9.435347922102647}	{'kldiv_disc_0': 0.688220423592772, 'kldiv_disc_1': 1.781780321740601}	9.64466	0.0745297	0.960967	0.384965	12765.1	1.01995	0.878648	0.470888	128981	1.20875	25.1348	11.8263	15.7088	{'kldiv_cont_0': 9.357360876523531}	{'kldiv_disc_0': 0.687762744915791, 'kldiv_disc_1': 1.7812152887002015}	9.34636	0.0796432
160	jointvae_capacity	MoNA	jointvae_capacity_100-400-3-400-100_02 (26-12-2021_00-21-49)	[[100, 400, 3], [3, 400, 100]]	{'cont': 1, 'disc': [2, 6]}	['spectrum']	0.67	1	0	0	10	10000	10	0	5	10000	5	2500	0.001	50	TRUE	TRUE	FALSE	-1	30	128	0.001	25.1611	12.4175	15.5101	{'kldiv_cont_0': 9.94953981066365}	{'kldiv_disc_0': 0.6891719636017105, 'kldiv_disc_1': 1.7787456178441556}	9.56602	0.0849455	0.963123	0.373304	14216.3	1.05296	0.878648	0.470888	128981	1.20875	26.8267	12.4789	15.7086	{'kldiv_cont_0': 10.010804689847506}	{'kldiv_disc_0': 0.6889649675442622, 'kldiv_disc_1': 1.7791450176483545}	11.0342	0.0839835
161	jointvae_capacity	MoNA	jointvae_capacity_100-400-3-400-100_02 (26-12-2021_00-39-05)	[[100, 400, 3], [3, 400, 100]]	{'cont': 1, 'disc': [2, 6]}	['spectrum']	0.67	1	0	0	10	10000	10	0	10	10000	5	2500	0.001	50	TRUE	TRUE	FALSE	-1	30	128	0.001	28.193	13.1909	15.4973	{'kldiv_cont_0': 10.720040021160703}	{'kldiv_disc_0': 0.6886754582383848, 'kldiv_disc_1': 1.7821641034006652}	12.6254	0.0703356	0.963739	0.366176	16855.2	1.05724	0.878648	0.470888	128981	1.20875	28.0055	13.2572	15.7102	{'kldiv_cont_0': 10.786493790455353}	{'kldiv_disc_0': 0.6887834423627609, 'kldiv_disc_1': 1.7818902119612083}	12.2242	0.0711651
162	jointvae_capacity	MoNA	jointvae_capacity_100-800-3-800-100_02 (26-12-2021_00-56-56)	[[100, 800, 3], [3, 800, 100]]	{'cont': 1, 'disc': [2, 6]}	['spectrum']	0.67	1	0	0	3	10000	10	0	3	10000	5	2500	0.001	50	TRUE	TRUE	FALSE	-1	30	128	0.001	17.9955	5.40435	15.3782	{'kldiv_cont_0': 2.9322549203915167}	{'kldiv_disc_0': 0.687269668925689, 'kldiv_disc_1': 1.7848232207516292}	2.55322	0.0640689	0.967714	0.344728	9717.85	1.03087	0.878648	0.470888	128981	1.20875	18.369	5.43637	15.5875	{'kldiv_cont_0': 2.963542877099453}	{'kldiv_disc_0': 0.6885349047489655, 'kldiv_disc_1': 1.7842892775168786}	2.72113	0.0604125
163	jointvae_capacity	MoNA	jointvae_capacity_100-800-3-800-100_02 (26-12-2021_01-15-05)	[[100, 800, 3], [3, 800, 100]]	{'cont': 1, 'disc': [2, 6]}	['spectrum']	0.67	1	0	0	3	10000	10	0	5	10000	5	2500	0.001	50	TRUE	TRUE	FALSE	-1	30	128	0.001	17.9101	5.35646	15.4294	{'kldiv_cont_0': 2.8816983319670486}	{'kldiv_disc_0': 0.69075052071568, 'kldiv_disc_1': 1.7840158975697347}	2.43004	0.0507013	0.965499	0.354712	9478.8	1.04458	0.878648	0.470888	128981	1.20875	17.9796	5.45073	15.6387	{'kldiv_cont_0': 2.975457815023569}	{'kldiv_disc_0': 0.6911911994982989, 'kldiv_disc_1': 1.7840845248638055}	2.29283	0.0481548
164	jointvae_capacity	MoNA	jointvae_capacity_100-800-3-800-100_02 (26-12-2021_01-34-20)	[[100, 800, 3], [3, 800, 100]]	{'cont': 1, 'disc': [2, 6]}	['spectrum']	0.67	1	0	0	3	10000	10	0	10	10000	5	2500	0.001	50	TRUE	TRUE	FALSE	-1	30	128	0.001	17.8232	5.44091	15.4919	{'kldiv_cont_0': 2.9633339935562115}	{'kldiv_disc_0': 0.6912973147204445, 'kldiv_disc_1': 1.786281225410184}	2.29469	0.0366407	0.96259	0.374497	13645.2	1.05719	0.878648	0.470888	128981	1.20875	18.1356	5.40911	15.7029	{'kldiv_cont_0': 2.931424917318882}	{'kldiv_disc_0': 0.6913693287433722, 'kldiv_disc_1': 1.7863130966822307}	2.39652	0.0361212
165	jointvae_capacity	MoNA	jointvae_capacity_100-800-3-800-100_02 (26-12-2021_01-49-43)	[[100, 800, 3], [3, 800, 100]]	{'cont': 1, 'disc': [2, 6]}	['spectrum']	0.67	1	0	0	5	10000	10	0	3	10000	5	2500	0.001	50	TRUE	TRUE	FALSE	-1	30	128	0.001	19.1005	7.39318	15.3906	{'kldiv_cont_0': 4.918376813879606}	{'kldiv_disc_0': 0.6905578407005856, 'kldiv_disc_1': 1.7842498251869139}	3.65938	0.050495	0.967714	0.352641	8790.05	0.794626	0.878648	0.470888	128981	1.20875	18.5636	7.44734	15.5857	{'kldiv_cont_0': 4.97210799730741}	{'kldiv_disc_0': 0.6903951840522962, 'kldiv_disc_1': 1.784841531362289}	2.92953	0.0483498
166	jointvae_capacity	MoNA	jointvae_capacity_100-800-3-800-100_02 (26-12-2021_02-06-46)	[[100, 800, 3], [3, 800, 100]]	{'cont': 1, 'disc': [2, 6]}	['spectrum']	0.67	1	0	0	5	10000	10	0	5	10000	5	2500	0.001	50	TRUE	TRUE	FALSE	-1	30	128	0.001	19.9586	7.14305	15.4008	{'kldiv_cont_0': 4.667092700636261}	{'kldiv_disc_0': 0.691540259688848, 'kldiv_disc_1': 1.784418876118006}	4.51303	0.0447377	0.967395	0.347921	10950	1.00391	0.878648	0.470888	128981	1.20875	20.1715	7.18094	15.6076	{'kldiv_cont_0': 4.704165690984482}	{'kldiv_disc_0': 0.6914709103413117, 'kldiv_disc_1': 1.785299533452743}	4.52329	0.0406811
167	jointvae_capacity	MoNA	jointvae_capacity_100-800-3-800-100_02 (26-12-2021_02-23-28)	[[100, 800, 3], [3, 800, 100]]	{'cont': 1, 'disc': [2, 6]}	['spectrum']	0.67	1	0	0	5	10000	10	0	10	10000	5	2500	0.001	50	TRUE	TRUE	FALSE	-1	30	128	0.001	20.6177	7.75221	15.5731	{'kldiv_cont_0': 5.275324074632258}	{'kldiv_disc_0': 0.6931471824645996, 'kldiv_disc_1': 1.7837409439288159}	5.0045	0.0400928	0.960363	0.38444	16995.9	1.07656	0.878648	0.470888	128981	1.20875	19.9367	7.72703	15.773	{'kldiv_cont_0': 5.250556701268906}	{'kldiv_disc_0': 0.6931471824645996, 'kldiv_disc_1': 1.7833308562254295}	4.12158	0.0421432
168	jointvae_capacity	MoNA	jointvae_capacity_100-800-3-800-100_02 (26-12-2021_02-40-02)	[[100, 800, 3], [3, 800, 100]]	{'cont': 1, 'disc': [2, 6]}	['spectrum']	0.67	1	0	0	10	10000	10	0	3	10000	5	2500	0.001	50	TRUE	TRUE	FALSE	-1	30	128	0.001	22.9471	12.3854	15.4572	{'kldiv_cont_0': 9.914773198672224}	{'kldiv_disc_0': 0.6877915940279139, 'kldiv_disc_1': 1.7828597076333281}	7.41866	0.0712769	0.964499	0.365583	11336.1	1.02863	0.878648	0.470888	128981	1.20875	24.3241	12.4219	15.6575	{'kldiv_cont_0': 9.95166372641539}	{'kldiv_disc_0': 0.6870842163379376, 'kldiv_disc_1': 1.783107571112804}	8.59302	0.0735744
169	jointvae_capacity	MoNA	jointvae_capacity_100-800-3-800-100_02 (26-12-2021_02-56-00)	[[100, 800, 3], [3, 800, 100]]	{'cont': 1, 'disc': [2, 6]}	['spectrum']	0.67	1	0	0	10	10000	10	0	5	10000	5	2500	0.001	50	TRUE	TRUE	FALSE	-1	30	128	0.001	25.0842	12.4497	15.5198	{'kldiv_cont_0': 9.976698604865483}	{'kldiv_disc_0': 0.6890126476533807, 'kldiv_disc_1': 1.7840277360444332}	9.50507	0.0593315	0.961509	0.375862	14003.4	1.0323	0.878648	0.470888	128981	1.20875	25.5696	12.2947	15.7294	{'kldiv_cont_0': 9.820950728196363}	{'kldiv_disc_0': 0.6894525931431696, 'kldiv_disc_1': 1.7843281030654907}	9.78448	0.0556299
170	jointvae_capacity	MoNA	jointvae_capacity_100-800-3-800-100_02 (26-12-2021_03-10-54)	[[100, 800, 3], [3, 800, 100]]	{'cont': 1, 'disc': [2, 6]}	['spectrum']	0.67	1	0	0	10	10000	10	0	10	10000	5	2500	0.001	50	TRUE	TRUE	FALSE	-1	30	128	0.001	26.6773	12.6448	15.4711	{'kldiv_cont_0': 10.169180170732254}	{'kldiv_disc_0': 0.6896305721502092, 'kldiv_disc_1': 1.7859550367905415}	11.1596	0.0466053	0.963984	0.362342	13715.1	1.02634	0.878648	0.470888	128981	1.20875	26.6673	12.7966	15.6754	{'kldiv_cont_0': 10.319551137777475}	{'kldiv_disc_0': 0.6901099055241315, 'kldiv_disc_1': 1.7869074650299854}	10.9525	0.0394465
171	jointvae_capacity	MoNA	jointvae_capacity_100-1600-3-1600-100_02 (26-12-2021_03-28-36)	[[100, 1600, 3], [3, 1600, 100]]	{'cont': 1, 'disc': [2, 6]}	['spectrum']	0.67	1	0	0	3	10000	10	0	3	10000	5	2500	0.001	50	TRUE	TRUE	FALSE	-1	30	128	0.001	17.3442	5.47723	15.3828	{'kldiv_cont_0': 3.0028031470487715}	{'kldiv_disc_0': 0.6888516220370043, 'kldiv_disc_1': 1.7855721707919838}	1.9089	0.0524144	0.966798	0.348871	10940.4	1.02204	0.878648	0.470888	128981	1.20875	17.7668	5.42369	15.5975	{'kldiv_cont_0': 2.9487950679583426}	{'kldiv_disc_0': 0.6888326452328608, 'kldiv_disc_1': 1.786067274900583}	2.11921	0.0500338
172	jointvae_capacity	MoNA	jointvae_capacity_100-1600-3-1600-100_02 (26-12-2021_03-46-35)	[[100, 1600, 3], [3, 1600, 100]]	{'cont': 1, 'disc': [2, 6]}	['spectrum']	0.67	1	0	0	3	10000	10	0	5	10000	5	2500	0.001	50	TRUE	TRUE	FALSE	-1	30	128	0.001	17.6871	5.50158	15.4053	{'kldiv_cont_0': 3.0245081017193454}	{'kldiv_disc_0': 0.6913130411229687, 'kldiv_disc_1': 1.7857597772848703}	2.24257	0.0391693	0.966875	0.355824	9447.31	1.03027	0.878648	0.470888	128981	1.20875	17.9348	5.51127	15.6222	{'kldiv_cont_0': 3.034920735236926}	{'kldiv_disc_0': 0.6906120807696612, 'kldiv_disc_1': 1.7857351853297307}	2.26985	0.042797
173	jointvae_capacity	MoNA	jointvae_capacity_100-1600-3-1600-100_02 (26-12-2021_04-03-39)	[[100, 1600, 3], [3, 1600, 100]]	{'cont': 1, 'disc': [2, 6]}	['spectrum']	0.67	1	0	0	3	10000	10	0	10	10000	5	2500	0.001	50	TRUE	TRUE	FALSE	-1	30	128	0.001	18.7508	5.76824	15.4392	{'kldiv_cont_0': 3.289264951473384}	{'kldiv_disc_0': 0.6911616560163419, 'kldiv_disc_1': 1.7878173575731122}	3.28197	0.0296383	0.965035	0.36185	10111.4	1.03235	0.878648	0.470888	128981	1.20875	18.531	5.70611	15.6533	{'kldiv_cont_0': 3.225798655778934}	{'kldiv_disc_0': 0.6913666388927362, 'kldiv_disc_1': 1.788944186308445}	2.85467	0.0229792
174	jointvae_capacity	MoNA	jointvae_capacity_100-1600-3-1600-100_02 (26-12-2021_04-23-47)	[[100, 1600, 3], [3, 1600, 100]]	{'cont': 1, 'disc': [2, 6]}	['spectrum']	0.67	1	0	0	5	10000	10	0	3	10000	5	2500	0.001	50	TRUE	TRUE	FALSE	-1	30	128	0.001	19.2689	7.37698	15.3774	{'kldiv_cont_0': 4.902620813631368}	{'kldiv_disc_0': 0.6911190980204663, 'kldiv_disc_1': 1.7832376041557696}	3.83867	0.0527498	0.965968	0.350849	7824.45	0.819071	0.878648	0.470888	128981	1.20875	18.7716	7.38127	15.5829	{'kldiv_cont_0': 4.907448145059439}	{'kldiv_disc_0': 0.6902140715183356, 'kldiv_disc_1': 1.7836120556562374}	3.1333	0.0554027
175	jointvae_capacity	MoNA	jointvae_capacity_100-1600-3-1600-100_02 (26-12-2021_04-38-24)	[[100, 1600, 3], [3, 1600, 100]]	{'cont': 1, 'disc': [2, 6]}	['spectrum']	0.67	1	0	0	5	10000	10	0	5	10000	5	2500	0.001	50	TRUE	TRUE	FALSE	-1	30	128	0.001	20.4109	7.53528	15.4819	{'kldiv_cont_0': 5.060221679884272}	{'kldiv_disc_0': 0.6905010782819839, 'kldiv_disc_1': 1.7845590100618207}	4.87973	0.0492329	0.964499	0.368682	12400.7	1.01278	0.878648	0.470888	128981	1.20875	20.8797	7.5345	15.6902	{'kldiv_cont_0': 5.059894684033516}	{'kldiv_disc_0': 0.6899938782056173, 'kldiv_disc_1': 1.784614886993017}	5.13802	0.0514895
176	jointvae_capacity	MoNA	jointvae_capacity_100-1600-3-1600-100_02 (26-12-2021_04-56-36)	[[100, 1600, 3], [3, 1600, 100]]	{'cont': 1, 'disc': [2, 6]}	['spectrum']	0.67	1	0	0	5	10000	10	0	10	10000	5	2500	0.001	50	TRUE	TRUE	FALSE	-1	30	128	0.001	20.6141	7.59164	15.4745	{'kldiv_cont_0': 5.112696525499941}	{'kldiv_disc_0': 0.6926552297641356, 'kldiv_disc_1': 1.786283995733451}	5.10982	0.0298372	0.962146	0.381137	11518.9	0.90234	0.878648	0.470888	128981	1.20875	20.7883	7.6972	15.6782	{'kldiv_cont_0': 5.21793855764927}	{'kldiv_disc_0': 0.6927837591904861, 'kldiv_disc_1': 1.7864807477364173}	5.08192	0.0282108
177	jointvae_capacity	MoNA	jointvae_capacity_100-1600-3-1600-100_02 (26-12-2021_05-16-03)	[[100, 1600, 3], [3, 1600, 100]]	{'cont': 1, 'disc': [2, 6]}	['spectrum']	0.67	1	0	0	10	10000	10	0	3	10000	5	2500	0.001	50	TRUE	TRUE	FALSE	-1	30	128	0.001	22.6514	12.1527	15.4563	{'kldiv_cont_0': 9.680480794917797}	{'kldiv_disc_0': 0.6886159131283777, 'kldiv_disc_1': 1.7836431002141722}	7.13189	0.0632383	0.961639	0.375638	11309.9	1.03329	0.878648	0.470888	128981	1.20875	21.9167	12.153	15.6564	{'kldiv_cont_0': 9.680100123087565}	{'kldiv_disc_0': 0.6881063412397336, 'kldiv_disc_1': 1.7847840724847255}	6.20031	0.0600813
178	jointvae_capacity	MoNA	jointvae_capacity_100-1600-3-1600-100_02 (26-12-2021_05-34-43)	[[100, 1600, 3], [3, 1600, 100]]	{'cont': 1, 'disc': [2, 6]}	['spectrum']	0.67	1	0	0	10	10000	10	0	5	10000	5	2500	0.001	50	TRUE	TRUE	FALSE	-1	30	128	0.001	25.2334	11.9829	15.5124	{'kldiv_cont_0': 9.508032728890601}	{'kldiv_disc_0': 0.6893918776987306, 'kldiv_disc_1': 1.7854685945499684}	9.67075	0.050231	0.96301	0.377493	15394	1.06286	0.878648	0.470888	128981	1.20875	24.0566	12.1731	15.7156	{'kldiv_cont_0': 9.700186448219496}	{'kldiv_disc_0': 0.6885382441373972, 'kldiv_disc_1': 1.7843268865194075}	8.28079	0.0602076
179	jointvae_capacity	MoNA	jointvae_capacity_100-1600-3-1600-100_02 (26-12-2021_05-54-16)	[[100, 1600, 3], [3, 1600, 100]]	{'cont': 1, 'disc': [2, 6]}	['spectrum']	0.67	1	0	0	10	10000	10	0	10	10000	5	2500	0.001	50	TRUE	TRUE	FALSE	-1	30	128	0.001	22.6181	12.238	15.48	{'kldiv_cont_0': 9.763821431369044}	{'kldiv_disc_0': 0.6911867332206941, 'kldiv_disc_1': 1.7830260480554274}	7.08469	0.0534695	0.964202	0.366804	15151.1	1.048	0.878648	0.470888	128981	1.20875	22.902	11.9788	15.6843	{'kldiv_cont_0': 9.504071932572584}	{'kldiv_disc_0': 0.6918155627372937, 'kldiv_disc_1': 1.7828916555795915}	7.16671	0.0509973
180	jointvae_capacity	MoNA	jointvae_capacity_100-1600-100-3-100-1600-100_02 (26-12-2021_06-12-44)	[[100, 1600, 100, 3], [3, 100, 1600, 100]]	{'cont': 1, 'disc': [2, 6]}	['spectrum']	0.67	1	0	0	3	10000	10	0	3	10000	5	2500	0.001	50	TRUE	TRUE	FALSE	-1	30	128	0.001	17.9217	5.31272	15.3355	{'kldiv_cont_0': 2.838910329244061}	{'kldiv_disc_0': 0.6904558278052496, 'kldiv_disc_1': 1.783358624504152}	2.53074	0.0554611	0.968009	0.345303	7906.44	0.902178	0.878648	0.470888	128981	1.20875	18.3698	5.31635	15.5405	{'kldiv_cont_0': 2.8409380729381857}	{'kldiv_disc_0': 0.6912868099334912, 'kldiv_disc_1': 1.7841239006091387}	2.78174	0.0474799
181	jointvae_capacity	MoNA	jointvae_capacity_100-1600-100-3-100-1600-100_02 (26-12-2021_06-34-01)	[[100, 1600, 100, 3], [3, 100, 1600, 100]]	{'cont': 1, 'disc': [2, 6]}	['spectrum']	0.67	1	0	0	3	10000	10	0	5	10000	5	2500	0.001	50	TRUE	TRUE	FALSE	-1	30	128	0.001	17.7621	5.42255	15.3908	{'kldiv_cont_0': 2.9456293060240126}	{'kldiv_disc_0': 0.6908094726441754, 'kldiv_disc_1': 1.786106536704239}	2.33132	0.0399533	0.964711	0.362081	10707.5	0.858411	0.878648	0.470888	128981	1.20875	17.7956	5.50313	15.5967	{'kldiv_cont_0': 3.0263196994096804}	{'kldiv_disc_0': 0.6900583933561276, 'kldiv_disc_1': 1.7867479782838087}	2.15839	0.0405015
182	jointvae_capacity	MoNA	jointvae_capacity_100-1600-100-3-100-1600-100_02 (26-12-2021_06-54-50)	[[100, 1600, 100, 3], [3, 100, 1600, 100]]	{'cont': 1, 'disc': [2, 6]}	['spectrum']	0.67	1	0	0	3	10000	10	0	10	10000	5	2500	0.001	50	TRUE	TRUE	FALSE	-1	30	128	0.001	18.5255	5.41891	15.4517	{'kldiv_cont_0': 2.946763276494821}	{'kldiv_disc_0': 0.6900770418249847, 'kldiv_disc_1': 1.78207352139047}	3.00995	0.0637805	0.961748	0.376493	11954.5	0.933831	0.878648	0.470888	128981	1.20875	18.4821	5.41745	15.6594	{'kldiv_cont_0': 2.9452833579136777}	{'kldiv_disc_0': 0.6895541686278123, 'kldiv_disc_1': 1.7826113884265606}	2.75901	0.0637055
183	jointvae_capacity	MoNA	jointvae_capacity_100-1600-100-3-100-1600-100_02 (26-12-2021_07-16-48)	[[100, 1600, 100, 3], [3, 100, 1600, 100]]	{'cont': 1, 'disc': [2, 6]}	['spectrum']	0.67	1	0	0	5	10000	10	0	3	10000	5	2500	0.001	50	TRUE	TRUE	FALSE	-1	30	128	0.001	20.4102	7.5035	15.4441	{'kldiv_cont_0': 5.031537259170067}	{'kldiv_disc_0': 0.6883400812098737, 'kldiv_disc_1': 1.783624947140952}	4.90144	0.0647082	0.962992	0.371142	12858.2	0.953061	0.878648	0.470888	128981	1.20875	21.0371	7.55945	15.6544	{'kldiv_cont_0': 5.088605006535848}	{'kldiv_disc_0': 0.6883228039130186, 'kldiv_disc_1': 1.782526291333712}	5.31238	0.0702879
184	jointvae_capacity	MoNA	jointvae_capacity_100-1600-100-3-100-1600-100_02 (26-12-2021_07-30-56)	[[100, 1600, 100, 3], [3, 100, 1600, 100]]	{'cont': 1, 'disc': [2, 6]}	['spectrum']	0.67	1	0	0	5	10000	10	0	5	10000	5	2500	0.001	50	TRUE	TRUE	FALSE	-1	30	128	0.001	21.243	7.71655	15.4711	{'kldiv_cont_0': 5.242826832696394}	{'kldiv_disc_0': 0.6896160520953841, 'kldiv_disc_1': 1.7841108960535155}	5.71596	0.0558986	0.959016	0.388585	12919.8	0.844364	0.878648	0.470888	128981	1.20875	22.0873	7.75053	15.6742	{'kldiv_cont_0': 5.277308072799292}	{'kldiv_disc_0': 0.6896489766927866, 'kldiv_disc_1': 1.7835682386007063}	6.35465	0.0584473
185	jointvae_capacity	MoNA	jointvae_capacity_100-1600-100-3-100-1600-100_02 (26-12-2021_07-49-35)	[[100, 1600, 100, 3], [3, 100, 1600, 100]]	{'cont': 1, 'disc': [2, 6]}	['spectrum']	0.67	1	0	0	5	10000	10	0	10	10000	5	2500	0.001	50	TRUE	TRUE	FALSE	-1	30	128	0.001	20.388	7.32903	15.5079	{'kldiv_cont_0': 4.852194581473419}	{'kldiv_disc_0': 0.6902967339942772, 'kldiv_disc_1': 1.7865426954043568}	4.83984	0.0403362	0.960958	0.384233	13893.1	0.933607	0.878648	0.470888	128981	1.20875	21.4803	7.30408	15.7183	{'kldiv_cont_0': 4.828051726023356}	{'kldiv_disc_0': 0.6912248700093, 'kldiv_disc_1': 1.7848049983000145}	5.71756	0.0443841
186	jointvae_capacity	MoNA	jointvae_capacity_100-1600-100-3-100-1600-100_02 (26-12-2021_08-10-47)	[[100, 1600, 100, 3], [3, 100, 1600, 100]]	{'cont': 1, 'disc': [2, 6]}	['spectrum']	0.67	1	0	0	10	10000	10	0	3	10000	5	2500	0.001	50	TRUE	TRUE	FALSE	-1	30	128	0.001	29.399	13.3325	15.4743	{'kldiv_cont_0': 10.860626780833057}	{'kldiv_disc_0': 0.6888529336186954, 'kldiv_disc_1': 1.782994153351465}	13.8594	0.0652979	0.963092	0.374894	13195.8	0.870751	0.878648	0.470888	128981	1.20875	32.4857	13.6913	15.6801	{'kldiv_cont_0': 11.217644471388597}	{'kldiv_disc_0': 0.688274105389913, 'kldiv_disc_1': 1.7854197911727123}	16.7495	0.0560639
187	jointvae_capacity	MoNA	jointvae_capacity_100-1600-100-3-100-1600-100_02 (26-12-2021_08-30-53)	[[100, 1600, 100, 3], [3, 100, 1600, 100]]	{'cont': 1, 'disc': [2, 6]}	['spectrum']	0.67	1	0	0	10	10000	10	0	5	10000	5	2500	0.001	50	TRUE	TRUE	FALSE	-1	30	128	0.001	24.5945	12.5168	15.4736	{'kldiv_cont_0': 10.042294450270193}	{'kldiv_disc_0': 0.6924210762362687, 'kldiv_disc_1': 1.7820502744609836}	9.06872	0.0521766	0.961158	0.380804	13679	0.834248	0.878648	0.470888	128981	1.20875	25.7822	12.8167	15.6824	{'kldiv_cont_0': 10.342613513653095}	{'kldiv_disc_0': 0.6924536747810168, 'kldiv_disc_1': 1.7815850331233098}	10.0455	0.0543398
188	jointvae_capacity	MoNA	jointvae_capacity_100-1600-100-3-100-1600-100_02 (26-12-2021_08-46-22)	[[100, 1600, 100, 3], [3, 100, 1600, 100]]	{'cont': 1, 'disc': [2, 6]}	['spectrum']	0.67	1	0	0	10	10000	10	0	10	10000	5	2500	0.001	50	TRUE	TRUE	FALSE	-1	30	128	0.001	24.9781	13.0819	15.4934	{'kldiv_cont_0': 10.605162965454781}	{'kldiv_disc_0': 0.6902321064877482, 'kldiv_disc_1': 1.786542895670373}	9.44408	0.0406584	0.960695	0.38375	13275.3	0.943561	0.878648	0.470888	128981	1.20875	25.4002	13.2873	15.6992	{'kldiv_cont_0': 10.810077813955454}	{'kldiv_disc_0': 0.6902379714525663, 'kldiv_disc_1': 1.7869791770592713}	9.66259	0.0384476
189	jointvae_capacity	MoNA	jointvae_capacity_100-800-100-3-100-800-100_02 (26-12-2021_09-01-27)	[[100, 800, 100, 3], [3, 100, 800, 100]]	{'cont': 1, 'disc': [2, 6]}	['spectrum']	0.67	1	0	0	3	10000	10	0	3	10000	5	2500	0.001	50	TRUE	TRUE	FALSE	-1	30	128	0.001	17.3571	5.48367	15.3378	{'kldiv_cont_0': 3.008358745753835}	{'kldiv_disc_0': 0.6899522132079738, 'kldiv_disc_1': 1.7853619962895741}	1.97133	0.0479623	0.96716	0.351842	8299.92	0.831881	0.878648	0.470888	128981	1.20875	17.4745	5.50526	15.5429	{'kldiv_cont_0': 3.0312533989930763}	{'kldiv_disc_0': 0.6888933044213515, 'kldiv_disc_1': 1.7851088077594073}	1.87714	0.0545227
190	jointvae_capacity	MoNA	jointvae_capacity_100-800-100-3-100-800-100_02 (26-12-2021_09-21-42)	[[100, 800, 100, 3], [3, 100, 800, 100]]	{'cont': 1, 'disc': [2, 6]}	['spectrum']	0.67	1	0	0	3	10000	10	0	5	10000	5	2500	0.001	50	TRUE	TRUE	FALSE	-1	30	128	0.001	18.0917	5.42872	15.3638	{'kldiv_cont_0': 2.957281055092672}	{'kldiv_disc_0': 0.6903427873518654, 'kldiv_disc_1': 1.7810928564418242}	2.66054	0.0673551	0.968019	0.341607	11140.9	0.919377	0.878648	0.470888	128981	1.20875	18.3603	5.44752	15.5727	{'kldiv_cont_0': 2.973746373103215}	{'kldiv_disc_0': 0.6911864066735293, 'kldiv_disc_1': 1.7825897870919643}	2.73197	0.0556523
191	jointvae_capacity	MoNA	jointvae_capacity_100-800-100-3-100-800-100_02 (26-12-2021_09-42-38)	[[100, 800, 100, 3], [3, 100, 800, 100]]	{'cont': 1, 'disc': [2, 6]}	['spectrum']	0.67	1	0	0	3	10000	10	0	10	10000	5	2500	0.001	50	TRUE	TRUE	FALSE	-1	30	128	0.001	18.785	5.42465	15.4536	{'kldiv_cont_0': 2.9493636735578495}	{'kldiv_disc_0': 0.6891418898091646, 'kldiv_disc_1': 1.786143660824855}	3.28334	0.0481056	0.962931	0.376054	13419.4	0.86097	0.878648	0.470888	128981	1.20875	18.6671	5.48659	15.6578	{'kldiv_cont_0': 3.0115486780802407}	{'kldiv_disc_0': 0.6892079573411208, 'kldiv_disc_1': 1.7858307789533565}	2.95992	0.0493397
192	jointvae_capacity	MoNA	jointvae_capacity_100-800-100-3-100-800-100_02 (26-12-2021_10-00-17)	[[100, 800, 100, 3], [3, 100, 800, 100]]	{'cont': 1, 'disc': [2, 6]}	['spectrum']	0.67	1	0	0	5	10000	10	0	3	10000	5	2500	0.001	50	TRUE	TRUE	FALSE	-1	30	128	0.001	19.9085	7.13268	15.3733	{'kldiv_cont_0': 4.66283153788845}	{'kldiv_disc_0': 0.6881209728586436, 'kldiv_disc_1': 1.7817289166825039}	4.45988	0.0752839	0.966594	0.360326	8023.69	0.858799	0.878648	0.470888	128981	1.20875	20.2867	7.17376	15.5779	{'kldiv_cont_0': 4.704490893926376}	{'kldiv_disc_0': 0.6886547085566398, 'kldiv_disc_1': 1.7806132298249464}	4.63061	0.0781936
193	jointvae_capacity	MoNA	jointvae_capacity_100-800-100-3-100-800-100_02 (26-12-2021_10-15-05)	[[100, 800, 100, 3], [3, 100, 800, 100]]	{'cont': 1, 'disc': [2, 6]}	['spectrum']	0.67	1	0	0	5	10000	10	0	5	10000	5	2500	0.001	50	TRUE	TRUE	FALSE	-1	30	128	0.001	20.482	7.41607	15.3974	{'kldiv_cont_0': 4.941340551566407}	{'kldiv_disc_0': 0.6900853692856371, 'kldiv_disc_1': 1.784647502485501}	5.03369	0.050869	0.966295	0.355036	9716.03	0.873686	0.878648	0.470888	128981	1.20875	21.007	7.58781	15.6154	{'kldiv_cont_0': 5.113274274728237}	{'kldiv_disc_0': 0.6900034027221875, 'kldiv_disc_1': 1.7845282340661073}	5.33971	0.0518751
194	jointvae_capacity	MoNA	jointvae_capacity_100-800-100-3-100-800-100_02 (26-12-2021_10-32-51)	[[100, 800, 100, 3], [3, 100, 800, 100]]	{'cont': 1, 'disc': [2, 6]}	['spectrum']	0.67	1	0	0	5	10000	10	0	10	10000	5	2500	0.001	50	TRUE	TRUE	FALSE	-1	30	128	0.001	19.7453	7.33517	15.4957	{'kldiv_cont_0': 4.859889386267623}	{'kldiv_disc_0': 0.6902559959315471, 'kldiv_disc_1': 1.785022453713948}	4.20145	0.0481411	0.960402	0.385154	13144.8	0.8916	0.878648	0.470888	128981	1.20875	19.6139	7.4481	15.7008	{'kldiv_cont_0': 4.973153725648538}	{'kldiv_disc_0': 0.6895681543227954, 'kldiv_disc_1': 1.7853797674179077}	3.86332	0.0497938
195	jointvae_capacity	MoNA	jointvae_capacity_100-800-100-3-100-800-100_02 (26-12-2021_10-50-47)	[[100, 800, 100, 3], [3, 100, 800, 100]]	{'cont': 1, 'disc': [2, 6]}	['spectrum']	0.67	1	0	0	10	10000	10	0	3	10000	5	2500	0.001	50	TRUE	TRUE	FALSE	-1	30	128	0.001	23.5537	12.1466	15.4639	{'kldiv_cont_0': 9.675568930009884}	{'kldiv_disc_0': 0.6874924079195137, 'kldiv_disc_1': 1.783567797816233}	8.02052	0.0692323	0.96432	0.363422	14862.4	0.962179	0.878648	0.470888	128981	1.20875	24.6162	12.0781	15.6688	{'kldiv_cont_0': 9.607053133157583}	{'kldiv_disc_0': 0.6875350658710186, 'kldiv_disc_1': 1.7835402947205763}	8.87823	0.0691565
196	jointvae_capacity	MoNA	jointvae_capacity_100-800-100-3-100-800-100_02 (26-12-2021_11-10-17)	[[100, 800, 100, 3], [3, 100, 800, 100]]	{'cont': 1, 'disc': [2, 6]}	['spectrum']	0.67	1	0	0	10	10000	10	0	5	10000	5	2500	0.001	50	TRUE	TRUE	FALSE	-1	30	128	0.001	26.1206	12.2635	15.4912	{'kldiv_cont_0': 9.789574454845326}	{'kldiv_disc_0': 0.6889926656329478, 'kldiv_disc_1': 1.7849807825904658}	10.5747	0.0546662	0.961908	0.382185	12369.2	0.873054	0.878648	0.470888	128981	1.20875	25.6781	12.3611	15.6925	{'kldiv_cont_0': 9.88641193585518}	{'kldiv_disc_0': 0.689639626405178, 'kldiv_disc_1': 1.7850607419625306}	9.93455	0.0510315
197	jointvae_capacity	MoNA	jointvae_capacity_100-800-100-3-100-800-100_02 (26-12-2021_11-28-34)	[[100, 800, 100, 3], [3, 100, 800, 100]]	{'cont': 1, 'disc': [2, 6]}	['spectrum']	0.67	1	0	0	10	10000	10	0	10	10000	5	2500	0.001	50	TRUE	TRUE	FALSE	-1	30	128	0.001	22.9348	12.5206	15.5187	{'kldiv_cont_0': 10.0484311957991}	{'kldiv_disc_0': 0.6890869831004708, 'kldiv_disc_1': 1.783033902312499}	7.35222	0.0639289	0.9595	0.386232	15562.8	0.956846	0.878648	0.470888	128981	1.20875	23.045	12.6301	15.7208	{'kldiv_cont_0': 10.156820688492212}	{'kldiv_disc_0': 0.6899632337765816, 'kldiv_disc_1': 1.7833271760206957}	7.2661	0.0580814
198	jointvae_capacity	MoNA	jointvae_capacity_100-400-100-3-100-400-100_02 (26-12-2021_11-43-59)	[[100, 400, 100, 3], [3, 100, 400, 100]]	{'cont': 1, 'disc': [2, 6]}	['spectrum']	0.67	1	0	0	3	10000	10	0	3	10000	5	2500	0.001	50	TRUE	TRUE	FALSE	-1	30	128	0.001	17.7119	5.37503	15.3781	{'kldiv_cont_0': 2.899632906438597}	{'kldiv_disc_0': 0.6898578928056384, 'kldiv_disc_1': 1.7855440294337301}	2.28622	0.0475238	0.966991	0.353914	9106.56	0.885178	0.878648	0.470888	128981	1.20875	18.0262	5.39974	15.5838	{'kldiv_cont_0': 2.9240732192993164}	{'kldiv_disc_0': 0.6908098795475104, 'kldiv_disc_1': 1.7848595961546287}	2.39615	0.046186
199	jointvae_capacity	MoNA	jointvae_capacity_100-400-100-3-100-400-100_02 (26-12-2021_11-58-03)	[[100, 400, 100, 3], [3, 100, 400, 100]]	{'cont': 1, 'disc': [2, 6]}	['spectrum']	0.67	1	0	0	3	10000	10	0	5	10000	5	2500	0.001	50	TRUE	TRUE	FALSE	-1	30	128	0.001	18.4587	5.24101	15.4092	{'kldiv_cont_0': 2.7644916559020354}	{'kldiv_disc_0': 0.6921912059275235, 'kldiv_disc_1': 1.7843223307085205}	3.00754	0.0419657	0.964802	0.35969	10755.8	0.818264	0.878648	0.470888	128981	1.20875	18.7197	5.23231	15.5971	{'kldiv_cont_0': 2.75559261517647}	{'kldiv_disc_0': 0.6921484653766339, 'kldiv_disc_1': 1.7845728458502355}	3.08168	0.0409268
200	jointvae_capacity	MoNA	jointvae_capacity_100-400-100-3-100-400-100_02 (26-12-2021_12-19-23)	[[100, 400, 100, 3], [3, 100, 400, 100]]	{'cont': 1, 'disc': [2, 6]}	['spectrum']	0.67	1	0	0	3	10000	10	0	10	10000	5	2500	0.001	50	TRUE	TRUE	FALSE	-1	30	128	0.001	18.6579	5.54131	15.4376	{'kldiv_cont_0': 3.066437133870678}	{'kldiv_disc_0': 0.6898202658538103, 'kldiv_disc_1': 1.7850490513608157}	3.17016	0.0501868	0.963677	0.366895	12581.9	0.902822	0.878648	0.470888	128981	1.20875	18.8705	5.52219	15.6426	{'kldiv_cont_0': 3.0482704028105125}	{'kldiv_disc_0': 0.6897844274838766, 'kldiv_disc_1': 1.78413764330057}	3.17289	0.0549231
201	jointvae_capacity	MoNA	jointvae_capacity_100-400-100-3-100-400-100_02 (26-12-2021_12-41-14)	[[100, 400, 100, 3], [3, 100, 400, 100]]	{'cont': 1, 'disc': [2, 6]}	['spectrum']	0.67	1	0	0	5	10000	10	0	3	10000	5	2500	0.001	50	TRUE	TRUE	FALSE	-1	30	128	0.001	19.0425	7.44028	15.35	{'kldiv_cont_0': 4.964428829559827}	{'kldiv_disc_0': 0.6905443750819735, 'kldiv_disc_1': 1.7853066768903385}	3.64723	0.0452781	0.967965	0.34661	9745.32	0.827236	0.878648	0.470888	128981	1.20875	19.4994	7.46587	15.5584	{'kldiv_cont_0': 4.988875462458684}	{'kldiv_disc_0': 0.6903126239776611, 'kldiv_disc_1': 1.786681973017179}	3.90146	0.0395604
202	jointvae_capacity	MoNA	jointvae_capacity_100-400-100-3-100-400-100_02 (26-12-2021_13-00-34)	[[100, 400, 100, 3], [3, 100, 400, 100]]	{'cont': 1, 'disc': [2, 6]}	['spectrum']	0.67	1	0	0	5	10000	10	0	5	10000	5	2500	0.001	50	TRUE	TRUE	FALSE	-1	30	128	0.001	20.7675	7.81883	15.4563	{'kldiv_cont_0': 5.344358420735367}	{'kldiv_disc_0': 0.6898877124573952, 'kldiv_disc_1': 1.784582213528131}	5.25894	0.0521837	0.960296	0.386183	10783.2	0.916689	0.878648	0.470888	128981	1.20875	21.4318	7.79143	15.6626	{'kldiv_cont_0': 5.315566698710124}	{'kldiv_disc_0': 0.6904121408095727, 'kldiv_disc_1': 1.7854539981255164}	5.72394	0.0452027
203	jointvae_capacity	MoNA	jointvae_capacity_100-400-100-3-100-400-100_02 (26-12-2021_13-16-12)	[[100, 400, 100, 3], [3, 100, 400, 100]]	{'cont': 1, 'disc': [2, 6]}	['spectrum']	0.67	1	0	0	5	10000	10	0	10	10000	5	2500	0.001	50	TRUE	TRUE	FALSE	-1	30	128	0.001	19.6302	7.52906	15.4931	{'kldiv_cont_0': 5.052962658693195}	{'kldiv_disc_0': 0.6902298709991249, 'kldiv_disc_1': 1.7858717877588126}	4.0931	0.0440251	0.961632	0.37842	14902.3	0.91369	0.878648	0.470888	128981	1.20875	19.74	7.52776	15.6962	{'kldiv_cont_0': 5.051861836360051}	{'kldiv_disc_0': 0.68989720252844, 'kldiv_disc_1': 1.7860030394334059}	3.99874	0.0450322
204	jointvae_capacity	MoNA	jointvae_capacity_100-400-100-3-100-400-100_02 (26-12-2021_13-37-33)	[[100, 400, 100, 3], [3, 100, 400, 100]]	{'cont': 1, 'disc': [2, 6]}	['spectrum']	0.67	1	0	0	10	10000	10	0	3	10000	5	2500	0.001	50	TRUE	TRUE	FALSE	-1	30	128	0.001	23.3181	12.2977	15.4694	{'kldiv_cont_0': 9.826422140718485}	{'kldiv_disc_0': 0.6911062835808516, 'kldiv_disc_1': 1.7801613125683693}	7.78048	0.0681954	0.961578	0.37511	12379.2	0.83864	0.878648	0.470888	128981	1.20875	22.6857	12.1591	15.6688	{'kldiv_cont_0': 9.687826205522587}	{'kldiv_disc_0': 0.6915763310897045, 'kldiv_disc_1': 1.7797029721431243}	6.94884	0.0681369
205	jointvae_capacity	MoNA	jointvae_capacity_100-400-100-3-100-400-100_02 (26-12-2021_13-56-41)	[[100, 400, 100, 3], [3, 100, 400, 100]]	{'cont': 1, 'disc': [2, 6]}	['spectrum']	0.67	1	0	0	10	10000	10	0	5	10000	5	2500	0.001	50	TRUE	TRUE	FALSE	-1	30	128	0.001	24.7628	12.8468	15.5728	{'kldiv_cont_0': 10.371456665562297}	{'kldiv_disc_0': 0.690741531874063, 'kldiv_disc_1': 1.7846432963401464}	9.14239	0.0476092	0.957979	0.396987	15724	0.882246	0.878648	0.470888	128981	1.20875	24.1493	12.9166	15.7839	{'kldiv_cont_0': 10.441249505067484}	{'kldiv_disc_0': 0.6903370481271011, 'kldiv_disc_1': 1.7849993980847871}	8.31751	0.0478511
206	jointvae_capacity	MoNA	jointvae_capacity_100-400-100-3-100-400-100_02 (26-12-2021_14-16-50)	[[100, 400, 100, 3], [3, 100, 400, 100]]	{'cont': 1, 'disc': [2, 6]}	['spectrum']	0.67	1	0	0	10	10000	10	0	10	10000	5	2500	0.001	50	TRUE	TRUE	FALSE	-1	30	128	0.001	24.9266	11.9138	15.4981	{'kldiv_cont_0': 9.437842016902087}	{'kldiv_disc_0': 0.6886434335641537, 'kldiv_disc_1': 1.7873573058654946}	9.38397	0.0445297	0.960036	0.384607	13108	0.748168	0.878648	0.470888	128981	1.20875	27.0466	11.7916	15.7053	{'kldiv_cont_0': 9.315021686064892}	{'kldiv_disc_0': 0.6892012709226364, 'kldiv_disc_1': 1.787329233609713}	11.2994	0.0418809
207	jointvae_capacity	MoNA	jointvae_capacity_100-200-100-3-100-200-100_02 (26-12-2021_14-33-34)	[[100, 200, 100, 3], [3, 100, 200, 100]]	{'cont': 1, 'disc': [2, 6]}	['spectrum']	0.67	1	0	0	3	10000	10	0	3	10000	5	2500	0.001	50	TRUE	TRUE	FALSE	-1	30	128	0.001	17.2574	5.45686	15.3779	{'kldiv_cont_0': 2.981701582844903}	{'kldiv_disc_0': 0.6917820772001081, 'kldiv_disc_1': 1.7833739429677358}	1.83074	0.0487533	0.966622	0.348366	9038.77	0.830379	0.878648	0.470888	128981	1.20875	17.5017	5.38898	15.591	{'kldiv_cont_0': 2.913386583328247}	{'kldiv_disc_0': 0.6918360346402878, 'kldiv_disc_1': 1.7837525361623519}	1.86402	0.0465905
208	jointvae_capacity	MoNA	jointvae_capacity_100-200-100-3-100-200-100_02 (26-12-2021_14-51-45)	[[100, 200, 100, 3], [3, 100, 200, 100]]	{'cont': 1, 'disc': [2, 6]}	['spectrum']	0.67	1	0	0	3	10000	10	0	5	10000	5	2500	0.001	50	TRUE	TRUE	FALSE	-1	30	128	0.001	17.5585	5.38718	15.3978	{'kldiv_cont_0': 2.9107226881024983}	{'kldiv_disc_0': 0.6906233181847218, 'kldiv_disc_1': 1.7858310596884206}	2.11838	0.0422615	0.96562	0.359318	11328.4	0.84959	0.878648	0.470888	128981	1.20875	17.2686	5.39583	15.6013	{'kldiv_cont_0': 2.919974308747512}	{'kldiv_disc_0': 0.6899181726651314, 'kldiv_disc_1': 1.785933650456942}	1.62201	0.0452743
209	jointvae_capacity	MoNA	jointvae_capacity_100-200-100-3-100-200-100_02 (26-12-2021_15-13-06)	[[100, 200, 100, 3], [3, 100, 200, 100]]	{'cont': 1, 'disc': [2, 6]}	['spectrum']	0.67	1	0	0	3	10000	10	0	10	10000	5	2500	0.001	50	TRUE	TRUE	FALSE	-1	30	128	0.001	17.8889	5.53533	15.425	{'kldiv_cont_0': 3.0554885238164475}	{'kldiv_disc_0': 0.6911802541329182, 'kldiv_disc_1': 1.7886567595136402}	2.43856	0.0253483	0.962446	0.376624	9575.09	0.693925	0.878648	0.470888	128981	1.20875	18.3374	5.65854	15.628	{'kldiv_cont_0': 3.1784212039067197}	{'kldiv_disc_0': 0.6913065864489629, 'kldiv_disc_1': 1.7888113015737288}	2.68551	0.0239438
210	jointvae_capacity	MoNA	jointvae_capacity_100-200-100-3-100-200-100_02 (26-12-2021_15-34-46)	[[100, 200, 100, 3], [3, 100, 200, 100]]	{'cont': 1, 'disc': [2, 6]}	['spectrum']	0.67	1	0	0	5	10000	10	0	3	10000	5	2500	0.001	50	TRUE	TRUE	FALSE	-1	30	128	0.001	19.7689	7.29233	15.4281	{'kldiv_cont_0': 4.821155533281887}	{'kldiv_disc_0': 0.6898568215990681, 'kldiv_disc_1': 1.7813162120257844}	4.27218	0.0686682	0.962925	0.3617	11958.7	0.867621	0.878648	0.470888	128981	1.20875	19.4777	7.34967	15.6437	{'kldiv_cont_0': 4.87876909207075}	{'kldiv_disc_0': 0.6899082813507471, 'kldiv_disc_1': 1.7809926515970476}	3.76403	0.0700287
211	jointvae_capacity	MoNA	jointvae_capacity_100-200-100-3-100-200-100_02 (26-12-2021_15-53-13)	[[100, 200, 100, 3], [3, 100, 200, 100]]	{'cont': 1, 'disc': [2, 6]}	['spectrum']	0.67	1	0	0	5	10000	10	0	5	10000	5	2500	0.001	50	TRUE	TRUE	FALSE	-1	30	128	0.001	20.3843	7.28407	15.434	{'kldiv_cont_0': 4.806068672804033}	{'kldiv_disc_0': 0.6924449618368608, 'kldiv_disc_1': 1.785557942541375}	4.91584	0.0345188	0.965196	0.363853	11020.8	0.777055	0.878648	0.470888	128981	1.20875	19.8204	7.2962	15.6424	{'kldiv_cont_0': 4.817810559884096}	{'kldiv_disc_0': 0.6924496705715473, 'kldiv_disc_1': 1.7859371319795265}	4.14541	0.0325993
212	jointvae_capacity	MoNA	jointvae_capacity_100-200-100-3-100-200-100_02 (26-12-2021_16-05-15)	[[100, 200, 100, 3], [3, 100, 200, 100]]	{'cont': 1, 'disc': [2, 6]}	['spectrum']	0.67	1	0	0	5	10000	10	0	10	10000	5	2500	0.001	50	TRUE	TRUE	FALSE	-1	30	128	0.001	20.227	7.498	15.489	{'kldiv_cont_0': 5.024520264141445}	{'kldiv_disc_0': 0.6897036992231819, 'kldiv_disc_1': 1.7837737302567727}	4.68089	0.0571462	0.962253	0.379265	12934.3	0.848062	0.878648	0.470888	128981	1.20875	20.3599	7.58846	15.7048	{'kldiv_cont_0': 5.115390893740532}	{'kldiv_disc_0': 0.6898641234789139, 'kldiv_disc_1': 1.7832059004367926}	4.59588	0.0591831
213	jointvae_capacity	MoNA	jointvae_capacity_100-200-100-3-100-200-100_02 (26-12-2021_16-25-03)	[[100, 200, 100, 3], [3, 100, 200, 100]]	{'cont': 1, 'disc': [2, 6]}	['spectrum']	0.67	1	0	0	10	10000	10	0	3	10000	5	2500	0.001	50	TRUE	TRUE	FALSE	-1	30	128	0.001	25.2798	11.8528	15.4904	{'kldiv_cont_0': 9.377014993643005}	{'kldiv_disc_0': 0.6911741407786836, 'kldiv_disc_1': 1.7846124837434865}	9.74386	0.0456002	0.96088	0.383275	13038.9	0.803375	0.878648	0.470888	128981	1.20875	24.6053	11.804	15.7004	{'kldiv_cont_0': 9.328141334729317}	{'kldiv_disc_0': 0.6913700852638636, 'kldiv_disc_1': 1.7844929420031035}	8.85969	0.0452182
214	jointvae_capacity	MoNA	jointvae_capacity_100-200-100-3-100-200-100_02 (26-12-2021_16-44-07)	[[100, 200, 100, 3], [3, 100, 200, 100]]	{'cont': 1, 'disc': [2, 6]}	['spectrum']	0.67	1	0	0	10	10000	10	0	5	10000	5	2500	0.001	50	TRUE	TRUE	FALSE	-1	30	128	0.001	24.0523	12.2628	15.4782	{'kldiv_cont_0': 9.791557685990686}	{'kldiv_disc_0': 0.6895447928908283, 'kldiv_disc_1': 1.7816797019728183}	8.50566	0.0684109	0.96199	0.383432	12361	0.829142	0.878648	0.470888	128981	1.20875	24.2513	12.3016	15.6851	{'kldiv_cont_0': 9.830185291094658}	{'kldiv_disc_0': 0.6885526806880267, 'kldiv_disc_1': 1.782860434972323}	8.49875	0.0674678
215	jointvae_capacity	MoNA	jointvae_capacity_100-200-100-3-100-200-100_02 (26-12-2021_17-04-19)	[[100, 200, 100, 3], [3, 100, 200, 100]]	{'cont': 1, 'disc': [2, 6]}	['spectrum']	0.67	1	0	0	10	10000	10	0	10	10000	5	2500	0.001	50	TRUE	TRUE	FALSE	-1	30	128	0.001	23.9318	12.7037	15.5477	{'kldiv_cont_0': 10.226899986110567}	{'kldiv_disc_0': 0.6900812458041684, 'kldiv_disc_1': 1.7866718759290778}	8.34329	0.0407678	0.958181	0.396876	15634.7	0.806867	0.878648	0.470888	128981	1.20875	23.5599	12.9323	15.759	{'kldiv_cont_0': 10.456520056113218}	{'kldiv_disc_0': 0.6887373389341892, 'kldiv_disc_1': 1.787079713283441}	7.75551	0.0454481
216	jointvae_capacity	MoNA	jointvae_capacity_100-100-90-3-90-100-100_02 (26-12-2021_17-20-36)	[[100, 100, 90, 3], [3, 90, 100, 100]]	{'cont': 1, 'disc': [2, 6]}	['spectrum']	0.67	1	0	0	3	10000	10	0	3	10000	5	2500	0.001	50	TRUE	TRUE	FALSE	-1	30	128	0.001	18.1161	5.48704	15.3806	{'kldiv_cont_0': 3.0138545321411994}	{'kldiv_disc_0': 0.689214246144468, 'kldiv_disc_1': 1.7839744397092956}	2.67692	0.0585899	0.967452	0.345513	10408.4	0.907849	0.878648	0.470888	128981	1.20875	18.1823	5.4965	15.5839	{'kldiv_cont_0': 3.026258505307711}	{'kldiv_disc_0': 0.6886896750865839, 'kldiv_disc_1': 1.7815496646440947}	2.52508	0.0733367
217	jointvae_capacity	MoNA	jointvae_capacity_100-100-90-3-90-100-100_02 (26-12-2021_17-34-43)	[[100, 100, 90, 3], [3, 90, 100, 100]]	{'cont': 1, 'disc': [2, 6]}	['spectrum']	0.67	1	0	0	3	10000	10	0	5	10000	5	2500	0.001	50	TRUE	TRUE	FALSE	-1	30	128	0.001	17.9101	5.42222	15.4283	{'kldiv_cont_0': 2.9450668598255545}	{'kldiv_disc_0': 0.6901845702113188, 'kldiv_disc_1': 1.7869650154851666}	2.44304	0.0387855	0.964705	0.359649	12553.9	0.880544	0.878648	0.470888	128981	1.20875	18.2751	5.52904	15.6348	{'kldiv_cont_0': 3.051724122120784}	{'kldiv_disc_0': 0.6902013986538618, 'kldiv_disc_1': 1.7871107290952633}	2.60235	0.0379727
218	jointvae_capacity	MoNA	jointvae_capacity_100-100-90-3-90-100-100_02 (26-12-2021_17-54-23)	[[100, 100, 90, 3], [3, 90, 100, 100]]	{'cont': 1, 'disc': [2, 6]}	['spectrum']	0.67	1	0	0	3	10000	10	0	10	10000	5	2500	0.001	50	TRUE	TRUE	FALSE	-1	30	128	0.001	18.6882	5.61263	15.501	{'kldiv_cont_0': 3.1354036219374377}	{'kldiv_disc_0': 0.690405210534685, 'kldiv_disc_1': 1.7868189043065168}	3.14875	0.0384128	0.960426	0.388201	13485.4	0.834683	0.878648	0.470888	128981	1.20875	19.06	5.70101	15.7132	{'kldiv_cont_0': 3.224490165710449}	{'kldiv_disc_0': 0.6904639510008005, 'kldiv_disc_1': 1.7860547854350164}	3.30482	0.0419397
219	jointvae_capacity	MoNA	jointvae_capacity_100-100-90-3-90-100-100_02 (26-12-2021_18-11-54)	[[100, 100, 90, 3], [3, 90, 100, 100]]	{'cont': 1, 'disc': [2, 6]}	['spectrum']	0.67	1	0	0	5	10000	10	0	3	10000	5	2500	0.001	50	TRUE	TRUE	FALSE	-1	30	128	0.001	20.5108	7.2124	15.4159	{'kldiv_cont_0': 4.736690219932815}	{'kldiv_disc_0': 0.688557085440279, 'kldiv_disc_1': 1.7871544597297033}	5.04889	0.0459756	0.966365	0.357463	10948	0.822768	0.878648	0.470888	128981	1.20875	20.9479	7.20308	15.6127	{'kldiv_cont_0': 4.72651779345977}	{'kldiv_disc_0': 0.6893297357436938, 'kldiv_disc_1': 1.787231173270788}	5.29349	0.0417289
220	jointvae_capacity	MoNA	jointvae_capacity_100-100-90-3-90-100-100_02 (26-12-2021_18-29-27)	[[100, 100, 90, 3], [3, 90, 100, 100]]	{'cont': 1, 'disc': [2, 6]}	['spectrum']	0.67	1	0	0	5	10000	10	0	5	10000	5	2500	0.001	50	TRUE	TRUE	FALSE	-1	30	128	0.001	20.4407	7.53232	15.5484	{'kldiv_cont_0': 5.057322998818312}	{'kldiv_disc_0': 0.6903737548647005, 'kldiv_disc_1': 1.7846210465481525}	4.84274	0.0495594	0.959814	0.389475	14832.5	0.918387	0.878648	0.470888	128981	1.20875	20.3218	7.43357	15.7521	{'kldiv_cont_0': 4.960170427958171}	{'kldiv_disc_0': 0.6890364854763715, 'kldiv_disc_1': 1.7843606441448896}	4.51212	0.0575477
221	jointvae_capacity	MoNA	jointvae_capacity_100-100-90-3-90-100-100_02 (26-12-2021_18-47-15)	[[100, 100, 90, 3], [3, 90, 100, 100]]	{'cont': 1, 'disc': [2, 6]}	['spectrum']	0.67	1	0	0	5	10000	10	0	10	10000	5	2500	0.001	50	TRUE	TRUE	FALSE	-1	30	128	0.001	19.2033	7.32486	15.4896	{'kldiv_cont_0': 4.849915049140367}	{'kldiv_disc_0': 0.6896028930249276, 'kldiv_disc_1': 1.7853433719693148}	3.66388	0.049802	0.96172	0.381117	13922.7	0.850895	0.878648	0.470888	128981	1.20875	19.0117	7.30083	15.6944	{'kldiv_cont_0': 4.82743657552279}	{'kldiv_disc_0': 0.689207272651868, 'kldiv_disc_1': 1.784184189943167}	3.25974	0.057576
222	jointvae_capacity	MoNA	jointvae_capacity_100-100-90-3-90-100-100_02 (26-12-2021_19-05-19)	[[100, 100, 90, 3], [3, 90, 100, 100]]	{'cont': 1, 'disc': [2, 6]}	['spectrum']	0.67	1	0	0	10	10000	10	0	3	10000	5	2500	0.001	50	TRUE	TRUE	FALSE	-1	30	128	0.001	24.1936	12.256	15.4979	{'kldiv_cont_0': 9.78739647233612}	{'kldiv_disc_0': 0.6834229200135082, 'kldiv_disc_1': 1.785159412330368}	8.61409	0.0816217	0.960085	0.386056	14168.8	0.858691	0.878648	0.470888	128981	1.20875	25.8183	12.326	15.7109	{'kldiv_cont_0': 9.858526890094463}	{'kldiv_disc_0': 0.6828922828038534, 'kldiv_disc_1': 1.7846049803953905}	10.0204	0.087047
223	jointvae_capacity	MoNA	jointvae_capacity_100-100-90-3-90-100-100_02 (26-12-2021_19-18-50)	[[100, 100, 90, 3], [3, 90, 100, 100]]	{'cont': 1, 'disc': [2, 6]}	['spectrum']	0.67	1	0	0	10	10000	10	0	5	10000	5	2500	0.001	50	TRUE	TRUE	FALSE	-1	30	128	0.001	24.4515	12.9466	15.5111	{'kldiv_cont_0': 10.471639626470568}	{'kldiv_disc_0': 0.6898622169025059, 'kldiv_disc_1': 1.7851431962334117}	8.89089	0.0495063	0.959672	0.389673	14202.9	0.873627	0.878648	0.470888	128981	1.20875	24.126	12.9337	15.7088	{'kldiv_cont_0': 10.458552825145233}	{'kldiv_disc_0': 0.6896131680561945, 'kldiv_disc_1': 1.7855410025669978}	8.3684	0.0487625
224	jointvae_capacity	MoNA	jointvae_capacity_100-100-90-3-90-100-100_02 (26-12-2021_19-39-06)	[[100, 100, 90, 3], [3, 90, 100, 100]]	{'cont': 1, 'disc': [2, 6]}	['spectrum']	0.67	1	0	0	10	10000	10	0	10	10000	5	2500	0.001	50	TRUE	TRUE	FALSE	-1	30	128	0.001	25.0743	11.983	15.5592	{'kldiv_cont_0': 9.512811955365878}	{'kldiv_disc_0': 0.6856792044388033, 'kldiv_disc_1': 1.7845401263600358}	9.44166	0.0734367	0.959695	0.388313	15078.3	0.999726	0.878648	0.470888	128981	1.20875	23.706	12.0221	15.7654	{'kldiv_cont_0': 9.553177686838003}	{'kldiv_disc_0': 0.6856092229867593, 'kldiv_disc_1': 1.7833528121312459}	7.8609	0.0797232
225	jointvae_capacity	MoNA	jointvae_capacity_100-1600-200-50-3-50-200-1600-100_02 (26-12-2021_19-59-58)	[[100, 1600, 200, 50, 3], [3, 50, 200, 1600, 100]]	{'cont': 1, 'disc': [2, 6]}	['spectrum']	0.67	1	0	0	3	10000	10	0	3	10000	5	2500	0.001	50	TRUE	TRUE	FALSE	-1	30	128	0.001	17.8233	5.51538	15.4556	{'kldiv_cont_0': 3.0405882044945343}	{'kldiv_disc_0': 0.6902278398293543, 'kldiv_disc_1': 1.784559260499156}	2.31711	0.0505979	0.965123	0.358102	9886.85	0.816298	0.878648	0.470888	128981	1.20875	18.4571	5.5777	15.591	{'kldiv_cont_0': 3.105057325118627}	{'kldiv_disc_0': 0.6895847351123126, 'kldiv_disc_1': 1.7830543945997188}	2.80475	0.0613378
226	jointvae_capacity	MoNA	jointvae_capacity_100-1600-200-50-3-50-200-1600-100_02 (26-12-2021_20-21-53)	[[100, 1600, 200, 50, 3], [3, 50, 200, 1600, 100]]	{'cont': 1, 'disc': [2, 6]}	['spectrum']	0.67	1	0	0	3	10000	10	0	5	10000	5	2500	0.001	50	TRUE	TRUE	FALSE	-1	30	128	0.001	18.2886	5.31421	15.4147	{'kldiv_cont_0': 2.8354511451050377}	{'kldiv_disc_0': 0.6914538424571262, 'kldiv_disc_1': 1.7873086468136465}	2.84318	0.0307209	0.963766	0.368768	11088.8	0.902626	0.878648	0.470888	128981	1.20875	18.2879	5.35815	15.6287	{'kldiv_cont_0': 2.880253632863363}	{'kldiv_disc_0': 0.6915845702856015, 'kldiv_disc_1': 1.7863097160290449}	2.62408	0.035062
227	jointvae_capacity	MoNA	jointvae_capacity_100-1600-200-50-3-50-200-1600-100_02 (26-12-2021_20-41-15)	[[100, 1600, 200, 50, 3], [3, 50, 200, 1600, 100]]	{'cont': 1, 'disc': [2, 6]}	['spectrum']	0.67	1	0	0	3	10000	10	0	10	10000	5	2500	0.001	50	TRUE	TRUE	FALSE	-1	30	128	0.001	18.4106	5.53043	15.527	{'kldiv_cont_0': 3.0524736823118865}	{'kldiv_disc_0': 0.6906395505628999, 'kldiv_disc_1': 1.7873204931145117}	2.84879	0.0347332	0.959001	0.389871	15549.8	0.968718	0.878648	0.470888	128981	1.20875	19.3028	5.56414	15.7346	{'kldiv_cont_0': 3.086011391419631}	{'kldiv_disc_0': 0.6904764649195548, 'kldiv_disc_1': 1.7876500899975116}	3.53437	0.0339006
228	jointvae_capacity	MoNA	jointvae_capacity_100-1600-200-50-3-50-200-1600-100_02 (26-12-2021_21-01-38)	[[100, 1600, 200, 50, 3], [3, 50, 200, 1600, 100]]	{'cont': 1, 'disc': [2, 6]}	['spectrum']	0.67	1	0	0	5	10000	10	0	3	10000	5	2500	0.001	50	TRUE	TRUE	FALSE	-1	30	128	0.001	19.7253	7.19216	15.317	{'kldiv_cont_0': 4.71495607393987}	{'kldiv_disc_0': 0.6903504725078345, 'kldiv_disc_1': 1.7868520122060743}	4.36974	0.0385209	0.968311	0.338206	9619.19	0.762809	0.878648	0.470888	128981	1.20875	19.238	7.28293	15.5275	{'kldiv_cont_0': 4.806311301695994}	{'kldiv_disc_0': 0.6907451336200421, 'kldiv_disc_1': 1.7858699651864858}	3.66904	0.0414578
229	jointvae_capacity	MoNA	jointvae_capacity_100-1600-200-50-3-50-200-1600-100_02 (26-12-2021_21-23-27)	[[100, 1600, 200, 50, 3], [3, 50, 200, 1600, 100]]	{'cont': 1, 'disc': [2, 6]}	['spectrum']	0.67	1	0	0	5	10000	10	0	5	10000	5	2500	0.001	50	TRUE	TRUE	FALSE	-1	30	128	0.001	19.4212	7.43108	15.4908	{'kldiv_cont_0': 4.952824635634249}	{'kldiv_disc_0': 0.689938672681766, 'kldiv_disc_1': 1.7883149161847507}	3.89712	0.0332654	0.959711	0.386309	14222.5	0.846906	0.878648	0.470888	128981	1.20875	20.4764	7.24576	15.7056	{'kldiv_cont_0': 4.767516050583277}	{'kldiv_disc_0': 0.6904422167019967, 'kldiv_disc_1': 1.7878004709879558}	4.73743	0.03332
230	jointvae_capacity	MoNA	jointvae_capacity_100-1600-200-50-3-50-200-1600-100_02 (26-12-2021_21-44-52)	[[100, 1600, 200, 50, 3], [3, 50, 200, 1600, 100]]	{'cont': 1, 'disc': [2, 6]}	['spectrum']	0.67	1	0	0	5	10000	10	0	10	10000	5	2500	0.001	50	TRUE	TRUE	FALSE	-1	30	128	0.001	19.3198	7.46047	15.5028	{'kldiv_cont_0': 4.984070784601209}	{'kldiv_disc_0': 0.6903931940146935, 'kldiv_disc_1': 1.7860095074699465}	3.77446	0.0425199	0.959177	0.386862	13354.7	0.847053	0.878648	0.470888	128981	1.20875	19.1275	7.4681	15.7112	{'kldiv_cont_0': 4.991105226370005}	{'kldiv_disc_0': 0.6909895065503243, 'kldiv_disc_1': 1.7860049253854997}	3.3767	0.0395612
231	jointvae_capacity	MoNA	jointvae_capacity_100-1600-200-50-3-50-200-1600-100_02 (26-12-2021_22-05-15)	[[100, 1600, 200, 50, 3], [3, 50, 200, 1600, 100]]	{'cont': 1, 'disc': [2, 6]}	['spectrum']	0.67	1	0	0	10	10000	10	0	3	10000	5	2500	0.001	50	TRUE	TRUE	FALSE	-1	30	128	0.001	22.1785	12.1437	15.4805	{'kldiv_cont_0': 9.670579034865671}	{'kldiv_disc_0': 0.6901934870801525, 'kldiv_disc_1': 1.7828993139065723}	6.63894	0.0590694	0.961603	0.376523	16889.4	0.95312	0.878648	0.470888	128981	1.20875	21.9164	12.1218	15.6871	{'kldiv_cont_0': 9.651698711590889}	{'kldiv_disc_0': 0.6884352289713346, 'kldiv_disc_1': 1.7816253839394984}	6.15505	0.0742303
232	jointvae_capacity	MoNA	jointvae_capacity_100-1600-200-50-3-50-200-1600-100_02 (26-12-2021_22-23-17)	[[100, 1600, 200, 50, 3], [3, 50, 200, 1600, 100]]	{'cont': 1, 'disc': [2, 6]}	['spectrum']	0.67	1	0	0	10	10000	10	0	5	10000	5	2500	0.001	50	TRUE	TRUE	FALSE	-1	30	128	0.001	22.2908	12.7461	15.5208	{'kldiv_cont_0': 10.270976712807123}	{'kldiv_disc_0': 0.6899569363694678, 'kldiv_disc_1': 1.7851372273837556}	6.72092	0.0490625	0.958821	0.395012	12488.5	0.829852	0.878648	0.470888	128981	1.20875	22.3577	12.9035	15.754	{'kldiv_cont_0': 10.428799775930552}	{'kldiv_disc_0': 0.6898623460378402, 'kldiv_disc_1': 1.784862716992696}	6.55277	0.0509081
233	jointvae_capacity	MoNA	jointvae_capacity_100-1600-200-50-3-50-200-1600-100_02 (26-12-2021_22-44-25)	[[100, 1600, 200, 50, 3], [3, 50, 200, 1600, 100]]	{'cont': 1, 'disc': [2, 6]}	['spectrum']	0.67	1	0	0	10	10000	10	0	10	10000	5	2500	0.001	50	TRUE	TRUE	FALSE	-1	30	128	0.001	23.4589	12.5609	15.525	{'kldiv_cont_0': 10.083843282630268}	{'kldiv_disc_0': 0.690824813258606, 'kldiv_disc_1': 1.786250665486907}	7.89473	0.039156	0.957663	0.395156	15999.7	0.9001	0.878648	0.470888	128981	1.20875	24.7289	12.6427	15.7344	{'kldiv_cont_0': 10.166419885097406}	{'kldiv_disc_0': 0.6909970366037809, 'kldiv_disc_1': 1.78523422510196}	8.95108	0.0433769
234	jointvae_capacity	MoNA	jointvae_capacity_100-800-200-50-3-50-200-800-100_02 (26-12-2021_23-06-59)	[[100, 800, 200, 50, 3], [3, 50, 200, 800, 100]]	{'cont': 1, 'disc': [2, 6]}	['spectrum']	0.67	1	0	0	3	10000	10	0	3	10000	5	2500	0.001	50	TRUE	TRUE	FALSE	-1	30	128	0.001	17.5832	5.32483	15.3645	{'kldiv_cont_0': 2.8477138318601836}	{'kldiv_disc_0': 0.6902335896860953, 'kldiv_disc_1': 1.7868816011256656}	2.17969	0.0389574	0.966746	0.348331	11770.5	0.88659	0.878648	0.470888	128981	1.20875	17.8396	5.32026	15.5718	{'kldiv_cont_0': 2.843469362992507}	{'kldiv_disc_0': 0.6900806167186835, 'kldiv_disc_1': 1.786713108038291}	2.22722	0.0405647
235	jointvae_capacity	MoNA	jointvae_capacity_100-800-200-50-3-50-200-800-100_02 (26-12-2021_23-26-20)	[[100, 800, 200, 50, 3], [3, 50, 200, 800, 100]]	{'cont': 1, 'disc': [2, 6]}	['spectrum']	0.67	1	0	0	3	10000	10	0	5	10000	5	2500	0.001	50	TRUE	TRUE	FALSE	-1	30	128	0.001	17.8211	5.38798	15.392	{'kldiv_cont_0': 2.9094226609081346}	{'kldiv_disc_0': 0.691405134491736, 'kldiv_disc_1': 1.7871549791915196}	2.39736	0.0317328	0.964663	0.362304	8678.73	0.827477	0.878648	0.470888	128981	1.20875	17.6425	5.39088	15.6055	{'kldiv_cont_0': 2.911568562189738}	{'kldiv_disc_0': 0.691675589634822, 'kldiv_disc_1': 1.7876320679982503}	2.00901	0.0279952
236	jointvae_capacity	MoNA	jointvae_capacity_100-800-200-50-3-50-200-800-100_02 (26-12-2021_23-38-59)	[[100, 800, 200, 50, 3], [3, 50, 200, 800, 100]]	{'cont': 1, 'disc': [2, 6]}	['spectrum']	0.67	1	0	0	3	10000	10	0	10	10000	5	2500	0.001	50	TRUE	TRUE	FALSE	-1	30	128	0.001	18.0512	5.40178	15.5429	{'kldiv_cont_0': 2.92115737489072}	{'kldiv_disc_0': 0.6914025091621828, 'kldiv_disc_1': 1.7892238821262212}	2.48685	0.0214014	0.956773	0.39937	14111.7	0.921433	0.878648	0.470888	128981	1.20875	18.5803	5.46913	15.7526	{'kldiv_cont_0': 2.988679256194677}	{'kldiv_disc_0': 0.6915269081409161, 'kldiv_disc_1': 1.7889204300366914}	2.80539	0.0222967
237	jointvae_capacity	MoNA	jointvae_capacity_100-800-200-50-3-50-200-800-100_02 (27-12-2021_00-00-43)	[[100, 800, 200, 50, 3], [3, 50, 200, 800, 100]]	{'cont': 1, 'disc': [2, 6]}	['spectrum']	0.67	1	0	0	5	10000	10	0	3	10000	5	2500	0.001	50	TRUE	TRUE	FALSE	-1	30	128	0.001	19.2745	7.17844	15.3571	{'kldiv_cont_0': 4.698498146754776}	{'kldiv_disc_0': 0.6906295943511748, 'kldiv_disc_1': 1.7893097699736655}	3.89253	0.0248366	0.967738	0.346635	10043.8	0.832979	0.878648	0.470888	128981	1.20875	20.244	7.05438	15.564	{'kldiv_cont_0': 4.574712337591709}	{'kldiv_disc_0': 0.6911681554256341, 'kldiv_disc_1': 1.78850419093401}	4.65391	0.0261716
238	jointvae_capacity	MoNA	jointvae_capacity_100-800-200-50-3-50-200-800-100_02 (27-12-2021_00-22-48)	[[100, 800, 200, 50, 3], [3, 50, 200, 800, 100]]	{'cont': 1, 'disc': [2, 6]}	['spectrum']	0.67	1	0	0	5	10000	10	0	5	10000	5	2500	0.001	50	TRUE	TRUE	FALSE	-1	30	128	0.001	20.0515	7.22269	15.4884	{'kldiv_cont_0': 4.744267254893134}	{'kldiv_disc_0': 0.6903914512251913, 'kldiv_disc_1': 1.788026533121241}	4.53066	0.0324435	0.96241	0.376972	14860.3	1.00332	0.878648	0.470888	128981	1.20875	19.6297	7.22844	15.6963	{'kldiv_cont_0': 4.749252099257249}	{'kldiv_disc_0': 0.6902350783348083, 'kldiv_disc_1': 1.788948104931758}	3.9048	0.0286174
239	jointvae_capacity	MoNA	jointvae_capacity_100-800-200-50-3-50-200-800-100_02 (27-12-2021_00-42-17)	[[100, 800, 200, 50, 3], [3, 50, 200, 800, 100]]	{'cont': 1, 'disc': [2, 6]}	['spectrum']	0.67	1	0	0	5	10000	10	0	10	10000	5	2500	0.001	50	TRUE	TRUE	FALSE	-1	30	128	0.001	19.7007	7.32757	15.5105	{'kldiv_cont_0': 4.84886048994478}	{'kldiv_disc_0': 0.6909284201065233, 'kldiv_disc_1': 1.7877851466081627}	4.15927	0.0309655	0.958475	0.393204	14483.8	1.00083	0.878648	0.470888	128981	1.20875	19.2679	7.38683	15.7176	{'kldiv_cont_0': 4.906885648385073}	{'kldiv_disc_0': 0.6915057546053177, 'kldiv_disc_1': 1.7884424741451557}	3.52558	0.0247922
240	jointvae_capacity	MoNA	jointvae_capacity_100-800-200-50-3-50-200-800-100_02 (27-12-2021_01-01-12)	[[100, 800, 200, 50, 3], [3, 50, 200, 800, 100]]	{'cont': 1, 'disc': [2, 6]}	['spectrum']	0.67	1	0	0	10	10000	10	0	3	10000	5	2500	0.001	50	TRUE	TRUE	FALSE	-1	30	128	0.001	23.1116	11.9349	15.4605	{'kldiv_cont_0': 9.459945310881102}	{'kldiv_disc_0': 0.6876529325214668, 'kldiv_disc_1': 1.7872594540451783}	7.60117	0.0499715	0.962252	0.369519	15433.9	0.860818	0.878648	0.470888	128981	1.20875	23.5209	11.9047	15.6679	{'kldiv_cont_0': 9.429548972692245}	{'kldiv_disc_0': 0.6873472027289562, 'kldiv_disc_1': 1.7878181078495123}	7.8043	0.0487068
241	jointvae_capacity	MoNA	jointvae_capacity_100-800-200-50-3-50-200-800-100_02 (27-12-2021_01-21-20)	[[100, 800, 200, 50, 3], [3, 50, 200, 800, 100]]	{'cont': 1, 'disc': [2, 6]}	['spectrum']	0.67	1	0	0	10	10000	10	0	5	10000	5	2500	0.001	50	TRUE	TRUE	FALSE	-1	30	128	0.001	23.2817	11.9505	15.5572	{'kldiv_cont_0': 9.475515428768931}	{'kldiv_disc_0': 0.6899221350830856, 'kldiv_disc_1': 1.7850511183073485}	7.67478	0.0496671	0.958216	0.3931	16465.4	0.966827	0.878648	0.470888	128981	1.20875	23.8201	11.9192	15.7641	{'kldiv_cont_0': 9.443738692846054}	{'kldiv_disc_0': 0.6902417861498319, 'kldiv_disc_1': 1.7851753448828673}	8.00858	0.0474478
242	jointvae_capacity	MoNA	jointvae_capacity_100-800-200-50-3-50-200-800-100_02 (27-12-2021_01-42-26)	[[100, 800, 200, 50, 3], [3, 50, 200, 800, 100]]	{'cont': 1, 'disc': [2, 6]}	['spectrum']	0.67	1	0	0	10	10000	10	0	10	10000	5	2500	0.001	50	TRUE	TRUE	FALSE	-1	30	128	0.001	23.3865	12.3564	15.5148	{'kldiv_cont_0': 9.884653828767371}	{'kldiv_disc_0': 0.6899469783409539, 'kldiv_disc_1': 1.7818191297448394}	7.80603	0.0657028	0.959656	0.38585	11627.7	0.930528	0.878648	0.470888	128981	1.20875	25.2324	12.3707	15.7225	{'kldiv_cont_0': 9.900880495707193}	{'kldiv_disc_0': 0.6891921147322043, 'kldiv_disc_1': 1.7806332997786694}	9.4345	0.0754063
243	jointvae_capacity	MoNA	jointvae_capacity_100-400-200-50-3-50-200-400-100_02 (27-12-2021_02-04-35)	[[100, 400, 200, 50, 3], [3, 50, 200, 400, 100]]	{'cont': 1, 'disc': [2, 6]}	['spectrum']	0.67	1	0	0	3	10000	10	0	3	10000	5	2500	0.001	50	TRUE	TRUE	FALSE	-1	30	128	0.001	17.9683	5.35139	15.3919	{'kldiv_cont_0': 2.875638759709187}	{'kldiv_disc_0': 0.6911553664336031, 'kldiv_disc_1': 1.7845984975450344}	2.53064	0.0457641	0.965616	0.354446	9720.92	0.839434	0.878648	0.470888	128981	1.20875	17.9341	5.35223	15.5955	{'kldiv_cont_0': 2.8760237999451466}	{'kldiv_disc_0': 0.6915496389071146, 'kldiv_disc_1': 1.7846610974042842}	2.29516	0.0434798
244	jointvae_capacity	MoNA	jointvae_capacity_100-400-200-50-3-50-200-400-100_02 (27-12-2021_02-25-43)	[[100, 400, 200, 50, 3], [3, 50, 200, 400, 100]]	{'cont': 1, 'disc': [2, 6]}	['spectrum']	0.67	1	0	0	3	10000	10	0	5	10000	5	2500	0.001	50	TRUE	TRUE	FALSE	-1	30	128	0.001	17.5131	5.38359	15.3892	{'kldiv_cont_0': 2.9038849240310864}	{'kldiv_disc_0': 0.6911079177822904, 'kldiv_disc_1': 1.7886001780052676}	2.09795	0.0259929	0.966753	0.351261	11834.4	0.748947	0.878648	0.470888	128981	1.20875	17.8834	5.36846	15.5927	{'kldiv_cont_0': 2.890604269810212}	{'kldiv_disc_0': 0.6911354110791132, 'kldiv_disc_1': 1.786723677928631}	2.25543	0.0352379
245	jointvae_capacity	MoNA	jointvae_capacity_100-400-200-50-3-50-200-400-100_02 (27-12-2021_02-40-02)	[[100, 400, 200, 50, 3], [3, 50, 200, 400, 100]]	{'cont': 1, 'disc': [2, 6]}	['spectrum']	0.67	1	0	0	3	10000	10	0	10	10000	5	2500	0.001	50	TRUE	TRUE	FALSE	-1	30	128	0.001	18.8656	5.21816	15.5273	{'kldiv_cont_0': 2.7401940230048694}	{'kldiv_disc_0': 0.6908357036491072, 'kldiv_disc_1': 1.7871298127548916}	3.30368	0.0347058	0.959606	0.394378	14147.5	0.910083	0.878648	0.470888	128981	1.20875	18.5639	5.28429	15.7391	{'kldiv_cont_0': 2.8055538947765646}	{'kldiv_disc_0': 0.6918267179758121, 'kldiv_disc_1': 1.7869095924573066}	2.79401	0.0308517
246	jointvae_capacity	MoNA	jointvae_capacity_100-400-200-50-3-50-200-400-100_02 (27-12-2021_03-00-07)	[[100, 400, 200, 50, 3], [3, 50, 200, 400, 100]]	{'cont': 1, 'disc': [2, 6]}	['spectrum']	0.67	1	0	0	5	10000	10	0	3	10000	5	2500	0.001	50	TRUE	TRUE	FALSE	-1	30	128	0.001	18.8587	7.30529	15.3881	{'kldiv_cont_0': 4.829428874873332}	{'kldiv_disc_0': 0.6904294508283331, 'kldiv_disc_1': 1.7854364298432541}	3.4254	0.045204	0.967613	0.34767	10946.7	0.848619	0.878648	0.470888	128981	1.20875	19.1355	7.31805	15.5922	{'kldiv_cont_0': 4.84156801761725}	{'kldiv_disc_0': 0.691386111271687, 'kldiv_disc_1': 1.7850986077235296}	3.50119	0.0421097
247	jointvae_capacity	MoNA	jointvae_capacity_100-400-200-50-3-50-200-400-100_02 (27-12-2021_03-22-27)	[[100, 400, 200, 50, 3], [3, 50, 200, 400, 100]]	{'cont': 1, 'disc': [2, 6]}	['spectrum']	0.67	1	0	0	5	10000	10	0	5	10000	5	2500	0.001	50	TRUE	TRUE	FALSE	-1	30	128	0.001	20.1944	7.40326	15.5134	{'kldiv_cont_0': 4.925455525499995}	{'kldiv_disc_0': 0.6899363048470734, 'kldiv_disc_1': 1.787866786663865}	4.64552	0.0355179	0.958476	0.391899	13369.7	0.953729	0.878648	0.470888	128981	1.20875	21.2195	7.43606	15.7154	{'kldiv_cont_0': 4.957896305964543}	{'kldiv_disc_0': 0.6895188704515115, 'kldiv_disc_1': 1.7886489354647124}	5.47046	0.0336943
248	jointvae_capacity	MoNA	jointvae_capacity_100-400-200-50-3-50-200-400-100_02 (27-12-2021_03-44-29)	[[100, 400, 200, 50, 3], [3, 50, 200, 400, 100]]	{'cont': 1, 'disc': [2, 6]}	['spectrum']	0.67	1	0	0	5	10000	10	0	10	10000	5	2500	0.001	50	TRUE	TRUE	FALSE	-1	30	128	0.001	19.1576	7.36887	15.5378	{'kldiv_cont_0': 4.889770880952949}	{'kldiv_disc_0': 0.6906206588253186, 'kldiv_disc_1': 1.7884807670521707}	3.59083	0.0290262	0.958626	0.394614	16082.9	0.933144	0.878648	0.470888	128981	1.20875	19.3183	7.30384	15.7516	{'kldiv_cont_0': 4.8255657599522515}	{'kldiv_disc_0': 0.6902709924257718, 'kldiv_disc_1': 1.788007378578186}	3.53358	0.0331416
249	jointvae_capacity	MoNA	jointvae_capacity_100-400-200-50-3-50-200-400-100_02 (27-12-2021_04-01-28)	[[100, 400, 200, 50, 3], [3, 50, 200, 400, 100]]	{'cont': 1, 'disc': [2, 6]}	['spectrum']	0.67	1	0	0	10	10000	10	0	3	10000	5	2500	0.001	50	TRUE	TRUE	FALSE	-1	30	128	0.001	23.8751	12.7336	15.5181	{'kldiv_cont_0': 10.261174153331297}	{'kldiv_disc_0': 0.689861615265939, 'kldiv_disc_1': 1.7825367720437357}	8.29438	0.0625414	0.958565	0.393973	14673.1	0.889718	0.878648	0.470888	128981	1.20875	23.255	12.8111	15.7242	{'kldiv_cont_0': 10.33776778441209}	{'kldiv_disc_0': 0.6905781107071118, 'kldiv_disc_1': 1.7827080457638471}	7.47272	0.0581025
250	jointvae_capacity	MoNA	jointvae_capacity_100-400-200-50-3-50-200-400-100_02 (27-12-2021_04-23-37)	[[100, 400, 200, 50, 3], [3, 50, 200, 400, 100]]	{'cont': 1, 'disc': [2, 6]}	['spectrum']	0.67	1	0	0	10	10000	10	0	5	10000	5	2500	0.001	50	TRUE	TRUE	FALSE	-1	30	128	0.001	23.0116	12.2279	15.5832	{'kldiv_cont_0': 9.751305582375208}	{'kldiv_disc_0': 0.6913544500698657, 'kldiv_disc_1': 1.7852391196023956}	7.38685	0.0415655	0.955414	0.40961	18043.8	1.01838	0.878648	0.470888	128981	1.20875	22.987	12.3009	15.7974	{'kldiv_cont_0': 9.825130108075264}	{'kldiv_disc_0': 0.6904820585862185, 'kldiv_disc_1': 1.7852583603981214}	7.14372	0.0458313
251	jointvae_capacity	MoNA	jointvae_capacity_100-400-200-50-3-50-200-400-100_02 (27-12-2021_04-45-07)	[[100, 400, 200, 50, 3], [3, 50, 200, 400, 100]]	{'cont': 1, 'disc': [2, 6]}	['spectrum']	0.67	1	0	0	10	10000	10	0	10	10000	5	2500	0.001	50	TRUE	TRUE	FALSE	-1	30	128	0.001	22.596	12.154	15.5095	{'kldiv_cont_0': 9.681046815717906}	{'kldiv_disc_0': 0.6868156299501622, 'kldiv_disc_1': 1.786156766719304}	7.02686	0.0596714	0.959907	0.385457	16218.4	0.910115	0.878648	0.470888	128981	1.20875	23.5571	12.1607	15.7104	{'kldiv_cont_0': 9.687717511103703}	{'kldiv_disc_0': 0.6873081433467376, 'kldiv_disc_1': 1.7856587568918865}	7.78698	0.0596989
252	jointvae_capacity	MoNA	jointvae_capacity_100-200-100-50-3-50-100-200-100_02 (27-12-2021_05-05-52)	[[100, 200, 100, 50, 3], [3, 50, 100, 200, 100]]	{'cont': 1, 'disc': [2, 6]}	['spectrum']	0.67	1	0	0	3	10000	10	0	3	10000	5	2500	0.001	50	TRUE	TRUE	FALSE	-1	30	128	0.001	17.8723	5.4429	15.4001	{'kldiv_cont_0': 2.9649945018160104}	{'kldiv_disc_0': 0.6910907669475461, 'kldiv_disc_1': 1.7868139218333738}	2.4372	0.0350099	0.966373	0.356702	11613.2	0.810011	0.878648	0.470888	128981	1.20875	18.0541	5.44765	15.6086	{'kldiv_cont_0': 2.9693663670466495}	{'kldiv_disc_0': 0.6917245128215888, 'kldiv_disc_1': 1.7865582643411098}	2.41239	0.0331195
253	jointvae_capacity	MoNA	jointvae_capacity_100-200-100-50-3-50-100-200-100_02 (27-12-2021_05-20-23)	[[100, 200, 100, 50, 3], [3, 50, 100, 200, 100]]	{'cont': 1, 'disc': [2, 6]}	['spectrum']	0.67	1	0	0	3	10000	10	0	5	10000	5	2500	0.001	50	TRUE	TRUE	FALSE	-1	30	128	0.001	18.9069	5.50044	15.4673	{'kldiv_cont_0': 3.0226682381221863}	{'kldiv_disc_0': 0.6902386172994499, 'kldiv_disc_1': 1.7875337111572587}	3.40389	0.0356717	0.960656	0.38262	13287.6	0.795074	0.878648	0.470888	128981	1.20875	19.1936	5.56742	15.6795	{'kldiv_cont_0': 3.089411980066544}	{'kldiv_disc_0': 0.6899051666259766, 'kldiv_disc_1': 1.7880997841174786}	3.47955	0.0345086
254	jointvae_capacity	MoNA	jointvae_capacity_100-200-100-50-3-50-100-200-100_02 (27-12-2021_05-41-22)	[[100, 200, 100, 50, 3], [3, 50, 100, 200, 100]]	{'cont': 1, 'disc': [2, 6]}	['spectrum']	0.67	1	0	0	3	10000	10	0	10	10000	5	2500	0.001	50	TRUE	TRUE	FALSE	-1	30	128	0.001	18.6301	5.42054	15.4385	{'kldiv_cont_0': 2.9420569538371364}	{'kldiv_disc_0': 0.6911720712467208, 'kldiv_disc_1': 1.7873128743412068}	3.15941	0.0321087	0.963794	0.36658	11167.4	0.825289	0.878648	0.470888	128981	1.20875	18.3456	5.45016	15.6452	{'kldiv_cont_0': 2.9718198348314333}	{'kldiv_disc_0': 0.6920485145006424, 'kldiv_disc_1': 1.7862953834044628}	2.66764	0.0328139
255	jointvae_capacity	MoNA	jointvae_capacity_100-200-100-50-3-50-100-200-100_02 (27-12-2021_06-03-47)	[[100, 200, 100, 50, 3], [3, 50, 100, 200, 100]]	{'cont': 1, 'disc': [2, 6]}	['spectrum']	0.67	1	0	0	5	10000	10	0	3	10000	5	2500	0.001	50	TRUE	TRUE	FALSE	-1	30	128	0.001	20.1349	7.11893	15.4548	{'kldiv_cont_0': 4.64349206950153}	{'kldiv_disc_0': 0.6891557839802812, 'kldiv_disc_1': 1.78628253251978}	4.63278	0.0473418	0.963908	0.366028	16017.4	0.945046	0.878648	0.470888	128981	1.20875	19.957	7.1383	15.6615	{'kldiv_cont_0': 4.663565348356198}	{'kldiv_disc_0': 0.6886783578456976, 'kldiv_disc_1': 1.786056705010243}	4.24466	0.0508581
256	jointvae_capacity	MoNA	jointvae_capacity_100-200-100-50-3-50-100-200-100_02 (27-12-2021_06-24-50)	[[100, 200, 100, 50, 3], [3, 50, 100, 200, 100]]	{'cont': 1, 'disc': [2, 6]}	['spectrum']	0.67	1	0	0	5	10000	10	0	5	10000	5	2500	0.001	50	TRUE	TRUE	FALSE	-1	30	128	0.001	20.3428	7.31775	15.4725	{'kldiv_cont_0': 4.841077987362324}	{'kldiv_disc_0': 0.6896538138389587, 'kldiv_disc_1': 1.7870133327012325}	4.82909	0.0411976	0.962538	0.373283	14802	0.885353	0.878648	0.470888	128981	1.20875	20.1372	7.45727	15.6767	{'kldiv_cont_0': 4.98050657296792}	{'kldiv_disc_0': 0.690289726624122, 'kldiv_disc_1': 1.7864758357023582}	4.41981	0.0407056
257	jointvae_capacity	MoNA	jointvae_capacity_100-200-100-50-3-50-100-200-100_02 (27-12-2021_06-41-34)	[[100, 200, 100, 50, 3], [3, 50, 100, 200, 100]]	{'cont': 1, 'disc': [2, 6]}	['spectrum']	0.67	1	0	0	5	10000	10	0	10	10000	5	2500	0.001	50	TRUE	TRUE	FALSE	-1	30	128	0.001	19.6216	7.49774	15.5747	{'kldiv_cont_0': 5.0174147219059755}	{'kldiv_disc_0': 0.6914002258780414, 'kldiv_disc_1': 1.788921968179459}	4.02397	0.0229224	0.956669	0.40481	13865.2	0.930013	0.878648	0.470888	128981	1.20875	20.2071	7.62472	15.7827	{'kldiv_cont_0': 5.145085756595318}	{'kldiv_disc_0': 0.6911349846766546, 'kldiv_disc_1': 1.788496494293213}	4.39801	0.0263761
258	jointvae_capacity	MoNA	jointvae_capacity_100-200-100-50-3-50-100-200-100_02 (27-12-2021_06-58-50)	[[100, 200, 100, 50, 3], [3, 50, 100, 200, 100]]	{'cont': 1, 'disc': [2, 6]}	['spectrum']	0.67	1	0	0	10	10000	10	0	3	10000	5	2500	0.001	50	TRUE	TRUE	FALSE	-1	30	128	0.001	22.3663	12.556	15.5434	{'kldiv_cont_0': 10.08009828296943}	{'kldiv_disc_0': 0.6893995061848676, 'kldiv_disc_1': 1.7865234163413992}	6.77793	0.0449187	0.959508	0.39072	17409.6	0.817484	0.878648	0.470888	128981	1.20875	22.7865	12.5522	15.751	{'kldiv_cont_0': 10.077006156627949}	{'kldiv_disc_0': 0.6898804001319103, 'kldiv_disc_1': 1.7853434055279462}	6.98708	0.0484143
259	jointvae_capacity	MoNA	jointvae_capacity_100-200-100-50-3-50-100-200-100_02 (27-12-2021_07-16-33)	[[100, 200, 100, 50, 3], [3, 50, 100, 200, 100]]	{'cont': 1, 'disc': [2, 6]}	['spectrum']	0.67	1	0	0	10	10000	10	0	5	10000	5	2500	0.001	50	TRUE	TRUE	FALSE	-1	30	128	0.001	23.8491	12.6903	15.5141	{'kldiv_cont_0': 10.2145029858436}	{'kldiv_disc_0': 0.6892106087937305, 'kldiv_disc_1': 1.7866303597916473}	8.28971	0.0453285	0.960557	0.380547	16037.5	0.829603	0.878648	0.470888	128981	1.20875	25.6637	12.6689	15.7222	{'kldiv_cont_0': 10.193707979642427}	{'kldiv_disc_0': 0.6885981269371815, 'kldiv_disc_1': 1.7866320304381542}	9.89318	0.0483826
260	jointvae_capacity	MoNA	jointvae_capacity_100-200-100-50-3-50-100-200-100_02 (27-12-2021_07-37-07)	[[100, 200, 100, 50, 3], [3, 50, 100, 200, 100]]	{'cont': 1, 'disc': [2, 6]}	['spectrum']	0.67	1	0	0	10	10000	10	0	10	10000	5	2500	0.001	50	TRUE	TRUE	FALSE	-1	30	128	0.001	22.94	12.059	15.5591	{'kldiv_cont_0': 9.580741787851206}	{'kldiv_disc_0': 0.6909014605693213, 'kldiv_disc_1': 1.787338419228897}	7.34755	0.0333339	0.957435	0.397868	16207.5	0.864401	0.878648	0.470888	128981	1.20875	23.2947	11.8966	15.7783	{'kldiv_cont_0': 9.416778796758408}	{'kldiv_disc_0': 0.6910022558310093, 'kldiv_disc_1': 1.788806554598686}	7.49088	0.0254893
261	jointvae_capacity	MoNA	jointvae_capacity_100-100-90-50-3-50-90-100-100_02 (27-12-2021_07-55-45)	[[100, 100, 90, 50, 3], [3, 50, 90, 100, 100]]	{'cont': 1, 'disc': [2, 6]}	['spectrum']	0.67	1	0	0	3	10000	10	0	3	10000	5	2500	0.001	50	TRUE	TRUE	FALSE	-1	30	128	0.001	18.1163	5.39843	15.4421	{'kldiv_cont_0': 2.9205888346239384}	{'kldiv_disc_0': 0.6895757659239059, 'kldiv_disc_1': 1.7882642571280458}	2.6389	0.0353332	0.965903	0.362566	11283.5	0.778265	0.878648	0.470888	128981	1.20875	18.6665	5.40497	15.6469	{'kldiv_cont_0': 2.9281101471338515}	{'kldiv_disc_0': 0.6895717642246149, 'kldiv_disc_1': 1.7872841021953485}	2.97933	0.0402541
262	jointvae_capacity	MoNA	jointvae_capacity_100-100-90-50-3-50-90-100-100_02 (27-12-2021_08-14-54)	[[100, 100, 90, 50, 3], [3, 50, 90, 100, 100]]	{'cont': 1, 'disc': [2, 6]}	['spectrum']	0.67	1	0	0	3	10000	10	0	5	10000	5	2500	0.001	50	TRUE	TRUE	FALSE	-1	30	128	0.001	17.6612	5.49221	15.3737	{'kldiv_cont_0': 3.013027595886731}	{'kldiv_disc_0': 0.6907292150948, 'kldiv_disc_1': 1.7884566269614073}	2.25892	0.0286042	0.966244	0.35525	10887	0.776627	0.878648	0.470888	128981	1.20875	18.2869	5.58091	15.576	{'kldiv_cont_0': 3.103137242488372}	{'kldiv_disc_0': 0.6892543190564865, 'kldiv_disc_1': 1.7885165122839122}	2.67526	0.0356792
263	jointvae_capacity	MoNA	jointvae_capacity_100-100-90-50-3-50-90-100-100_02 (27-12-2021_08-34-49)	[[100, 100, 90, 50, 3], [3, 50, 90, 100, 100]]	{'cont': 1, 'disc': [2, 6]}	['spectrum']	0.67	1	0	0	3	10000	10	0	10	10000	5	2500	0.001	50	TRUE	TRUE	FALSE	-1	30	128	0.001	18.1831	5.35793	15.4514	{'kldiv_cont_0': 2.8768777766233313}	{'kldiv_disc_0': 0.6926449512820451, 'kldiv_disc_1': 1.7884098485653732}	2.7124	0.0192594	0.964625	0.365365	13706	0.742892	0.878648	0.470888	128981	1.20875	17.9494	5.4555	15.6638	{'kldiv_cont_0': 2.9745852702703233}	{'kldiv_disc_0': 0.6928808368169345, 'kldiv_disc_1': 1.788033121671432}	2.26565	0.0199636
264	jointvae_capacity	MoNA	jointvae_capacity_100-100-90-50-3-50-90-100-100_02 (27-12-2021_08-55-46)	[[100, 100, 90, 50, 3], [3, 50, 90, 100, 100]]	{'cont': 1, 'disc': [2, 6]}	['spectrum']	0.67	1	0	0	5	10000	10	0	3	10000	5	2500	0.001	50	TRUE	TRUE	FALSE	-1	30	128	0.001	19.549	7.26691	15.3671	{'kldiv_cont_0': 4.7877541549879385}	{'kldiv_disc_0': 0.6914061924217734, 'kldiv_disc_1': 1.787750108440484}	4.15318	0.0287519	0.967881	0.346183	9922.52	0.787515	0.878648	0.470888	128981	1.20875	19.3629	7.29606	15.58	{'kldiv_cont_0': 4.8174339318886785}	{'kldiv_disc_0': 0.6923323655739809, 'kldiv_disc_1': 1.7862940384791448}	3.75152	0.0314014
265	jointvae_capacity	MoNA	jointvae_capacity_100-100-90-50-3-50-90-100-100_02 (27-12-2021_09-17-45)	[[100, 100, 90, 50, 3], [3, 50, 90, 100, 100]]	{'cont': 1, 'disc': [2, 6]}	['spectrum']	0.67	1	0	0	5	10000	10	0	5	10000	5	2500	0.001	50	TRUE	TRUE	FALSE	-1	30	128	0.001	19.4955	7.25602	15.4659	{'kldiv_cont_0': 4.778368832777142}	{'kldiv_disc_0': 0.6915926222644685, 'kldiv_disc_1': 1.7860573102553032}	3.99327	0.0362837	0.963754	0.372997	12911.8	0.84539	0.878648	0.470888	128981	1.20875	19.929	7.18537	15.6711	{'kldiv_cont_0': 4.709712156882653}	{'kldiv_disc_0': 0.6915404154704168, 'kldiv_disc_1': 1.7841147979100545}	4.21173	0.0462573
266	jointvae_capacity	MoNA	jointvae_capacity_100-100-90-50-3-50-90-100-100_02 (27-12-2021_09-36-33)	[[100, 100, 90, 50, 3], [3, 50, 90, 100, 100]]	{'cont': 1, 'disc': [2, 6]}	['spectrum']	0.67	1	0	0	5	10000	10	0	10	10000	5	2500	0.001	50	TRUE	TRUE	FALSE	-1	30	128	0.001	19.8614	7.47284	15.487	{'kldiv_cont_0': 4.998766379507318}	{'kldiv_disc_0': 0.6897925120305624, 'kldiv_disc_1': 1.784276848241844}	4.32019	0.0541866	0.961015	0.383324	12945	0.829029	0.878648	0.470888	128981	1.20875	19.6871	7.60852	15.6926	{'kldiv_cont_0': 5.134526264973176}	{'kldiv_disc_0': 0.6895547769008539, 'kldiv_disc_1': 1.7844352997266328}	3.93991	0.0545831
267	jointvae_capacity	MoNA	jointvae_capacity_100-100-90-50-3-50-90-100-100_02 (27-12-2021_09-53-56)	[[100, 100, 90, 50, 3], [3, 50, 90, 100, 100]]	{'cont': 1, 'disc': [2, 6]}	['spectrum']	0.67	1	0	0	10	10000	10	0	3	10000	5	2500	0.001	50	TRUE	TRUE	FALSE	-1	30	128	0.001	22.9634	11.9985	15.4901	{'kldiv_cont_0': 9.523233865377911}	{'kldiv_disc_0': 0.6895144449728176, 'kldiv_disc_1': 1.785793844868122}	7.42534	0.0479919	0.960045	0.386173	15861.9	0.846053	0.878648	0.470888	128981	1.20875	22.6796	12.0111	15.695	{'kldiv_cont_0': 9.536541034013798}	{'kldiv_disc_0': 0.6882904508174994, 'kldiv_disc_1': 1.7862226626811883}	6.93264	0.0519679
268	jointvae_capacity	MoNA	jointvae_capacity_100-100-90-50-3-50-90-100-100_02 (27-12-2021_10-17-24)	[[100, 100, 90, 50, 3], [3, 50, 90, 100, 100]]	{'cont': 1, 'disc': [2, 6]}	['spectrum']	0.67	1	0	0	10	10000	10	0	5	10000	5	2500	0.001	50	TRUE	TRUE	FALSE	-1	30	128	0.001	22.7553	12.1266	15.5362	{'kldiv_cont_0': 9.649754766842126}	{'kldiv_disc_0': 0.688639245586686, 'kldiv_disc_1': 1.7881942495511536}	7.17871	0.0403659	0.959877	0.387537	17134.3	0.892254	0.878648	0.470888	128981	1.20875	23.0823	12.0779	15.7448	{'kldiv_cont_0': 9.601389029087164}	{'kldiv_disc_0': 0.6893430596742874, 'kldiv_disc_1': 1.7872151258664253}	7.29577	0.0417424
269	jointvae_capacity	MoNA	jointvae_capacity_100-100-90-50-3-50-90-100-100_02 (27-12-2021_10-39-15)	[[100, 100, 90, 50, 3], [3, 50, 90, 100, 100]]	{'cont': 1, 'disc': [2, 6]}	['spectrum']	0.67	1	0	0	10	10000	10	0	10	10000	5	2500	0.001	50	TRUE	TRUE	FALSE	-1	30	128	0.001	22.1023	12.2105	15.5914	{'kldiv_cont_0': 9.734500256121368}	{'kldiv_disc_0': 0.6892500082325684, 'kldiv_disc_1': 1.7867893383064135}	6.4666	0.0443366	0.957442	0.400556	17874.5	0.910286	0.878648	0.470888	128981	1.20875	23.4148	12.0847	15.7999	{'kldiv_cont_0': 9.609402632101988}	{'kldiv_disc_0': 0.6876401901245117, 'kldiv_disc_1': 1.787642356676933}	7.56681	0.0481207
270	jointvae_capacity	MoNA	jointvae_capacity_100-100-3-100-100_03 (25-12-2021_17-00-39)	[[100, 100, 3], [3, 100, 100]]	{'cont': 1, 'disc': [2, 6]}	['spectrum']	0.67	1	0	0	3	10000	20	0	3	10000	5	2500	0.001	50	TRUE	TRUE	FALSE	-1	30	128	0.001	19.8583	5.60583	15.4612	{'kldiv_cont_0': 3.1304947189541243}	{'kldiv_disc_0': 0.6876980289904202, 'kldiv_disc_1': 1.7876324877230252}	4.34927	0.0478808	0.965674	0.358125	13939.3	1.0337	0.878648	0.470888	128981	1.20875	19.7997	5.57329	15.6662	{'kldiv_cont_0': 3.0985098435328555}	{'kldiv_disc_0': 0.6880165858146472, 'kldiv_disc_1': 1.786760070385077}	4.08284	0.0506501
271	jointvae_capacity	MoNA	jointvae_capacity_100-100-3-100-100_03 (25-12-2021_17-20-58)	[[100, 100, 3], [3, 100, 100]]	{'cont': 1, 'disc': [2, 6]}	['spectrum']	0.67	1	0	0	3	10000	20	0	5	10000	5	2500	0.001	50	TRUE	TRUE	FALSE	-1	30	128	0.001	19.5734	5.42115	15.4697	{'kldiv_cont_0': 2.9496085506810394}	{'kldiv_disc_0': 0.6928800832903819, 'kldiv_disc_1': 1.7786629114732373}	4.03681	0.0668184	0.964286	0.365532	11922.9	1.02326	0.878648	0.470888	128981	1.20875	19.5768	5.4313	15.6662	{'kldiv_cont_0': 2.9604940903492465}	{'kldiv_disc_0': 0.6931321208293622, 'kldiv_disc_1': 1.777675014275771}	3.84009	0.0704977
272	jointvae_capacity	MoNA	jointvae_capacity_100-100-3-100-100_03 (25-12-2021_17-40-48)	[[100, 100, 3], [3, 100, 100]]	{'cont': 1, 'disc': [2, 6]}	['spectrum']	0.67	1	0	0	3	10000	20	0	10	10000	5	2500	0.001	50	TRUE	TRUE	FALSE	-1	30	128	0.001	20.1753	5.38581	15.5932	{'kldiv_cont_0': 2.9134097887510992}	{'kldiv_disc_0': 0.6921662793768808, 'kldiv_disc_1': 1.7802364390173104}	4.51961	0.0625198	0.957222	0.400232	16651.6	0.925576	0.878648	0.470888	128981	1.20875	20.0918	5.36936	15.8012	{'kldiv_cont_0': 2.8987027681790867}	{'kldiv_disc_0': 0.6922073394824297, 'kldiv_disc_1': 1.7784520265383599}	4.21943	0.0712364
273	jointvae_capacity	MoNA	jointvae_capacity_100-100-3-100-100_03 (25-12-2021_17-58-51)	[[100, 100, 3], [3, 100, 100]]	{'cont': 1, 'disc': [2, 6]}	['spectrum']	0.67	1	0	0	5	10000	20	0	3	10000	5	2500	0.001	50	TRUE	TRUE	FALSE	-1	30	128	0.001	26.2651	7.53855	15.5662	{'kldiv_cont_0': 5.069086497442105}	{'kldiv_disc_0': 0.6880253029316838, 'kldiv_disc_1': 1.781437536197139}	10.6217	0.0772192	0.959685	0.391764	14622.3	1.06508	0.878648	0.470888	128981	1.20875	26.8798	7.62533	15.7741	{'kldiv_cont_0': 5.15813029729403}	{'kldiv_disc_0': 0.6866784477845217, 'kldiv_disc_1': 1.7805246175863805}	11.0172	0.088518
274	jointvae_capacity	MoNA	jointvae_capacity_100-100-3-100-100_03 (25-12-2021_18-15-58)	[[100, 100, 3], [3, 100, 100]]	{'cont': 1, 'disc': [2, 6]}	['spectrum']	0.67	1	0	0	5	10000	20	0	5	10000	5	2500	0.001	50	TRUE	TRUE	FALSE	-1	30	128	0.001	22.3644	7.57682	15.5928	{'kldiv_cont_0': 5.100795768769098}	{'kldiv_disc_0': 0.692831759086667, 'kldiv_disc_1': 1.783191694883501}	6.72716	0.0444161	0.95704	0.400784	14138.1	0.994933	0.878648	0.470888	128981	1.20875	21.1716	7.41192	15.7994	{'kldiv_cont_0': 4.93685290752313}	{'kldiv_disc_0': 0.6927885260337439, 'kldiv_disc_1': 1.7822795097644513}	5.323	0.0491932
275	jointvae_capacity	MoNA	jointvae_capacity_100-100-3-100-100_03 (25-12-2021_18-31-01)	[[100, 100, 3], [3, 100, 100]]	{'cont': 1, 'disc': [2, 6]}	['spectrum']	0.67	1	0	0	5	10000	20	0	10	10000	5	2500	0.001	50	TRUE	TRUE	FALSE	-1	30	128	0.001	27.9797	7.86008	15.6113	{'kldiv_cont_0': 5.391219498543778}	{'kldiv_disc_0': 0.690577145058832, 'kldiv_disc_1': 1.7782806599685204}	12.2881	0.0802444	0.95701	0.401965	17160	0.998677	0.878648	0.470888	128981	1.20875	27.7861	7.83435	15.8122	{'kldiv_cont_0': 5.365549539908384}	{'kldiv_disc_0': 0.6911697036180741, 'kldiv_disc_1': 1.7776283545371814}	11.8933	0.0805431
276	jointvae_capacity	MoNA	jointvae_capacity_100-100-3-100-100_03 (25-12-2021_18-50-33)	[[100, 100, 3], [3, 100, 100]]	{'cont': 1, 'disc': [2, 6]}	['spectrum']	0.67	1	0	0	10	10000	20	0	3	10000	5	2500	0.001	50	TRUE	TRUE	FALSE	-1	30	128	0.001	32.242	12.025	15.595	{'kldiv_cont_0': 9.55648695206726}	{'kldiv_disc_0': 0.6852366882359996, 'kldiv_disc_1': 1.7832495308145968}	16.5649	0.0821023	0.957412	0.394456	17961.2	1.05859	0.878648	0.470888	128981	1.20875	37.0725	12.0561	15.8026	{'kldiv_cont_0': 9.588075038714287}	{'kldiv_disc_0': 0.6839978083586081, 'kldiv_disc_1': 1.7839819070620415}	21.1852	0.0846347
277	jointvae_capacity	MoNA	jointvae_capacity_100-100-3-100-100_03 (25-12-2021_19-10-55)	[[100, 100, 3], [3, 100, 100]]	{'cont': 1, 'disc': [2, 6]}	['spectrum']	0.67	1	0	0	10	10000	20	0	5	10000	5	2500	0.001	50	TRUE	TRUE	FALSE	-1	30	128	0.001	36.6033	12.0798	15.5598	{'kldiv_cont_0': 9.614318498273807}	{'kldiv_disc_0': 0.6853986457252279, 'kldiv_disc_1': 1.7800792676482922}	20.9464	0.0971438	0.959591	0.392502	16012.8	1.00086	0.878648	0.470888	128981	1.20875	40.7001	12.1982	15.7651	{'kldiv_cont_0': 9.734038964296}	{'kldiv_disc_0': 0.6839811373979617, 'kldiv_disc_1': 1.7802235254874597}	24.8315	0.10351
278	jointvae_capacity	MoNA	jointvae_capacity_100-100-3-100-100_03 (25-12-2021_19-29-53)	[[100, 100, 3], [3, 100, 100]]	{'cont': 1, 'disc': [2, 6]}	['spectrum']	0.67	1	0	0	10	10000	20	0	10	10000	5	2500	0.001	50	TRUE	TRUE	FALSE	-1	30	128	0.001	39.1137	12.8665	15.6239	{'kldiv_cont_0': 10.405225515645107}	{'kldiv_disc_0': 0.6921000438027197, 'kldiv_disc_1': 1.769175569868591}	23.3717	0.118155	0.958816	0.393545	20804	1.0282	0.878648	0.470888	128981	1.20875	44.9556	13.1071	15.8357	{'kldiv_cont_0': 10.64582402889545}	{'kldiv_disc_0': 0.6920705942007211, 'kldiv_disc_1': 1.769181951498374}	29.0017	0.118271
279	jointvae_capacity	MoNA	jointvae_capacity_100-200-3-200-100_03 (25-12-2021_19-42-06)	[[100, 200, 3], [3, 200, 100]]	{'cont': 1, 'disc': [2, 6]}	['spectrum']	0.67	1	0	0	3	10000	20	0	3	10000	5	2500	0.001	50	TRUE	TRUE	FALSE	-1	30	128	0.001	20.5853	5.38051	15.4068	{'kldiv_cont_0': 2.906864341509999}	{'kldiv_disc_0': 0.6889905438333714, 'kldiv_disc_1': 1.7846547641899493}	5.12227	0.0563068	0.967652	0.347475	11686.5	0.966568	0.878648	0.470888	128981	1.20875	19.9551	5.3974	15.618	{'kldiv_cont_0': 2.9236142879877334}	{'kldiv_disc_0': 0.6893246403107276, 'kldiv_disc_1': 1.7844604498300798}	4.2815	0.0556079
280	jointvae_capacity	MoNA	jointvae_capacity_100-200-3-200-100_03 (25-12-2021_20-01-08)	[[100, 200, 3], [3, 200, 100]]	{'cont': 1, 'disc': [2, 6]}	['spectrum']	0.67	1	0	0	3	10000	20	0	5	10000	5	2500	0.001	50	TRUE	TRUE	FALSE	-1	30	128	0.001	21.4302	5.33397	15.4967	{'kldiv_cont_0': 2.856013874655452}	{'kldiv_disc_0': 0.6929563846426021, 'kldiv_disc_1': 1.7850022492067754}	5.8988	0.0347402	0.963521	0.374517	10777.4	1.02421	0.878648	0.470888	128981	1.20875	20.9961	5.35229	15.7126	{'kldiv_cont_0': 2.8752050460913243}	{'kldiv_disc_0': 0.693123418551225, 'kldiv_disc_1': 1.783957866521982}	5.2443	0.0391269
281	jointvae_capacity	MoNA	jointvae_capacity_100-200-3-200-100_03 (25-12-2021_20-21-04)	[[100, 200, 3], [3, 200, 100]]	{'cont': 1, 'disc': [2, 6]}	['spectrum']	0.67	1	0	0	3	10000	20	0	10	10000	5	2500	0.001	50	TRUE	TRUE	FALSE	-1	30	128	0.001	19.9501	5.53639	15.4987	{'kldiv_cont_0': 3.062013312492952}	{'kldiv_disc_0': 0.6894502087047483, 'kldiv_disc_1': 1.784925875742019}	4.39865	0.052653	0.963743	0.366504	15800.3	1.05976	0.878648	0.470888	128981	1.20875	19.8384	5.44265	15.702	{'kldiv_cont_0': 2.9689651758242874}	{'kldiv_disc_0': 0.6890944976073045, 'kldiv_disc_1': 1.7845921241320097}	4.08029	0.0561003
282	jointvae_capacity	MoNA	jointvae_capacity_100-200-3-200-100_03 (25-12-2021_20-41-18)	[[100, 200, 3], [3, 200, 100]]	{'cont': 1, 'disc': [2, 6]}	['spectrum']	0.67	1	0	0	5	10000	20	0	3	10000	5	2500	0.001	50	TRUE	TRUE	FALSE	-1	30	128	0.001	25.5064	7.48129	15.5124	{'kldiv_cont_0': 5.009875021674009}	{'kldiv_disc_0': 0.6888675224319851, 'kldiv_disc_1': 1.7825445223245922}	9.92652	0.0674731	0.961402	0.376283	16053.8	1.04389	0.878648	0.470888	128981	1.20875	25.6912	7.50146	15.7167	{'kldiv_cont_0': 5.02799811730018}	{'kldiv_disc_0': 0.6896689931551615, 'kldiv_disc_1': 1.7837918935677943}	9.91726	0.057229
283	jointvae_capacity	MoNA	jointvae_capacity_100-200-3-200-100_03 (25-12-2021_21-01-09)	[[100, 200, 3], [3, 200, 100]]	{'cont': 1, 'disc': [2, 6]}	['spectrum']	0.67	1	0	0	5	10000	20	0	5	10000	5	2500	0.001	50	TRUE	TRUE	FALSE	-1	30	128	0.001	29.7966	6.93367	15.5419	{'kldiv_cont_0': 4.460700640225606}	{'kldiv_disc_0': 0.6890685733010313, 'kldiv_disc_1': 1.7839050183961427}	14.195	0.0596654	0.961768	0.378889	13426.1	1.05452	0.878648	0.470888	128981	1.20875	28.8431	7.05029	15.7547	{'kldiv_cont_0': 4.577993588569837}	{'kldiv_disc_0': 0.6887717124743339, 'kldiv_disc_1': 1.783525763413845}	13.0253	0.063046
284	jointvae_capacity	MoNA	jointvae_capacity_100-200-3-200-100_03 (25-12-2021_21-19-33)	[[100, 200, 3], [3, 200, 100]]	{'cont': 1, 'disc': [2, 6]}	['spectrum']	0.67	1	0	0	5	10000	20	0	10	10000	5	2500	0.001	50	TRUE	TRUE	FALSE	-1	30	128	0.001	22.2021	7.36688	15.5137	{'kldiv_cont_0': 4.8957055643602665}	{'kldiv_disc_0': 0.6898519366735031, 'kldiv_disc_1': 1.781322452974487}	6.61977	0.0686614	0.960596	0.377915	15979.6	1.0087	0.878648	0.470888	128981	1.20875	23.2971	7.23076	15.7218	{'kldiv_cont_0': 4.761220540755835}	{'kldiv_disc_0': 0.6896911294032366, 'kldiv_disc_1': 1.7798475149350288}	7.49838	0.0768401
285	jointvae_capacity	MoNA	jointvae_capacity_100-200-3-200-100_03 (25-12-2021_21-34-26)	[[100, 200, 3], [3, 200, 100]]	{'cont': 1, 'disc': [2, 6]}	['spectrum']	0.67	1	0	0	10	10000	20	0	3	10000	5	2500	0.001	50	TRUE	TRUE	FALSE	-1	30	128	0.001	27.3742	12.3987	15.5579	{'kldiv_cont_0': 9.931009152849562}	{'kldiv_disc_0': 0.6854902725286808, 'kldiv_disc_1': 1.7821795669278395}	11.7301	0.0861842	0.960199	0.385859	16010.8	1.01985	0.878648	0.470888	128981	1.20875	28.1374	12.3655	15.7597	{'kldiv_cont_0': 9.898366536849585}	{'kldiv_disc_0': 0.6853048587456728, 'kldiv_disc_1': 1.7818470398585002}	12.2889	0.0887739
286	jointvae_capacity	MoNA	jointvae_capacity_100-200-3-200-100_03 (25-12-2021_21-54-57)	[[100, 200, 3], [3, 200, 100]]	{'cont': 1, 'disc': [2, 6]}	['spectrum']	0.67	1	0	0	10	10000	20	0	5	10000	5	2500	0.001	50	TRUE	TRUE	FALSE	-1	30	128	0.001	30.8248	12.7659	15.5113	{'kldiv_cont_0': 10.298174224173756}	{'kldiv_disc_0': 0.6900524442528504, 'kldiv_disc_1': 1.7777225670753023}	15.2279	0.0856583	0.958935	0.390093	12034.6	1.01904	0.878648	0.470888	128981	1.20875	28.6067	12.3709	15.7197	{'kldiv_cont_0': 9.904667414151705}	{'kldiv_disc_0': 0.6894749036202064, 'kldiv_disc_1': 1.7767369747161865}	12.7935	0.0934739
287	jointvae_capacity	MoNA	jointvae_capacity_100-200-3-200-100_03 (25-12-2021_22-15-21)	[[100, 200, 3], [3, 200, 100]]	{'cont': 1, 'disc': [2, 6]}	['spectrum']	0.67	1	0	0	10	10000	20	0	10	10000	5	2500	0.001	50	TRUE	TRUE	FALSE	-1	30	128	0.001	36.6806	12.0472	15.5812	{'kldiv_cont_0': 9.569216913802403}	{'kldiv_disc_0': 0.688020674313079, 'kldiv_disc_1': 1.7899620739823907}	21.0648	0.0346196	0.957674	0.398066	14037.2	0.959088	0.878648	0.470888	128981	1.20875	37.2917	12.1186	15.7902	{'kldiv_cont_0': 9.640612541100918}	{'kldiv_disc_0': 0.688171692383595, 'kldiv_disc_1': 1.7897714040218256}	21.4668	0.0348178
288	jointvae_capacity	MoNA	jointvae_capacity_100-400-3-400-100_03 (25-12-2021_22-33-35)	[[100, 400, 3], [3, 400, 100]]	{'cont': 1, 'disc': [2, 6]}	['spectrum']	0.67	1	0	0	3	10000	20	0	3	10000	5	2500	0.001	50	TRUE	TRUE	FALSE	-1	30	128	0.001	20.0237	5.50639	15.4189	{'kldiv_cont_0': 3.0325898825074136}	{'kldiv_disc_0': 0.6900606626363041, 'kldiv_disc_1': 1.7837353937790794}	4.54921	0.0555531	0.965172	0.368135	9169.94	0.813949	0.878648	0.470888	128981	1.20875	20.9332	5.50256	15.6346	{'kldiv_cont_0': 3.0288177209022717}	{'kldiv_disc_0': 0.68974596567643, 'kldiv_disc_1': 1.783997349250011}	5.24281	0.0558167
289	jointvae_capacity	MoNA	jointvae_capacity_100-400-3-400-100_03 (25-12-2021_22-48-45)	[[100, 400, 3], [3, 400, 100]]	{'cont': 1, 'disc': [2, 6]}	['spectrum']	0.67	1	0	0	3	10000	20	0	5	10000	5	2500	0.001	50	TRUE	TRUE	FALSE	-1	30	128	0.001	21.104	5.23689	15.4103	{'kldiv_cont_0': 2.7602978929405615}	{'kldiv_disc_0': 0.6892967261155633, 'kldiv_disc_1': 1.7872994306638121}	5.65212	0.0415526	0.966138	0.359122	11527.5	1.04209	0.878648	0.470888	128981	1.20875	22.4984	5.20042	15.6207	{'kldiv_cont_0': 2.7237825515942697}	{'kldiv_disc_0': 0.6888407621628199, 'kldiv_disc_1': 1.787796867199433}	6.83633	0.0413452
290	jointvae_capacity	MoNA	jointvae_capacity_100-400-3-400-100_03 (25-12-2021_23-06-10)	[[100, 400, 3], [3, 400, 100]]	{'cont': 1, 'disc': [2, 6]}	['spectrum']	0.67	1	0	0	3	10000	20	0	10	10000	5	2500	0.001	50	TRUE	TRUE	FALSE	-1	30	128	0.001	22.378	5.40806	15.4654	{'kldiv_cont_0': 2.93320910340876}	{'kldiv_disc_0': 0.6912972389044544, 'kldiv_disc_1': 1.7835533117213813}	6.86227	0.0502806	0.962459	0.374168	12369.4	1.0365	0.878648	0.470888	128981	1.20875	21.8197	5.49412	15.6769	{'kldiv_cont_0': 3.0213350699498105}	{'kldiv_disc_0': 0.6907103000543057, 'kldiv_disc_1': 1.7820791953649275}	6.08226	0.0605858
291	jointvae_capacity	MoNA	jointvae_capacity_100-400-3-400-100_03 (25-12-2021_23-23-12)	[[100, 400, 3], [3, 400, 100]]	{'cont': 1, 'disc': [2, 6]}	['spectrum']	0.67	1	0	0	5	10000	20	0	3	10000	5	2500	0.001	50	TRUE	TRUE	FALSE	-1	30	128	0.001	27.2109	7.18596	15.4902	{'kldiv_cont_0': 4.712818036185619}	{'kldiv_disc_0': 0.6886036406508085, 'kldiv_disc_1': 1.784536202236189}	11.662	0.0588342	0.960214	0.38469	11802.7	1.06574	0.878648	0.470888	128981	1.20875	27.4885	7.25155	15.6985	{'kldiv_cont_0': 4.776847478670952}	{'kldiv_disc_0': 0.6887181141437628, 'kldiv_disc_1': 1.7859860200148363}	11.739	0.0510127
292	jointvae_capacity	MoNA	jointvae_capacity_100-400-3-400-100_03 (25-12-2021_23-40-40)	[[100, 400, 3], [3, 400, 100]]	{'cont': 1, 'disc': [2, 6]}	['spectrum']	0.67	1	0	0	5	10000	20	0	5	10000	5	2500	0.001	50	TRUE	TRUE	FALSE	-1	30	128	0.001	25.847	7.51947	15.5527	{'kldiv_cont_0': 5.046791429676176}	{'kldiv_disc_0': 0.6880737986821782, 'kldiv_disc_1': 1.7846005303918406}	10.2332	0.0611617	0.958774	0.39018	14470.3	1.03312	0.878648	0.470888	128981	1.20875	24.1074	7.52536	15.7564	{'kldiv_cont_0': 5.052712648342817}	{'kldiv_disc_0': 0.6881994650914118, 'kldiv_disc_1': 1.7844491280042207}	8.28967	0.0612905
293	jointvae_capacity	MoNA	jointvae_capacity_100-400-3-400-100_03 (25-12-2021_23-58-32)	[[100, 400, 3], [3, 400, 100]]	{'cont': 1, 'disc': [2, 6]}	['spectrum']	0.67	1	0	0	5	10000	20	0	10	10000	5	2500	0.001	50	TRUE	TRUE	FALSE	-1	30	128	0.001	26.7518	7.59977	15.5098	{'kldiv_cont_0': 5.128542432751494}	{'kldiv_disc_0': 0.6889545593982844, 'kldiv_disc_1': 1.782277545923365}	11.1736	0.0683728	0.961232	0.375359	16218.2	1.05904	0.878648	0.470888	128981	1.20875	28.6294	7.67862	15.715	{'kldiv_cont_0': 5.208503405253093}	{'kldiv_disc_0': 0.6896368097036313, 'kldiv_disc_1': 1.7804819987370417}	12.8404	0.0739393
294	jointvae_capacity	MoNA	jointvae_capacity_100-400-3-400-100_03 (26-12-2021_00-13-53)	[[100, 400, 3], [3, 400, 100]]	{'cont': 1, 'disc': [2, 6]}	['spectrum']	0.67	1	0	0	10	10000	20	0	3	10000	5	2500	0.001	50	TRUE	TRUE	FALSE	-1	30	128	0.001	36.7246	12.4572	15.5118	{'kldiv_cont_0': 9.993532562032255}	{'kldiv_disc_0': 0.6844338697118189, 'kldiv_disc_1': 1.7792023595025084}	21.1064	0.106352	0.962063	0.377737	14160.6	0.978383	0.878648	0.470888	128981	1.20875	38.2409	12.7928	15.7226	{'kldiv_cont_0': 10.330541965288994}	{'kldiv_disc_0': 0.6833079182184659, 'kldiv_disc_1': 1.7789702812830608}	22.4052	0.113142
295	jointvae_capacity	MoNA	jointvae_capacity_100-400-3-400-100_03 (26-12-2021_00-31-02)	[[100, 400, 3], [3, 400, 100]]	{'cont': 1, 'disc': [2, 6]}	['spectrum']	0.67	1	0	0	10	10000	20	0	5	10000	5	2500	0.001	50	TRUE	TRUE	FALSE	-1	30	128	0.001	36.1475	11.7792	15.5224	{'kldiv_cont_0': 9.31024947172033}	{'kldiv_disc_0': 0.6892697976733987, 'kldiv_disc_1': 1.779702841327171}	20.5455	0.0796701	0.958563	0.391888	13047.7	1.01612	0.878648	0.470888	128981	1.20875	36.3436	11.7253	15.7245	{'kldiv_cont_0': 9.255276300968267}	{'kldiv_disc_0': 0.6894218784112197, 'kldiv_disc_1': 1.7805896691786938}	20.5447	0.0744757
296	jointvae_capacity	MoNA	jointvae_capacity_100-400-3-400-100_03 (26-12-2021_00-49-23)	[[100, 400, 3], [3, 400, 100]]	{'cont': 1, 'disc': [2, 6]}	['spectrum']	0.67	1	0	0	10	10000	20	0	10	10000	5	2500	0.001	50	TRUE	TRUE	FALSE	-1	30	128	0.001	32.8375	12.9966	15.5089	{'kldiv_cont_0': 10.52359080118982}	{'kldiv_disc_0': 0.6880313827452039, 'kldiv_disc_1': 1.7849901544251168}	17.2692	0.0594257	0.95957	0.386074	14748.2	1.05427	0.878648	0.470888	128981	1.20875	32.9983	12.8239	15.7159	{'kldiv_cont_0': 10.352257532951159}	{'kldiv_disc_0': 0.6874725130888132, 'kldiv_disc_1': 1.784202707119477}	17.2162	0.0661574
297	jointvae_capacity	MoNA	jointvae_capacity_100-800-3-800-100_03 (26-12-2021_01-07-29)	[[100, 800, 3], [3, 800, 100]]	{'cont': 1, 'disc': [2, 6]}	['spectrum']	0.67	1	0	0	3	10000	20	0	3	10000	5	2500	0.001	50	TRUE	TRUE	FALSE	-1	30	128	0.001	19.4137	5.44851	15.4375	{'kldiv_cont_0': 2.9734152492576857}	{'kldiv_disc_0': 0.6862643232518875, 'kldiv_disc_1': 1.7888272180367186}	3.92715	0.0490757	0.965605	0.358417	11145.4	0.998363	0.878648	0.470888	128981	1.20875	19.2893	5.43069	15.658	{'kldiv_cont_0': 2.955324827096401}	{'kldiv_disc_0': 0.6863796619268564, 'kldiv_disc_1': 1.7889874348273644}	3.58361	0.0476979
298	jointvae_capacity	MoNA	jointvae_capacity_100-800-3-800-100_03 (26-12-2021_01-26-39)	[[100, 800, 3], [3, 800, 100]]	{'cont': 1, 'disc': [2, 6]}	['spectrum']	0.67	1	0	0	3	10000	20	0	5	10000	5	2500	0.001	50	TRUE	TRUE	FALSE	-1	30	128	0.001	19.9842	5.37694	15.4126	{'kldiv_cont_0': 2.902251514712084}	{'kldiv_disc_0': 0.6913003840452062, 'kldiv_disc_1': 1.7833891195820477}	4.52049	0.0510859	0.966115	0.357417	9383.54	1.03208	0.878648	0.470888	128981	1.20875	19.6485	5.39906	15.6135	{'kldiv_cont_0': 2.923602030827449}	{'kldiv_disc_0': 0.6916704407105079, 'kldiv_disc_1': 1.7837903316204364}	3.98768	0.0472296
299	jointvae_capacity	MoNA	jointvae_capacity_100-800-3-800-100_03 (26-12-2021_01-43-50)	[[100, 800, 3], [3, 800, 100]]	{'cont': 1, 'disc': [2, 6]}	['spectrum']	0.67	1	0	0	3	10000	20	0	10	10000	5	2500	0.001	50	TRUE	TRUE	FALSE	-1	30	128	0.001	20.1034	5.51402	15.4762	{'kldiv_cont_0': 3.0392525950741516}	{'kldiv_disc_0': 0.6899372650897796, 'kldiv_disc_1': 1.7848292042753482}	4.57647	0.050701	0.963271	0.366988	14504.9	1.05935	0.878648	0.470888	128981	1.20875	20.1242	5.44892	15.6804	{'kldiv_cont_0': 2.9742334439204288}	{'kldiv_disc_0': 0.6897877118526361, 'kldiv_disc_1': 1.7849017962431297}	4.3927	0.0510859
300	jointvae_capacity	MoNA	jointvae_capacity_100-800-3-800-100_03 (26-12-2021_02-00-35)	[[100, 800, 3], [3, 800, 100]]	{'cont': 1, 'disc': [2, 6]}	['spectrum']	0.67	1	0	0	5	10000	20	0	3	10000	5	2500	0.001	50	TRUE	TRUE	FALSE	-1	30	128	0.001	27.9766	7.0753	15.5072	{'kldiv_cont_0': 4.603128594781981}	{'kldiv_disc_0': 0.6896934862852376, 'kldiv_disc_1': 1.7824738764958532}	12.4057	0.0636965	0.962423	0.378039	13014.7	1.03615	0.878648	0.470888	128981	1.20875	26.8608	7.22696	15.7188	{'kldiv_cont_0': 4.75389183484591}	{'kldiv_disc_0': 0.6902745778744037, 'kldiv_disc_1': 1.7827907800674438}	11.0828	0.0592067
301	jointvae_capacity	MoNA	jointvae_capacity_100-800-3-800-100_03 (26-12-2021_02-18-37)	[[100, 800, 3], [3, 800, 100]]	{'cont': 1, 'disc': [2, 6]}	['spectrum']	0.67	1	0	0	5	10000	20	0	5	10000	5	2500	0.001	50	TRUE	TRUE	FALSE	-1	30	128	0.001	27.5213	7.56019	15.5803	{'kldiv_cont_0': 5.084524692712048}	{'kldiv_disc_0': 0.6926572194971485, 'kldiv_disc_1': 1.78300932493467}	11.8948	0.0462007	0.960539	0.387827	13827	1.06698	0.878648	0.470888	128981	1.20875	25.3823	7.71913	15.7881	{'kldiv_cont_0': 5.2428739743355}	{'kldiv_disc_0': 0.692786768460885, 'kldiv_disc_1': 1.7834650828288152}	9.55096	0.0432741
302	jointvae_capacity	MoNA	jointvae_capacity_100-800-3-800-100_03 (26-12-2021_02-35-48)	[[100, 800, 3], [3, 800, 100]]	{'cont': 1, 'disc': [2, 6]}	['spectrum']	0.67	1	0	0	5	10000	20	0	10	10000	5	2500	0.001	50	TRUE	TRUE	FALSE	-1	30	128	0.001	21.8508	7.4613	15.494	{'kldiv_cont_0': 4.986690023999142}	{'kldiv_disc_0': 0.6882695146210728, 'kldiv_disc_1': 1.7863399687573611}	6.30528	0.0514859	0.962608	0.368585	14718.5	1.04426	0.878648	0.470888	128981	1.20875	21.9259	7.32761	15.7006	{'kldiv_cont_0': 4.854412629054143}	{'kldiv_disc_0': 0.6877503547912989, 'kldiv_disc_1': 1.7854513510679588}	6.16675	0.0585248
303	jointvae_capacity	MoNA	jointvae_capacity_100-800-3-800-100_03 (26-12-2021_02-53-18)	[[100, 800, 3], [3, 800, 100]]	{'cont': 1, 'disc': [2, 6]}	['spectrum']	0.67	1	0	0	10	10000	20	0	3	10000	5	2500	0.001	50	TRUE	TRUE	FALSE	-1	30	128	0.001	37.3508	11.8403	15.5079	{'kldiv_cont_0': 9.368458031769514}	{'kldiv_disc_0': 0.6872770231466081, 'kldiv_disc_1': 1.7845920526967378}	21.7777	0.065188	0.961603	0.381592	14322.2	1.03453	0.878648	0.470888	128981	1.20875	39.2728	11.6735	15.7055	{'kldiv_cont_0': 9.201332287910658}	{'kldiv_disc_0': 0.6873464385668436, 'kldiv_disc_1': 1.784861133648799}	23.5038	0.0634955
304	jointvae_capacity	MoNA	jointvae_capacity_100-800-3-800-100_03 (26-12-2021_03-08-26)	[[100, 800, 3], [3, 800, 100]]	{'cont': 1, 'disc': [2, 6]}	['spectrum']	0.67	1	0	0	10	10000	20	0	5	10000	5	2500	0.001	50	TRUE	TRUE	FALSE	-1	30	128	0.001	37.3373	13.0444	15.5064	{'kldiv_cont_0': 10.574293862194137}	{'kldiv_disc_0': 0.6896442487958168, 'kldiv_disc_1': 1.7804918972576629}	21.757	0.0738526	0.962023	0.375104	15128.1	1.00441	0.878648	0.470888	128981	1.20875	36.2748	12.833	15.7172	{'kldiv_cont_0': 10.362050594427647}	{'kldiv_disc_0': 0.6901789643825629, 'kldiv_disc_1': 1.7807512222192226}	20.4878	0.0698824
305	jointvae_capacity	MoNA	jointvae_capacity_100-800-3-800-100_03 (26-12-2021_03-26-17)	[[100, 800, 3], [3, 800, 100]]	{'cont': 1, 'disc': [2, 6]}	['spectrum']	0.67	1	0	0	10	10000	20	0	10	10000	5	2500	0.001	50	TRUE	TRUE	FALSE	-1	30	128	0.001	31.9504	12.6069	15.5301	{'kldiv_cont_0': 10.134541901725957}	{'kldiv_disc_0': 0.690950842912703, 'kldiv_disc_1': 1.7814049244206507}	16.3575	0.0627545	0.960156	0.380493	16528.5	1.05551	0.878648	0.470888	128981	1.20875	31.3515	12.3323	15.7385	{'kldiv_cont_0': 9.859611499003876}	{'kldiv_disc_0': 0.6908950515282459, 'kldiv_disc_1': 1.781748307056916}	15.5516	0.0613164
306	jointvae_capacity	MoNA	jointvae_capacity_100-1600-3-1600-100_03 (26-12-2021_03-43-46)	[[100, 1600, 3], [3, 1600, 100]]	{'cont': 1, 'disc': [2, 6]}	['spectrum']	0.67	1	0	0	3	10000	20	0	3	10000	5	2500	0.001	50	TRUE	TRUE	FALSE	-1	30	128	0.001	20.085	5.44687	15.3991	{'kldiv_cont_0': 2.9716786181102184}	{'kldiv_disc_0': 0.6887886860306349, 'kldiv_disc_1': 1.7864003576958445}	4.6373	0.0485881	0.966377	0.359878	9624.31	1.01599	0.878648	0.470888	128981	1.20875	19.9838	5.45093	15.6116	{'kldiv_cont_0': 2.9757517912448983}	{'kldiv_disc_0': 0.6881584219443493, 'kldiv_disc_1': 1.7870247333477705}	4.32366	0.0486176
307	jointvae_capacity	MoNA	jointvae_capacity_100-1600-3-1600-100_03 (26-12-2021_04-01-40)	[[100, 1600, 3], [3, 1600, 100]]	{'cont': 1, 'disc': [2, 6]}	['spectrum']	0.67	1	0	0	3	10000	20	0	5	10000	5	2500	0.001	50	TRUE	TRUE	FALSE	-1	30	128	0.001	20.4072	5.46062	15.3959	{'kldiv_cont_0': 2.9824034155882537}	{'kldiv_disc_0': 0.6912017127833081, 'kldiv_disc_1': 1.7870155737799749}	4.97785	0.0334469	0.966679	0.3571	9421.17	0.995805	0.878648	0.470888	128981	1.20875	20.4858	5.46204	15.6023	{'kldiv_cont_0': 2.98179598343678}	{'kldiv_disc_0': 0.6917662024497986, 'kldiv_disc_1': 1.7884786006731865}	4.86028	0.0233092
308	jointvae_capacity	MoNA	jointvae_capacity_100-1600-3-1600-100_03 (26-12-2021_04-21-28)	[[100, 1600, 3], [3, 1600, 100]]	{'cont': 1, 'disc': [2, 6]}	['spectrum']	0.67	1	0	0	3	10000	20	0	10	10000	5	2500	0.001	50	TRUE	TRUE	FALSE	-1	30	128	0.001	20.249	5.51547	15.4705	{'kldiv_cont_0': 3.0385008350206846}	{'kldiv_disc_0': 0.689239939869079, 'kldiv_disc_1': 1.7877328351122552}	4.73885	0.0396695	0.961494	0.378959	11058.5	1.0705	0.878648	0.470888	128981	1.20875	20.2824	5.4584	15.6797	{'kldiv_cont_0': 2.9834217536143766}	{'kldiv_disc_0': 0.6890165790533408, 'kldiv_disc_1': 1.7859590236957257}	4.55299	0.0496553
309	jointvae_capacity	MoNA	jointvae_capacity_100-1600-3-1600-100_03 (26-12-2021_04-37-34)	[[100, 1600, 3], [3, 1600, 100]]	{'cont': 1, 'disc': [2, 6]}	['spectrum']	0.67	1	0	0	5	10000	20	0	3	10000	5	2500	0.001	50	TRUE	TRUE	FALSE	-1	30	128	0.001	25.0844	7.12751	15.4804	{'kldiv_cont_0': 4.653160529287591}	{'kldiv_disc_0': 0.6903590469119977, 'kldiv_disc_1': 1.7839873735678293}	9.55111	0.0528013	0.963116	0.376212	12494.3	1.01189	0.878648	0.470888	128981	1.20875	25.3094	7.13877	15.693	{'kldiv_cont_0': 4.664968625093118}	{'kldiv_disc_0': 0.6897051502496768, 'kldiv_disc_1': 1.7840999762217205}	9.56089	0.0555078
310	jointvae_capacity	MoNA	jointvae_capacity_100-1600-3-1600-100_03 (26-12-2021_04-55-05)	[[100, 1600, 3], [3, 1600, 100]]	{'cont': 1, 'disc': [2, 6]}	['spectrum']	0.67	1	0	0	5	10000	20	0	5	10000	5	2500	0.001	50	TRUE	TRUE	FALSE	-1	30	128	0.001	25.4777	7.43405	15.4587	{'kldiv_cont_0': 4.96036783835533}	{'kldiv_disc_0': 0.6900325583824659, 'kldiv_disc_1': 1.7836488897607587}	9.9629	0.0561261	0.963909	0.366928	13800.8	1.05109	0.878648	0.470888	128981	1.20875	27.4112	7.46122	15.656	{'kldiv_cont_0': 4.9879165796133185}	{'kldiv_disc_0': 0.6890810835055816, 'kldiv_disc_1': 1.7842255708498833}	11.6972	0.0580001
311	jointvae_capacity	MoNA	jointvae_capacity_100-1600-3-1600-100_03 (26-12-2021_05-15-33)	[[100, 1600, 3], [3, 1600, 100]]	{'cont': 1, 'disc': [2, 6]}	['spectrum']	0.67	1	0	0	5	10000	20	0	10	10000	5	2500	0.001	50	TRUE	TRUE	FALSE	-1	30	128	0.001	25.8068	7.19997	15.513	{'kldiv_cont_0': 4.723289285706747}	{'kldiv_disc_0': 0.6910503355727246, 'kldiv_disc_1': 1.7856337024905617}	10.2527	0.0411132	0.961813	0.380704	13990	1.03224	0.878648	0.470888	128981	1.20875	26.8352	7.12001	15.717	{'kldiv_cont_0': 4.643868696995271}	{'kldiv_disc_0': 0.6910113783983084, 'kldiv_disc_1': 1.7851319313049316}	11.0744	0.0438168
312	jointvae_capacity	MoNA	jointvae_capacity_100-1600-3-1600-100_03 (26-12-2021_05-35-26)	[[100, 1600, 3], [3, 1600, 100]]	{'cont': 1, 'disc': [2, 6]}	['spectrum']	0.67	1	0	0	10	10000	20	0	3	10000	5	2500	0.001	50	TRUE	TRUE	FALSE	-1	30	128	0.001	31.6306	12.2908	15.4858	{'kldiv_cont_0': 9.819246990879144}	{'kldiv_disc_0': 0.6889159954726207, 'kldiv_disc_1': 1.7826677556613686}	16.0782	0.0666146	0.963205	0.375186	13155.5	0.96537	0.878648	0.470888	128981	1.20875	29.2412	12.3969	15.6955	{'kldiv_cont_0': 9.9269441702427}	{'kldiv_disc_0': 0.6874755972470993, 'kldiv_disc_1': 1.7825242678324382}	13.4711	0.074534
313	jointvae_capacity	MoNA	jointvae_capacity_100-1600-3-1600-100_03 (26-12-2021_05-56-43)	[[100, 1600, 3], [3, 1600, 100]]	{'cont': 1, 'disc': [2, 6]}	['spectrum']	0.67	1	0	0	10	10000	20	0	5	10000	5	2500	0.001	50	TRUE	TRUE	FALSE	-1	30	128	0.001	40.1098	11.3708	15.5162	{'kldiv_cont_0': 8.897636271026181}	{'kldiv_disc_0': 0.689441764270854, 'kldiv_disc_1': 1.7837719470087836}	24.5352	0.0584648	0.959812	0.390062	13486.2	1.02724	0.878648	0.470888	128981	1.20875	43.1073	11.189	15.7157	{'kldiv_cont_0': 8.713863128270859}	{'kldiv_disc_0': 0.6896828229610736, 'kldiv_disc_1': 1.7854970051692083}	27.343	0.0486342
314	jointvae_capacity	MoNA	jointvae_capacity_100-1600-3-1600-100_03 (26-12-2021_06-15-48)	[[100, 1600, 3], [3, 1600, 100]]	{'cont': 1, 'disc': [2, 6]}	['spectrum']	0.67	1	0	0	10	10000	20	0	10	10000	5	2500	0.001	50	TRUE	TRUE	FALSE	-1	30	128	0.001	39.9988	11.6031	15.4931	{'kldiv_cont_0': 9.128130652281213}	{'kldiv_disc_0': 0.6905552561789018, 'kldiv_disc_1': 1.7844443135356567}	24.4562	0.0495355	0.960961	0.382059	13012.9	1.06802	0.878648	0.470888	128981	1.20875	37.8107	11.6894	15.6934	{'kldiv_cont_0': 9.215150001721504}	{'kldiv_disc_0': 0.6901243909811362, 'kldiv_disc_1': 1.7841082658523169}	22.0639	0.05337
315	jointvae_capacity	MoNA	jointvae_capacity_100-1600-100-3-100-1600-100_03 (26-12-2021_06-36-30)	[[100, 1600, 100, 3], [3, 100, 1600, 100]]	{'cont': 1, 'disc': [2, 6]}	['spectrum']	0.67	1	0	0	3	10000	20	0	3	10000	5	2500	0.001	50	TRUE	TRUE	FALSE	-1	30	128	0.001	19.5156	5.40175	15.3561	{'kldiv_cont_0': 2.926630785428905}	{'kldiv_disc_0': 0.6900732016926773, 'kldiv_disc_1': 1.785047860525697}	4.11054	0.048928	0.966383	0.357159	8442.69	0.753099	0.878648	0.470888	128981	1.20875	19.5664	5.43332	15.5599	{'kldiv_cont_0': 2.9588716947115383}	{'kldiv_disc_0': 0.6899548723147466, 'kldiv_disc_1': 1.7844895644065661}	3.95412	0.0523112
316	jointvae_capacity	MoNA	jointvae_capacity_100-1600-100-3-100-1600-100_03 (26-12-2021_06-58-03)	[[100, 1600, 100, 3], [3, 100, 1600, 100]]	{'cont': 1, 'disc': [2, 6]}	['spectrum']	0.67	1	0	0	3	10000	20	0	5	10000	5	2500	0.001	50	TRUE	TRUE	FALSE	-1	30	128	0.001	21.9357	5.56715	15.4723	{'kldiv_cont_0': 3.098199081868108}	{'kldiv_disc_0': 0.6886754603346794, 'kldiv_disc_1': 1.7802754518994133}	6.38365	0.0797788	0.962444	0.376093	14071.7	0.978186	0.878648	0.470888	128981	1.20875	23.1267	5.64249	15.671	{'kldiv_cont_0': 3.1726999833033633}	{'kldiv_disc_0': 0.6885088850290347, 'kldiv_disc_1': 1.781283552830036}	7.38008	0.0755711
317	jointvae_capacity	MoNA	jointvae_capacity_100-1600-100-3-100-1600-100_03 (26-12-2021_07-18-25)	[[100, 1600, 100, 3], [3, 100, 1600, 100]]	{'cont': 1, 'disc': [2, 6]}	['spectrum']	0.67	1	0	0	3	10000	20	0	10	10000	5	2500	0.001	50	TRUE	TRUE	FALSE	-1	30	128	0.001	22.139	5.33101	15.4994	{'kldiv_cont_0': 2.8596266213223633}	{'kldiv_disc_0': 0.6869797591307798, 'kldiv_disc_1': 1.7843994357801127}	6.57199	0.0676374	0.961416	0.378568	13728.5	0.920868	0.878648	0.470888	128981	1.20875	22.175	5.37308	15.6975	{'kldiv_cont_0': 2.9054279694190392}	{'kldiv_disc_0': 0.685708285906376, 'kldiv_disc_1': 1.7819439203311236}	6.39122	0.0862723
318	jointvae_capacity	MoNA	jointvae_capacity_100-1600-100-3-100-1600-100_03 (26-12-2021_07-31-45)	[[100, 1600, 100, 3], [3, 100, 1600, 100]]	{'cont': 1, 'disc': [2, 6]}	['spectrum']	0.67	1	0	0	5	10000	20	0	3	10000	5	2500	0.001	50	TRUE	TRUE	FALSE	-1	30	128	0.001	24.1588	7.28628	15.5479	{'kldiv_cont_0': 4.814671648904279}	{'kldiv_disc_0': 0.688950446118783, 'kldiv_disc_1': 1.7826531264594683}	8.5444	0.0665155	0.960289	0.387773	15180.1	0.912733	0.878648	0.470888	128981	1.20875	23.6897	7.39244	15.7561	{'kldiv_cont_0': 4.921027073493371}	{'kldiv_disc_0': 0.688164892869118, 'kldiv_disc_1': 1.7832480363356762}	7.86616	0.0674686
319	jointvae_capacity	MoNA	jointvae_capacity_100-1600-100-3-100-1600-100_03 (26-12-2021_07-51-58)	[[100, 1600, 100, 3], [3, 100, 1600, 100]]	{'cont': 1, 'disc': [2, 6]}	['spectrum']	0.67	1	0	0	5	10000	20	0	5	10000	5	2500	0.001	50	TRUE	TRUE	FALSE	-1	30	128	0.001	23.8689	7.46183	15.5384	{'kldiv_cont_0': 4.988577620225662}	{'kldiv_disc_0': 0.6891068944058971, 'kldiv_disc_1': 1.784146436074135}	8.27222	0.0582667	0.959086	0.392281	13541.4	0.948285	0.878648	0.470888	128981	1.20875	25.4158	7.54571	15.7452	{'kldiv_cont_0': 5.072788214072203}	{'kldiv_disc_0': 0.6879513172002939, 'kldiv_disc_1': 1.7849709620842567}	9.61061	0.0599219
320	jointvae_capacity	MoNA	jointvae_capacity_100-1600-100-3-100-1600-100_03 (26-12-2021_08-13-38)	[[100, 1600, 100, 3], [3, 100, 1600, 100]]	{'cont': 1, 'disc': [2, 6]}	['spectrum']	0.67	1	0	0	5	10000	20	0	10	10000	5	2500	0.001	50	TRUE	TRUE	FALSE	-1	30	128	0.001	23.5093	7.52257	15.4935	{'kldiv_cont_0': 5.049033577808322}	{'kldiv_disc_0': 0.6877862447730821, 'kldiv_disc_1': 1.785747894927737}	7.95896	0.0568626	0.961093	0.38157	14734.6	0.834615	0.878648	0.470888	128981	1.20875	25.7997	7.48863	15.6994	{'kldiv_cont_0': 5.0160031868861275}	{'kldiv_disc_0': 0.6873671290202018, 'kldiv_disc_1': 1.7852641741434734}	10.0389	0.0613769
321	jointvae_capacity	MoNA	jointvae_capacity_100-1600-100-3-100-1600-100_03 (26-12-2021_08-33-30)	[[100, 1600, 100, 3], [3, 100, 1600, 100]]	{'cont': 1, 'disc': [2, 6]}	['spectrum']	0.67	1	0	0	10	10000	20	0	3	10000	5	2500	0.001	50	TRUE	TRUE	FALSE	-1	30	128	0.001	32.8831	11.831	15.5184	{'kldiv_cont_0': 9.362774726514381}	{'kldiv_disc_0': 0.6862197044586101, 'kldiv_disc_1': 1.781956415522979}	17.2811	0.0836528	0.959455	0.391482	14981.9	0.929294	0.878648	0.470888	128981	1.20875	33.2248	11.7941	15.7237	{'kldiv_cont_0': 9.325055709251991}	{'kldiv_disc_0': 0.6869391111227182, 'kldiv_disc_1': 1.7820666539363372}	17.4216	0.0795046
322	jointvae_capacity	MoNA	jointvae_capacity_100-1600-100-3-100-1600-100_03 (26-12-2021_08-47-13)	[[100, 1600, 100, 3], [3, 100, 1600, 100]]	{'cont': 1, 'disc': [2, 6]}	['spectrum']	0.67	1	0	0	10	10000	20	0	5	10000	5	2500	0.001	50	TRUE	TRUE	FALSE	-1	30	128	0.001	36.4882	12.7317	15.5126	{'kldiv_cont_0': 10.259557847540655}	{'kldiv_disc_0': 0.6880933947747645, 'kldiv_disc_1': 1.7840203604413085}	20.9116	0.0639646	0.960522	0.382362	14673.4	0.998104	0.878648	0.470888	128981	1.20875	36.0222	13.073	15.7198	{'kldiv_cont_0': 10.600795929248516}	{'kldiv_disc_0': 0.6878826098564343, 'kldiv_disc_1': 1.7843017027928278}	20.2388	0.0636119
323	jointvae_capacity	MoNA	jointvae_capacity_100-1600-100-3-100-1600-100_03 (26-12-2021_09-03-15)	[[100, 1600, 100, 3], [3, 100, 1600, 100]]	{'cont': 1, 'disc': [2, 6]}	['spectrum']	0.67	1	0	0	10	10000	20	0	10	10000	5	2500	0.001	50	TRUE	TRUE	FALSE	-1	30	128	0.001	27.2932	12.2195	15.561	{'kldiv_cont_0': 9.74629063790736}	{'kldiv_disc_0': 0.6876629855820051, 'kldiv_disc_1': 1.7855902328860158}	11.6739	0.0582673	0.955485	0.406741	15998.2	0.987685	0.878648	0.470888	128981	1.20875	30.0246	11.9818	15.7638	{'kldiv_cont_0': 9.507898269555508}	{'kldiv_disc_0': 0.6880006530346015, 'kldiv_disc_1': 1.7858668443484185}	14.2056	0.0551959
324	jointvae_capacity	MoNA	jointvae_capacity_100-800-100-3-100-800-100_03 (26-12-2021_09-24-01)	[[100, 800, 100, 3], [3, 100, 800, 100]]	{'cont': 1, 'disc': [2, 6]}	['spectrum']	0.67	1	0	0	3	10000	20	0	3	10000	5	2500	0.001	50	TRUE	TRUE	FALSE	-1	30	128	0.001	20.9471	5.45151	15.5161	{'kldiv_cont_0': 2.9787509997592583}	{'kldiv_disc_0': 0.6906185100534178, 'kldiv_disc_1': 1.7821454497322806}	5.37029	0.0607136	0.960299	0.385248	13544.9	0.998292	0.878648	0.470888	128981	1.20875	20.3277	5.57915	15.7185	{'kldiv_cont_0': 3.1067091073745337}	{'kldiv_disc_0': 0.690981116050329, 'kldiv_disc_1': 1.7814631492663653}	4.54689	0.0623119
325	jointvae_capacity	MoNA	jointvae_capacity_100-800-100-3-100-800-100_03 (26-12-2021_09-45-38)	[[100, 800, 100, 3], [3, 100, 800, 100]]	{'cont': 1, 'disc': [2, 6]}	['spectrum']	0.67	1	0	0	3	10000	20	0	5	10000	5	2500	0.001	50	TRUE	TRUE	FALSE	-1	30	128	0.001	21.5719	5.32264	15.5148	{'kldiv_cont_0': 2.8487730713829764}	{'kldiv_disc_0': 0.6901429614176644, 'kldiv_disc_1': 1.7837232862798997}	6.00192	0.0552021	0.959636	0.392961	13523.7	0.870424	0.878648	0.470888	128981	1.20875	21.649	5.41529	15.719	{'kldiv_cont_0': 2.939508462563539}	{'kldiv_disc_0': 0.6909038164676764, 'kldiv_disc_1': 1.7848808368047078}	5.8844	0.0456101
326	jointvae_capacity	MoNA	jointvae_capacity_100-800-100-3-100-800-100_03 (26-12-2021_10-02-31)	[[100, 800, 100, 3], [3, 100, 800, 100]]	{'cont': 1, 'disc': [2, 6]}	['spectrum']	0.67	1	0	0	3	10000	20	0	10	10000	5	2500	0.001	50	TRUE	TRUE	FALSE	-1	30	128	0.001	20.2927	5.44804	15.4985	{'kldiv_cont_0': 2.9756408204506877}	{'kldiv_disc_0': 0.6881779762113779, 'kldiv_disc_1': 1.78421995075199}	4.73169	0.0625437	0.960217	0.385201	13535.8	0.889963	0.878648	0.470888	128981	1.20875	20.7601	5.35324	15.7061	{'kldiv_cont_0': 2.880291779836019}	{'kldiv_disc_0': 0.6881538904630221, 'kldiv_disc_1': 1.7847991234216936}	4.99417	0.0597683
327	jointvae_capacity	MoNA	jointvae_capacity_100-800-100-3-100-800-100_03 (26-12-2021_10-18-16)	[[100, 800, 100, 3], [3, 100, 800, 100]]	{'cont': 1, 'disc': [2, 6]}	['spectrum']	0.67	1	0	0	5	10000	20	0	3	10000	5	2500	0.001	50	TRUE	TRUE	FALSE	-1	30	128	0.001	30.0167	7.83902	15.5369	{'kldiv_cont_0': 5.36868588222848}	{'kldiv_disc_0': 0.6890104969249381, 'kldiv_disc_1': 1.7813265930166837}	14.407	0.0728479	0.962998	0.382236	14557.2	1.00298	0.878648	0.470888	128981	1.20875	30.0831	8.01229	15.7482	{'kldiv_cont_0': 5.541186344929231}	{'kldiv_disc_0': 0.6893694859284621, 'kldiv_disc_1': 1.7817388834097447}	14.2658	0.0689917
328	jointvae_capacity	MoNA	jointvae_capacity_100-800-100-3-100-800-100_03 (26-12-2021_10-36-17)	[[100, 800, 100, 3], [3, 100, 800, 100]]	{'cont': 1, 'disc': [2, 6]}	['spectrum']	0.67	1	0	0	5	10000	20	0	5	10000	5	2500	0.001	50	TRUE	TRUE	FALSE	-1	30	128	0.001	26.3952	7.02316	15.5509	{'kldiv_cont_0': 4.548664706253642}	{'kldiv_disc_0': 0.6902871906827232, 'kldiv_disc_1': 1.7842129090187278}	10.7922	0.0520329	0.955683	0.408039	13348.6	0.994754	0.878648	0.470888	128981	1.20875	28.4354	6.95929	15.7682	{'kldiv_cont_0': 4.4846625205798025}	{'kldiv_disc_0': 0.6893614927927653, 'kldiv_disc_1': 1.7852631990726178}	12.6158	0.0514098
329	jointvae_capacity	MoNA	jointvae_capacity_100-800-100-3-100-800-100_03 (26-12-2021_10-54-35)	[[100, 800, 100, 3], [3, 100, 800, 100]]	{'cont': 1, 'disc': [2, 6]}	['spectrum']	0.67	1	0	0	5	10000	20	0	10	10000	5	2500	0.001	50	TRUE	TRUE	FALSE	-1	30	128	0.001	24.6277	7.74095	15.5484	{'kldiv_cont_0': 5.2657479672471075}	{'kldiv_disc_0': 0.690063963391996, 'kldiv_disc_1': 1.7851401539508511}	9.03075	0.0485128	0.959026	0.392682	14259.2	0.917952	0.878648	0.470888	128981	1.20875	24.7746	7.70706	15.7505	{'kldiv_cont_0': 5.232609357589331}	{'kldiv_disc_0': 0.6892686287562052, 'kldiv_disc_1': 1.7851801193677461}	8.97174	0.0522896
330	jointvae_capacity	MoNA	jointvae_capacity_100-800-100-3-100-800-100_03 (26-12-2021_11-13-54)	[[100, 800, 100, 3], [3, 100, 800, 100]]	{'cont': 1, 'disc': [2, 6]}	['spectrum']	0.67	1	0	0	10	10000	20	0	3	10000	5	2500	0.001	50	TRUE	TRUE	FALSE	-1	30	128	0.001	32.2998	12.1397	15.5136	{'kldiv_cont_0': 9.66930371571817}	{'kldiv_disc_0': 0.6880775425945609, 'kldiv_disc_1': 1.7822942082515774}	16.7135	0.0726746	0.959827	0.38461	15130.2	0.954696	0.878648	0.470888	128981	1.20875	31.5928	12.2051	15.7191	{'kldiv_cont_0': 9.735215602776943}	{'kldiv_disc_0': 0.688154691304916, 'kldiv_disc_1': 1.7816854868179712}	15.7984	0.0753325
331	jointvae_capacity	MoNA	jointvae_capacity_100-800-100-3-100-800-100_03 (26-12-2021_11-32-55)	[[100, 800, 100, 3], [3, 100, 800, 100]]	{'cont': 1, 'disc': [2, 6]}	['spectrum']	0.67	1	0	0	10	10000	20	0	5	10000	5	2500	0.001	50	TRUE	TRUE	FALSE	-1	30	128	0.001	30.0496	12.5291	15.528	{'kldiv_cont_0': 10.057941993543439}	{'kldiv_disc_0': 0.6882378036922755, 'kldiv_disc_1': 1.7829425074989882}	14.453	0.0686318	0.960324	0.383963	14376.9	0.937686	0.878648	0.470888	128981	1.20875	31.2364	12.3065	15.7409	{'kldiv_cont_0': 9.83602849031106}	{'kldiv_disc_0': 0.6875762694921249, 'kldiv_disc_1': 1.782857827651195}	15.4231	0.072363
332	jointvae_capacity	MoNA	jointvae_capacity_100-800-100-3-100-800-100_03 (26-12-2021_11-47-22)	[[100, 800, 100, 3], [3, 100, 800, 100]]	{'cont': 1, 'disc': [2, 6]}	['spectrum']	0.67	1	0	0	10	10000	20	0	10	10000	5	2500	0.001	50	TRUE	TRUE	FALSE	-1	30	128	0.001	32.164	12.4511	15.5569	{'kldiv_cont_0': 9.982607444034231}	{'kldiv_disc_0': 0.6882808972914362, 'kldiv_disc_1': 1.7802070197578332}	16.525	0.0820938	0.958465	0.395398	14111	0.951728	0.878648	0.470888	128981	1.20875	32.6023	12.6983	15.7655	{'kldiv_cont_0': 10.230393360822628}	{'kldiv_disc_0': 0.6873582280599154, 'kldiv_disc_1': 1.7805702441777937}	16.752	0.084891
333	jointvae_capacity	MoNA	jointvae_capacity_100-400-100-3-100-400-100_03 (26-12-2021_12-03-08)	[[100, 400, 100, 3], [3, 100, 400, 100]]	{'cont': 1, 'disc': [2, 6]}	['spectrum']	0.67	1	0	0	3	10000	20	0	3	10000	5	2500	0.001	50	TRUE	TRUE	FALSE	-1	30	128	0.001	20.8632	5.31188	15.4349	{'kldiv_cont_0': 2.8365276956893632}	{'kldiv_disc_0': 0.6899170694569211, 'kldiv_disc_1': 1.7854375140468512}	5.38054	0.0477605	0.964798	0.364864	12110	0.907619	0.878648	0.470888	128981	1.20875	20.4455	5.34117	15.6409	{'kldiv_cont_0': 2.864794168716822}	{'kldiv_disc_0': 0.6895454953878354, 'kldiv_disc_1': 1.7868258983660967}	4.76196	0.0426765
334	jointvae_capacity	MoNA	jointvae_capacity_100-400-100-3-100-400-100_03 (26-12-2021_12-24-31)	[[100, 400, 100, 3], [3, 100, 400, 100]]	{'cont': 1, 'disc': [2, 6]}	['spectrum']	0.67	1	0	0	3	10000	20	0	5	10000	5	2500	0.001	50	TRUE	TRUE	FALSE	-1	30	128	0.001	19.9506	5.49537	15.3674	{'kldiv_cont_0': 3.0203991355538227}	{'kldiv_disc_0': 0.6892816388732803, 'kldiv_disc_1': 1.7856892710693557}	4.5335	0.0496788	0.966861	0.352481	9718.37	0.816349	0.878648	0.470888	128981	1.20875	20.5531	5.58215	15.5732	{'kldiv_cont_0': 3.107693904485458}	{'kldiv_disc_0': 0.6889639802468128, 'kldiv_disc_1': 1.7854924843861506}	4.9276	0.0522511
335	jointvae_capacity	MoNA	jointvae_capacity_100-400-100-3-100-400-100_03 (26-12-2021_12-44-48)	[[100, 400, 100, 3], [3, 100, 400, 100]]	{'cont': 1, 'disc': [2, 6]}	['spectrum']	0.67	1	0	0	3	10000	20	0	10	10000	5	2500	0.001	50	TRUE	TRUE	FALSE	-1	30	128	0.001	20.7649	5.44419	15.4807	{'kldiv_cont_0': 2.969407510086632}	{'kldiv_disc_0': 0.6875216721230627, 'kldiv_disc_1': 1.7872609158613197}	5.23356	0.0506204	0.961829	0.377921	13666	0.855558	0.878648	0.470888	128981	1.20875	21.639	5.49058	15.6864	{'kldiv_cont_0': 3.0162242559286265}	{'kldiv_disc_0': 0.6874473278339093, 'kldiv_disc_1': 1.78691155788226}	5.89988	0.0527389
336	jointvae_capacity	MoNA	jointvae_capacity_100-400-100-3-100-400-100_03 (26-12-2021_13-04-06)	[[100, 400, 100, 3], [3, 100, 400, 100]]	{'cont': 1, 'disc': [2, 6]}	['spectrum']	0.67	1	0	0	5	10000	20	0	3	10000	5	2500	0.001	50	TRUE	TRUE	FALSE	-1	30	128	0.001	24.7458	7.13652	15.4907	{'kldiv_cont_0': 4.662446620735445}	{'kldiv_disc_0': 0.691669388435091, 'kldiv_disc_1': 1.7824079937280832}	9.20091	0.0541465	0.9644	0.378833	11322.2	0.931068	0.878648	0.470888	128981	1.20875	26.8479	7.12319	15.6938	{'kldiv_cont_0': 4.648013701805701}	{'kldiv_disc_0': 0.6919837624598772, 'kldiv_disc_1': 1.7831895504242334}	11.1054	0.0486669
337	jointvae_capacity	MoNA	jointvae_capacity_100-400-100-3-100-400-100_03 (26-12-2021_13-21-48)	[[100, 400, 100, 3], [3, 100, 400, 100]]	{'cont': 1, 'disc': [2, 6]}	['spectrum']	0.67	1	0	0	5	10000	20	0	5	10000	5	2500	0.001	50	TRUE	TRUE	FALSE	-1	30	128	0.001	21.8302	7.55655	15.4921	{'kldiv_cont_0': 5.084872495666898}	{'kldiv_disc_0': 0.6889390569499062, 'kldiv_disc_1': 1.782736124914109}	6.27196	0.0661575	0.959648	0.388118	14234.7	0.945817	0.878648	0.470888	128981	1.20875	22.2042	7.50952	15.7028	{'kldiv_cont_0': 5.040507548894638}	{'kldiv_disc_0': 0.6876953549874134, 'kldiv_disc_1': 1.7813130525442271}	6.42194	0.0794914
338	jointvae_capacity	MoNA	jointvae_capacity_100-400-100-3-100-400-100_03 (26-12-2021_13-43-37)	[[100, 400, 100, 3], [3, 100, 400, 100]]	{'cont': 1, 'disc': [2, 6]}	['spectrum']	0.67	1	0	0	5	10000	20	0	10	10000	5	2500	0.001	50	TRUE	TRUE	FALSE	-1	30	128	0.001	27.6229	7.04199	15.5733	{'kldiv_cont_0': 4.565549322756626}	{'kldiv_disc_0': 0.6888810678495472, 'kldiv_disc_1': 1.7875626836264678}	12.0072	0.0423146	0.956363	0.399809	15408.9	0.91406	0.878648	0.470888	128981	1.20875	24.9368	7.18563	15.7891	{'kldiv_cont_0': 4.710007594181941}	{'kldiv_disc_0': 0.6879369020462036, 'kldiv_disc_1': 1.787683945435744}	9.10122	0.0464291
339	jointvae_capacity	MoNA	jointvae_capacity_100-400-100-3-100-400-100_03 (26-12-2021_14-05-14)	[[100, 400, 100, 3], [3, 100, 400, 100]]	{'cont': 1, 'disc': [2, 6]}	['spectrum']	0.67	1	0	0	10	10000	20	0	3	10000	5	2500	0.001	50	TRUE	TRUE	FALSE	-1	30	128	0.001	34.8354	12.4474	15.5136	{'kldiv_cont_0': 9.978084578184282}	{'kldiv_disc_0': 0.6873534722177252, 'kldiv_disc_1': 1.7819781180423142}	19.2439	0.0778754	0.960887	0.382889	14271.3	0.953049	0.878648	0.470888	128981	1.20875	34.9557	12.7809	15.7183	{'kldiv_cont_0': 10.312194090623121}	{'kldiv_disc_0': 0.6872038642565409, 'kldiv_disc_1': 1.7814637178029769}	19.1563	0.0811954
340	jointvae_capacity	MoNA	jointvae_capacity_100-400-100-3-100-400-100_03 (26-12-2021_14-24-34)	[[100, 400, 100, 3], [3, 100, 400, 100]]	{'cont': 1, 'disc': [2, 6]}	['spectrum']	0.67	1	0	0	10	10000	20	0	5	10000	5	2500	0.001	50	TRUE	TRUE	FALSE	-1	30	128	0.001	29.0314	12.2846	15.5646	{'kldiv_cont_0': 9.812916406852839}	{'kldiv_disc_0': 0.6892711969500829, 'kldiv_disc_1': 1.7823913021914983}	13.4005	0.0662209	0.957197	0.401182	17588.6	0.931128	0.878648	0.470888	128981	1.20875	28.1972	12.2308	15.7708	{'kldiv_cont_0': 9.760278750688602}	{'kldiv_disc_0': 0.6893703647148914, 'kldiv_disc_1': 1.7811895608901978}	12.3546	0.0717338
341	jointvae_capacity	MoNA	jointvae_capacity_100-400-100-3-100-400-100_03 (26-12-2021_14-38-09)	[[100, 400, 100, 3], [3, 100, 400, 100]]	{'cont': 1, 'disc': [2, 6]}	['spectrum']	0.67	1	0	0	10	10000	20	0	10	10000	5	2500	0.001	50	TRUE	TRUE	FALSE	-1	30	128	0.001	32.7004	11.8857	15.5192	{'kldiv_cont_0': 9.412648383785664}	{'kldiv_disc_0': 0.6886865161927057, 'kldiv_disc_1': 1.7843267691233233}	17.1217	0.0594669	0.958408	0.397153	12758.2	0.909432	0.878648	0.470888	128981	1.20875	33.6714	11.6527	15.7246	{'kldiv_cont_0': 9.180473572168594}	{'kldiv_disc_0': 0.6877942345081232, 'kldiv_disc_1': 1.7843842873206506}	17.8832	0.0636407
342	jointvae_capacity	MoNA	jointvae_capacity_100-200-100-3-100-200-100_03 (26-12-2021_14-58-01)	[[100, 200, 100, 3], [3, 100, 200, 100]]	{'cont': 1, 'disc': [2, 6]}	['spectrum']	0.67	1	0	0	3	10000	20	0	3	10000	5	2500	0.001	50	TRUE	TRUE	FALSE	-1	30	128	0.001	20.5465	5.48345	15.3804	{'kldiv_cont_0': 3.009337865174306}	{'kldiv_disc_0': 0.6897473837678066, 'kldiv_disc_1': 1.7843671893179067}	5.11217	0.0539605	0.966722	0.348781	10665.6	0.800867	0.878648	0.470888	128981	1.20875	20.2599	5.48147	15.5815	{'kldiv_cont_0': 3.007934338007218}	{'kldiv_disc_0': 0.6890206291125371, 'kldiv_disc_1': 1.7845163773267696}	4.62156	0.0568483
343	jointvae_capacity	MoNA	jointvae_capacity_100-200-100-3-100-200-100_03 (26-12-2021_15-20-37)	[[100, 200, 100, 3], [3, 100, 200, 100]]	{'cont': 1, 'disc': [2, 6]}	['spectrum']	0.67	1	0	0	3	10000	20	0	5	10000	5	2500	0.001	50	TRUE	TRUE	FALSE	-1	30	128	0.001	21.3773	5.38618	15.5377	{'kldiv_cont_0': 2.9111777070259013}	{'kldiv_disc_0': 0.6903862777796049, 'kldiv_disc_1': 1.7846146405511836}	5.79006	0.0495288	0.958815	0.397388	14954.6	0.877719	0.878648	0.470888	128981	1.20875	21.224	5.47534	15.7387	{'kldiv_cont_0': 2.9990459160927014}	{'kldiv_disc_0': 0.690398416458032, 'kldiv_disc_1': 1.7858993120682545}	5.44234	0.0430446
344	jointvae_capacity	MoNA	jointvae_capacity_100-200-100-3-100-200-100_03 (26-12-2021_15-41-52)	[[100, 200, 100, 3], [3, 100, 200, 100]]	{'cont': 1, 'disc': [2, 6]}	['spectrum']	0.67	1	0	0	3	10000	20	0	10	10000	5	2500	0.001	50	TRUE	TRUE	FALSE	-1	30	128	0.001	21.0047	5.41971	15.5248	{'kldiv_cont_0': 2.94326722775646}	{'kldiv_disc_0': 0.6900301842588892, 'kldiv_disc_1': 1.7864121426451527}	5.43761	0.0423217	0.959522	0.391195	12888.5	0.925573	0.878648	0.470888	128981	1.20875	21.434	5.41481	15.7254	{'kldiv_cont_0': 2.938930896612314}	{'kldiv_disc_0': 0.6900662351877261, 'kldiv_disc_1': 1.7858116687872472}	5.66346	0.0451438
345	jointvae_capacity	MoNA	jointvae_capacity_100-200-100-3-100-200-100_03 (26-12-2021_15-57-55)	[[100, 200, 100, 3], [3, 100, 200, 100]]	{'cont': 1, 'disc': [2, 6]}	['spectrum']	0.67	1	0	0	5	10000	20	0	3	10000	5	2500	0.001	50	TRUE	TRUE	FALSE	-1	30	128	0.001	26.5547	7.25457	15.4578	{'kldiv_cont_0': 4.781020514990213}	{'kldiv_disc_0': 0.6892524909442084, 'kldiv_disc_1': 1.7842966875744872}	11.0401	0.0567875	0.963192	0.37465	12882.2	0.878795	0.878648	0.470888	128981	1.20875	26.9119	7.27159	15.6603	{'kldiv_cont_0': 4.798055856655806}	{'kldiv_disc_0': 0.6885330554766532, 'kldiv_disc_1': 1.7850009569754968}	11.1947	0.0568634
346	jointvae_capacity	MoNA	jointvae_capacity_100-200-100-3-100-200-100_03 (26-12-2021_16-13-10)	[[100, 200, 100, 3], [3, 100, 200, 100]]	{'cont': 1, 'disc': [2, 6]}	['spectrum']	0.67	1	0	0	5	10000	20	0	5	10000	5	2500	0.001	50	TRUE	TRUE	FALSE	-1	30	128	0.001	24.6861	7.5138	15.5023	{'kldiv_cont_0': 5.041122471461682}	{'kldiv_disc_0': 0.6886408978861354, 'kldiv_disc_1': 1.784032033727988}	9.12268	0.0611687	0.961489	0.382299	13061.6	0.908714	0.878648	0.470888	128981	1.20875	26.1467	7.3992	15.7095	{'kldiv_cont_0': 4.926823799426739}	{'kldiv_disc_0': 0.6891665458679199, 'kldiv_disc_1': 1.7832074104211268}	10.3746	0.0626636
347	jointvae_capacity	MoNA	jointvae_capacity_100-200-100-3-100-200-100_03 (26-12-2021_16-34-26)	[[100, 200, 100, 3], [3, 100, 200, 100]]	{'cont': 1, 'disc': [2, 6]}	['spectrum']	0.67	1	0	0	5	10000	20	0	10	10000	5	2500	0.001	50	TRUE	TRUE	FALSE	-1	30	128	0.001	26.4313	7.23607	15.4881	{'kldiv_cont_0': 4.761346757481833}	{'kldiv_disc_0': 0.6896575168037191, 'kldiv_disc_1': 1.7850621239940558}	10.8923	0.0509352	0.96236	0.378699	13934.3	0.814363	0.878648	0.470888	128981	1.20875	27.0174	7.23755	15.6925	{'kldiv_cont_0': 4.764898911500588}	{'kldiv_disc_0': 0.6895291346770066, 'kldiv_disc_1': 1.7831193728324695}	11.2636	0.0612909
348	jointvae_capacity	MoNA	jointvae_capacity_100-200-100-3-100-200-100_03 (26-12-2021_16-56-08)	[[100, 200, 100, 3], [3, 100, 200, 100]]	{'cont': 1, 'disc': [2, 6]}	['spectrum']	0.67	1	0	0	10	10000	20	0	3	10000	5	2500	0.001	50	TRUE	TRUE	FALSE	-1	30	128	0.001	31.6969	11.9568	15.5509	{'kldiv_cont_0': 9.486368915539973}	{'kldiv_disc_0': 0.6890634234736981, 'kldiv_disc_1': 1.7813861827078905}	16.0737	0.0722854	0.957606	0.400715	15813.3	0.826819	0.878648	0.470888	128981	1.20875	32.1271	11.9448	15.7601	{'kldiv_cont_0': 9.474216546767797}	{'kldiv_disc_0': 0.6897683647962717, 'kldiv_disc_1': 1.780843639985109}	16.2956	0.0714733
349	jointvae_capacity	MoNA	jointvae_capacity_100-200-100-3-100-200-100_03 (26-12-2021_17-15-24)	[[100, 200, 100, 3], [3, 100, 200, 100]]	{'cont': 1, 'disc': [2, 6]}	['spectrum']	0.67	1	0	0	10	10000	20	0	5	10000	5	2500	0.001	50	TRUE	TRUE	FALSE	-1	30	128	0.001	33.1806	12.1768	15.5498	{'kldiv_cont_0': 9.713214085501775}	{'kldiv_disc_0': 0.680627869413718, 'kldiv_disc_1': 1.782927436258421}	17.524	0.106757	0.958528	0.388945	15136.9	0.922375	0.878648	0.470888	128981	1.20875	30.9495	12.1042	15.7481	{'kldiv_cont_0': 9.638998716305464}	{'kldiv_disc_0': 0.6832277774810791, 'kldiv_disc_1': 1.7819522283016107}	15.1027	0.0986334
350	jointvae_capacity	MoNA	jointvae_capacity_100-200-100-3-100-200-100_03 (26-12-2021_17-27-48)	[[100, 200, 100, 3], [3, 100, 200, 100]]	{'cont': 1, 'disc': [2, 6]}	['spectrum']	0.67	1	0	0	10	10000	20	0	10	10000	5	2500	0.001	50	TRUE	TRUE	FALSE	-1	30	128	0.001	32.7807	12.4315	15.5817	{'kldiv_cont_0': 9.957388925384665}	{'kldiv_disc_0': 0.688971573834123, 'kldiv_disc_1': 1.785136771090285}	17.145	0.0539916	0.955444	0.408392	17078.9	0.826987	0.878648	0.470888	128981	1.20875	31.7156	12.6486	15.7835	{'kldiv_cont_0': 10.175523806840946}	{'kldiv_disc_0': 0.6887898903626662, 'kldiv_disc_1': 1.7843296588995519}	15.8732	0.0589356
351	jointvae_capacity	MoNA	jointvae_capacity_100-100-90-3-90-100-100_03 (26-12-2021_17-45-33)	[[100, 100, 90, 3], [3, 90, 100, 100]]	{'cont': 1, 'disc': [2, 6]}	['spectrum']	0.67	1	0	0	3	10000	20	0	3	10000	5	2500	0.001	50	TRUE	TRUE	FALSE	-1	30	128	0.001	21.337	5.49362	15.5018	{'kldiv_cont_0': 3.0218181833712183}	{'kldiv_disc_0': 0.6892661713631464, 'kldiv_disc_1': 1.7825388768633252}	5.76968	0.0655081	0.961833	0.383207	12789.2	0.933338	0.878648	0.470888	128981	1.20875	22.0019	5.45673	15.7067	{'kldiv_cont_0': 2.9841420956147022}	{'kldiv_disc_0': 0.6893706841346545, 'kldiv_disc_1': 1.7832217919520843}	6.23362	0.0615709
352	jointvae_capacity	MoNA	jointvae_capacity_100-100-90-3-90-100-100_03 (26-12-2021_18-06-33)	[[100, 100, 90, 3], [3, 90, 100, 100]]	{'cont': 1, 'disc': [2, 6]}	['spectrum']	0.67	1	0	0	3	10000	20	0	5	10000	5	2500	0.001	50	TRUE	TRUE	FALSE	-1	30	128	0.001	19.7059	5.42398	15.3768	{'kldiv_cont_0': 2.949299718402894}	{'kldiv_disc_0': 0.6894282359730317, 'kldiv_disc_1': 1.7852563417810348}	4.27795	0.0511105	0.967109	0.343544	13142.9	0.799302	0.878648	0.470888	128981	1.20875	21.5126	5.42872	15.5785	{'kldiv_cont_0': 2.9541459266956034}	{'kldiv_disc_0': 0.6892126370698978, 'kldiv_disc_1': 1.7853608100842207}	5.88247	0.0516661
353	jointvae_capacity	MoNA	jointvae_capacity_100-100-90-3-90-100-100_03 (26-12-2021_18-25-21)	[[100, 100, 90, 3], [3, 90, 100, 100]]	{'cont': 1, 'disc': [2, 6]}	['spectrum']	0.67	1	0	0	3	10000	20	0	10	10000	5	2500	0.001	50	TRUE	TRUE	FALSE	-1	30	128	0.001	20.2222	5.44743	15.5008	{'kldiv_cont_0': 2.97283038081206}	{'kldiv_disc_0': 0.6898760621600805, 'kldiv_disc_1': 1.7847204434773847}	4.66982	0.0515508	0.961493	0.383547	13636.8	0.902194	0.878648	0.470888	128981	1.20875	20.8863	5.42699	15.707	{'kldiv_cont_0': 2.951330643433791}	{'kldiv_disc_0': 0.6912034245637747, 'kldiv_disc_1': 1.7844551618282611}	5.13304	0.0462404
354	jointvae_capacity	MoNA	jointvae_capacity_100-100-90-3-90-100-100_03 (26-12-2021_18-43-28)	[[100, 100, 90, 3], [3, 90, 100, 100]]	{'cont': 1, 'disc': [2, 6]}	['spectrum']	0.67	1	0	0	5	10000	20	0	3	10000	5	2500	0.001	50	TRUE	TRUE	FALSE	-1	30	128	0.001	22.9314	7.33149	15.4824	{'kldiv_cont_0': 4.85957206623216}	{'kldiv_disc_0': 0.6899051019203482, 'kldiv_disc_1': 1.7820081900879479}	7.384	0.0649669	0.962609	0.378963	13585.1	0.912317	0.878648	0.470888	128981	1.20875	23.2804	7.37669	15.6925	{'kldiv_cont_0': 4.905507527864897}	{'kldiv_disc_0': 0.6896468966435163, 'kldiv_disc_1': 1.7815405741716042}	7.51935	0.0685962
355	jointvae_capacity	MoNA	jointvae_capacity_100-100-90-3-90-100-100_03 (26-12-2021_19-02-31)	[[100, 100, 90, 3], [3, 90, 100, 100]]	{'cont': 1, 'disc': [2, 6]}	['spectrum']	0.67	1	0	0	5	10000	20	0	5	10000	5	2500	0.001	50	TRUE	TRUE	FALSE	-1	30	128	0.001	23.9713	7.71589	15.4954	{'kldiv_cont_0': 5.244286864471883}	{'kldiv_disc_0': 0.6884125444562047, 'kldiv_disc_1': 1.7831947016688052}	8.40943	0.0664971	0.961417	0.381401	11917.1	0.869314	0.878648	0.470888	128981	1.20875	23.5297	7.62062	15.7011	{'kldiv_cont_0': 5.148619749607184}	{'kldiv_disc_0': 0.6886875415459658, 'kldiv_disc_1': 1.7833141149618688}	7.76401	0.0645251
356	jointvae_capacity	MoNA	jointvae_capacity_100-100-90-3-90-100-100_03 (26-12-2021_19-17-31)	[[100, 100, 90, 3], [3, 90, 100, 100]]	{'cont': 1, 'disc': [2, 6]}	['spectrum']	0.67	1	0	0	5	10000	20	0	10	10000	5	2500	0.001	50	TRUE	TRUE	FALSE	-1	30	128	0.001	24.3594	7.4956	15.515	{'kldiv_cont_0': 5.023553065090917}	{'kldiv_disc_0': 0.6870307495417936, 'kldiv_disc_1': 1.7850177694736584}	8.78005	0.0642908	0.961776	0.381188	14912	0.888613	0.878648	0.470888	128981	1.20875	25.9571	7.64337	15.7142	{'kldiv_cont_0': 5.1701130255674705}	{'kldiv_disc_0': 0.687819262345632, 'kldiv_disc_1': 1.7854338273023949}	10.1846	0.058268
357	jointvae_capacity	MoNA	jointvae_capacity_100-100-90-3-90-100-100_03 (26-12-2021_19-36-44)	[[100, 100, 90, 3], [3, 90, 100, 100]]	{'cont': 1, 'disc': [2, 6]}	['spectrum']	0.67	1	0	0	10	10000	20	0	3	10000	5	2500	0.001	50	TRUE	TRUE	FALSE	-1	30	128	0.001	31.9678	12.0036	15.5654	{'kldiv_cont_0': 9.534834751630026}	{'kldiv_disc_0': 0.6867038566370223, 'kldiv_disc_1': 1.7820944069139004}	16.3219	0.080542	0.959648	0.38671	18476.1	0.922077	0.878648	0.470888	128981	1.20875	32.8626	11.9905	15.7644	{'kldiv_cont_0': 9.520874463594877}	{'kldiv_disc_0': 0.686868585073031, 'kldiv_disc_1': 1.7827129639112032}	17.0215	0.0766256
358	jointvae_capacity	MoNA	jointvae_capacity_100-100-90-3-90-100-100_03 (26-12-2021_19-58-29)	[[100, 100, 90, 3], [3, 90, 100, 100]]	{'cont': 1, 'disc': [2, 6]}	['spectrum']	0.67	1	0	0	10	10000	20	0	5	10000	5	2500	0.001	50	TRUE	TRUE	FALSE	-1	30	128	0.001	29.5205	12.5354	15.5481	{'kldiv_cont_0': 10.068047701823334}	{'kldiv_disc_0': 0.6890390746618631, 'kldiv_disc_1': 1.7782835788492022}	13.8845	0.0879201	0.959532	0.394804	14745.2	0.86282	0.878648	0.470888	128981	1.20875	33.3249	12.6731	15.7523	{'kldiv_cont_0': 10.205046360309307}	{'kldiv_disc_0': 0.6878183759175814, 'kldiv_disc_1': 1.7802833379843297}	17.4885	0.0840248
359	jointvae_capacity	MoNA	jointvae_capacity_100-100-90-3-90-100-100_03 (26-12-2021_20-20-24)	[[100, 100, 90, 3], [3, 90, 100, 100]]	{'cont': 1, 'disc': [2, 6]}	['spectrum']	0.67	1	0	0	10	10000	20	0	10	10000	5	2500	0.001	50	TRUE	TRUE	FALSE	-1	30	128	0.001	29.7442	12.4549	15.6188	{'kldiv_cont_0': 9.983661784097151}	{'kldiv_disc_0': 0.6908687332171208, 'kldiv_disc_1': 1.780320908791295}	14.0568	0.0685851	0.953691	0.414605	16946.9	0.890606	0.878648	0.470888	128981	1.20875	31.6694	12.6518	15.8317	{'kldiv_cont_0': 10.181188778999525}	{'kldiv_disc_0': 0.6913214188355666, 'kldiv_disc_1': 1.7792850977335222}	15.7662	0.0715008
360	jointvae_capacity	MoNA	jointvae_capacity_100-1600-200-50-3-50-200-1600-100_03 (26-12-2021_20-40-29)	[[100, 1600, 200, 50, 3], [3, 50, 200, 1600, 100]]	{'cont': 1, 'disc': [2, 6]}	['spectrum']	0.67	1	0	0	3	10000	20	0	3	10000	5	2500	0.001	50	TRUE	TRUE	FALSE	-1	30	128	0.001	20.4769	5.42876	15.5846	{'kldiv_cont_0': 2.9510641145538474}	{'kldiv_disc_0': 0.6914270975106207, 'kldiv_disc_1': 1.7862667647503745}	4.85622	0.036064	0.955344	0.411042	15867.2	0.957202	0.878648	0.470888	128981	1.20875	19.1914	5.48453	15.7903	{'kldiv_cont_0': 3.0080023667751212}	{'kldiv_disc_0': 0.6914603251677293, 'kldiv_disc_1': 1.7850662103066077}	3.35914	0.0419008
361	jointvae_capacity	MoNA	jointvae_capacity_100-1600-200-50-3-50-200-1600-100_03 (26-12-2021_21-01-55)	[[100, 1600, 200, 50, 3], [3, 50, 200, 1600, 100]]	{'cont': 1, 'disc': [2, 6]}	['spectrum']	0.67	1	0	0	3	10000	20	0	5	10000	5	2500	0.001	50	TRUE	TRUE	FALSE	-1	30	128	0.001	20.8271	5.43661	15.5081	{'kldiv_cont_0': 2.9593402699317353}	{'kldiv_disc_0': 0.6902262971661155, 'kldiv_disc_1': 1.787041144661719}	5.28083	0.0381962	0.96063	0.381014	16868.4	0.862072	0.878648	0.470888	128981	1.20875	20.5281	5.39549	15.7114	{'kldiv_cont_0': 2.9178105195363364}	{'kldiv_disc_0': 0.6907415756812463, 'kldiv_disc_1': 1.7869416628128443}	4.78059	0.0361172
362	jointvae_capacity	MoNA	jointvae_capacity_100-1600-200-50-3-50-200-1600-100_03 (26-12-2021_21-22-13)	[[100, 1600, 200, 50, 3], [3, 50, 200, 1600, 100]]	{'cont': 1, 'disc': [2, 6]}	['spectrum']	0.67	1	0	0	3	10000	20	0	10	10000	5	2500	0.001	50	TRUE	TRUE	FALSE	-1	30	128	0.001	20.6427	5.365	15.5416	{'kldiv_cont_0': 2.8875299196030864}	{'kldiv_disc_0': 0.6912979264192257, 'kldiv_disc_1': 1.786167166017843}	5.06386	0.0372079	0.959036	0.389903	15570	0.885143	0.878648	0.470888	128981	1.20875	20.7227	5.36609	15.7528	{'kldiv_cont_0': 2.888938518670889}	{'kldiv_disc_0': 0.691262423992157, 'kldiv_disc_1': 1.7858936450420282}	4.93109	0.038753
363	jointvae_capacity	MoNA	jointvae_capacity_100-1600-200-50-3-50-200-1600-100_03 (26-12-2021_21-45-11)	[[100, 1600, 200, 50, 3], [3, 50, 200, 1600, 100]]	{'cont': 1, 'disc': [2, 6]}	['spectrum']	0.67	1	0	0	5	10000	20	0	3	10000	5	2500	0.001	50	TRUE	TRUE	FALSE	-1	30	128	0.001	26.7114	7.34099	15.5222	{'kldiv_cont_0': 4.866141463220469}	{'kldiv_disc_0': 0.6907287234438262, 'kldiv_disc_1': 1.7841179809704475}	11.139	0.0502998	0.95928	0.389167	14394.5	0.937373	0.878648	0.470888	128981	1.20875	27.9243	7.47507	15.7332	{'kldiv_cont_0': 5.001484100635235}	{'kldiv_disc_0': 0.6899699171384176, 'kldiv_disc_1': 1.783611963956784}	12.1345	0.0566239
364	jointvae_capacity	MoNA	jointvae_capacity_100-1600-200-50-3-50-200-1600-100_03 (26-12-2021_22-07-37)	[[100, 1600, 200, 50, 3], [3, 50, 200, 1600, 100]]	{'cont': 1, 'disc': [2, 6]}	['spectrum']	0.67	1	0	0	5	10000	20	0	5	10000	5	2500	0.001	50	TRUE	TRUE	FALSE	-1	30	128	0.001	23.8981	7.33994	15.5095	{'kldiv_cont_0': 4.865109775997131}	{'kldiv_disc_0': 0.6890969646074847, 'kldiv_disc_1': 1.785733915157922}	8.33821	0.050379	0.959699	0.385907	14394.9	0.841776	0.878648	0.470888	128981	1.20875	22.8128	7.48495	15.7124	{'kldiv_cont_0': 5.009863376617432}	{'kldiv_disc_0': 0.6898146042456994, 'kldiv_disc_1': 1.7852764374170549}	7.05138	0.0490782
365	jointvae_capacity	MoNA	jointvae_capacity_100-1600-200-50-3-50-200-1600-100_03 (26-12-2021_22-24-56)	[[100, 1600, 200, 50, 3], [3, 50, 200, 1600, 100]]	{'cont': 1, 'disc': [2, 6]}	['spectrum']	0.67	1	0	0	5	10000	20	0	10	10000	5	2500	0.001	50	TRUE	TRUE	FALSE	-1	30	128	0.001	26.458	7.00431	15.551	{'kldiv_cont_0': 4.5278198405977985}	{'kldiv_disc_0': 0.690740383174467, 'kldiv_disc_1': 1.7857526060005984}	10.865	0.0420684	0.955703	0.404628	15395.4	0.848681	0.878648	0.470888	128981	1.20875	25.8672	7.03367	15.7596	{'kldiv_cont_0': 4.556090599451309}	{'kldiv_disc_0': 0.690921412064479, 'kldiv_disc_1': 1.7866626336024358}	10.071	0.0366132
366	jointvae_capacity	MoNA	jointvae_capacity_100-1600-200-50-3-50-200-1600-100_03 (26-12-2021_22-46-29)	[[100, 1600, 200, 50, 3], [3, 50, 200, 1600, 100]]	{'cont': 1, 'disc': [2, 6]}	['spectrum']	0.67	1	0	0	10	10000	20	0	3	10000	5	2500	0.001	50	TRUE	TRUE	FALSE	-1	30	128	0.001	29.7881	11.9715	15.5896	{'kldiv_cont_0': 9.496640352962444}	{'kldiv_disc_0': 0.6896621317265321, 'kldiv_disc_1': 1.7851524629738238}	14.1481	0.0504604	0.956102	0.406464	19308.4	0.881903	0.878648	0.470888	128981	1.20875	29.2735	11.9517	15.7898	{'kldiv_cont_0': 9.476844176267965}	{'kldiv_disc_0': 0.6898666192323734, 'kldiv_disc_1': 1.784972288669684}	13.4333	0.0503389
367	jointvae_capacity	MoNA	jointvae_capacity_100-1600-200-50-3-50-200-1600-100_03 (26-12-2021_23-06-46)	[[100, 1600, 200, 50, 3], [3, 50, 200, 1600, 100]]	{'cont': 1, 'disc': [2, 6]}	['spectrum']	0.67	1	0	0	10	10000	20	0	5	10000	5	2500	0.001	50	TRUE	TRUE	FALSE	-1	30	128	0.001	29.4591	12.2336	15.542	{'kldiv_cont_0': 9.75736861938888}	{'kldiv_disc_0': 0.6906499472061327, 'kldiv_disc_1': 1.785584531104299}	13.8737	0.043361	0.956302	0.399926	15727.3	1.01032	0.878648	0.470888	128981	1.20875	31.9171	11.8942	15.7497	{'kldiv_cont_0': 9.417755163632906}	{'kldiv_disc_0': 0.6905971964200338, 'kldiv_disc_1': 1.785815838055733}	16.125	0.0424682
368	jointvae_capacity	MoNA	jointvae_capacity_100-1600-200-50-3-50-200-1600-100_03 (26-12-2021_23-25-18)	[[100, 1600, 200, 50, 3], [3, 50, 200, 1600, 100]]	{'cont': 1, 'disc': [2, 6]}	['spectrum']	0.67	1	0	0	10	10000	20	0	10	10000	5	2500	0.001	50	TRUE	TRUE	FALSE	-1	30	128	0.001	29.8189	12.5451	15.5787	{'kldiv_cont_0': 10.073623094860583}	{'kldiv_disc_0': 0.6888346630132213, 'kldiv_disc_1': 1.7826838381544787}	14.1733	0.0669409	0.961012	0.388654	17799.7	0.895183	0.878648	0.470888	128981	1.20875	32.9899	12.4845	15.7832	{'kldiv_cont_0': 10.01500181051401}	{'kldiv_disc_0': 0.688635738996359, 'kldiv_disc_1': 1.7809042900036542}	17.1299	0.0768333
369	jointvae_capacity	MoNA	jointvae_capacity_100-800-200-50-3-50-200-800-100_03 (26-12-2021_23-39-57)	[[100, 800, 200, 50, 3], [3, 50, 200, 800, 100]]	{'cont': 1, 'disc': [2, 6]}	['spectrum']	0.67	1	0	0	3	10000	20	0	3	10000	5	2500	0.001	50	TRUE	TRUE	FALSE	-1	30	128	0.001	20.407	5.42558	15.5117	{'kldiv_cont_0': 2.9496007233962924}	{'kldiv_disc_0': 0.6900073769922692, 'kldiv_disc_1': 1.785973397117427}	4.85068	0.0446295	0.960599	0.383504	16349.4	0.900613	0.878648	0.470888	128981	1.20875	20.6494	5.4271	15.7222	{'kldiv_cont_0': 2.9500935077667236}	{'kldiv_disc_0': 0.6905241180688907, 'kldiv_disc_1': 1.786483300037873}	4.88768	0.0394963
370	jointvae_capacity	MoNA	jointvae_capacity_100-800-200-50-3-50-200-800-100_03 (27-12-2021_00-01-59)	[[100, 800, 200, 50, 3], [3, 50, 200, 800, 100]]	{'cont': 1, 'disc': [2, 6]}	['spectrum']	0.67	1	0	0	3	10000	20	0	5	10000	5	2500	0.001	50	TRUE	TRUE	FALSE	-1	30	128	0.001	21.4296	5.28055	15.5055	{'kldiv_cont_0': 2.8033286331686575}	{'kldiv_disc_0': 0.6898197670754347, 'kldiv_disc_1': 1.7874059042645507}	5.88569	0.038405	0.958807	0.394039	13193.3	0.890821	0.878648	0.470888	128981	1.20875	21.092	5.33168	15.7165	{'kldiv_cont_0': 2.8550612192887526}	{'kldiv_disc_0': 0.6891717192454215, 'kldiv_disc_1': 1.7874481891974425}	5.33403	0.0414339
371	jointvae_capacity	MoNA	jointvae_capacity_100-800-200-50-3-50-200-800-100_03 (27-12-2021_00-24-03)	[[100, 800, 200, 50, 3], [3, 50, 200, 800, 100]]	{'cont': 1, 'disc': [2, 6]}	['spectrum']	0.67	1	0	0	3	10000	20	0	10	10000	5	2500	0.001	50	TRUE	TRUE	FALSE	-1	30	128	0.001	21.1986	5.37666	15.5997	{'kldiv_cont_0': 2.8977632902711106}	{'kldiv_disc_0': 0.6914847563746945, 'kldiv_disc_1': 1.7874120511594997}	5.56881	0.0300493	0.956144	0.406664	16966.5	0.866337	0.878648	0.470888	128981	1.20875	21.3318	5.34993	15.8087	{'kldiv_cont_0': 2.8700454846406593}	{'kldiv_disc_0': 0.6914917566837409, 'kldiv_disc_1': 1.7883957471603003}	5.49803	0.0250959
372	jointvae_capacity	MoNA	jointvae_capacity_100-800-200-50-3-50-200-800-100_03 (27-12-2021_00-43-38)	[[100, 800, 200, 50, 3], [3, 50, 200, 800, 100]]	{'cont': 1, 'disc': [2, 6]}	['spectrum']	0.67	1	0	0	5	10000	20	0	3	10000	5	2500	0.001	50	TRUE	TRUE	FALSE	-1	30	128	0.001	24.4614	7.61038	15.5113	{'kldiv_cont_0': 5.134682509152858}	{'kldiv_disc_0': 0.6910944993303082, 'kldiv_disc_1': 1.7846042451657276}	8.90397	0.0460396	0.959166	0.3897	14460.8	0.902943	0.878648	0.470888	128981	1.20875	24.9181	7.66332	15.7132	{'kldiv_cont_0': 5.185694645612668}	{'kldiv_disc_0': 0.6915238790023022, 'kldiv_disc_1': 1.7861038752091236}	9.16853	0.0363945
373	jointvae_capacity	MoNA	jointvae_capacity_100-800-200-50-3-50-200-800-100_03 (27-12-2021_01-02-57)	[[100, 800, 200, 50, 3], [3, 50, 200, 800, 100]]	{'cont': 1, 'disc': [2, 6]}	['spectrum']	0.67	1	0	0	5	10000	20	0	5	10000	5	2500	0.001	50	TRUE	TRUE	FALSE	-1	30	128	0.001	24.7322	7.21718	15.4955	{'kldiv_cont_0': 4.7416531497400785}	{'kldiv_disc_0': 0.6897901773173253, 'kldiv_disc_1': 1.7857342160460818}	9.18985	0.0469114	0.958517	0.391069	15284.1	0.955954	0.878648	0.470888	128981	1.20875	22.9798	7.30206	15.7051	{'kldiv_cont_0': 4.828100889157026}	{'kldiv_disc_0': 0.6884165039429297, 'kldiv_disc_1': 1.7855390432553413}	7.21996	0.0547556
374	jointvae_capacity	MoNA	jointvae_capacity_100-800-200-50-3-50-200-800-100_03 (27-12-2021_01-23-26)	[[100, 800, 200, 50, 3], [3, 50, 200, 800, 100]]	{'cont': 1, 'disc': [2, 6]}	['spectrum']	0.67	1	0	0	5	10000	20	0	10	10000	5	2500	0.001	50	TRUE	TRUE	FALSE	-1	30	128	0.001	22.6307	7.33312	15.5486	{'kldiv_cont_0': 4.8577232880720915}	{'kldiv_disc_0': 0.6895278821516987, 'kldiv_disc_1': 1.7858710346300186}	7.03452	0.0475388	0.957714	0.397209	17434.3	0.939701	0.878648	0.470888	128981	1.20875	22.4333	7.28409	15.7638	{'kldiv_cont_0': 4.808193390186016}	{'kldiv_disc_0': 0.689965987816835, 'kldiv_disc_1': 1.7859290746542125}	6.62443	0.045058
375	jointvae_capacity	MoNA	jointvae_capacity_100-800-200-50-3-50-200-800-100_03 (27-12-2021_01-45-46)	[[100, 800, 200, 50, 3], [3, 50, 200, 800, 100]]	{'cont': 1, 'disc': [2, 6]}	['spectrum']	0.67	1	0	0	10	10000	20	0	3	10000	5	2500	0.001	50	TRUE	TRUE	FALSE	-1	30	128	0.001	31.9698	12.2082	15.522	{'kldiv_cont_0': 9.739700235208062}	{'kldiv_disc_0': 0.686550724548304, 'kldiv_disc_1': 1.7819254476607616}	16.3657	0.0821525	0.958979	0.392566	14901.4	0.972459	0.878648	0.470888	128981	1.20875	31.0207	11.9871	15.7272	{'kldiv_cont_0': 9.519605709956242}	{'kldiv_disc_0': 0.686178595591814, 'kldiv_disc_1': 1.7812934258045294}	15.2063	0.0871732
376	jointvae_capacity	MoNA	jointvae_capacity_100-800-200-50-3-50-200-800-100_03 (27-12-2021_02-07-52)	[[100, 800, 200, 50, 3], [3, 50, 200, 800, 100]]	{'cont': 1, 'disc': [2, 6]}	['spectrum']	0.67	1	0	0	10	10000	20	0	5	10000	5	2500	0.001	50	TRUE	TRUE	FALSE	-1	30	128	0.001	30.8543	12.5335	15.5557	{'kldiv_cont_0': 10.061296326054778}	{'kldiv_disc_0': 0.6864309357031568, 'kldiv_disc_1': 1.7857756024927496}	15.2351	0.0635007	0.956938	0.400398	14950	0.88363	0.878648	0.470888	128981	1.20875	33.7314	12.4836	15.7598	{'kldiv_cont_0': 10.009335823548145}	{'kldiv_disc_0': 0.6874695252149533, 'kldiv_disc_1': 1.7867450225047576}	17.9181	0.0534607
377	jointvae_capacity	MoNA	jointvae_capacity_100-800-200-50-3-50-200-800-100_03 (27-12-2021_02-26-28)	[[100, 800, 200, 50, 3], [3, 50, 200, 800, 100]]	{'cont': 1, 'disc': [2, 6]}	['spectrum']	0.67	1	0	0	10	10000	20	0	10	10000	5	2500	0.001	50	TRUE	TRUE	FALSE	-1	30	128	0.001	29.2717	12.2528	15.5828	{'kldiv_cont_0': 9.780732092236857}	{'kldiv_disc_0': 0.6902257784729406, 'kldiv_disc_1': 1.7818621807892185}	13.6248	0.0640936	0.958418	0.398616	19720.1	0.931795	0.878648	0.470888	128981	1.20875	30.902	12.098	15.7891	{'kldiv_cont_0': 9.627094855675331}	{'kldiv_disc_0': 0.6902080346376468, 'kldiv_disc_1': 1.7807372411092122}	15.0431	0.0698069
378	jointvae_capacity	MoNA	jointvae_capacity_100-400-200-50-3-50-200-400-100_03 (27-12-2021_02-40-33)	[[100, 400, 200, 50, 3], [3, 50, 200, 400, 100]]	{'cont': 1, 'disc': [2, 6]}	['spectrum']	0.67	1	0	0	3	10000	20	0	3	10000	5	2500	0.001	50	TRUE	TRUE	FALSE	-1	30	128	0.001	20.9285	5.4418	15.5364	{'kldiv_cont_0': 2.9635420759565525}	{'kldiv_disc_0': 0.6927720626940621, 'kldiv_disc_1': 1.7854867370019625}	5.35884	0.0332394	0.959529	0.392975	13984.6	0.897727	0.878648	0.470888	128981	1.20875	20.7823	5.5122	15.7393	{'kldiv_cont_0': 3.0329226713914137}	{'kldiv_disc_0': 0.6928912141384223, 'kldiv_disc_1': 1.7863896168195283}	5.01482	0.0281293
379	jointvae_capacity	MoNA	jointvae_capacity_100-400-200-50-3-50-200-400-100_03 (27-12-2021_03-02-14)	[[100, 400, 200, 50, 3], [3, 50, 200, 400, 100]]	{'cont': 1, 'disc': [2, 6]}	['spectrum']	0.67	1	0	0	3	10000	20	0	5	10000	5	2500	0.001	50	TRUE	TRUE	FALSE	-1	30	128	0.001	21.526	5.28374	15.505	{'kldiv_cont_0': 2.805461050337672}	{'kldiv_disc_0': 0.6913604201074223, 'kldiv_disc_1': 1.7869217683673604}	5.98783	0.0331224	0.957959	0.395786	13082.4	0.832105	0.878648	0.470888	128981	1.20875	22.0363	5.29055	15.7066	{'kldiv_cont_0': 2.812082651333931}	{'kldiv_disc_0': 0.6911319417831225, 'kldiv_disc_1': 1.787335563928653}	6.29743	0.0321959
380	jointvae_capacity	MoNA	jointvae_capacity_100-400-200-50-3-50-200-400-100_03 (27-12-2021_03-24-32)	[[100, 400, 200, 50, 3], [3, 50, 200, 400, 100]]	{'cont': 1, 'disc': [2, 6]}	['spectrum']	0.67	1	0	0	3	10000	20	0	10	10000	5	2500	0.001	50	TRUE	TRUE	FALSE	-1	30	128	0.001	20.0838	5.34732	15.5361	{'kldiv_cont_0': 2.86810757406711}	{'kldiv_disc_0': 0.6919218778330724, 'kldiv_disc_1': 1.787291279431664}	4.5192	0.0284676	0.95906	0.392728	15423.9	0.892294	0.878648	0.470888	128981	1.20875	21.1646	5.27503	15.7487	{'kldiv_cont_0': 2.7971950433193107}	{'kldiv_disc_0': 0.6914543417783884, 'kldiv_disc_1': 1.7863830541953063}	5.3805	0.0353463
381	jointvae_capacity	MoNA	jointvae_capacity_100-400-200-50-3-50-200-400-100_03 (27-12-2021_03-45-53)	[[100, 400, 200, 50, 3], [3, 50, 200, 400, 100]]	{'cont': 1, 'disc': [2, 6]}	['spectrum']	0.67	1	0	0	5	10000	20	0	3	10000	5	2500	0.001	50	TRUE	TRUE	FALSE	-1	30	128	0.001	26.6301	7.05389	15.4877	{'kldiv_cont_0': 4.580312430089971}	{'kldiv_disc_0': 0.68583798394533, 'kldiv_disc_1': 1.7877443739565708}	11.0858	0.0566216	0.958785	0.391673	13750.2	0.821808	0.878648	0.470888	128981	1.20875	26.6886	7.12537	15.6924	{'kldiv_cont_0': 4.653119295071333}	{'kldiv_disc_0': 0.684344484255864, 'kldiv_disc_1': 1.7879109871693146}	10.933	0.0632561
382	jointvae_capacity	MoNA	jointvae_capacity_100-400-200-50-3-50-200-400-100_03 (27-12-2021_04-04-18)	[[100, 400, 200, 50, 3], [3, 50, 200, 400, 100]]	{'cont': 1, 'disc': [2, 6]}	['spectrum']	0.67	1	0	0	5	10000	20	0	5	10000	5	2500	0.001	50	TRUE	TRUE	FALSE	-1	30	128	0.001	23.0224	7.57938	15.5033	{'kldiv_cont_0': 5.1037207046678725}	{'kldiv_disc_0': 0.6903473614668092, 'kldiv_disc_1': 1.7853076558599439}	7.47283	0.0462583	0.95875	0.390142	15032.5	0.832362	0.878648	0.470888	128981	1.20875	22.485	7.47016	15.7146	{'kldiv_cont_0': 4.994944792527419}	{'kldiv_disc_0': 0.6902777552604675, 'kldiv_disc_1': 1.7849375040103228}	6.72195	0.048457
383	jointvae_capacity	MoNA	jointvae_capacity_100-400-200-50-3-50-200-400-100_03 (27-12-2021_04-27-10)	[[100, 400, 200, 50, 3], [3, 50, 200, 400, 100]]	{'cont': 1, 'disc': [2, 6]}	['spectrum']	0.67	1	0	0	5	10000	20	0	10	10000	5	2500	0.001	50	TRUE	TRUE	FALSE	-1	30	128	0.001	22.6419	7.28252	15.5803	{'kldiv_cont_0': 4.804248627856077}	{'kldiv_disc_0': 0.6915096493846227, 'kldiv_disc_1': 1.7867605082454883}	7.02839	0.0331826	0.957	0.400234	17167.1	0.944089	0.878648	0.470888	128981	1.20875	24.4902	7.15953	15.792	{'kldiv_cont_0': 4.680953319256123}	{'kldiv_disc_0': 0.691591984186417, 'kldiv_disc_1': 1.786982780847794}	8.66655	0.0316595
384	jointvae_capacity	MoNA	jointvae_capacity_100-400-200-50-3-50-200-400-100_03 (27-12-2021_04-50-06)	[[100, 400, 200, 50, 3], [3, 50, 200, 400, 100]]	{'cont': 1, 'disc': [2, 6]}	['spectrum']	0.67	1	0	0	10	10000	20	0	3	10000	5	2500	0.001	50	TRUE	TRUE	FALSE	-1	30	128	0.001	33.9911	11.7387	15.5708	{'kldiv_cont_0': 9.266347328914987}	{'kldiv_disc_0': 0.6894605743926966, 'kldiv_disc_1': 1.7829197056827344}	18.3577	0.062632	0.957402	0.399077	18559.7	0.883485	0.878648	0.470888	128981	1.20875	35.6431	11.7089	15.7791	{'kldiv_cont_0': 9.235147036038912}	{'kldiv_disc_0': 0.6896499181405092, 'kldiv_disc_1': 1.7840540072856805}	19.808	0.0560138
385	jointvae_capacity	MoNA	jointvae_capacity_100-400-200-50-3-50-200-400-100_03 (27-12-2021_05-10-03)	[[100, 400, 200, 50, 3], [3, 50, 200, 400, 100]]	{'cont': 1, 'disc': [2, 6]}	['spectrum']	0.67	1	0	0	10	10000	20	0	5	10000	5	2500	0.001	50	TRUE	TRUE	FALSE	-1	30	128	0.001	32.3981	12.8303	15.5493	{'kldiv_cont_0': 10.357106824832393}	{'kldiv_disc_0': 0.6896644925036995, 'kldiv_disc_1': 1.7834909208214995}	16.79	0.0587563	0.957447	0.395184	17814.7	0.902489	0.878648	0.470888	128981	1.20875	34.7112	12.9107	15.7587	{'kldiv_cont_0': 10.438595991868238}	{'kldiv_disc_0': 0.6902825098771316, 'kldiv_disc_1': 1.7818296719820073}	18.8885	0.0639724
386	jointvae_capacity	MoNA	jointvae_capacity_100-400-200-50-3-50-200-400-100_03 (27-12-2021_05-29-05)	[[100, 400, 200, 50, 3], [3, 50, 200, 400, 100]]	{'cont': 1, 'disc': [2, 6]}	['spectrum']	0.67	1	0	0	10	10000	20	0	10	10000	5	2500	0.001	50	TRUE	TRUE	FALSE	-1	30	128	0.001	33.0556	12.6397	15.6669	{'kldiv_cont_0': 10.160002646943749}	{'kldiv_disc_0': 0.691701395081188, 'kldiv_disc_1': 1.787976657659479}	17.3625	0.0261431	0.952342	0.421551	20103.9	0.984191	0.878648	0.470888	128981	1.20875	36.9928	12.8584	15.8746	{'kldiv_cont_0': 10.377872662666517}	{'kldiv_disc_0': 0.6915486974593921, 'kldiv_disc_1': 1.7889328278028047}	21.096	0.0221257
387	jointvae_capacity	MoNA	jointvae_capacity_100-200-100-50-3-50-100-200-100_03 (27-12-2021_05-53-02)	[[100, 200, 100, 50, 3], [3, 50, 100, 200, 100]]	{'cont': 1, 'disc': [2, 6]}	['spectrum']	0.67	1	0	0	3	10000	20	0	3	10000	5	2500	0.001	50	TRUE	TRUE	FALSE	-1	30	128	0.001	20.9777	5.33051	15.3891	{'kldiv_cont_0': 2.8541308044688503}	{'kldiv_disc_0': 0.690181952079044, 'kldiv_disc_1': 1.7861923149853491}	5.54595	0.042662	0.966261	0.359477	8484.28	0.79164	0.878648	0.470888	128981	1.20875	22.0642	5.303	15.595	{'kldiv_cont_0': 2.8259554704030356}	{'kldiv_disc_0': 0.6909259557723999, 'kldiv_disc_1': 1.7861190545253265}	6.42996	0.0393082
388	jointvae_capacity	MoNA	jointvae_capacity_100-200-100-50-3-50-100-200-100_03 (27-12-2021_06-15-29)	[[100, 200, 100, 50, 3], [3, 50, 100, 200, 100]]	{'cont': 1, 'disc': [2, 6]}	['spectrum']	0.67	1	0	0	3	10000	20	0	5	10000	5	2500	0.001	50	TRUE	TRUE	FALSE	-1	30	128	0.001	21.764	5.46875	15.5043	{'kldiv_cont_0': 2.99319521777096}	{'kldiv_disc_0': 0.6896443712194248, 'kldiv_disc_1': 1.7859081295422625}	6.21285	0.0467709	0.959748	0.389456	14057.5	0.892195	0.878648	0.470888	128981	1.20875	22.3104	5.53833	15.7067	{'kldiv_cont_0': 3.0627182508126283}	{'kldiv_disc_0': 0.6888149686348743, 'kldiv_disc_1': 1.786794207034967}	6.55716	0.0464874
389	jointvae_capacity	MoNA	jointvae_capacity_100-200-100-50-3-50-100-200-100_03 (27-12-2021_06-36-20)	[[100, 200, 100, 50, 3], [3, 50, 100, 200, 100]]	{'cont': 1, 'disc': [2, 6]}	['spectrum']	0.67	1	0	0	3	10000	20	0	10	10000	5	2500	0.001	50	TRUE	TRUE	FALSE	-1	30	128	0.001	21.4155	5.30236	15.5447	{'kldiv_cont_0': 2.8231909073810644}	{'kldiv_disc_0': 0.6922913369791449, 'kldiv_disc_1': 1.7868734061508358}	5.8421	0.0287097	0.959275	0.393156	14196.5	0.843989	0.878648	0.470888	128981	1.20875	21.2273	5.32989	15.7472	{'kldiv_cont_0': 2.8497115770975747}	{'kldiv_disc_0': 0.6924278965363135, 'kldiv_disc_1': 1.7877522156788752}	5.45642	0.0236328
390	jointvae_capacity	MoNA	jointvae_capacity_100-200-100-50-3-50-100-200-100_03 (27-12-2021_06-52-19)	[[100, 200, 100, 50, 3], [3, 50, 100, 200, 100]]	{'cont': 1, 'disc': [2, 6]}	['spectrum']	0.67	1	0	0	5	10000	20	0	3	10000	5	2500	0.001	50	TRUE	TRUE	FALSE	-1	30	128	0.001	25.2551	7.54269	15.5682	{'kldiv_cont_0': 5.066230062024116}	{'kldiv_disc_0': 0.6890429204541662, 'kldiv_disc_1': 1.7874207928479766}	9.64468	0.0422148	0.955897	0.406848	15407.1	0.821811	0.878648	0.470888	128981	1.20875	26.2309	7.64275	15.7746	{'kldiv_cont_0': 5.166634926429162}	{'kldiv_disc_0': 0.6886651531243936, 'kldiv_disc_1': 1.7874508026318672}	10.4124	0.0439535
391	jointvae_capacity	MoNA	jointvae_capacity_100-200-100-50-3-50-100-200-100_03 (27-12-2021_07-12-20)	[[100, 200, 100, 50, 3], [3, 50, 100, 200, 100]]	{'cont': 1, 'disc': [2, 6]}	['spectrum']	0.67	1	0	0	5	10000	20	0	5	10000	5	2500	0.001	50	TRUE	TRUE	FALSE	-1	30	128	0.001	24.0362	7.35023	15.531	{'kldiv_cont_0': 4.874940367404629}	{'kldiv_disc_0': 0.689696408100732, 'kldiv_disc_1': 1.7855884378987767}	8.45703	0.0481091	0.959137	0.391213	15395.5	0.868119	0.878648	0.470888	128981	1.20875	25.8635	7.38178	15.7416	{'kldiv_cont_0': 4.9081783172411795}	{'kldiv_disc_0': 0.6888933624976721, 'kldiv_disc_1': 1.7847054463166456}	10.0654	0.0565394
392	jointvae_capacity	MoNA	jointvae_capacity_100-200-100-50-3-50-100-200-100_03 (27-12-2021_07-31-27)	[[100, 200, 100, 50, 3], [3, 50, 100, 200, 100]]	{'cont': 1, 'disc': [2, 6]}	['spectrum']	0.67	1	0	0	5	10000	20	0	10	10000	5	2500	0.001	50	TRUE	TRUE	FALSE	-1	30	128	0.001	25.1249	7.12156	15.5706	{'kldiv_cont_0': 4.64625763306165}	{'kldiv_disc_0': 0.6915253991957706, 'kldiv_disc_1': 1.7837783422447733}	9.5063	0.0480147	0.956418	0.404664	15214	0.923467	0.878648	0.470888	128981	1.20875	25.1683	7.11865	15.7733	{'kldiv_cont_0': 4.6428423172388325}	{'kldiv_disc_0': 0.692402203877767, 'kldiv_disc_1': 1.783400663962731}	9.34949	0.045519
393	jointvae_capacity	MoNA	jointvae_capacity_100-200-100-50-3-50-100-200-100_03 (27-12-2021_07-51-48)	[[100, 200, 100, 50, 3], [3, 50, 100, 200, 100]]	{'cont': 1, 'disc': [2, 6]}	['spectrum']	0.67	1	0	0	10	10000	20	0	3	10000	5	2500	0.001	50	TRUE	TRUE	FALSE	-1	30	128	0.001	31.3733	12.0992	15.5506	{'kldiv_cont_0': 9.624365972606126}	{'kldiv_disc_0': 0.6903016644094362, 'kldiv_disc_1': 1.7844898918728755}	15.7721	0.0505756	0.958864	0.397748	15184.3	0.803987	0.878648	0.470888	128981	1.20875	32.611	12.0041	15.7578	{'kldiv_cont_0': 9.529469306652363}	{'kldiv_disc_0': 0.6906875815147009, 'kldiv_disc_1': 1.7839339940975873}	16.8017	0.0514255
394	jointvae_capacity	MoNA	jointvae_capacity_100-200-100-50-3-50-100-200-100_03 (27-12-2021_08-10-59)	[[100, 200, 100, 50, 3], [3, 50, 100, 200, 100]]	{'cont': 1, 'disc': [2, 6]}	['spectrum']	0.67	1	0	0	10	10000	20	0	5	10000	5	2500	0.001	50	TRUE	TRUE	FALSE	-1	30	128	0.001	31.8018	12.1144	15.5838	{'kldiv_cont_0': 9.63899627687783}	{'kldiv_disc_0': 0.6891589328943635, 'kldiv_disc_1': 1.7862207860208759}	16.1703	0.0476348	0.958053	0.397389	16090.4	0.943287	0.878648	0.470888	128981	1.20875	30.8693	12.225	15.7922	{'kldiv_cont_0': 9.749615277999487}	{'kldiv_disc_0': 0.6887466357304499, 'kldiv_disc_1': 1.7866015403698652}	15.0294	0.0477925
395	jointvae_capacity	MoNA	jointvae_capacity_100-200-100-50-3-50-100-200-100_03 (27-12-2021_08-34-24)	[[100, 200, 100, 50, 3], [3, 50, 100, 200, 100]]	{'cont': 1, 'disc': [2, 6]}	['spectrum']	0.67	1	0	0	10	10000	20	0	10	10000	5	2500	0.001	50	TRUE	TRUE	FALSE	-1	30	128	0.001	30.6599	12.6134	15.6112	{'kldiv_cont_0': 10.136538227166268}	{'kldiv_disc_0': 0.6911852693781344, 'kldiv_disc_1': 1.7856494456634433}	15.0083	0.0403598	0.954378	0.415033	16880.9	0.929243	0.878648	0.470888	128981	1.20875	29.3873	12.7739	15.8142	{'kldiv_cont_0': 10.297816618894919}	{'kldiv_disc_0': 0.690556818094009, 'kldiv_disc_1': 1.7855622982367492}	13.5292	0.0439379
396	jointvae_capacity	MoNA	jointvae_capacity_100-100-90-50-3-50-90-100-100_03 (27-12-2021_08-57-00)	[[100, 100, 90, 50, 3], [3, 50, 90, 100, 100]]	{'cont': 1, 'disc': [2, 6]}	['spectrum']	0.67	1	0	0	3	10000	20	0	3	10000	5	2500	0.001	50	TRUE	TRUE	FALSE	-1	30	128	0.001	20.0884	5.46975	15.3717	{'kldiv_cont_0': 2.993432590019521}	{'kldiv_disc_0': 0.6897085307631096, 'kldiv_disc_1': 1.7866100750662657}	4.6738	0.0429404	0.967979	0.348979	11568.1	0.796822	0.878648	0.470888	128981	1.20875	20.414	5.47685	15.5738	{'kldiv_cont_0': 3.0010089629735703}	{'kldiv_disc_0': 0.6893979800053132, 'kldiv_disc_1': 1.7864383061726887}	4.79485	0.0453519
397	jointvae_capacity	MoNA	jointvae_capacity_100-100-90-50-3-50-90-100-100_03 (27-12-2021_09-19-10)	[[100, 100, 90, 50, 3], [3, 50, 90, 100, 100]]	{'cont': 1, 'disc': [2, 6]}	['spectrum']	0.67	1	0	0	3	10000	20	0	5	10000	5	2500	0.001	50	TRUE	TRUE	FALSE	-1	30	128	0.001	20.1882	5.46394	15.5612	{'kldiv_cont_0': 2.985843853821928}	{'kldiv_disc_0': 0.6910678284528806, 'kldiv_disc_1': 1.7870306712941018}	4.59302	0.0340409	0.958225	0.393483	17232.3	0.932955	0.878648	0.470888	128981	1.20875	20.122	5.36815	15.773	{'kldiv_cont_0': 2.8919750299209204}	{'kldiv_disc_0': 0.6910783312259576, 'kldiv_disc_1': 1.7850954838288136}	4.30533	0.0436643
398	jointvae_capacity	MoNA	jointvae_capacity_100-100-90-50-3-50-90-100-100_03 (27-12-2021_09-38-06)	[[100, 100, 90, 50, 3], [3, 50, 90, 100, 100]]	{'cont': 1, 'disc': [2, 6]}	['spectrum']	0.67	1	0	0	3	10000	20	0	10	10000	5	2500	0.001	50	TRUE	TRUE	FALSE	-1	30	128	0.001	20.6126	5.35694	15.5616	{'kldiv_cont_0': 2.878560608464696}	{'kldiv_disc_0': 0.6904023114290495, 'kldiv_disc_1': 1.7879804117039528}	5.0184	0.0326197	0.95711	0.402996	15694.9	0.819287	0.878648	0.470888	128981	1.20875	21.3153	5.30896	15.7694	{'kldiv_cont_0': 2.8292348507123117}	{'kldiv_disc_0': 0.6903875393745227, 'kldiv_disc_1': 1.7893409117674217}	5.52001	0.0258911
399	jointvae_capacity	MoNA	jointvae_capacity_100-100-90-50-3-50-90-100-100_03 (27-12-2021_09-57-18)	[[100, 100, 90, 50, 3], [3, 50, 90, 100, 100]]	{'cont': 1, 'disc': [2, 6]}	['spectrum']	0.67	1	0	0	5	10000	20	0	3	10000	5	2500	0.001	50	TRUE	TRUE	FALSE	-1	30	128	0.001	22.2732	7.36375	15.5077	{'kldiv_cont_0': 4.891387521032711}	{'kldiv_disc_0': 0.6874908869179863, 'kldiv_disc_1': 1.7848700768503187}	6.70275	0.0627285	0.960405	0.385814	14701.7	0.815069	0.878648	0.470888	128981	1.20875	23.8543	7.3424	15.7167	{'kldiv_cont_0': 4.868022221785325}	{'kldiv_disc_0': 0.6893109144308628, 'kldiv_disc_1': 1.785071394382379}	8.08499	0.0526219
400	jointvae_capacity	MoNA	jointvae_capacity_100-100-90-50-3-50-90-100-100_03 (27-12-2021_10-20-04)	[[100, 100, 90, 50, 3], [3, 50, 90, 100, 100]]	{'cont': 1, 'disc': [2, 6]}	['spectrum']	0.67	1	0	0	5	10000	20	0	5	10000	5	2500	0.001	50	TRUE	TRUE	FALSE	-1	30	128	0.001	22.695	7.43803	15.643	{'kldiv_cont_0': 4.964686921445034}	{'kldiv_disc_0': 0.6886299884892293, 'kldiv_disc_1': 1.7847122413751528}	6.99414	0.0578222	0.952913	0.41571	17197.2	0.855814	0.878648	0.470888	128981	1.20875	22.1436	7.48605	15.8425	{'kldiv_cont_0': 5.013869102184589}	{'kldiv_disc_0': 0.6884259245334527, 'kldiv_disc_1': 1.7837571027951362}	6.23743	0.0636182
401	jointvae_capacity	MoNA	jointvae_capacity_100-100-90-50-3-50-90-100-100_03 (27-12-2021_10-41-49)	[[100, 100, 90, 50, 3], [3, 50, 90, 100, 100]]	{'cont': 1, 'disc': [2, 6]}	['spectrum']	0.67	1	0	0	5	10000	20	0	10	10000	5	2500	0.001	50	TRUE	TRUE	FALSE	-1	30	128	0.001	23.2158	7.30087	15.628	{'kldiv_cont_0': 4.826866388041417}	{'kldiv_disc_0': 0.6888890505396048, 'kldiv_disc_1': 1.7851170800355507}	7.53334	0.0545027	0.957014	0.402804	19470	0.966344	0.878648	0.470888	128981	1.20875	23.8656	7.25289	15.846	{'kldiv_cont_0': 4.780475543095515}	{'kldiv_disc_0': 0.6889842702792242, 'kldiv_disc_1': 1.783428513086759}	7.9571	0.0624693
402	jointvae_capacity	MoNA	jointvae_capacity_100-100-90-50-3-50-90-100-100_03 (27-12-2021_10-59-35)	[[100, 100, 90, 50, 3], [3, 50, 90, 100, 100]]	{'cont': 1, 'disc': [2, 6]}	['spectrum']	0.67	1	0	0	10	10000	20	0	3	10000	5	2500	0.001	50	TRUE	TRUE	FALSE	-1	30	128	0.001	28.7722	12.2551	15.6223	{'kldiv_cont_0': 9.779569952876459}	{'kldiv_disc_0': 0.691714444515434, 'kldiv_disc_1': 1.7837891480847232}	13.1029	0.0470154	0.955182	0.413149	18406	0.855833	0.878648	0.470888	128981	1.20875	30.6097	12.0728	15.8324	{'kldiv_cont_0': 9.596842888074043}	{'kldiv_disc_0': 0.6914104620615641, 'kldiv_disc_1': 1.7845676373212764}	14.7327	0.0446428
403	jointvae_capacity	MoNA	jointvae_capacity_100-100-90-50-3-50-90-100-100_03 (27-12-2021_11-19-49)	[[100, 100, 90, 50, 3], [3, 50, 90, 100, 100]]	{'cont': 1, 'disc': [2, 6]}	['spectrum']	0.67	1	0	0	10	10000	20	0	5	10000	5	2500	0.001	50	TRUE	TRUE	FALSE	-1	30	128	0.001	31.9434	12.0557	15.593	{'kldiv_cont_0': 9.5833579132733}	{'kldiv_disc_0': 0.688222357564347, 'kldiv_disc_1': 1.7841257524937566}	16.2876	0.0627928	0.956071	0.404708	19016.5	0.865691	0.878648	0.470888	128981	1.20875	29.2205	12.1533	15.8035	{'kldiv_cont_0': 9.681978934850449}	{'kldiv_disc_0': 0.6875031330646613, 'kldiv_disc_1': 1.7838255839470105}	13.3491	0.0678897
404	jointvae_capacity	MoNA	jointvae_capacity_100-100-90-50-3-50-90-100-100_03 (27-12-2021_11-41-47)	[[100, 100, 90, 50, 3], [3, 50, 90, 100, 100]]	{'cont': 1, 'disc': [2, 6]}	['spectrum']	0.67	1	0	0	10	10000	20	0	10	10000	5	2500	0.001	50	TRUE	TRUE	FALSE	-1	30	128	0.001	32.2935	12.0671	15.6522	{'kldiv_cont_0': 9.589359507052029}	{'kldiv_disc_0': 0.6909021596835898, 'kldiv_disc_1': 1.7868272416896305}	16.6054	0.0358863	0.952789	0.42093	17660.8	0.887313	0.878648	0.470888	128981	1.20875	30.5328	12.1137	15.8596	{'kldiv_cont_0': 9.636072990221855}	{'kldiv_disc_0': 0.6915727028479943, 'kldiv_disc_1': 1.786101188415136}	14.6371	0.0361638
405	jointvae_capacity	MoNA	jointvae_capacity_100-100-3-100-100_04 (25-12-2021_17-01-14)	[[100, 100, 3], [3, 100, 100]]	{'cont': 1, 'disc': [2, 6]}	['spectrum']	0.67	1	0	0	3	10000	5	0	3	10000	10	2500	0.001	50	TRUE	TRUE	FALSE	-1	30	128	0.001	16.7061	5.42187	15.4928	{'kldiv_cont_0': 2.9463058219565315}	{'kldiv_disc_0': 0.6931471801586755, 'kldiv_disc_1': 1.7824179835503993}	1.11983	0.0934151	0.963945	0.37275	10452.9	0.89316	0.878648	0.470888	128981	1.20875	16.8138	5.4528	15.6936	{'kldiv_cont_0': 2.9769950096423807}	{'kldiv_disc_0': 0.6931471824645996, 'kldiv_disc_1': 1.7826550801595051}	1.02915	0.0910439
406	jointvae_capacity	MoNA	jointvae_capacity_100-100-3-100-100_04 (25-12-2021_17-20-19)	[[100, 100, 3], [3, 100, 100]]	{'cont': 1, 'disc': [2, 6]}	['spectrum']	0.67	1	0	0	3	10000	5	0	5	10000	10	2500	0.001	50	TRUE	TRUE	FALSE	-1	30	128	0.001	16.7611	5.42032	15.513	{'kldiv_cont_0': 2.941206103612222}	{'kldiv_disc_0': 0.6903313849763323, 'kldiv_disc_1': 1.788786781770543}	1.19017	0.0578851	0.959872	0.386722	12443.6	0.953202	0.878648	0.470888	128981	1.20875	16.931	5.4797	15.7054	{'kldiv_cont_0': 2.999905769641583}	{'kldiv_disc_0': 0.6910400864405509, 'kldiv_disc_1': 1.7887549278063652}	1.17445	0.0511165
407	jointvae_capacity	MoNA	jointvae_capacity_100-100-3-100-100_04 (25-12-2021_17-40-50)	[[100, 100, 3], [3, 100, 100]]	{'cont': 1, 'disc': [2, 6]}	['spectrum']	0.67	1	0	0	3	10000	5	0	10	10000	10	2500	0.001	50	TRUE	TRUE	FALSE	-1	30	128	0.001	16.9851	5.38251	15.516	{'kldiv_cont_0': 2.905556620634734}	{'kldiv_disc_0': 0.6926804817994622, 'kldiv_disc_1': 1.7842723106024274}	1.38958	0.0795388	0.961719	0.379353	10670.7	1.04205	0.878648	0.470888	128981	1.20875	17.1142	5.43905	15.7236	{'kldiv_cont_0': 2.9626517540369277}	{'kldiv_disc_0': 0.6922020086875329, 'kldiv_disc_1': 1.784197550553542}	1.30552	0.085071
408	jointvae_capacity	MoNA	jointvae_capacity_100-100-3-100-100_04 (25-12-2021_18-00-38)	[[100, 100, 3], [3, 100, 100]]	{'cont': 1, 'disc': [2, 6]}	['spectrum']	0.67	1	0	0	5	10000	5	0	3	10000	10	2500	0.001	50	TRUE	TRUE	FALSE	-1	30	128	0.001	17.3621	7.21294	15.4967	{'kldiv_cont_0': 4.739612889317806}	{'kldiv_disc_0': 0.6931471815562052, 'kldiv_disc_1': 1.7801766765914238}	1.74956	0.115828	0.96339	0.373215	9895.97	0.783718	0.878648	0.470888	128981	1.20875	17.5594	7.26533	15.6964	{'kldiv_cont_0': 4.789426889175024}	{'kldiv_disc_0': 0.6931471824645996, 'kldiv_disc_1': 1.7827564172255688}	1.77299	0.0900308
409	jointvae_capacity	MoNA	jointvae_capacity_100-100-3-100-100_04 (25-12-2021_18-16-39)	[[100, 100, 3], [3, 100, 100]]	{'cont': 1, 'disc': [2, 6]}	['spectrum']	0.67	1	0	0	5	10000	5	0	5	10000	10	2500	0.001	50	TRUE	TRUE	FALSE	-1	30	128	0.001	18.4163	6.96966	15.5157	{'kldiv_cont_0': 4.490162170506307}	{'kldiv_disc_0': 0.6898508735027291, 'kldiv_disc_1': 1.7896433232957005}	2.84643	0.0541247	0.960274	0.38834	9802.8	1.03513	0.878648	0.470888	128981	1.20875	18.3682	6.98072	15.7302	{'kldiv_cont_0': 4.501380620858608}	{'kldiv_disc_0': 0.6893833157343742, 'kldiv_disc_1': 1.789959580470354}	2.58241	0.0556377
410	jointvae_capacity	MoNA	jointvae_capacity_100-100-3-100-100_04 (25-12-2021_18-32-08)	[[100, 100, 3], [3, 100, 100]]	{'cont': 1, 'disc': [2, 6]}	['spectrum']	0.67	1	0	0	5	10000	5	0	10	10000	10	2500	0.001	50	TRUE	TRUE	FALSE	-1	30	128	0.001	18.119	7.17617	15.5108	{'kldiv_cont_0': 4.696738449937434}	{'kldiv_disc_0': 0.6925625248363401, 'kldiv_disc_1': 1.7868668296552348}	2.55336	0.0547732	0.958666	0.387834	10639.8	0.922788	0.878648	0.470888	128981	1.20875	18.3897	7.2464	15.7129	{'kldiv_cont_0': 4.766853344746125}	{'kldiv_disc_0': 0.692530326354198, 'kldiv_disc_1': 1.7870196776512342}	2.6232	0.0535668
411	jointvae_capacity	MoNA	jointvae_capacity_100-100-3-100-100_04 (25-12-2021_18-52-05)	[[100, 100, 3], [3, 100, 100]]	{'cont': 1, 'disc': [2, 6]}	['spectrum']	0.67	1	0	0	10	10000	5	0	3	10000	10	2500	0.001	50	TRUE	TRUE	FALSE	-1	30	128	0.001	19.6669	11.9566	15.5361	{'kldiv_cont_0': 9.478432361853221}	{'kldiv_disc_0': 0.689263375674714, 'kldiv_disc_1': 1.7889462441101163}	4.06387	0.0669705	0.958894	0.398337	9319.7	0.875122	0.878648	0.470888	128981	1.20875	19.6484	12.1377	15.736	{'kldiv_cont_0': 9.659409327384752}	{'kldiv_disc_0': 0.6893044144679339, 'kldiv_disc_1': 1.7890243132909138}	3.84665	0.0657794
412	jointvae_capacity	MoNA	jointvae_capacity_100-100-3-100-100_04 (25-12-2021_19-10-52)	[[100, 100, 3], [3, 100, 100]]	{'cont': 1, 'disc': [2, 6]}	['spectrum']	0.67	1	0	0	10	10000	5	0	5	10000	10	2500	0.001	50	TRUE	TRUE	FALSE	-1	30	128	0.001	20.9124	12.7778	15.6719	{'kldiv_cont_0': 10.303082948552765}	{'kldiv_disc_0': 0.6931471820453406, 'kldiv_disc_1': 1.7815650115957853}	5.13857	0.101945	0.956546	0.398778	18772	1.07192	0.878648	0.470888	128981	1.20875	20.7359	12.9439	15.878	{'kldiv_cont_0': 10.469800508939302}	{'kldiv_disc_0': 0.6931471824645996, 'kldiv_disc_1': 1.7809893565300183}	4.75021	0.107701
413	jointvae_capacity	MoNA	jointvae_capacity_100-100-3-100-100_04 (25-12-2021_19-29-54)	[[100, 100, 3], [3, 100, 100]]	{'cont': 1, 'disc': [2, 6]}	['spectrum']	0.67	1	0	0	10	10000	5	0	10	10000	10	2500	0.001	50	TRUE	TRUE	FALSE	-1	30	128	0.001	21.5856	12.6042	15.669	{'kldiv_cont_0': 10.126788553012075}	{'kldiv_disc_0': 0.6924714144900144, 'kldiv_disc_1': 1.7849110281062155}	5.8414	0.0752423	0.954491	0.412427	18857.1	1.0435	0.878648	0.470888	128981	1.20875	21.7953	12.8511	15.8818	{'kldiv_cont_0': 10.373949760045761}	{'kldiv_disc_0': 0.6924090691101856, 'kldiv_disc_1': 1.7846980614539905}	5.8355	0.0779955
414	jointvae_capacity	MoNA	jointvae_capacity_100-200-3-200-100_04 (25-12-2021_19-41-53)	[[100, 200, 3], [3, 200, 100]]	{'cont': 1, 'disc': [2, 6]}	['spectrum']	0.67	1	0	0	3	10000	5	0	3	10000	10	2500	0.001	50	TRUE	TRUE	FALSE	-1	30	128	0.001	16.914	5.46759	15.5714	{'kldiv_cont_0': 2.988333318884739}	{'kldiv_disc_0': 0.6916975552283865, 'kldiv_disc_1': 1.7875611488592722}	1.28616	0.0564797	0.960628	0.385833	13572.8	1.04862	0.878648	0.470888	128981	1.20875	16.9588	5.53005	15.771	{'kldiv_cont_0': 3.051421520037529}	{'kldiv_disc_0': 0.69153831860958, 'kldiv_disc_1': 1.787093119743543}	1.12503	0.0627524
415	jointvae_capacity	MoNA	jointvae_capacity_100-200-3-200-100_04 (25-12-2021_20-01-06)	[[100, 200, 3], [3, 200, 100]]	{'cont': 1, 'disc': [2, 6]}	['spectrum']	0.67	1	0	0	3	10000	5	0	5	10000	10	2500	0.001	50	TRUE	TRUE	FALSE	-1	30	128	0.001	16.8876	5.46618	15.5463	{'kldiv_cont_0': 2.9844432461303674}	{'kldiv_disc_0': 0.6931471824645996, 'kldiv_disc_1': 1.7885921479389508}	1.30957	0.0316735	0.961317	0.380287	11565.5	0.987663	0.878648	0.470888	128981	1.20875	17.4107	5.48812	15.7548	{'kldiv_cont_0': 3.006263188826732}	{'kldiv_disc_0': 0.6931471824645996, 'kldiv_disc_1': 1.7887136355424538}	1.62545	0.0304584
416	jointvae_capacity	MoNA	jointvae_capacity_100-200-3-200-100_04 (25-12-2021_20-21-21)	[[100, 200, 3], [3, 200, 100]]	{'cont': 1, 'disc': [2, 6]}	['spectrum']	0.67	1	0	0	3	10000	5	0	10	10000	10	2500	0.001	50	TRUE	TRUE	FALSE	-1	30	128	0.001	16.5683	5.48926	15.498	{'kldiv_cont_0': 3.011824583532103}	{'kldiv_disc_0': 0.6910134103904715, 'kldiv_disc_1': 1.7864249644217989}	0.995595	0.074683	0.961063	0.38347	11332.4	0.97329	0.878648	0.470888	128981	1.20875	16.7311	5.45325	15.7039	{'kldiv_cont_0': 2.97552569095905}	{'kldiv_disc_0': 0.6910876295505426, 'kldiv_disc_1': 1.7866350534634712}	0.955409	0.0718402
417	jointvae_capacity	MoNA	jointvae_capacity_100-200-3-200-100_04 (25-12-2021_20-40-58)	[[100, 200, 3], [3, 200, 100]]	{'cont': 1, 'disc': [2, 6]}	['spectrum']	0.67	1	0	0	5	10000	5	0	3	10000	10	2500	0.001	50	TRUE	TRUE	FALSE	-1	30	128	0.001	17.4	7.36925	15.4538	{'kldiv_cont_0': 4.894493150543356}	{'kldiv_disc_0': 0.6887448319656488, 'kldiv_disc_1': 1.7860104737220308}	1.84463	0.101514	0.965808	0.363511	11927.4	0.878158	0.878648	0.470888	128981	1.20875	17.5187	7.32313	15.6611	{'kldiv_cont_0': 4.8474034040402145}	{'kldiv_disc_0': 0.6901360520949731, 'kldiv_disc_1': 1.785586879803584}	1.76574	0.0918373
418	jointvae_capacity	MoNA	jointvae_capacity_100-200-3-200-100_04 (25-12-2021_20-59-51)	[[100, 200, 3], [3, 200, 100]]	{'cont': 1, 'disc': [2, 6]}	['spectrum']	0.67	1	0	0	5	10000	5	0	5	10000	10	2500	0.001	50	TRUE	TRUE	FALSE	-1	30	128	0.001	17.1893	7.35688	15.4944	{'kldiv_cont_0': 4.87993921037296}	{'kldiv_disc_0': 0.6901896557522826, 'kldiv_disc_1': 1.7867533682658832}	1.61526	0.0796365	0.963984	0.372428	11288.1	0.812395	0.878648	0.470888	128981	1.20875	17.3245	7.37083	15.7103	{'kldiv_cont_0': 4.894583702087402}	{'kldiv_disc_0': 0.6901830251400287, 'kldiv_disc_1': 1.7860620480317335}	1.52761	0.0866164
419	jointvae_capacity	MoNA	jointvae_capacity_100-200-3-200-100_04 (25-12-2021_21-16-30)	[[100, 200, 3], [3, 200, 100]]	{'cont': 1, 'disc': [2, 6]}	['spectrum']	0.67	1	0	0	5	10000	5	0	10	10000	10	2500	0.001	50	TRUE	TRUE	FALSE	-1	30	128	0.001	17.6992	7.68636	15.5022	{'kldiv_cont_0': 5.207633633965764}	{'kldiv_disc_0': 0.6923435296850216, 'kldiv_disc_1': 1.7863862237784955}	2.13517	0.0617691	0.961523	0.376083	10279.9	0.946031	0.878648	0.470888	128981	1.20875	18.0871	7.75689	15.6972	{'kldiv_cont_0': 5.276776069249863}	{'kldiv_disc_0': 0.6927371544715686, 'kldiv_disc_1': 1.7873767400399232}	2.34192	0.047928
420	jointvae_capacity	MoNA	jointvae_capacity_100-200-3-200-100_04 (25-12-2021_21-30-11)	[[100, 200, 3], [3, 200, 100]]	{'cont': 1, 'disc': [2, 6]}	['spectrum']	0.67	1	0	0	10	10000	5	0	3	10000	10	2500	0.001	50	TRUE	TRUE	FALSE	-1	30	128	0.001	19.429	12.2949	15.5357	{'kldiv_cont_0': 9.819232049608846}	{'kldiv_disc_0': 0.6931471782021338, 'kldiv_disc_1': 1.7825614016891784}	3.80123	0.0919809	0.959954	0.388932	11812.6	0.835298	0.878648	0.470888	128981	1.20875	19.4703	12.3237	15.7403	{'kldiv_cont_0': 9.847668892297989}	{'kldiv_disc_0': 0.6931471824645996, 'kldiv_disc_1': 1.7828621711486425}	3.64099	0.0889735
421	jointvae_capacity	MoNA	jointvae_capacity_100-200-3-200-100_04 (25-12-2021_21-49-32)	[[100, 200, 3], [3, 200, 100]]	{'cont': 1, 'disc': [2, 6]}	['spectrum']	0.67	1	0	0	10	10000	5	0	5	10000	10	2500	0.001	50	TRUE	TRUE	FALSE	-1	30	128	0.001	21.2367	11.8959	15.6247	{'kldiv_cont_0': 9.416713987956433}	{'kldiv_disc_0': 0.6931471822549702, 'kldiv_disc_1': 1.7860523618818867}	5.55492	0.0570713	0.956122	0.403312	16630.4	1.07188	0.878648	0.470888	128981	1.20875	20.9049	12.1452	15.8236	{'kldiv_cont_0': 9.664657678359594}	{'kldiv_disc_0': 0.6931471824645996, 'kldiv_disc_1': 1.78740656375885}	5.0378	0.0435294
422	jointvae_capacity	MoNA	jointvae_capacity_100-200-3-200-100_04 (25-12-2021_22-09-34)	[[100, 200, 3], [3, 200, 100]]	{'cont': 1, 'disc': [2, 6]}	['spectrum']	0.67	1	0	0	10	10000	5	0	10	10000	10	2500	0.001	50	TRUE	TRUE	FALSE	-1	30	128	0.001	19.6869	12.232	15.6219	{'kldiv_cont_0': 9.753243142806632}	{'kldiv_disc_0': 0.6931471823947232, 'kldiv_disc_1': 1.785646474654901}	4.00387	0.0611302	0.956824	0.406823	13737.3	1.00606	0.878648	0.470888	128981	1.20875	19.9177	12.3903	15.839	{'kldiv_cont_0': 9.911753263228979}	{'kldiv_disc_0': 0.6931471824645996, 'kldiv_disc_1': 1.7853596821809425}	4.0148	0.0639981
423	jointvae_capacity	MoNA	jointvae_capacity_100-400-3-400-100_04 (25-12-2021_22-29-44)	[[100, 400, 3], [3, 400, 100]]	{'cont': 1, 'disc': [2, 6]}	['spectrum']	0.67	1	0	0	3	10000	5	0	3	10000	10	2500	0.001	50	TRUE	TRUE	FALSE	-1	30	128	0.001	16.5861	5.51759	15.4788	{'kldiv_cont_0': 3.037558323613085}	{'kldiv_disc_0': 0.6912482215958491, 'kldiv_disc_1': 1.7887789989272427}	1.05852	0.0487945	0.963944	0.366258	9814.1	1.04607	0.878648	0.470888	128981	1.20875	16.6779	5.52116	15.6891	{'kldiv_cont_0': 3.0412096427037167}	{'kldiv_disc_0': 0.6913788547882667, 'kldiv_disc_1': 1.7885668858503685}	0.939124	0.0496096
424	jointvae_capacity	MoNA	jointvae_capacity_100-400-3-400-100_04 (25-12-2021_22-45-03)	[[100, 400, 3], [3, 400, 100]]	{'cont': 1, 'disc': [2, 6]}	['spectrum']	0.67	1	0	0	3	10000	5	0	5	10000	10	2500	0.001	50	TRUE	TRUE	FALSE	-1	30	128	0.001	16.7947	5.31006	15.483	{'kldiv_cont_0': 2.831095588165319}	{'kldiv_disc_0': 0.6929459815707324, 'kldiv_disc_1': 1.7860194349624348}	1.25231	0.0594126	0.963111	0.372268	11479	1.06898	0.878648	0.470888	128981	1.20875	17.0991	5.34532	15.6852	{'kldiv_cont_0': 2.8658174123519506}	{'kldiv_disc_0': 0.6929528147746356, 'kldiv_disc_1': 1.7865523527830074}	1.35987	0.0540151
425	jointvae_capacity	MoNA	jointvae_capacity_100-400-3-400-100_04 (25-12-2021_23-03-34)	[[100, 400, 3], [3, 400, 100]]	{'cont': 1, 'disc': [2, 6]}	['spectrum']	0.67	1	0	0	3	10000	5	0	10	10000	10	2500	0.001	50	TRUE	TRUE	FALSE	-1	30	128	0.001	16.8179	5.55269	15.5024	{'kldiv_cont_0': 3.0735026059927724}	{'kldiv_disc_0': 0.691051587130512, 'kldiv_disc_1': 1.7881391114115295}	1.25835	0.0571597	0.959349	0.38938	10585.9	1.04006	0.878648	0.470888	128981	1.20875	17.3781	5.48648	15.7208	{'kldiv_cont_0': 3.0078284740448}	{'kldiv_disc_0': 0.6914474184696491, 'kldiv_disc_1': 1.787203535055503}	1.59468	0.0625572
426	jointvae_capacity	MoNA	jointvae_capacity_100-400-3-400-100_04 (25-12-2021_23-23-30)	[[100, 400, 3], [3, 400, 100]]	{'cont': 1, 'disc': [2, 6]}	['spectrum']	0.67	1	0	0	5	10000	5	0	3	10000	10	2500	0.001	50	TRUE	TRUE	FALSE	-1	30	128	0.001	17.3163	7.29111	15.4286	{'kldiv_cont_0': 4.817042342942877}	{'kldiv_disc_0': 0.6903850652128982, 'kldiv_disc_1': 1.7836812599043494}	1.77923	0.108403	0.965337	0.357541	9906.64	0.709226	0.878648	0.470888	128981	1.20875	17.783	7.24584	15.6416	{'kldiv_cont_0': 4.772592251117413}	{'kldiv_disc_0': 0.6905894630994552, 'kldiv_disc_1': 1.7826567735427465}	2.02477	0.116604
427	jointvae_capacity	MoNA	jointvae_capacity_100-400-3-400-100_04 (25-12-2021_23-42-23)	[[100, 400, 3], [3, 400, 100]]	{'cont': 1, 'disc': [2, 6]}	['spectrum']	0.67	1	0	0	5	10000	5	0	5	10000	10	2500	0.001	50	TRUE	TRUE	FALSE	-1	30	128	0.001	17.6314	7.43998	15.4709	{'kldiv_cont_0': 4.960882618726348}	{'kldiv_disc_0': 0.6899561792577138, 'kldiv_disc_1': 1.7891421934364828}	2.10239	0.058083	0.963865	0.371348	9077.54	0.99009	0.878648	0.470888	128981	1.20875	17.7235	7.52813	15.6737	{'kldiv_cont_0': 5.047884861628215}	{'kldiv_disc_0': 0.6908810077569424, 'kldiv_disc_1': 1.7893641484089386}	2.00317	0.0466151
428	jointvae_capacity	MoNA	jointvae_capacity_100-400-3-400-100_04 (25-12-2021_23-59-24)	[[100, 400, 3], [3, 400, 100]]	{'cont': 1, 'disc': [2, 6]}	['spectrum']	0.67	1	0	0	5	10000	5	0	10	10000	10	2500	0.001	50	TRUE	TRUE	FALSE	-1	30	128	0.001	17.6744	7.26165	15.4857	{'kldiv_cont_0': 4.780534560068271}	{'kldiv_disc_0': 0.6928235342046999, 'kldiv_disc_1': 1.7882912594995353}	2.15075	0.0379188	0.963404	0.37018	11871.3	0.966161	0.878648	0.470888	128981	1.20875	17.9522	7.32541	15.6923	{'kldiv_cont_0': 4.844989862197485}	{'kldiv_disc_0': 0.692420788300343, 'kldiv_disc_1': 1.788001332527552}	2.21499	0.0448456
429	jointvae_capacity	MoNA	jointvae_capacity_100-400-3-400-100_04 (26-12-2021_00-14-13)	[[100, 400, 3], [3, 400, 100]]	{'cont': 1, 'disc': [2, 6]}	['spectrum']	0.67	1	0	0	10	10000	5	0	3	10000	10	2500	0.001	50	TRUE	TRUE	FALSE	-1	30	128	0.001	19.6452	12.348	15.4717	{'kldiv_cont_0': 9.870720827565522}	{'kldiv_disc_0': 0.6900844007975052, 'kldiv_disc_1': 1.787154945231546}	4.0969	0.0766733	0.961179	0.382619	7919.26	0.712475	0.878648	0.470888	128981	1.20875	20.2348	12.2874	15.6733	{'kldiv_cont_0': 9.810080626072027}	{'kldiv_disc_0': 0.689709253800221, 'kldiv_disc_1': 1.7875956358053746}	4.48553	0.0760179
430	jointvae_capacity	MoNA	jointvae_capacity_100-400-3-400-100_04 (26-12-2021_00-30-47)	[[100, 400, 3], [3, 400, 100]]	{'cont': 1, 'disc': [2, 6]}	['spectrum']	0.67	1	0	0	10	10000	5	0	5	10000	10	2500	0.001	50	TRUE	TRUE	FALSE	-1	30	128	0.001	21.8401	13.2657	15.5164	{'kldiv_cont_0': 10.788641013405947}	{'kldiv_disc_0': 0.6923860713297988, 'kldiv_disc_1': 1.7847098696273769}	6.24557	0.0781073	0.961701	0.378815	15802.6	1.04085	0.878648	0.470888	128981	1.20875	22.998	13.5663	15.7217	{'kldiv_cont_0': 11.088531518593813}	{'kldiv_disc_0': 0.6917098286824349, 'kldiv_disc_1': 1.7860367114727314}	7.20468	0.0716014
431	jointvae_capacity	MoNA	jointvae_capacity_100-400-3-400-100_04 (26-12-2021_00-49-56)	[[100, 400, 3], [3, 400, 100]]	{'cont': 1, 'disc': [2, 6]}	['spectrum']	0.67	1	0	0	10	10000	5	0	10	10000	10	2500	0.001	50	TRUE	TRUE	FALSE	-1	30	128	0.001	21.0869	12.4879	15.5573	{'kldiv_cont_0': 10.007822362647106}	{'kldiv_disc_0': 0.6900736412856671, 'kldiv_disc_1': 1.7899560137342876}	5.48079	0.0487702	0.958954	0.39313	12654.4	1.03261	0.878648	0.470888	128981	1.20875	22.5916	12.5536	15.7633	{'kldiv_cont_0': 10.073388221936348}	{'kldiv_disc_0': 0.6902337074279785, 'kldiv_disc_1': 1.7899358028020613}	6.78091	0.0473717
432	jointvae_capacity	MoNA	jointvae_capacity_100-800-3-800-100_04 (26-12-2021_01-07-54)	[[100, 800, 3], [3, 800, 100]]	{'cont': 1, 'disc': [2, 6]}	['spectrum']	0.67	1	0	0	3	10000	5	0	3	10000	10	2500	0.001	50	TRUE	TRUE	FALSE	-1	30	128	0.001	17.0177	5.25835	15.5186	{'kldiv_cont_0': 2.781883889876944}	{'kldiv_disc_0': 0.6914227884371982, 'kldiv_disc_1': 1.7850424277684613}	1.41471	0.0844146	0.9629	0.381208	13300.1	0.894489	0.878648	0.470888	128981	1.20875	17.0255	5.30957	15.7204	{'kldiv_cont_0': 2.8334226486010428}	{'kldiv_disc_0': 0.6911115417113671, 'kldiv_disc_1': 1.7850330915206518}	1.21742	0.0876204
433	jointvae_capacity	MoNA	jointvae_capacity_100-800-3-800-100_04 (26-12-2021_01-25-44)	[[100, 800, 3], [3, 800, 100]]	{'cont': 1, 'disc': [2, 6]}	['spectrum']	0.67	1	0	0	3	10000	5	0	5	10000	10	2500	0.001	50	TRUE	TRUE	FALSE	-1	30	128	0.001	16.6146	5.47836	15.511	{'kldiv_cont_0': 2.9988782503680356}	{'kldiv_disc_0': 0.691227538923865, 'kldiv_disc_1': 1.788255332363169}	1.04933	0.054238	0.961125	0.381146	9782	1.06184	0.878648	0.470888	128981	1.20875	16.8849	5.49102	15.7227	{'kldiv_cont_0': 3.0125910685612607}	{'kldiv_disc_0': 0.6908477376668881, 'kldiv_disc_1': 1.7875820123232329}	1.09746	0.0647691
434	jointvae_capacity	MoNA	jointvae_capacity_100-800-3-800-100_04 (26-12-2021_01-43-57)	[[100, 800, 3], [3, 800, 100]]	{'cont': 1, 'disc': [2, 6]}	['spectrum']	0.67	1	0	0	3	10000	5	0	10	10000	10	2500	0.001	50	TRUE	TRUE	FALSE	-1	30	128	0.001	16.8798	5.61934	15.5149	{'kldiv_cont_0': 3.1371061670542604}	{'kldiv_disc_0': 0.6923688342674675, 'kldiv_disc_1': 1.7898614898516174}	1.33823	0.0267635	0.959492	0.38997	9482.95	1.01262	0.878648	0.470888	128981	1.20875	17.0207	5.64145	15.7151	{'kldiv_cont_0': 3.159742294213711}	{'kldiv_disc_0': 0.6924535509867545, 'kldiv_disc_1': 1.7892579573851366}	1.2736	0.0319518
435	jointvae_capacity	MoNA	jointvae_capacity_100-800-3-800-100_04 (26-12-2021_02-01-01)	[[100, 800, 3], [3, 800, 100]]	{'cont': 1, 'disc': [2, 6]}	['spectrum']	0.67	1	0	0	5	10000	5	0	3	10000	10	2500	0.001	50	TRUE	TRUE	FALSE	-1	30	128	0.001	17.4601	7.4493	15.4574	{'kldiv_cont_0': 4.973260401281913}	{'kldiv_disc_0': 0.689505667996714, 'kldiv_disc_1': 1.7865385158120677}	1.91405	0.0886249	0.964633	0.366818	8020.39	0.786681	0.878648	0.470888	128981	1.20875	17.7286	7.38454	15.6684	{'kldiv_cont_0': 4.907473331842667}	{'kldiv_disc_0': 0.6896263085878812, 'kldiv_disc_1': 1.787437686553368}	1.98173	0.0784269
436	jointvae_capacity	MoNA	jointvae_capacity_100-800-3-800-100_04 (26-12-2021_02-19-04)	[[100, 800, 3], [3, 800, 100]]	{'cont': 1, 'disc': [2, 6]}	['spectrum']	0.67	1	0	0	5	10000	5	0	5	10000	10	2500	0.001	50	TRUE	TRUE	FALSE	-1	30	128	0.001	17.7265	7.37569	15.4725	{'kldiv_cont_0': 4.897090388350581}	{'kldiv_disc_0': 0.6924754460140242, 'kldiv_disc_1': 1.7861261651496396}	2.19096	0.0630506	0.965348	0.359534	11704.9	1.07503	0.878648	0.470888	128981	1.20875	17.9733	7.4531	15.6805	{'kldiv_cont_0': 4.9738802665319195}	{'kldiv_disc_0': 0.6922925680111616, 'kldiv_disc_1': 1.7869261014155853}	2.2359	0.0568799
437	jointvae_capacity	MoNA	jointvae_capacity_100-800-3-800-100_04 (26-12-2021_02-37-10)	[[100, 800, 3], [3, 800, 100]]	{'cont': 1, 'disc': [2, 6]}	['spectrum']	0.67	1	0	0	5	10000	5	0	10	10000	10	2500	0.001	50	TRUE	TRUE	FALSE	-1	30	128	0.001	17.3986	7.45566	15.4969	{'kldiv_cont_0': 4.975276180895664}	{'kldiv_disc_0': 0.6910875446631509, 'kldiv_disc_1': 1.7892980515467742}	1.8565	0.0452108	0.964536	0.363404	12712.6	0.967889	0.878648	0.470888	128981	1.20875	17.5219	7.52307	15.6946	{'kldiv_cont_0': 5.044662634531657}	{'kldiv_disc_0': 0.6902245925023005, 'kldiv_disc_1': 1.7881806936019506}	1.7623	0.0650138
438	jointvae_capacity	MoNA	jointvae_capacity_100-800-3-800-100_04 (26-12-2021_02-54-04)	[[100, 800, 3], [3, 800, 100]]	{'cont': 1, 'disc': [2, 6]}	['spectrum']	0.67	1	0	0	10	10000	5	0	3	10000	10	2500	0.001	50	TRUE	TRUE	FALSE	-1	30	128	0.001	20.5348	11.8027	15.5479	{'kldiv_cont_0': 9.32475245655771}	{'kldiv_disc_0': 0.6909074583478438, 'kldiv_disc_1': 1.787029859469057}	4.91713	0.0696936	0.960906	0.385756	15715.7	0.858599	0.878648	0.470888	128981	1.20875	21.426	11.7009	15.7501	{'kldiv_cont_0': 9.223065437414707}	{'kldiv_disc_0': 0.6904299335602002, 'kldiv_disc_1': 1.7873897797022111}	5.60498	0.0708696
439	jointvae_capacity	MoNA	jointvae_capacity_100-800-3-800-100_04 (26-12-2021_03-09-52)	[[100, 800, 3], [3, 800, 100]]	{'cont': 1, 'disc': [2, 6]}	['spectrum']	0.67	1	0	0	10	10000	5	0	5	10000	10	2500	0.001	50	TRUE	TRUE	FALSE	-1	30	128	0.001	20.3126	12.585	15.476	{'kldiv_cont_0': 10.107794226124307}	{'kldiv_disc_0': 0.6903573800083621, 'kldiv_disc_1': 1.786814760910249}	4.75922	0.0773453	0.96211	0.36882	10762.3	0.97461	0.878648	0.470888	128981	1.20875	20.3508	12.8837	15.684	{'kldiv_cont_0': 10.405545772650303}	{'kldiv_disc_0': 0.6908890650822566, 'kldiv_disc_1': 1.7872867217430701}	4.59954	0.0673089
440	jointvae_capacity	MoNA	jointvae_capacity_100-800-3-800-100_04 (26-12-2021_03-28-30)	[[100, 800, 3], [3, 800, 100]]	{'cont': 1, 'disc': [2, 6]}	['spectrum']	0.67	1	0	0	10	10000	5	0	10	10000	10	2500	0.001	50	TRUE	TRUE	FALSE	-1	30	128	0.001	19.8205	12.0303	15.5594	{'kldiv_cont_0': 9.550309265065165}	{'kldiv_disc_0': 0.6902633293991491, 'kldiv_disc_1': 1.7897055054046345}	4.21165	0.0493784	0.963731	0.374909	14397.2	1.07132	0.878648	0.470888	128981	1.20875	21.037	11.9071	15.7764	{'kldiv_cont_0': 9.428554681631235}	{'kldiv_disc_0': 0.6896489094465207, 'kldiv_disc_1': 1.7889344355998895}	5.19733	0.0632333
441	jointvae_capacity	MoNA	jointvae_capacity_100-1600-3-1600-100_04 (26-12-2021_03-46-12)	[[100, 1600, 3], [3, 1600, 100]]	{'cont': 1, 'disc': [2, 6]}	['spectrum']	0.67	1	0	0	3	10000	5	0	3	10000	10	2500	0.001	50	TRUE	TRUE	FALSE	-1	30	128	0.001	16.5646	5.40659	15.4873	{'kldiv_cont_0': 2.928300995340381}	{'kldiv_disc_0': 0.6903118392646942, 'kldiv_disc_1': 1.7879746343158753}	1.01107	0.066202	0.963139	0.373387	12255.7	0.999218	0.878648	0.470888	128981	1.20875	16.8941	5.42169	15.6931	{'kldiv_cont_0': 2.9441830133780456}	{'kldiv_disc_0': 0.6900381094370133, 'kldiv_disc_1': 1.787469200598888}	1.12697	0.0739936
442	jointvae_capacity	MoNA	jointvae_capacity_100-1600-3-1600-100_04 (26-12-2021_04-03-59)	[[100, 1600, 3], [3, 1600, 100]]	{'cont': 1, 'disc': [2, 6]}	['spectrum']	0.67	1	0	0	3	10000	5	0	5	10000	10	2500	0.001	50	TRUE	TRUE	FALSE	-1	30	128	0.001	17.1874	5.70108	15.5389	{'kldiv_cont_0': 3.219544726826801}	{'kldiv_disc_0': 0.6915838325708441, 'kldiv_disc_1': 1.7899512643691105}	1.61478	0.0337158	0.959414	0.388374	11628	1.03052	0.878648	0.470888	128981	1.20875	17.6135	5.69698	15.752	{'kldiv_cont_0': 3.2162476839163365}	{'kldiv_disc_0': 0.6905520940438296, 'kldiv_disc_1': 1.7901788613735101}	1.81973	0.0417569
443	jointvae_capacity	MoNA	jointvae_capacity_100-1600-3-1600-100_04 (26-12-2021_04-25-08)	[[100, 1600, 3], [3, 1600, 100]]	{'cont': 1, 'disc': [2, 6]}	['spectrum']	0.67	1	0	0	3	10000	5	0	10	10000	10	2500	0.001	50	TRUE	TRUE	FALSE	-1	30	128	0.001	16.7736	5.47389	15.469	{'kldiv_cont_0': 2.9958785013464944}	{'kldiv_disc_0': 0.6899724464343833, 'kldiv_disc_1': 1.7880373476258755}	1.23566	0.0689688	0.961023	0.379942	9202.78	1.0374	0.878648	0.470888	128981	1.20875	16.9462	5.50335	15.6795	{'kldiv_cont_0': 3.0260320810171275}	{'kldiv_disc_0': 0.689779445146903, 'kldiv_disc_1': 1.78753604950049}	1.19075	0.0759119
444	jointvae_capacity	MoNA	jointvae_capacity_100-1600-3-1600-100_04 (26-12-2021_04-39-17)	[[100, 1600, 3], [3, 1600, 100]]	{'cont': 1, 'disc': [2, 6]}	['spectrum']	0.67	1	0	0	5	10000	5	0	3	10000	10	2500	0.001	50	TRUE	TRUE	FALSE	-1	30	128	0.001	17.7338	7.13012	15.4566	{'kldiv_cont_0': 4.651278271904305}	{'kldiv_disc_0': 0.6915197719023907, 'kldiv_disc_1': 1.7873255509145094}	2.21664	0.0606135	0.962293	0.380872	8321.43	0.767005	0.878648	0.470888	128981	1.20875	17.9182	7.19876	15.6663	{'kldiv_cont_0': 4.719749744121845}	{'kldiv_disc_0': 0.6916785622254397, 'kldiv_disc_1': 1.7873359276698186}	2.193	0.0589219
445	jointvae_capacity	MoNA	jointvae_capacity_100-1600-3-1600-100_04 (26-12-2021_04-58-46)	[[100, 1600, 3], [3, 1600, 100]]	{'cont': 1, 'disc': [2, 6]}	['spectrum']	0.67	1	0	0	5	10000	5	0	5	10000	10	2500	0.001	50	TRUE	TRUE	FALSE	-1	30	128	0.001	17.7659	7.42277	15.4653	{'kldiv_cont_0': 4.944114668847249}	{'kldiv_disc_0': 0.6907292472379848, 'kldiv_disc_1': 1.787928064990295}	2.23812	0.0624936	0.962775	0.373526	10625.5	1.03457	0.878648	0.470888	128981	1.20875	17.6564	7.47621	15.6683	{'kldiv_cont_0': 4.996535704686091}	{'kldiv_disc_0': 0.6909191241631141, 'kldiv_disc_1': 1.7887587394469824}	1.93575	0.0522879
446	jointvae_capacity	MoNA	jointvae_capacity_100-1600-3-1600-100_04 (26-12-2021_05-19-05)	[[100, 1600, 3], [3, 1600, 100]]	{'cont': 1, 'disc': [2, 6]}	['spectrum']	0.67	1	0	0	5	10000	5	0	10	10000	10	2500	0.001	50	TRUE	TRUE	FALSE	-1	30	128	0.001	17.3757	7.56144	15.5002	{'kldiv_cont_0': 5.081113278097173}	{'kldiv_disc_0': 0.692968916501697, 'kldiv_disc_1': 1.7873585465924262}	1.82969	0.0457921	0.962842	0.374472	10037.8	1.06212	0.878648	0.470888	128981	1.20875	17.4442	7.53906	15.7107	{'kldiv_cont_0': 5.05874053025857}	{'kldiv_disc_0': 0.6930507482626499, 'kldiv_disc_1': 1.7872707018485436}	1.68763	0.045852
447	jointvae_capacity	MoNA	jointvae_capacity_100-1600-3-1600-100_04 (26-12-2021_05-38-30)	[[100, 1600, 3], [3, 1600, 100]]	{'cont': 1, 'disc': [2, 6]}	['spectrum']	0.67	1	0	0	10	10000	5	0	3	10000	10	2500	0.001	50	TRUE	TRUE	FALSE	-1	30	128	0.001	20.1739	13.1421	15.4831	{'kldiv_cont_0': 10.661435782420257}	{'kldiv_disc_0': 0.6924746141344273, 'kldiv_disc_1': 1.7882206630035973}	4.64872	0.042114	0.959229	0.393095	7210.08	0.706516	0.878648	0.470888	128981	1.20875	20.5594	13.2655	15.6905	{'kldiv_cont_0': 10.78419416378706}	{'kldiv_disc_0': 0.6926329991756341, 'kldiv_disc_1': 1.7886417370576124}	4.83257	0.0363195
448	jointvae_capacity	MoNA	jointvae_capacity_100-1600-3-1600-100_04 (26-12-2021_05-57-09)	[[100, 1600, 3], [3, 1600, 100]]	{'cont': 1, 'disc': [2, 6]}	['spectrum']	0.67	1	0	0	10	10000	5	0	5	10000	10	2500	0.001	50	TRUE	TRUE	FALSE	-1	30	128	0.001	20.4277	11.991	15.4687	{'kldiv_cont_0': 9.510017500672783}	{'kldiv_disc_0': 0.6926581499025942, 'kldiv_disc_1': 1.7883239843361822}	4.91969	0.0392454	0.965263	0.365188	11598.1	0.961746	0.878648	0.470888	128981	1.20875	21.7262	11.8786	15.6808	{'kldiv_cont_0': 9.397341752663637}	{'kldiv_disc_0': 0.6928397936698718, 'kldiv_disc_1': 1.7884268363316853}	6.009	0.0364005
449	jointvae_capacity	MoNA	jointvae_capacity_100-1600-3-1600-100_04 (26-12-2021_06-16-01)	[[100, 1600, 3], [3, 1600, 100]]	{'cont': 1, 'disc': [2, 6]}	['spectrum']	0.67	1	0	0	10	10000	5	0	10	10000	10	2500	0.001	50	TRUE	TRUE	FALSE	-1	30	128	0.001	20.1174	12.6044	15.4745	{'kldiv_cont_0': 10.126245961519087}	{'kldiv_disc_0': 0.6902622217869283, 'kldiv_disc_1': 1.7878692410056505}	4.57522	0.0677521	0.962353	0.371105	12310.1	1.02723	0.878648	0.470888	128981	1.20875	20.0864	12.5894	15.6755	{'kldiv_cont_0': 10.110379903744429}	{'kldiv_disc_0': 0.6897644507579315, 'kldiv_disc_1': 1.7892129879731398}	4.35159	0.0592923
450	jointvae_capacity	MoNA	jointvae_capacity_100-1600-100-3-100-1600-100_04 (26-12-2021_06-37-10)	[[100, 1600, 100, 3], [3, 100, 1600, 100]]	{'cont': 1, 'disc': [2, 6]}	['spectrum']	0.67	1	0	0	3	10000	5	0	3	10000	10	2500	0.001	50	TRUE	TRUE	FALSE	-1	30	128	0.001	16.5739	5.48578	15.4175	{'kldiv_cont_0': 3.006856567275482}	{'kldiv_disc_0': 0.691322343360637, 'kldiv_disc_1': 1.7875982889117277}	1.09648	0.0598604	0.964797	0.364584	9325.27	0.797593	0.878648	0.470888	128981	1.20875	16.904	5.51269	15.6209	{'kldiv_cont_0': 3.0337402331523404}	{'kldiv_disc_0': 0.6912210874068432, 'kldiv_disc_1': 1.7877253385690541}	1.22348	0.0596023
451	jointvae_capacity	MoNA	jointvae_capacity_100-1600-100-3-100-1600-100_04 (26-12-2021_06-59-23)	[[100, 1600, 100, 3], [3, 100, 1600, 100]]	{'cont': 1, 'disc': [2, 6]}	['spectrum']	0.67	1	0	0	3	10000	5	0	5	10000	10	2500	0.001	50	TRUE	TRUE	FALSE	-1	30	128	0.001	16.5302	5.41583	15.4873	{'kldiv_cont_0': 2.9346364634537334}	{'kldiv_disc_0': 0.6902338175533246, 'kldiv_disc_1': 1.7909605306030578}	1.00577	0.0371233	0.96222	0.378275	10040.3	0.923509	0.878648	0.470888	128981	1.20875	16.7365	5.43024	15.6987	{'kldiv_cont_0': 2.9482285670745068}	{'kldiv_disc_0': 0.6912433291092898, 'kldiv_disc_1': 1.7907709494615212}	1.00888	0.0289239
452	jointvae_capacity	MoNA	jointvae_capacity_100-1600-100-3-100-1600-100_04 (26-12-2021_07-21-14)	[[100, 1600, 100, 3], [3, 100, 1600, 100]]	{'cont': 1, 'disc': [2, 6]}	['spectrum']	0.67	1	0	0	3	10000	5	0	10	10000	10	2500	0.001	50	TRUE	TRUE	FALSE	-1	30	128	0.001	16.7357	5.37821	15.479	{'kldiv_cont_0': 2.8984517645863828}	{'kldiv_disc_0': 0.6895611189035011, 'kldiv_disc_1': 1.7901993520374455}	1.20521	0.051462	0.963578	0.370073	12361.8	1.01665	0.878648	0.470888	128981	1.20875	16.9013	5.39231	15.6842	{'kldiv_cont_0': 2.9123628628559604}	{'kldiv_disc_0': 0.6895677966949267, 'kldiv_disc_1': 1.7903825044631958}	1.1675	0.0495637
453	jointvae_capacity	MoNA	jointvae_capacity_100-1600-100-3-100-1600-100_04 (26-12-2021_07-35-04)	[[100, 1600, 100, 3], [3, 100, 1600, 100]]	{'cont': 1, 'disc': [2, 6]}	['spectrum']	0.67	1	0	0	5	10000	5	0	3	10000	10	2500	0.001	50	TRUE	TRUE	FALSE	-1	30	128	0.001	17.3528	7.41475	15.4202	{'kldiv_cont_0': 4.935300916468273}	{'kldiv_disc_0': 0.6931471823947232, 'kldiv_disc_1': 1.7862999899026797}	1.87793	0.0545951	0.964176	0.367696	8881.6	0.7458	0.878648	0.470888	128981	1.20875	17.351	7.50607	15.6223	{'kldiv_cont_0': 5.026856801448724}	{'kldiv_disc_0': 0.6931471824645996, 'kldiv_disc_1': 1.7860679718164296}	1.67176	0.0569152
454	jointvae_capacity	MoNA	jointvae_capacity_100-1600-100-3-100-1600-100_04 (26-12-2021_07-55-19)	[[100, 1600, 100, 3], [3, 100, 1600, 100]]	{'cont': 1, 'disc': [2, 6]}	['spectrum']	0.67	1	0	0	5	10000	5	0	5	10000	10	2500	0.001	50	TRUE	TRUE	FALSE	-1	30	128	0.001	17.8429	7.21318	15.4765	{'kldiv_cont_0': 4.733923019306322}	{'kldiv_disc_0': 0.6910662841126061, 'kldiv_disc_1': 1.7881878663339201}	2.30984	0.0565252	0.96273	0.374456	10803.5	0.889087	0.878648	0.470888	128981	1.20875	17.5285	7.2141	15.6769	{'kldiv_cont_0': 4.734640451577993}	{'kldiv_disc_0': 0.6912708450586368, 'kldiv_disc_1': 1.7881930944247124}	1.79718	0.0544272
455	jointvae_capacity	MoNA	jointvae_capacity_100-1600-100-3-100-1600-100_04 (26-12-2021_08-16-00)	[[100, 1600, 100, 3], [3, 100, 1600, 100]]	{'cont': 1, 'disc': [2, 6]}	['spectrum']	0.67	1	0	0	5	10000	5	0	10	10000	10	2500	0.001	50	TRUE	TRUE	FALSE	-1	30	128	0.001	17.9697	7.70929	15.5015	{'kldiv_cont_0': 5.228934900142942}	{'kldiv_disc_0': 0.6913219045362886, 'kldiv_disc_1': 1.789035555066984}	2.42275	0.0454921	0.961618	0.381594	12089	0.815194	0.878648	0.470888	128981	1.20875	18.1696	7.83952	15.7072	{'kldiv_cont_0': 5.359025612855569}	{'kldiv_disc_0': 0.6921343069810134, 'kldiv_disc_1': 1.788355127359048}	2.41825	0.0441723
456	jointvae_capacity	MoNA	jointvae_capacity_100-1600-100-3-100-1600-100_04 (26-12-2021_08-35-19)	[[100, 1600, 100, 3], [3, 100, 1600, 100]]	{'cont': 1, 'disc': [2, 6]}	['spectrum']	0.67	1	0	0	10	10000	5	0	3	10000	10	2500	0.001	50	TRUE	TRUE	FALSE	-1	30	128	0.001	20.8596	12.2857	15.4931	{'kldiv_cont_0': 9.80639627921763}	{'kldiv_disc_0': 0.6911353883961301, 'kldiv_disc_1': 1.7881825741681796}	5.31069	0.0558871	0.962464	0.375975	11573.1	0.842934	0.878648	0.470888	128981	1.20875	21.341	12.312	15.7108	{'kldiv_cont_0': 9.833153529044909}	{'kldiv_disc_0': 0.6911312280557095, 'kldiv_disc_1': 1.7877490092546513}	5.56994	0.0602643
457	jointvae_capacity	MoNA	jointvae_capacity_100-1600-100-3-100-1600-100_04 (26-12-2021_08-50-08)	[[100, 1600, 100, 3], [3, 100, 1600, 100]]	{'cont': 1, 'disc': [2, 6]}	['spectrum']	0.67	1	0	0	10	10000	5	0	5	10000	10	2500	0.001	50	TRUE	TRUE	FALSE	-1	30	128	0.001	20.2602	12.4788	15.5306	{'kldiv_cont_0': 10.000635216412203}	{'kldiv_disc_0': 0.6899937298345398, 'kldiv_disc_1': 1.7881929740257307}	4.66245	0.0671997	0.958488	0.394831	14167.8	0.906065	0.878648	0.470888	128981	1.20875	20.2435	12.4986	15.7403	{'kldiv_cont_0': 10.019827182476337}	{'kldiv_disc_0': 0.6898814393923833, 'kldiv_disc_1': 1.7888547487747974}	4.44147	0.0617048
458	jointvae_capacity	MoNA	jointvae_capacity_100-1600-100-3-100-1600-100_04 (26-12-2021_09-07-24)	[[100, 1600, 100, 3], [3, 100, 1600, 100]]	{'cont': 1, 'disc': [2, 6]}	['spectrum']	0.67	1	0	0	10	10000	5	0	10	10000	10	2500	0.001	50	TRUE	TRUE	FALSE	-1	30	128	0.001	21.126	12.6927	15.6826	{'kldiv_cont_0': 10.216527273618603}	{'kldiv_disc_0': 0.6910429609478708, 'kldiv_disc_1': 1.7850946733009634}	5.35568	0.0876904	0.955019	0.418325	14177.7	0.913661	0.878648	0.470888	128981	1.20875	21.3361	12.9968	15.8769	{'kldiv_cont_0': 10.521159416589981}	{'kldiv_disc_0': 0.6909808730467771, 'kldiv_disc_1': 1.7846673207405286}	5.36657	0.0925848
459	jointvae_capacity	MoNA	jointvae_capacity_100-800-100-3-100-800-100_04 (26-12-2021_09-27-42)	[[100, 800, 100, 3], [3, 100, 800, 100]]	{'cont': 1, 'disc': [2, 6]}	['spectrum']	0.67	1	0	0	3	10000	5	0	3	10000	10	2500	0.001	50	TRUE	TRUE	FALSE	-1	30	128	0.001	16.9172	5.38934	15.4545	{'kldiv_cont_0': 2.910946496066846}	{'kldiv_disc_0': 0.6899955332069576, 'kldiv_disc_1': 1.7884014086035742}	1.39764	0.0650973	0.963648	0.367158	11362.8	0.871034	0.878648	0.470888	128981	1.20875	17.213	5.3803	15.6649	{'kldiv_cont_0': 2.901182303061852}	{'kldiv_disc_0': 0.6900590245540326, 'kldiv_disc_1': 1.7890562827770526}	1.49012	0.0579136
460	jointvae_capacity	MoNA	jointvae_capacity_100-800-100-3-100-800-100_04 (26-12-2021_09-48-24)	[[100, 800, 100, 3], [3, 100, 800, 100]]	{'cont': 1, 'disc': [2, 6]}	['spectrum']	0.67	1	0	0	3	10000	5	0	5	10000	10	2500	0.001	50	TRUE	TRUE	FALSE	-1	30	128	0.001	16.9107	5.25303	15.4047	{'kldiv_cont_0': 2.7753188554175714}	{'kldiv_disc_0': 0.6928328734769073, 'kldiv_disc_1': 1.7848814608483354}	1.43408	0.0719234	0.965263	0.366079	9439.75	0.984747	0.878648	0.470888	128981	1.20875	17.0977	5.25134	15.6118	{'kldiv_cont_0': 2.7727569127694154}	{'kldiv_disc_0': 0.6925866359319443, 'kldiv_disc_1': 1.7859968191538103}	1.42269	0.0632323
461	jointvae_capacity	MoNA	jointvae_capacity_100-800-100-3-100-800-100_04 (26-12-2021_10-03-02)	[[100, 800, 100, 3], [3, 100, 800, 100]]	{'cont': 1, 'disc': [2, 6]}	['spectrum']	0.67	1	0	0	3	10000	5	0	10	10000	10	2500	0.001	50	TRUE	TRUE	FALSE	-1	30	128	0.001	16.6967	5.5433	15.5064	{'kldiv_cont_0': 3.0608062176743536}	{'kldiv_disc_0': 0.6930211588198806, 'kldiv_disc_1': 1.78947671524665}	1.16613	0.024088	0.961764	0.379188	11968.6	0.87565	0.878648	0.470888	128981	1.20875	16.8832	5.53991	15.7147	{'kldiv_cont_0': 3.0571732276525254}	{'kldiv_disc_0': 0.6929833583342724, 'kldiv_disc_1': 1.789750181711637}	1.14673	0.0217314
462	jointvae_capacity	MoNA	jointvae_capacity_100-800-100-3-100-800-100_04 (26-12-2021_10-17-40)	[[100, 800, 100, 3], [3, 100, 800, 100]]	{'cont': 1, 'disc': [2, 6]}	['spectrum']	0.67	1	0	0	5	10000	5	0	3	10000	10	2500	0.001	50	TRUE	TRUE	FALSE	-1	30	128	0.001	17.4202	7.37493	15.4838	{'kldiv_cont_0': 4.894623102085252}	{'kldiv_disc_0': 0.6931471821850936, 'kldiv_disc_1': 1.7871553105458284}	1.89031	0.0460418	0.964121	0.371718	11988.3	0.876712	0.878648	0.470888	128981	1.20875	17.6761	7.41682	15.6957	{'kldiv_cont_0': 4.937110497401311}	{'kldiv_disc_0': 0.6931471824645996, 'kldiv_disc_1': 1.7865648300219805}	1.92845	0.0519465
463	jointvae_capacity	MoNA	jointvae_capacity_100-800-100-3-100-800-100_04 (26-12-2021_10-38-10)	[[100, 800, 100, 3], [3, 100, 800, 100]]	{'cont': 1, 'disc': [2, 6]}	['spectrum']	0.67	1	0	0	5	10000	5	0	5	10000	10	2500	0.001	50	TRUE	TRUE	FALSE	-1	30	128	0.001	17.535	7.47056	15.4771	{'kldiv_cont_0': 4.990956504906747}	{'kldiv_disc_0': 0.6916206711761278, 'kldiv_disc_1': 1.787986600944054}	2.00493	0.052994	0.963179	0.369641	11304.4	0.928154	0.878648	0.470888	128981	1.20875	17.8119	7.51565	15.6937	{'kldiv_cont_0': 5.036055687146309}	{'kldiv_disc_0': 0.6920729248951643, 'kldiv_disc_1': 1.7875258769744482}	2.06511	0.0530786
464	jointvae_capacity	MoNA	jointvae_capacity_100-800-100-3-100-800-100_04 (26-12-2021_10-59-58)	[[100, 800, 100, 3], [3, 100, 800, 100]]	{'cont': 1, 'disc': [2, 6]}	['spectrum']	0.67	1	0	0	5	10000	5	0	10	10000	10	2500	0.001	50	TRUE	TRUE	FALSE	-1	30	128	0.001	18.2044	7.57975	15.4944	{'kldiv_cont_0': 5.100537856326713}	{'kldiv_disc_0': 0.6912442686130126, 'kldiv_disc_1': 1.787969929112639}	2.653	0.0569248	0.960467	0.384407	12777.4	0.902285	0.878648	0.470888	128981	1.20875	19.024	7.63352	15.7067	{'kldiv_cont_0': 5.1548306330656395}	{'kldiv_disc_0': 0.6911417413980533, 'kldiv_disc_1': 1.7875507978292613}	3.25518	0.0621414
465	jointvae_capacity	MoNA	jointvae_capacity_100-800-100-3-100-800-100_04 (26-12-2021_11-18-38)	[[100, 800, 100, 3], [3, 100, 800, 100]]	{'cont': 1, 'disc': [2, 6]}	['spectrum']	0.67	1	0	0	10	10000	5	0	3	10000	10	2500	0.001	50	TRUE	TRUE	FALSE	-1	30	128	0.001	20.4954	11.8374	15.4837	{'kldiv_cont_0': 9.361518433896206}	{'kldiv_disc_0': 0.6901848614565234, 'kldiv_disc_1': 1.785703531742655}	4.92153	0.0901828	0.96119	0.379937	12393.6	0.849987	0.878648	0.470888	128981	1.20875	19.9469	12.192	15.6915	{'kldiv_cont_0': 9.715255932930189}	{'kldiv_disc_0': 0.6905159323643415, 'kldiv_disc_1': 1.7861906748551588}	4.17339	0.0820006
466	jointvae_capacity	MoNA	jointvae_capacity_100-800-100-3-100-800-100_04 (26-12-2021_11-36-23)	[[100, 800, 100, 3], [3, 100, 800, 100]]	{'cont': 1, 'disc': [2, 6]}	['spectrum']	0.67	1	0	0	10	10000	5	0	5	10000	10	2500	0.001	50	TRUE	TRUE	FALSE	-1	30	128	0.001	19.8366	11.8644	15.5075	{'kldiv_cont_0': 9.385056668401184}	{'kldiv_disc_0': 0.6924049662816986, 'kldiv_disc_1': 1.7869590026133226}	4.27364	0.0554271	0.961898	0.38098	14942.5	0.895522	0.878648	0.470888	128981	1.20875	20.4606	11.6522	15.7115	{'kldiv_cont_0': 9.172562513595972}	{'kldiv_disc_0': 0.6923865584226755, 'kldiv_disc_1': 1.7872482385390844}	4.6964	0.0527187
467	jointvae_capacity	MoNA	jointvae_capacity_100-800-100-3-100-800-100_04 (26-12-2021_11-50-23)	[[100, 800, 100, 3], [3, 100, 800, 100]]	{'cont': 1, 'disc': [2, 6]}	['spectrum']	0.67	1	0	0	10	10000	5	0	10	10000	10	2500	0.001	50	TRUE	TRUE	FALSE	-1	30	128	0.001	19.3635	12.5724	15.5817	{'kldiv_cont_0': 10.093068874734787}	{'kldiv_disc_0': 0.6907591160129132, 'kldiv_disc_1': 1.7885692925973067}	3.72601	0.0557826	0.95719	0.400429	14890	0.912777	0.878648	0.470888	128981	1.20875	19.6969	12.5984	15.7854	{'kldiv_cont_0': 10.119421836657402}	{'kldiv_disc_0': 0.6912528291726724, 'kldiv_disc_1': 1.787712846046839}	3.85217	0.0594098
468	jointvae_capacity	MoNA	jointvae_capacity_100-400-100-3-100-400-100_04 (26-12-2021_12-09-47)	[[100, 400, 100, 3], [3, 100, 400, 100]]	{'cont': 1, 'disc': [2, 6]}	['spectrum']	0.67	1	0	0	3	10000	5	0	3	10000	10	2500	0.001	50	TRUE	TRUE	FALSE	-1	30	128	0.001	16.7539	5.31009	15.4143	{'kldiv_cont_0': 2.832814245961895}	{'kldiv_disc_0': 0.6900903506407564, 'kldiv_disc_1': 1.7871873039153927}	1.26339	0.0762902	0.962504	0.377226	8473.18	0.82332	0.878648	0.470888	128981	1.20875	16.7958	5.34096	15.6232	{'kldiv_cont_0': 2.8637460439633102}	{'kldiv_disc_0': 0.6902963901177431, 'kldiv_disc_1': 1.78692112213526}	1.09569	0.0768916
469	jointvae_capacity	MoNA	jointvae_capacity_100-400-100-3-100-400-100_04 (26-12-2021_12-31-23)	[[100, 400, 100, 3], [3, 100, 400, 100]]	{'cont': 1, 'disc': [2, 6]}	['spectrum']	0.67	1	0	0	3	10000	5	0	5	10000	10	2500	0.001	50	TRUE	TRUE	FALSE	-1	30	128	0.001	16.7198	5.34458	15.4805	{'kldiv_cont_0': 2.8624143480276305}	{'kldiv_disc_0': 0.6930469234691276, 'kldiv_disc_1': 1.7891153594673308}	1.21186	0.0274439	0.9626	0.37702	10735	0.908603	0.878648	0.470888	128981	1.20875	17.0672	5.34782	15.6932	{'kldiv_cont_0': 2.8660108064993834}	{'kldiv_disc_0': 0.6931437605466598, 'kldiv_disc_1': 1.7886617733882024}	1.34304	0.0310113
470	jointvae_capacity	MoNA	jointvae_capacity_100-400-100-3-100-400-100_04 (26-12-2021_12-52-09)	[[100, 400, 100, 3], [3, 100, 400, 100]]	{'cont': 1, 'disc': [2, 6]}	['spectrum']	0.67	1	0	0	3	10000	5	0	10	10000	10	2500	0.001	50	TRUE	TRUE	FALSE	-1	30	128	0.001	16.7572	5.32793	15.4925	{'kldiv_cont_0': 2.8471580138659283}	{'kldiv_disc_0': 0.6907374781293298, 'kldiv_disc_1': 1.7900368755056597}	1.22334	0.0413232	0.961785	0.382728	10565	0.962008	0.878648	0.470888	128981	1.20875	17.1716	5.32882	15.7051	{'kldiv_cont_0': 2.8485831052829056}	{'kldiv_disc_0': 0.6900077156531506, 'kldiv_disc_1': 1.7902292716197479}	1.41983	0.0466968
471	jointvae_capacity	MoNA	jointvae_capacity_100-400-100-3-100-400-100_04 (26-12-2021_13-06-51)	[[100, 400, 100, 3], [3, 100, 400, 100]]	{'cont': 1, 'disc': [2, 6]}	['spectrum']	0.67	1	0	0	5	10000	5	0	3	10000	10	2500	0.001	50	TRUE	TRUE	FALSE	-1	30	128	0.001	17.5904	7.58985	15.4962	{'kldiv_cont_0': 5.106864020245855}	{'kldiv_disc_0': 0.6926752637027995, 'kldiv_disc_1': 1.7903141890153516}	2.07497	0.0191722	0.963603	0.372616	10250.6	0.833604	0.878648	0.470888	128981	1.20875	17.9392	7.64213	15.7102	{'kldiv_cont_0': 5.159209434802715}	{'kldiv_disc_0': 0.692739011385502, 'kldiv_disc_1': 1.7901850908230512}	2.20916	0.0198255
472	jointvae_capacity	MoNA	jointvae_capacity_100-400-100-3-100-400-100_04 (26-12-2021_13-26-00)	[[100, 400, 100, 3], [3, 100, 400, 100]]	{'cont': 1, 'disc': [2, 6]}	['spectrum']	0.67	1	0	0	5	10000	5	0	5	10000	10	2500	0.001	50	TRUE	TRUE	FALSE	-1	30	128	0.001	17.2929	7.46467	15.4016	{'kldiv_cont_0': 4.986499211153699}	{'kldiv_disc_0': 0.6912127736724415, 'kldiv_disc_1': 1.7869592281746278}	1.82394	0.0673467	0.965555	0.361588	8372.36	0.881344	0.878648	0.470888	128981	1.20875	17.2404	7.53196	15.6148	{'kldiv_cont_0': 5.053515043014135}	{'kldiv_disc_0': 0.6908690929412842, 'kldiv_disc_1': 1.7875804626024687}	1.56107	0.0645713
473	jointvae_capacity	MoNA	jointvae_capacity_100-400-100-3-100-400-100_04 (26-12-2021_13-47-00)	[[100, 400, 100, 3], [3, 100, 400, 100]]	{'cont': 1, 'disc': [2, 6]}	['spectrum']	0.67	1	0	0	5	10000	5	0	10	10000	10	2500	0.001	50	TRUE	TRUE	FALSE	-1	30	128	0.001	18.6035	6.98806	15.4486	{'kldiv_cont_0': 4.507017921590861}	{'kldiv_disc_0': 0.6907321867322307, 'kldiv_disc_1': 1.790306377802197}	3.11616	0.038681	0.96417	0.367441	10697.2	0.898816	0.878648	0.470888	128981	1.20875	18.9298	7.02311	15.6542	{'kldiv_cont_0': 4.541396611776108}	{'kldiv_disc_0': 0.6915425734642224, 'kldiv_disc_1': 1.790172014480982}	3.24372	0.0319209
474	jointvae_capacity	MoNA	jointvae_capacity_100-400-100-3-100-400-100_04 (26-12-2021_14-07-51)	[[100, 400, 100, 3], [3, 100, 400, 100]]	{'cont': 1, 'disc': [2, 6]}	['spectrum']	0.67	1	0	0	10	10000	5	0	3	10000	10	2500	0.001	50	TRUE	TRUE	FALSE	-1	30	128	0.001	20.6891	12.1281	15.5306	{'kldiv_cont_0': 9.648617533698312}	{'kldiv_disc_0': 0.6913114579313665, 'kldiv_disc_1': 1.7881901053163678}	5.10446	0.0540511	0.961689	0.384732	14229.7	0.87068	0.878648	0.470888	128981	1.20875	20.6073	12.0816	15.7527	{'kldiv_cont_0': 9.602942344469902}	{'kldiv_disc_0': 0.6914526514517956, 'kldiv_disc_1': 1.7871575936292992}	4.79169	0.0629643
475	jointvae_capacity	MoNA	jointvae_capacity_100-400-100-3-100-400-100_04 (26-12-2021_14-25-52)	[[100, 400, 100, 3], [3, 100, 400, 100]]	{'cont': 1, 'disc': [2, 6]}	['spectrum']	0.67	1	0	0	10	10000	5	0	5	10000	10	2500	0.001	50	TRUE	TRUE	FALSE	-1	30	128	0.001	20.1584	12.0547	15.5032	{'kldiv_cont_0': 9.578254705856162}	{'kldiv_disc_0': 0.690227725651172, 'kldiv_disc_1': 1.7862464583632816}	4.57093	0.0843248	0.961145	0.382541	12946.2	0.968903	0.878648	0.470888	128981	1.20875	20.2817	12.1005	15.7052	{'kldiv_cont_0': 9.62347566164457}	{'kldiv_disc_0': 0.6905588293686892, 'kldiv_disc_1': 1.7864778500336866}	4.49779	0.0787
476	jointvae_capacity	MoNA	jointvae_capacity_100-400-100-3-100-400-100_04 (26-12-2021_14-42-47)	[[100, 400, 100, 3], [3, 100, 400, 100]]	{'cont': 1, 'disc': [2, 6]}	['spectrum']	0.67	1	0	0	10	10000	5	0	10	10000	10	2500	0.001	50	TRUE	TRUE	FALSE	-1	30	128	0.001	20.5103	12.3359	15.5019	{'kldiv_cont_0': 9.857631638069645}	{'kldiv_disc_0': 0.6885361626726801, 'kldiv_disc_1': 1.7897239340707258}	4.94197	0.0664657	0.961268	0.382935	12998.8	0.793293	0.878648	0.470888	128981	1.20875	20.4875	12.3228	15.7149	{'kldiv_cont_0': 9.84333758476453}	{'kldiv_disc_0': 0.6889487703641256, 'kldiv_disc_1': 1.7905416794312305}	4.71848	0.0541622
477	jointvae_capacity	MoNA	jointvae_capacity_100-200-100-3-100-200-100_04 (26-12-2021_15-04-22)	[[100, 200, 100, 3], [3, 100, 200, 100]]	{'cont': 1, 'disc': [2, 6]}	['spectrum']	0.67	1	0	0	3	10000	5	0	3	10000	10	2500	0.001	50	TRUE	TRUE	FALSE	-1	30	128	0.001	16.7245	5.42403	15.466	{'kldiv_cont_0': 2.94451729018691}	{'kldiv_disc_0': 0.6920876912466946, 'kldiv_disc_1': 1.7874200327315337}	1.20454	0.0539895	0.964544	0.364374	12311	0.926247	0.878648	0.470888	128981	1.20875	16.7757	5.43346	15.6788	{'kldiv_cont_0': 2.953985415972196}	{'kldiv_disc_0': 0.6921953024008335, 'kldiv_disc_1': 1.7872787041541858}	1.04263	0.0543267
478	jointvae_capacity	MoNA	jointvae_capacity_100-200-100-3-100-200-100_04 (26-12-2021_15-24-13)	[[100, 200, 100, 3], [3, 100, 200, 100]]	{'cont': 1, 'disc': [2, 6]}	['spectrum']	0.67	1	0	0	3	10000	5	0	5	10000	10	2500	0.001	50	TRUE	TRUE	FALSE	-1	30	128	0.001	16.4081	5.47469	15.4684	{'kldiv_cont_0': 2.99265075037376}	{'kldiv_disc_0': 0.6910877491217565, 'kldiv_disc_1': 1.7909552782669156}	0.91103	0.0286364	0.96316	0.372026	13148.2	0.869884	0.878648	0.470888	128981	1.20875	16.5075	5.40912	15.6801	{'kldiv_cont_0': 2.927508451999762}	{'kldiv_disc_0': 0.6908780856010242, 'kldiv_disc_1': 1.79073070257138}	0.794397	0.0329789
479	jointvae_capacity	MoNA	jointvae_capacity_100-200-100-3-100-200-100_04 (26-12-2021_15-45-25)	[[100, 200, 100, 3], [3, 100, 200, 100]]	{'cont': 1, 'disc': [2, 6]}	['spectrum']	0.67	1	0	0	3	10000	5	0	10	10000	10	2500	0.001	50	TRUE	TRUE	FALSE	-1	30	128	0.001	16.7571	5.36155	15.4446	{'kldiv_cont_0': 2.8822843567288077}	{'kldiv_disc_0': 0.6909372347460542, 'kldiv_disc_1': 1.7883260897147837}	1.25604	0.0564335	0.965698	0.360645	12612.2	0.86466	0.878648	0.470888	128981	1.20875	16.8727	5.37109	15.6603	{'kldiv_cont_0': 2.8915669918060303}	{'kldiv_disc_0': 0.6910941295134716, 'kldiv_disc_1': 1.7884315496835954}	1.15855	0.0538099
480	jointvae_capacity	MoNA	jointvae_capacity_100-200-100-3-100-200-100_04 (26-12-2021_15-59-33)	[[100, 200, 100, 3], [3, 100, 200, 100]]	{'cont': 1, 'disc': [2, 6]}	['spectrum']	0.67	1	0	0	5	10000	5	0	3	10000	10	2500	0.001	50	TRUE	TRUE	FALSE	-1	30	128	0.001	17.4411	7.3783	15.4378	{'kldiv_cont_0': 4.90068712323939}	{'kldiv_disc_0': 0.6903933614387602, 'kldiv_disc_1': 1.7872202635370413}	1.9303	0.0729305	0.964901	0.361904	10548.6	0.90426	0.878648	0.470888	128981	1.20875	17.6429	7.40487	15.6477	{'kldiv_cont_0': 4.928157158387013}	{'kldiv_disc_0': 0.6908961565066607, 'kldiv_disc_1': 1.7858181305420704}	1.91329	0.0819239
481	jointvae_capacity	MoNA	jointvae_capacity_100-200-100-3-100-200-100_04 (26-12-2021_16-16-13)	[[100, 200, 100, 3], [3, 100, 200, 100]]	{'cont': 1, 'disc': [2, 6]}	['spectrum']	0.67	1	0	0	5	10000	5	0	5	10000	10	2500	0.001	50	TRUE	TRUE	FALSE	-1	30	128	0.001	17.6546	7.23342	15.4986	{'kldiv_cont_0': 4.7513531120832475}	{'kldiv_disc_0': 0.6911564184940154, 'kldiv_disc_1': 1.790911084462442}	2.12767	0.0283917	0.962923	0.378587	14545.4	0.78358	0.878648	0.470888	128981	1.20875	17.5485	7.26194	15.6963	{'kldiv_cont_0': 4.779896638332269}	{'kldiv_disc_0': 0.6912159079160446, 'kldiv_disc_1': 1.790830523539812}	1.82362	0.0286024
482	jointvae_capacity	MoNA	jointvae_capacity_100-200-100-3-100-200-100_04 (26-12-2021_16-36-57)	[[100, 200, 100, 3], [3, 100, 200, 100]]	{'cont': 1, 'disc': [2, 6]}	['spectrum']	0.67	1	0	0	5	10000	5	0	10	10000	10	2500	0.001	50	TRUE	TRUE	FALSE	-1	30	128	0.001	18.072	7.22378	15.483	{'kldiv_cont_0': 4.744965050172974}	{'kldiv_disc_0': 0.6922985367031478, 'kldiv_disc_1': 1.7865176009405122}	2.52808	0.0609054	0.961393	0.380784	11020.5	0.762681	0.878648	0.470888	128981	1.20875	18.1015	7.30302	15.6945	{'kldiv_cont_0': 4.824674435150929}	{'kldiv_disc_0': 0.6923288611265329, 'kldiv_disc_1': 1.7860152201774793}	2.34138	0.0656258
483	jointvae_capacity	MoNA	jointvae_capacity_100-200-100-3-100-200-100_04 (26-12-2021_16-56-45)	[[100, 200, 100, 3], [3, 100, 200, 100]]	{'cont': 1, 'disc': [2, 6]}	['spectrum']	0.67	1	0	0	10	10000	5	0	3	10000	10	2500	0.001	50	TRUE	TRUE	FALSE	-1	30	128	0.001	20.6749	11.7786	15.4916	{'kldiv_cont_0': 9.29806911428257}	{'kldiv_disc_0': 0.6927305400581181, 'kldiv_disc_1': 1.7877602873485785}	5.1391	0.0441585	0.962082	0.375687	13539.3	0.831023	0.878648	0.470888	128981	1.20875	21.075	11.5639	15.707	{'kldiv_cont_0': 9.082724497868465}	{'kldiv_disc_0': 0.6929209553278409, 'kldiv_disc_1': 1.788253692480234}	5.33065	0.0373203
484	jointvae_capacity	MoNA	jointvae_capacity_100-200-100-3-100-200-100_04 (26-12-2021_17-14-46)	[[100, 200, 100, 3], [3, 100, 200, 100]]	{'cont': 1, 'disc': [2, 6]}	['spectrum']	0.67	1	0	0	10	10000	5	0	5	10000	10	2500	0.001	50	TRUE	TRUE	FALSE	-1	30	128	0.001	20.8011	11.9911	15.5715	{'kldiv_cont_0': 9.511917592212994}	{'kldiv_disc_0': 0.6927802594856808, 'kldiv_disc_1': 1.7863796334473496}	5.17212	0.0574678	0.959526	0.390654	15795.7	0.932712	0.878648	0.470888	128981	1.20875	20.9441	11.8987	15.7863	{'kldiv_cont_0': 9.42063518670889}	{'kldiv_disc_0': 0.6929224515572573, 'kldiv_disc_1': 1.7851523894530077}	5.08951	0.0683183
485	jointvae_capacity	MoNA	jointvae_capacity_100-200-100-3-100-200-100_04 (26-12-2021_17-27-28)	[[100, 200, 100, 3], [3, 100, 200, 100]]	{'cont': 1, 'disc': [2, 6]}	['spectrum']	0.67	1	0	0	10	10000	5	0	10	10000	10	2500	0.001	50	TRUE	TRUE	FALSE	-1	30	128	0.001	20.1871	12.2985	15.5046	{'kldiv_cont_0': 9.820848134589783}	{'kldiv_disc_0': 0.6905759802876436, 'kldiv_disc_1': 1.7871088267490705}	4.61023	0.0722187	0.960419	0.385842	14966.1	0.907348	0.878648	0.470888	128981	1.20875	20.9924	12.2084	15.7065	{'kldiv_cont_0': 9.730565596849491}	{'kldiv_disc_0': 0.6909369291403354, 'kldiv_disc_1': 1.786936411490807}	5.21555	0.0703333
486	jointvae_capacity	MoNA	jointvae_capacity_100-100-90-3-90-100-100_04 (26-12-2021_17-47-03)	[[100, 100, 90, 3], [3, 90, 100, 100]]	{'cont': 1, 'disc': [2, 6]}	['spectrum']	0.67	1	0	0	3	10000	5	0	3	10000	10	2500	0.001	50	TRUE	TRUE	FALSE	-1	30	128	0.001	16.4923	5.40345	15.4417	{'kldiv_cont_0': 2.9237675691964617}	{'kldiv_disc_0': 0.6914840651564693, 'kldiv_disc_1': 1.7882020704072636}	0.998341	0.0522054	0.965807	0.358121	12595.9	0.83566	0.878648	0.470888	128981	1.20875	16.7577	5.35081	15.6532	{'kldiv_cont_0': 2.872110806978666}	{'kldiv_disc_0': 0.6913291582694421, 'kldiv_disc_1': 1.7873737109013093}	1.04244	0.0620379
487	jointvae_capacity	MoNA	jointvae_capacity_100-100-90-3-90-100-100_04 (26-12-2021_18-05-53)	[[100, 100, 90, 3], [3, 90, 100, 100]]	{'cont': 1, 'disc': [2, 6]}	['spectrum']	0.67	1	0	0	3	10000	5	0	5	10000	10	2500	0.001	50	TRUE	TRUE	FALSE	-1	30	128	0.001	16.8608	5.32784	15.5134	{'kldiv_cont_0': 2.8497825493426845}	{'kldiv_disc_0': 0.6924110032609311, 'kldiv_disc_1': 1.7856446908479}	1.2789	0.0685098	0.959303	0.392965	10378.9	0.783685	0.878648	0.470888	128981	1.20875	16.8309	5.36241	15.7235	{'kldiv_cont_0': 2.8856056409004407}	{'kldiv_disc_0': 0.6924156042245718, 'kldiv_disc_1': 1.784386246632307}	1.02639	0.0810483
488	jointvae_capacity	MoNA	jointvae_capacity_100-100-90-3-90-100-100_04 (26-12-2021_18-24-22)	[[100, 100, 90, 3], [3, 90, 100, 100]]	{'cont': 1, 'disc': [2, 6]}	['spectrum']	0.67	1	0	0	3	10000	5	0	10	10000	10	2500	0.001	50	TRUE	TRUE	FALSE	-1	30	128	0.001	16.6688	5.45027	15.5054	{'kldiv_cont_0': 2.9688247264759204}	{'kldiv_disc_0': 0.6927001383352112, 'kldiv_disc_1': 1.788747175357546}	1.1288	0.0345936	0.964175	0.369422	12916.3	0.91116	0.878648	0.470888	128981	1.20875	16.8305	5.41864	15.7031	{'kldiv_cont_0': 2.9378616443047156}	{'kldiv_disc_0': 0.6925212129568442, 'kldiv_disc_1': 1.7882546614377925}	1.08614	0.041308
489	jointvae_capacity	MoNA	jointvae_capacity_100-100-90-3-90-100-100_04 (26-12-2021_18-42-28)	[[100, 100, 90, 3], [3, 90, 100, 100]]	{'cont': 1, 'disc': [2, 6]}	['spectrum']	0.67	1	0	0	5	10000	5	0	3	10000	10	2500	0.001	50	TRUE	TRUE	FALSE	-1	30	128	0.001	17.3591	7.44778	15.4333	{'kldiv_cont_0': 4.967581957473844}	{'kldiv_disc_0': 0.6929832299317453, 'kldiv_disc_1': 1.7872122583467545}	1.87868	0.0471119	0.965702	0.359674	12496.1	0.79167	0.878648	0.470888	128981	1.20875	17.6298	7.45788	15.6411	{'kldiv_cont_0': 4.977210374978872}	{'kldiv_disc_0': 0.693011876864311, 'kldiv_disc_1': 1.7876531038528833}	1.94629	0.042417
490	jointvae_capacity	MoNA	jointvae_capacity_100-100-90-3-90-100-100_04 (26-12-2021_19-00-20)	[[100, 100, 90, 3], [3, 90, 100, 100]]	{'cont': 1, 'disc': [2, 6]}	['spectrum']	0.67	1	0	0	5	10000	5	0	5	10000	10	2500	0.001	50	TRUE	TRUE	FALSE	-1	30	128	0.001	17.9091	7.32866	15.4498	{'kldiv_cont_0': 4.848280358286564}	{'kldiv_disc_0': 0.6907415871463655, 'kldiv_disc_1': 1.789636117771949}	2.41402	0.0452897	0.965005	0.358871	14323	0.830847	0.878648	0.470888	128981	1.20875	17.2817	7.38181	15.6582	{'kldiv_cont_0': 4.9010293789398975}	{'kldiv_disc_0': 0.6910172639748989, 'kldiv_disc_1': 1.7897583857560768}	1.58215	0.0413102
491	jointvae_capacity	MoNA	jointvae_capacity_100-100-90-3-90-100-100_04 (26-12-2021_19-16-30)	[[100, 100, 90, 3], [3, 90, 100, 100]]	{'cont': 1, 'disc': [2, 6]}	['spectrum']	0.67	1	0	0	5	10000	5	0	10	10000	10	2500	0.001	50	TRUE	TRUE	FALSE	-1	30	128	0.001	18.2452	7.10985	15.5303	{'kldiv_cont_0': 4.630742003741605}	{'kldiv_disc_0': 0.6898287560568046, 'kldiv_disc_1': 1.7892835184949225}	2.65701	0.057944	0.959927	0.385749	12969.5	0.792615	0.878648	0.470888	128981	1.20875	18.4107	7.14065	15.7398	{'kldiv_cont_0': 4.662638896550888}	{'kldiv_disc_0': 0.689407446445563, 'kldiv_disc_1': 1.7886018477953398}	2.60196	0.0689739
492	jointvae_capacity	MoNA	jointvae_capacity_100-100-90-3-90-100-100_04 (26-12-2021_19-35-47)	[[100, 100, 90, 3], [3, 90, 100, 100]]	{'cont': 1, 'disc': [2, 6]}	['spectrum']	0.67	1	0	0	10	10000	5	0	3	10000	10	2500	0.001	50	TRUE	TRUE	FALSE	-1	30	128	0.001	19.3256	12.2229	15.4591	{'kldiv_cont_0': 9.743645132496377}	{'kldiv_disc_0': 0.6909545606214025, 'kldiv_disc_1': 1.7883502639052737}	3.8105	0.0560185	0.964271	0.372927	10938.4	0.714711	0.878648	0.470888	128981	1.20875	20.5098	12.141	15.6685	{'kldiv_cont_0': 9.663121406848614}	{'kldiv_disc_0': 0.6906526975142651, 'kldiv_disc_1': 1.787185638378828}	4.77062	0.0706833
493	jointvae_capacity	MoNA	jointvae_capacity_100-100-90-3-90-100-100_04 (26-12-2021_19-57-09)	[[100, 100, 90, 3], [3, 90, 100, 100]]	{'cont': 1, 'disc': [2, 6]}	['spectrum']	0.67	1	0	0	10	10000	5	0	5	10000	10	2500	0.001	50	TRUE	TRUE	FALSE	-1	30	128	0.001	21.1477	11.6397	15.5266	{'kldiv_cont_0': 9.161125960691034}	{'kldiv_disc_0': 0.6896489161958728, 'kldiv_disc_1': 1.7888763655252222}	5.55723	0.0638139	0.960589	0.387777	13794.1	0.835363	0.878648	0.470888	128981	1.20875	21.1275	11.5655	15.7328	{'kldiv_cont_0': 9.086396547464224}	{'kldiv_disc_0': 0.6896263911173894, 'kldiv_disc_1': 1.7894384830425947}	5.33625	0.058418
494	jointvae_capacity	MoNA	jointvae_capacity_100-100-90-3-90-100-100_04 (26-12-2021_20-18-52)	[[100, 100, 90, 3], [3, 90, 100, 100]]	{'cont': 1, 'disc': [2, 6]}	['spectrum']	0.67	1	0	0	10	10000	5	0	10	10000	10	2500	0.001	50	TRUE	TRUE	FALSE	-1	30	128	0.001	20.7375	11.628	15.5923	{'kldiv_cont_0': 9.148123058596362}	{'kldiv_disc_0': 0.6915566160977935, 'kldiv_disc_1': 1.7883294569230164}	5.095	0.050206	0.956364	0.405091	14963.9	0.805169	0.878648	0.470888	128981	1.20875	21.4982	11.5249	15.806	{'kldiv_cont_0': 9.045193403195112}	{'kldiv_disc_0': 0.6917806084339435, 'kldiv_disc_1': 1.7879178615716786}	5.64012	0.0520818
495	jointvae_capacity	MoNA	jointvae_capacity_100-1600-200-50-3-50-200-1600-100_04 (26-12-2021_20-39-12)	[[100, 1600, 200, 50, 3], [3, 50, 200, 1600, 100]]	{'cont': 1, 'disc': [2, 6]}	['spectrum']	0.67	1	0	0	3	10000	5	0	3	10000	10	2500	0.001	50	TRUE	TRUE	FALSE	-1	30	128	0.001	16.9627	5.48456	15.4996	{'kldiv_cont_0': 3.0101095665800894}	{'kldiv_disc_0': 0.6854817069988318, 'kldiv_disc_1': 1.7889677221861702}	1.35855	0.104572	0.963274	0.369833	13203.2	0.801262	0.878648	0.470888	128981	1.20875	17.3878	5.57258	15.7023	{'kldiv_cont_0': 3.097021928200355}	{'kldiv_disc_0': 0.686185768017402, 'kldiv_disc_1': 1.7893755649908996}	1.59202	0.0934536
496	jointvae_capacity	MoNA	jointvae_capacity_100-1600-200-50-3-50-200-1600-100_04 (26-12-2021_20-59-19)	[[100, 1600, 200, 50, 3], [3, 50, 200, 1600, 100]]	{'cont': 1, 'disc': [2, 6]}	['spectrum']	0.67	1	0	0	3	10000	5	0	5	10000	10	2500	0.001	50	TRUE	TRUE	FALSE	-1	30	128	0.001	16.6913	5.32054	15.448	{'kldiv_cont_0': 2.842788895856314}	{'kldiv_disc_0': 0.6914400512839538, 'kldiv_disc_1': 1.786311774292976}	1.17179	0.0715485	0.9625	0.375701	11692.9	0.87889	0.878648	0.470888	128981	1.20875	16.7542	5.35132	15.6584	{'kldiv_cont_0': 2.8733251767280774}	{'kldiv_disc_0': 0.6908054764454181, 'kldiv_disc_1': 1.7871875487841093}	1.02669	0.0691366
497	jointvae_capacity	MoNA	jointvae_capacity_100-1600-200-50-3-50-200-1600-100_04 (26-12-2021_21-22-50)	[[100, 1600, 200, 50, 3], [3, 50, 200, 1600, 100]]	{'cont': 1, 'disc': [2, 6]}	['spectrum']	0.67	1	0	0	3	10000	5	0	10	10000	10	2500	0.001	50	TRUE	TRUE	FALSE	-1	30	128	0.001	17.014	5.668	15.4664	{'kldiv_cont_0': 3.187404041692772}	{'kldiv_disc_0': 0.6911282560330623, 'kldiv_disc_1': 1.7894717538762064}	1.50448	0.0430666	0.963252	0.371874	11648	0.968333	0.878648	0.470888	128981	1.20875	17.4493	5.67741	15.6824	{'kldiv_cont_0': 3.1971672070332064}	{'kldiv_disc_0': 0.689999826443501, 'kldiv_disc_1': 1.7902472905623608}	1.72036	0.0465955
498	jointvae_capacity	MoNA	jointvae_capacity_100-1600-200-50-3-50-200-1600-100_04 (26-12-2021_21-45-48)	[[100, 1600, 200, 50, 3], [3, 50, 200, 1600, 100]]	{'cont': 1, 'disc': [2, 6]}	['spectrum']	0.67	1	0	0	5	10000	5	0	3	10000	10	2500	0.001	50	TRUE	TRUE	FALSE	-1	30	128	0.001	17.1971	7.40495	15.4699	{'kldiv_cont_0': 4.923049926198801}	{'kldiv_disc_0': 0.6920845353449635, 'kldiv_disc_1': 1.7898106976103252}	1.69715	0.0301144	0.960847	0.375971	11152.9	0.833497	0.878648	0.470888	128981	1.20875	17.4958	7.38679	15.684	{'kldiv_cont_0': 4.904833695827386}	{'kldiv_disc_0': 0.6923073484347417, 'kldiv_disc_1': 1.789650064248305}	1.78226	0.0294924
499	jointvae_capacity	MoNA	jointvae_capacity_100-1600-200-50-3-50-200-1600-100_04 (26-12-2021_22-09-18)	[[100, 1600, 200, 50, 3], [3, 50, 200, 1600, 100]]	{'cont': 1, 'disc': [2, 6]}	['spectrum']	0.67	1	0	0	5	10000	5	0	5	10000	10	2500	0.001	50	TRUE	TRUE	FALSE	-1	30	128	0.001	17.4345	7.29744	15.4678	{'kldiv_cont_0': 4.817779577071893}	{'kldiv_disc_0': 0.6916344040723087, 'kldiv_disc_1': 1.7880296743489095}	1.9143	0.0524259	0.964387	0.368088	11465.1	0.801005	0.878648	0.470888	128981	1.20875	17.8008	7.21204	15.6799	{'kldiv_cont_0': 4.732593261278593}	{'kldiv_disc_0': 0.691431482632955, 'kldiv_disc_1': 1.7880184956085987}	2.06639	0.0545667
500	jointvae_capacity	MoNA	jointvae_capacity_100-1600-200-50-3-50-200-1600-100_04 (26-12-2021_22-28-51)	[[100, 1600, 200, 50, 3], [3, 50, 200, 1600, 100]]	{'cont': 1, 'disc': [2, 6]}	['spectrum']	0.67	1	0	0	5	10000	5	0	10	10000	10	2500	0.001	50	TRUE	TRUE	FALSE	-1	30	128	0.001	18.1017	7.37009	15.5723	{'kldiv_cont_0': 4.889518587698271}	{'kldiv_disc_0': 0.6916760785498625, 'kldiv_disc_1': 1.7888918595185452}	2.48604	0.0433874	0.954001	0.412692	12483.4	1.02772	0.878648	0.470888	128981	1.20875	18.4309	7.50397	15.7844	{'kldiv_cont_0': 5.023568257307395}	{'kldiv_disc_0': 0.6922344381992633, 'kldiv_disc_1': 1.7881656640615218}	2.60139	0.0450658
501	jointvae_capacity	MoNA	jointvae_capacity_100-1600-200-50-3-50-200-1600-100_04 (26-12-2021_22-50-30)	[[100, 1600, 200, 50, 3], [3, 50, 200, 1600, 100]]	{'cont': 1, 'disc': [2, 6]}	['spectrum']	0.67	1	0	0	10	10000	5	0	3	10000	10	2500	0.001	50	TRUE	TRUE	FALSE	-1	30	128	0.001	19.8842	12.0663	15.5109	{'kldiv_cont_0': 9.587961929205015}	{'kldiv_disc_0': 0.691784057080536, 'kldiv_disc_1': 1.786537729561818}	4.30743	0.0658489	0.960461	0.385509	14739.1	0.872826	0.878648	0.470888	128981	1.20875	19.8722	12.149	15.7167	{'kldiv_cont_0': 9.669978129558075}	{'kldiv_disc_0': 0.6914669718497839, 'kldiv_disc_1': 1.7875687250724206}	4.09674	0.0587098
502	jointvae_capacity	MoNA	jointvae_capacity_100-1600-200-50-3-50-200-1600-100_04 (26-12-2021_23-13-44)	[[100, 1600, 200, 50, 3], [3, 50, 200, 1600, 100]]	{'cont': 1, 'disc': [2, 6]}	['spectrum']	0.67	1	0	0	10	10000	5	0	5	10000	10	2500	0.001	50	TRUE	TRUE	FALSE	-1	30	128	0.001	19.9022	12.9016	15.5979	{'kldiv_cont_0': 10.420453033581428}	{'kldiv_disc_0': 0.6923130916962171, 'kldiv_disc_1': 1.7888557561536746}	4.26687	0.0373783	0.958442	0.393859	18263.5	0.912596	0.878648	0.470888	128981	1.20875	19.944	12.9212	15.8058	{'kldiv_cont_0': 10.439882938678448}	{'kldiv_disc_0': 0.6928287469423734, 'kldiv_disc_1': 1.7884576198382256}	4.10198	0.0362031
503	jointvae_capacity	MoNA	jointvae_capacity_100-1600-200-50-3-50-200-1600-100_04 (26-12-2021_23-31-26)	[[100, 1600, 200, 50, 3], [3, 50, 200, 1600, 100]]	{'cont': 1, 'disc': [2, 6]}	['spectrum']	0.67	1	0	0	10	10000	5	0	10	10000	10	2500	0.001	50	TRUE	TRUE	FALSE	-1	30	128	0.001	20.5295	12.1234	15.6314	{'kldiv_cont_0': 9.643655063678343}	{'kldiv_disc_0': 0.6909850317316626, 'kldiv_disc_1': 1.7887122241162192}	4.84602	0.0520942	0.953636	0.41821	17222.8	0.967144	0.878648	0.470888	128981	1.20875	20.4499	12.1553	15.8369	{'kldiv_cont_0': 9.676046126928085}	{'kldiv_disc_0': 0.6911602677443088, 'kldiv_disc_1': 1.7880516388477423}	4.55601	0.0569477
504	jointvae_capacity	MoNA	jointvae_capacity_100-800-200-50-3-50-200-800-100_04 (26-12-2021_23-48-44)	[[100, 800, 200, 50, 3], [3, 50, 200, 800, 100]]	{'cont': 1, 'disc': [2, 6]}	['spectrum']	0.67	1	0	0	3	10000	5	0	3	10000	10	2500	0.001	50	TRUE	TRUE	FALSE	-1	30	128	0.001	16.7584	5.45467	15.4826	{'kldiv_cont_0': 2.9737235820586907}	{'kldiv_disc_0': 0.6908784807077746, 'kldiv_disc_1': 1.7900656885167219}	1.23615	0.039625	0.964255	0.37067	10468.9	0.87559	0.878648	0.470888	128981	1.20875	16.8189	5.46626	15.6851	{'kldiv_cont_0': 2.9849163385537953}	{'kldiv_disc_0': 0.6914673921389457, 'kldiv_disc_1': 1.7898775644791431}	1.09818	0.0356172
505	jointvae_capacity	MoNA	jointvae_capacity_100-800-200-50-3-50-200-800-100_04 (27-12-2021_00-11-43)	[[100, 800, 200, 50, 3], [3, 50, 200, 800, 100]]	{'cont': 1, 'disc': [2, 6]}	['spectrum']	0.67	1	0	0	3	10000	5	0	5	10000	10	2500	0.001	50	TRUE	TRUE	FALSE	-1	30	128	0.001	16.6001	5.4078	15.458	{'kldiv_cont_0': 2.927979434640578}	{'kldiv_disc_0': 0.6923544167913278, 'kldiv_disc_1': 1.7874680785473178}	1.09132	0.0508418	0.963939	0.376238	12166.7	0.797586	0.878648	0.470888	128981	1.20875	16.6895	5.434	15.6696	{'kldiv_cont_0': 2.953319867451986}	{'kldiv_disc_0': 0.6924748115050487, 'kldiv_disc_1': 1.7882053301884577}	0.977586	0.0422653
506	jointvae_capacity	MoNA	jointvae_capacity_100-800-200-50-3-50-200-800-100_04 (27-12-2021_00-34-17)	[[100, 800, 200, 50, 3], [3, 50, 200, 800, 100]]	{'cont': 1, 'disc': [2, 6]}	['spectrum']	0.67	1	0	0	3	10000	5	0	10	10000	10	2500	0.001	50	TRUE	TRUE	FALSE	-1	30	128	0.001	16.5098	5.35177	15.461	{'kldiv_cont_0': 2.8714360735201194}	{'kldiv_disc_0': 0.6921912997017712, 'kldiv_disc_1': 1.788146568071381}	1.00316	0.0456881	0.96241	0.373287	13052.7	0.93884	0.878648	0.470888	128981	1.20875	17.033	5.263	15.6698	{'kldiv_cont_0': 2.7817245018787875}	{'kldiv_disc_0': 0.6923340436739799, 'kldiv_disc_1': 1.7889448618277526}	1.327	0.0362776
507	jointvae_capacity	MoNA	jointvae_capacity_100-800-200-50-3-50-200-800-100_04 (27-12-2021_00-50-53)	[[100, 800, 200, 50, 3], [3, 50, 200, 800, 100]]	{'cont': 1, 'disc': [2, 6]}	['spectrum']	0.67	1	0	0	5	10000	5	0	3	10000	10	2500	0.001	50	TRUE	TRUE	FALSE	-1	30	128	0.001	17.3816	7.25726	15.5525	{'kldiv_cont_0': 4.775779447410199}	{'kldiv_disc_0': 0.6931471823248466, 'kldiv_disc_1': 1.7883292541414464}	1.79481	0.0343024	0.95516	0.41631	10590.4	0.642423	0.878648	0.470888	128981	1.20875	17.8635	7.32321	15.7591	{'kldiv_cont_0': 4.842036491785294}	{'kldiv_disc_0': 0.6931471824645996, 'kldiv_disc_1': 1.7880223469856458}	2.06704	0.0373715
508	jointvae_capacity	MoNA	jointvae_capacity_100-800-200-50-3-50-200-800-100_04 (27-12-2021_01-13-28)	[[100, 800, 200, 50, 3], [3, 50, 200, 800, 100]]	{'cont': 1, 'disc': [2, 6]}	['spectrum']	0.67	1	0	0	5	10000	5	0	5	10000	10	2500	0.001	50	TRUE	TRUE	FALSE	-1	30	128	0.001	17.8043	7.5588	15.4964	{'kldiv_cont_0': 5.082164211541519}	{'kldiv_disc_0': 0.6910877117378351, 'kldiv_disc_1': 1.7855527870540462}	2.2252	0.0826617	0.962038	0.376234	13226.5	0.707746	0.878648	0.470888	128981	1.20875	18.3545	7.54484	15.7055	{'kldiv_cont_0': 5.067780017852783}	{'kldiv_disc_0': 0.6912103371742444, 'kldiv_disc_1': 1.7858453377699242}	2.57043	0.07851
509	jointvae_capacity	MoNA	jointvae_capacity_100-800-200-50-3-50-200-800-100_04 (27-12-2021_01-36-00)	[[100, 800, 200, 50, 3], [3, 50, 200, 800, 100]]	{'cont': 1, 'disc': [2, 6]}	['spectrum']	0.67	1	0	0	5	10000	5	0	10	10000	10	2500	0.001	50	TRUE	TRUE	FALSE	-1	30	128	0.001	17.271	7.42094	15.5388	{'kldiv_cont_0': 4.941082317412668}	{'kldiv_disc_0': 0.6925730135767848, 'kldiv_disc_1': 1.7872856413773048}	1.68177	0.0504802	0.958916	0.392608	12633.9	1.03707	0.878648	0.470888	128981	1.20875	17.5337	7.41607	15.7502	{'kldiv_cont_0': 4.937523560646253}	{'kldiv_disc_0': 0.6923283369113238, 'kldiv_disc_1': 1.7862199636606069}	1.71999	0.0635838
510	jointvae_capacity	MoNA	jointvae_capacity_100-800-200-50-3-50-200-800-100_04 (27-12-2021_01-57-52)	[[100, 800, 200, 50, 3], [3, 50, 200, 800, 100]]	{'cont': 1, 'disc': [2, 6]}	['spectrum']	0.67	1	0	0	10	10000	5	0	3	10000	10	2500	0.001	50	TRUE	TRUE	FALSE	-1	30	128	0.001	20.5237	12.7602	15.5069	{'kldiv_cont_0': 10.284972458064626}	{'kldiv_disc_0': 0.6903850870143626, 'kldiv_disc_1': 1.7847958308451342}	4.91954	0.0972575	0.960565	0.384564	15624.7	0.85172	0.878648	0.470888	128981	1.20875	21.3726	12.7209	15.7059	{'kldiv_cont_0': 10.246748863122402}	{'kldiv_disc_0': 0.6897508914654071, 'kldiv_disc_1': 1.7843999648705506}	5.55911	0.107558
511	jointvae_capacity	MoNA	jointvae_capacity_100-800-200-50-3-50-200-800-100_04 (27-12-2021_02-21-15)	[[100, 800, 200, 50, 3], [3, 50, 200, 800, 100]]	{'cont': 1, 'disc': [2, 6]}	['spectrum']	0.67	1	0	0	10	10000	5	0	5	10000	10	2500	0.001	50	TRUE	TRUE	FALSE	-1	30	128	0.001	19.0032	12.7752	15.5954	{'kldiv_cont_0': 10.29383325520881}	{'kldiv_disc_0': 0.6909281507326598, 'kldiv_disc_1': 1.790480638584526}	3.37282	0.0349788	0.956689	0.404639	15850.9	0.883856	0.878648	0.470888	128981	1.20875	19.0131	12.8978	15.7985	{'kldiv_cont_0': 10.416299795493101}	{'kldiv_disc_0': 0.6901725652890328, 'kldiv_disc_1': 1.791297402137365}	3.18025	0.034367
512	jointvae_capacity	MoNA	jointvae_capacity_100-800-200-50-3-50-200-800-100_04 (27-12-2021_02-38-38)	[[100, 800, 200, 50, 3], [3, 50, 200, 800, 100]]	{'cont': 1, 'disc': [2, 6]}	['spectrum']	0.67	1	0	0	10	10000	5	0	10	10000	10	2500	0.001	50	TRUE	TRUE	FALSE	-1	30	128	0.001	19.8553	12.3936	15.5789	{'kldiv_cont_0': 9.912500862219968}	{'kldiv_disc_0': 0.6914274343152957, 'kldiv_disc_1': 1.7896738949582278}	4.23837	0.0380534	0.955553	0.409919	15532.2	1.00014	0.878648	0.470888	128981	1.20875	19.7402	12.5518	15.785	{'kldiv_cont_0': 10.070355928861177}	{'kldiv_disc_0': 0.6917207882954524, 'kldiv_disc_1': 1.789733798075945}	3.9207	0.034521
513	jointvae_capacity	MoNA	jointvae_capacity_100-400-200-50-3-50-200-400-100_04 (27-12-2021_02-59-05)	[[100, 400, 200, 50, 3], [3, 50, 200, 400, 100]]	{'cont': 1, 'disc': [2, 6]}	['spectrum']	0.67	1	0	0	3	10000	5	0	3	10000	10	2500	0.001	50	TRUE	TRUE	FALSE	-1	30	128	0.001	17.1041	5.24358	15.4641	{'kldiv_cont_0': 2.7639978256203226}	{'kldiv_disc_0': 0.691268200751346, 'kldiv_disc_1': 1.78831352997497}	1.58675	0.0532495	0.962932	0.374456	12687.5	0.780653	0.878648	0.470888	128981	1.20875	17.2489	5.32332	15.6717	{'kldiv_cont_0': 2.8434330133291392}	{'kldiv_disc_0': 0.6911425529382168, 'kldiv_disc_1': 1.7887441225540943}	1.52705	0.0502
514	jointvae_capacity	MoNA	jointvae_capacity_100-400-200-50-3-50-200-400-100_04 (27-12-2021_03-21-30)	[[100, 400, 200, 50, 3], [3, 50, 200, 400, 100]]	{'cont': 1, 'disc': [2, 6]}	['spectrum']	0.67	1	0	0	3	10000	5	0	5	10000	10	2500	0.001	50	TRUE	TRUE	FALSE	-1	30	128	0.001	16.6473	5.35516	15.428	{'kldiv_cont_0': 2.8735942566660335}	{'kldiv_disc_0': 0.692248848300746, 'kldiv_disc_1': 1.7893203013387682}	1.186	0.0333752	0.963004	0.372682	9112.3	0.832802	0.878648	0.470888	128981	1.20875	16.6941	5.39091	15.6355	{'kldiv_cont_0': 2.9097333137805643}	{'kldiv_disc_0': 0.6920974422723819, 'kldiv_disc_1': 1.7890820533801348}	1.02133	0.0372715
515	jointvae_capacity	MoNA	jointvae_capacity_100-400-200-50-3-50-200-400-100_04 (27-12-2021_03-42-29)	[[100, 400, 200, 50, 3], [3, 50, 200, 400, 100]]	{'cont': 1, 'disc': [2, 6]}	['spectrum']	0.67	1	0	0	3	10000	5	0	10	10000	10	2500	0.001	50	TRUE	TRUE	FALSE	-1	30	128	0.001	16.7567	5.54651	15.4954	{'kldiv_cont_0': 3.06496154772858}	{'kldiv_disc_0': 0.6914457620797375, 'kldiv_disc_1': 1.7900993295738874}	1.2277	0.0336158	0.961929	0.376905	12585.1	0.844207	0.878648	0.470888	128981	1.20875	16.9179	5.5327	15.7016	{'kldiv_cont_0': 3.051923372806647}	{'kldiv_disc_0': 0.6912451875515473, 'kldiv_disc_1': 1.7895339299470951}	1.17498	0.0412756
516	jointvae_capacity	MoNA	jointvae_capacity_100-400-200-50-3-50-200-400-100_04 (27-12-2021_04-00-26)	[[100, 400, 200, 50, 3], [3, 50, 200, 400, 100]]	{'cont': 1, 'disc': [2, 6]}	['spectrum']	0.67	1	0	0	5	10000	5	0	3	10000	10	2500	0.001	50	TRUE	TRUE	FALSE	-1	30	128	0.001	17.9294	7.40901	15.4462	{'kldiv_cont_0': 4.930484933562464}	{'kldiv_disc_0': 0.6887305282484325, 'kldiv_disc_1': 1.7897959015433702}	2.41938	0.0638024	0.962974	0.365845	9534.86	0.753122	0.878648	0.470888	128981	1.20875	17.6911	7.47811	15.6509	{'kldiv_cont_0': 4.999848818167662}	{'kldiv_disc_0': 0.6881844982122763, 'kldiv_disc_1': 1.7900788142130926}	1.97379	0.0664334
517	jointvae_capacity	MoNA	jointvae_capacity_100-400-200-50-3-50-200-400-100_04 (27-12-2021_04-22-35)	[[100, 400, 200, 50, 3], [3, 50, 200, 400, 100]]	{'cont': 1, 'disc': [2, 6]}	['spectrum']	0.67	1	0	0	5	10000	5	0	5	10000	10	2500	0.001	50	TRUE	TRUE	FALSE	-1	30	128	0.001	17.4701	7.5799	15.474	{'kldiv_cont_0': 5.098779520982874}	{'kldiv_disc_0': 0.6915551894994022, 'kldiv_disc_1': 1.789569494872412}	1.95832	0.0378199	0.963444	0.368983	11933.2	0.845855	0.878648	0.470888	128981	1.20875	17.5358	7.52268	15.682	{'kldiv_cont_0': 5.041495225368402}	{'kldiv_disc_0': 0.6915156902411045, 'kldiv_disc_1': 1.78966857225467}	1.81649	0.037224
518	jointvae_capacity	MoNA	jointvae_capacity_100-400-200-50-3-50-200-400-100_04 (27-12-2021_04-44-43)	[[100, 400, 200, 50, 3], [3, 50, 200, 400, 100]]	{'cont': 1, 'disc': [2, 6]}	['spectrum']	0.67	1	0	0	5	10000	5	0	10	10000	10	2500	0.001	50	TRUE	TRUE	FALSE	-1	30	128	0.001	17.055	7.44041	15.4845	{'kldiv_cont_0': 4.960386074441818}	{'kldiv_disc_0': 0.6914257806183165, 'kldiv_disc_1': 1.7886006261930656}	1.52171	0.0488027	0.963344	0.365477	11204.4	0.998798	0.878648	0.470888	128981	1.20875	17.3265	7.45048	15.697	{'kldiv_cont_0': 4.9701373393719015}	{'kldiv_disc_0': 0.691866031059852, 'kldiv_disc_1': 1.788477747868269}	1.58389	0.0456289
519	jointvae_capacity	MoNA	jointvae_capacity_100-400-200-50-3-50-200-400-100_04 (27-12-2021_05-06-16)	[[100, 400, 200, 50, 3], [3, 50, 200, 400, 100]]	{'cont': 1, 'disc': [2, 6]}	['spectrum']	0.67	1	0	0	10	10000	5	0	3	10000	10	2500	0.001	50	TRUE	TRUE	FALSE	-1	30	128	0.001	20.4019	11.7411	15.5566	{'kldiv_cont_0': 9.263128396355114}	{'kldiv_disc_0': 0.6897503596677032, 'kldiv_disc_1': 1.7882709700225525}	4.77644	0.0688535	0.959983	0.392666	15251.7	0.95067	0.878648	0.470888	128981	1.20875	20.3257	11.6956	15.7559	{'kldiv_cont_0': 9.21762182773688}	{'kldiv_disc_0': 0.6899337722704961, 'kldiv_disc_1': 1.788091234671764}	4.50092	0.0688169
520	jointvae_capacity	MoNA	jointvae_capacity_100-400-200-50-3-50-200-400-100_04 (27-12-2021_05-22-10)	[[100, 400, 200, 50, 3], [3, 50, 200, 400, 100]]	{'cont': 1, 'disc': [2, 6]}	['spectrum']	0.67	1	0	0	10	10000	5	0	5	10000	10	2500	0.001	50	TRUE	TRUE	FALSE	-1	30	128	0.001	19.9409	12.2353	15.5559	{'kldiv_cont_0': 9.7554015162961}	{'kldiv_disc_0': 0.6909158085882314, 'kldiv_disc_1': 1.7889770374208653}	4.33492	0.0501383	0.958287	0.394924	18003.4	0.901279	0.878648	0.470888	128981	1.20875	19.4412	12.1426	15.7651	{'kldiv_cont_0': 9.664273323156895}	{'kldiv_disc_0': 0.6902190401003911, 'kldiv_disc_1': 1.7880868117014568}	3.61012	0.0660081
521	jointvae_capacity	MoNA	jointvae_capacity_100-400-200-50-3-50-200-400-100_04 (27-12-2021_05-44-56)	[[100, 400, 200, 50, 3], [3, 50, 200, 400, 100]]	{'cont': 1, 'disc': [2, 6]}	['spectrum']	0.67	1	0	0	10	10000	5	0	10	10000	10	2500	0.001	50	TRUE	TRUE	FALSE	-1	30	128	0.001	20.435	11.9655	15.617	{'kldiv_cont_0': 9.484239180789602}	{'kldiv_disc_0': 0.6920852262138063, 'kldiv_disc_1': 1.7892164774544772}	4.7819	0.0360497	0.954856	0.410859	15157.6	0.909079	0.878648	0.470888	128981	1.20875	20.8489	11.959	15.823	{'kldiv_cont_0': 9.477597823509804}	{'kldiv_disc_0': 0.6920680831640195, 'kldiv_disc_1': 1.7893643715442755}	4.9911	0.0347423
522	jointvae_capacity	MoNA	jointvae_capacity_100-200-100-50-3-50-100-200-100_04 (27-12-2021_06-07-56)	[[100, 200, 100, 50, 3], [3, 50, 100, 200, 100]]	{'cont': 1, 'disc': [2, 6]}	['spectrum']	0.67	1	0	0	3	10000	5	0	3	10000	10	2500	0.001	50	TRUE	TRUE	FALSE	-1	30	128	0.001	16.7505	5.36439	15.4234	{'kldiv_cont_0': 2.886256191682983}	{'kldiv_disc_0': 0.6913580821099902, 'kldiv_disc_1': 1.7867787373443282}	1.25938	0.0676985	0.965569	0.359894	11039.2	0.776617	0.878648	0.470888	128981	1.20875	16.8208	5.37959	15.6244	{'kldiv_cont_0': 2.902095519579374}	{'kldiv_disc_0': 0.6914720030931326, 'kldiv_disc_1': 1.7860271716729188}	1.12241	0.0740748
523	jointvae_capacity	MoNA	jointvae_capacity_100-200-100-50-3-50-100-200-100_04 (27-12-2021_06-29-36)	[[100, 200, 100, 50, 3], [3, 50, 100, 200, 100]]	{'cont': 1, 'disc': [2, 6]}	['spectrum']	0.67	1	0	0	3	10000	5	0	5	10000	10	2500	0.001	50	TRUE	TRUE	FALSE	-1	30	128	0.001	16.6497	5.43412	15.465	{'kldiv_cont_0': 2.95354603295589}	{'kldiv_disc_0': 0.6911559558417845, 'kldiv_disc_1': 1.7894137083156447}	1.14136	0.0433701	0.963585	0.373311	12150.4	0.793642	0.878648	0.470888	128981	1.20875	16.6845	5.4399	15.6679	{'kldiv_cont_0': 2.9589910018138394}	{'kldiv_disc_0': 0.691575302527501, 'kldiv_disc_1': 1.789337803155948}	0.976613	0.0399357
524	jointvae_capacity	MoNA	jointvae_capacity_100-200-100-50-3-50-100-200-100_04 (27-12-2021_06-45-36)	[[100, 200, 100, 50, 3], [3, 50, 100, 200, 100]]	{'cont': 1, 'disc': [2, 6]}	['spectrum']	0.67	1	0	0	3	10000	5	0	10	10000	10	2500	0.001	50	TRUE	TRUE	FALSE	-1	30	128	0.001	16.9019	5.26219	15.4786	{'kldiv_cont_0': 2.7812935881150707}	{'kldiv_disc_0': 0.6920743844573412, 'kldiv_disc_1': 1.7888191467432735}	1.38312	0.0401314	0.962884	0.37457	12490.8	0.878595	0.878648	0.470888	128981	1.20875	17.1564	5.23711	15.6871	{'kldiv_cont_0': 2.7562401172442312}	{'kldiv_disc_0': 0.6921089459688236, 'kldiv_disc_1': 1.7887619183613703}	1.42894	0.0403583
525	jointvae_capacity	MoNA	jointvae_capacity_100-200-100-50-3-50-100-200-100_04 (27-12-2021_07-06-25)	[[100, 200, 100, 50, 3], [3, 50, 100, 200, 100]]	{'cont': 1, 'disc': [2, 6]}	['spectrum']	0.67	1	0	0	5	10000	5	0	3	10000	10	2500	0.001	50	TRUE	TRUE	FALSE	-1	30	128	0.001	17.2812	7.40479	15.4831	{'kldiv_cont_0': 4.9251866757101075}	{'kldiv_disc_0': 0.6913778308827041, 'kldiv_disc_1': 1.7882220944933427}	1.74503	0.0530675	0.963523	0.372928	13082.5	0.803783	0.878648	0.470888	128981	1.20875	17.38	7.49129	15.6808	{'kldiv_cont_0': 5.011391823108379}	{'kldiv_disc_0': 0.6911090872226617, 'kldiv_disc_1': 1.7887903146254711}	1.64911	0.0500725
526	jointvae_capacity	MoNA	jointvae_capacity_100-200-100-50-3-50-100-200-100_04 (27-12-2021_07-25-29)	[[100, 200, 100, 50, 3], [3, 50, 100, 200, 100]]	{'cont': 1, 'disc': [2, 6]}	['spectrum']	0.67	1	0	0	5	10000	5	0	5	10000	10	2500	0.001	50	TRUE	TRUE	FALSE	-1	30	128	0.001	17.5928	7.39258	15.4798	{'kldiv_cont_0': 4.9119628624508}	{'kldiv_disc_0': 0.6916427628376279, 'kldiv_disc_1': 1.7889695920810051}	2.07011	0.0429432	0.96267	0.373527	13624.7	0.883878	0.878648	0.470888	128981	1.20875	18.1071	7.41749	15.6846	{'kldiv_cont_0': 4.9358074481670675}	{'kldiv_disc_0': 0.6918366108185205, 'kldiv_disc_1': 1.789843152730893}	2.39025	0.0322692
527	jointvae_capacity	MoNA	jointvae_capacity_100-200-100-50-3-50-100-200-100_04 (27-12-2021_07-47-27)	[[100, 200, 100, 50, 3], [3, 50, 100, 200, 100]]	{'cont': 1, 'disc': [2, 6]}	['spectrum']	0.67	1	0	0	5	10000	5	0	10	10000	10	2500	0.001	50	TRUE	TRUE	FALSE	-1	30	128	0.001	18.1209	7.07266	15.4447	{'kldiv_cont_0': 4.591122744091789}	{'kldiv_disc_0': 0.6916958819659905, 'kldiv_disc_1': 1.7898392087549566}	2.64254	0.0337158	0.964219	0.358984	13677	0.875909	0.878648	0.470888	128981	1.20875	18.2729	7.22977	15.653	{'kldiv_cont_0': 4.748039905841534}	{'kldiv_disc_0': 0.6918609218719678, 'kldiv_disc_1': 1.789870063463847}	2.58819	0.0317567
528	jointvae_capacity	MoNA	jointvae_capacity_100-200-100-50-3-50-100-200-100_04 (27-12-2021_08-05-07)	[[100, 200, 100, 50, 3], [3, 50, 100, 200, 100]]	{'cont': 1, 'disc': [2, 6]}	['spectrum']	0.67	1	0	0	10	10000	5	0	3	10000	10	2500	0.001	50	TRUE	TRUE	FALSE	-1	30	128	0.001	20.007	12.6464	15.446	{'kldiv_cont_0': 10.167433863927164}	{'kldiv_disc_0': 0.6902568090842449, 'kldiv_disc_1': 1.7887398166645314}	4.50188	0.0591005	0.965082	0.362654	10796.1	0.783273	0.878648	0.470888	128981	1.20875	20.8778	12.5359	15.6614	{'kldiv_cont_0': 10.056616453024057}	{'kldiv_disc_0': 0.6905486843524835, 'kldiv_disc_1': 1.7887788063440568}	5.16063	0.055792
529	jointvae_capacity	MoNA	jointvae_capacity_100-200-100-50-3-50-100-200-100_04 (27-12-2021_08-27-21)	[[100, 200, 100, 50, 3], [3, 50, 100, 200, 100]]	{'cont': 1, 'disc': [2, 6]}	['spectrum']	0.67	1	0	0	10	10000	5	0	5	10000	10	2500	0.001	50	TRUE	TRUE	FALSE	-1	30	128	0.001	20.9829	11.5056	15.5468	{'kldiv_cont_0': 9.028119173866084}	{'kldiv_disc_0': 0.6899269887738603, 'kldiv_disc_1': 1.78755449955237}	5.36176	0.0742518	0.961163	0.381621	17013.4	0.94347	0.878648	0.470888	128981	1.20875	21.6671	11.4168	15.7413	{'kldiv_cont_0': 8.938902695973715}	{'kldiv_disc_0': 0.6904397866664789, 'kldiv_disc_1': 1.7874386127178485}	5.85554	0.0702826
530	jointvae_capacity	MoNA	jointvae_capacity_100-200-100-50-3-50-100-200-100_04 (27-12-2021_08-49-45)	[[100, 200, 100, 50, 3], [3, 50, 100, 200, 100]]	{'cont': 1, 'disc': [2, 6]}	['spectrum']	0.67	1	0	0	10	10000	5	0	10	10000	10	2500	0.001	50	TRUE	TRUE	FALSE	-1	30	128	0.001	19.0436	12.2119	15.6678	{'kldiv_cont_0': 9.730785261424737}	{'kldiv_disc_0': 0.6908852098835032, 'kldiv_disc_1': 1.79024662334223}	3.33807	0.0377484	0.951901	0.421782	21084.9	0.938948	0.878648	0.470888	128981	1.20875	18.7444	12.2465	15.8792	{'kldiv_cont_0': 9.764652545635517}	{'kldiv_disc_0': 0.6913274633578765, 'kldiv_disc_1': 1.7904743812023065}	2.83418	0.0310486
531	jointvae_capacity	MoNA	jointvae_capacity_100-100-90-50-3-50-90-100-100_04 (27-12-2021_09-12-55)	[[100, 100, 90, 50, 3], [3, 50, 90, 100, 100]]	{'cont': 1, 'disc': [2, 6]}	['spectrum']	0.67	1	0	0	3	10000	5	0	3	10000	10	2500	0.001	50	TRUE	TRUE	FALSE	-1	30	128	0.001	17.4719	5.12114	15.4539	{'kldiv_cont_0': 2.6387616053555525}	{'kldiv_disc_0': 0.6920632731173829, 'kldiv_disc_1': 1.790313867583504}	1.99271	0.0252953	0.964221	0.363358	12916.4	0.782439	0.878648	0.470888	128981	1.20875	17.6198	5.14519	15.6633	{'kldiv_cont_0': 2.663321219957792}	{'kldiv_disc_0': 0.6920726497968038, 'kldiv_disc_1': 1.7897930634327424}	1.92607	0.0304098
532	jointvae_capacity	MoNA	jointvae_capacity_100-100-90-50-3-50-90-100-100_04 (27-12-2021_09-33-43)	[[100, 100, 90, 50, 3], [3, 50, 90, 100, 100]]	{'cont': 1, 'disc': [2, 6]}	['spectrum']	0.67	1	0	0	3	10000	5	0	5	10000	10	2500	0.001	50	TRUE	TRUE	FALSE	-1	30	128	0.001	16.9105	5.46899	15.4715	{'kldiv_cont_0': 2.991392296615547}	{'kldiv_disc_0': 0.6893981358370496, 'kldiv_disc_1': 1.7881994707223818}	1.36596	0.0730907	0.963676	0.364729	11856.5	0.780717	0.878648	0.470888	128981	1.20875	17.1663	5.5517	15.6718	{'kldiv_cont_0': 3.075305211238372}	{'kldiv_disc_0': 0.6890388681338384, 'kldiv_disc_1': 1.7873584123758168}	1.40942	0.0850941
533	jointvae_capacity	MoNA	jointvae_capacity_100-100-90-50-3-50-90-100-100_04 (27-12-2021_09-49-57)	[[100, 100, 90, 50, 3], [3, 50, 90, 100, 100]]	{'cont': 1, 'disc': [2, 6]}	['spectrum']	0.67	1	0	0	3	10000	5	0	10	10000	10	2500	0.001	50	TRUE	TRUE	FALSE	-1	30	128	0.001	16.7188	5.38882	15.4743	{'kldiv_cont_0': 2.9084633785842593}	{'kldiv_disc_0': 0.692191064986646, 'kldiv_disc_1': 1.788163472871009}	1.19907	0.0455213	0.961943	0.376001	13925.5	0.823719	0.878648	0.470888	128981	1.20875	17.2688	5.41103	15.6752	{'kldiv_cont_0': 2.930553552431938}	{'kldiv_disc_0': 0.6923944827837821, 'kldiv_disc_1': 1.788083330178872}	1.5493	0.0442887
534	jointvae_capacity	MoNA	jointvae_capacity_100-100-90-50-3-50-90-100-100_04 (27-12-2021_10-13-13)	[[100, 100, 90, 50, 3], [3, 50, 90, 100, 100]]	{'cont': 1, 'disc': [2, 6]}	['spectrum']	0.67	1	0	0	5	10000	5	0	3	10000	10	2500	0.001	50	TRUE	TRUE	FALSE	-1	30	128	0.001	17.5728	7.26786	15.4318	{'kldiv_cont_0': 4.786823138821726}	{'kldiv_disc_0': 0.6910968974215205, 'kldiv_disc_1': 1.7899438172124615}	2.10242	0.0386596	0.965965	0.358002	12441	0.821146	0.878648	0.470888	128981	1.20875	17.4091	7.32125	15.6354	{'kldiv_cont_0': 4.84061310841487}	{'kldiv_disc_0': 0.6917347525938963, 'kldiv_disc_1': 1.7889055166489038}	1.73105	0.0426639
535	jointvae_capacity	MoNA	jointvae_capacity_100-100-90-50-3-50-90-100-100_04 (27-12-2021_10-35-35)	[[100, 100, 90, 50, 3], [3, 50, 90, 100, 100]]	{'cont': 1, 'disc': [2, 6]}	['spectrum']	0.67	1	0	0	5	10000	5	0	5	10000	10	2500	0.001	50	TRUE	TRUE	FALSE	-1	30	128	0.001	17.5821	7.2835	15.443	{'kldiv_cont_0': 4.801614325882262}	{'kldiv_disc_0': 0.6915806163657033, 'kldiv_disc_1': 1.7903093734072633}	2.10894	0.0301668	0.965436	0.362079	12241.9	0.841326	0.878648	0.470888	128981	1.20875	17.4601	7.31862	15.6578	{'kldiv_cont_0': 4.838118363649417}	{'kldiv_disc_0': 0.6908964040951852, 'kldiv_disc_1': 1.7896087475312061}	1.75828	0.0440151
536	jointvae_capacity	MoNA	jointvae_capacity_100-100-90-50-3-50-90-100-100_04 (27-12-2021_10-57-07)	[[100, 100, 90, 50, 3], [3, 50, 90, 100, 100]]	{'cont': 1, 'disc': [2, 6]}	['spectrum']	0.67	1	0	0	5	10000	5	0	10	10000	10	2500	0.001	50	TRUE	TRUE	FALSE	-1	30	128	0.001	17.9552	7.12603	15.5084	{'kldiv_cont_0': 4.643256745891862}	{'kldiv_disc_0': 0.6926479387814386, 'kldiv_disc_1': 1.7901248311381548}	2.42546	0.0213391	0.961423	0.381375	14239.6	0.796403	0.878648	0.470888	128981	1.20875	18.4319	7.13052	15.7193	{'kldiv_cont_0': 4.647765129040449}	{'kldiv_disc_0': 0.6928156706003042, 'kldiv_disc_1': 1.789942930906247}	2.69112	0.0214807
537	jointvae_capacity	MoNA	jointvae_capacity_100-100-90-50-3-50-90-100-100_04 (27-12-2021_11-16-59)	[[100, 100, 90, 50, 3], [3, 50, 90, 100, 100]]	{'cont': 1, 'disc': [2, 6]}	['spectrum']	0.67	1	0	0	10	10000	5	0	3	10000	10	2500	0.001	50	TRUE	TRUE	FALSE	-1	30	128	0.001	20.5048	12.4831	15.6007	{'kldiv_cont_0': 10.003529546967984}	{'kldiv_disc_0': 0.6897301195235214, 'kldiv_disc_1': 1.7898521006875971}	4.85088	0.0532445	0.959083	0.39957	14705.8	0.851035	0.878648	0.470888	128981	1.20875	20.9121	12.6054	15.8084	{'kldiv_cont_0': 10.125755860255314}	{'kldiv_disc_0': 0.6893956324993036, 'kldiv_disc_1': 1.7902354705028045}	5.05092	0.0527557
538	jointvae_capacity	MoNA	jointvae_capacity_100-100-90-50-3-50-90-100-100_04 (27-12-2021_11-37-54)	[[100, 100, 90, 50, 3], [3, 50, 90, 100, 100]]	{'cont': 1, 'disc': [2, 6]}	['spectrum']	0.67	1	0	0	10	10000	5	0	5	10000	10	2500	0.001	50	TRUE	TRUE	FALSE	-1	30	128	0.001	20.0967	11.889	15.6336	{'kldiv_cont_0': 9.40664884158064}	{'kldiv_disc_0': 0.6916175367963552, 'kldiv_disc_1': 1.7906974172536263}	4.43718	0.0259172	0.95604	0.410083	16767.2	1.02578	0.878648	0.470888	128981	1.20875	20.5306	12.0173	15.8344	{'kldiv_cont_0': 9.535362500410814}	{'kldiv_disc_0': 0.6909652321766584, 'kldiv_disc_1': 1.7909474128331893}	4.66628	0.0299402
539	jointvae_capacity	MoNA	jointvae_capacity_100-100-90-50-3-50-90-100-100_04 (27-12-2021_11-59-37)	[[100, 100, 90, 50, 3], [3, 50, 90, 100, 100]]	{'cont': 1, 'disc': [2, 6]}	['spectrum']	0.67	1	0	0	10	10000	5	0	10	10000	10	2500	0.001	50	TRUE	TRUE	FALSE	-1	30	128	0.001	20.3259	11.9291	15.5877	{'kldiv_cont_0': 9.448321872411551}	{'kldiv_disc_0': 0.6925972956565731, 'kldiv_disc_1': 1.788185685628464}	4.69691	0.0412369	0.958209	0.394716	14896.1	0.825172	0.878648	0.470888	128981	1.20875	20.5813	12.0488	15.7953	{'kldiv_cont_0': 9.567088665106358}	{'kldiv_disc_0': 0.6926120794736422, 'kldiv_disc_1': 1.7891307763564281}	4.75439	0.0316382
540	jointvae_capacity	MoNA	jointvae_capacity_100-100-3-100-100_05 (25-12-2021_17-01-13)	[[100, 100, 3], [3, 100, 100]]	{'cont': 1, 'disc': [2, 6]}	['spectrum']	0.67	1	0	0	3	10000	10	0	3	10000	10	2500	0.001	50	TRUE	TRUE	FALSE	-1	30	128	0.001	18.6617	5.23144	15.5337	{'kldiv_cont_0': 2.7524210959498236}	{'kldiv_disc_0': 0.6931471779226278, 'kldiv_disc_1': 1.7858695770064663}	3.06917	0.0588992	0.960199	0.386062	11184.8	1.00918	0.878648	0.470888	128981	1.20875	18.8538	5.25674	15.7402	{'kldiv_cont_0': 2.77817720021957}	{'kldiv_disc_0': 0.6931471794079511, 'kldiv_disc_1': 1.7854172786076863}	3.05021	0.0634222
541	jointvae_capacity	MoNA	jointvae_capacity_100-100-3-100-100_05 (25-12-2021_17-20-55)	[[100, 100, 3], [3, 100, 100]]	{'cont': 1, 'disc': [2, 6]}	['spectrum']	0.67	1	0	0	3	10000	10	0	5	10000	10	2500	0.001	50	TRUE	TRUE	FALSE	-1	30	128	0.001	18.6124	5.27651	15.489	{'kldiv_cont_0': 2.7981150058062108}	{'kldiv_disc_0': 0.6893876325622952, 'kldiv_disc_1': 1.7890113031738388}	3.0583	0.0650774	0.964336	0.368719	10862	0.983637	0.878648	0.470888	128981	1.20875	18.7078	5.29674	15.7028	{'kldiv_cont_0': 2.8178485356844387}	{'kldiv_disc_0': 0.6891636619201074, 'kldiv_disc_1': 1.7897228736143846}	2.94486	0.0602015
542	jointvae_capacity	MoNA	jointvae_capacity_100-100-3-100-100_05 (25-12-2021_17-39-32)	[[100, 100, 3], [3, 100, 100]]	{'cont': 1, 'disc': [2, 6]}	['spectrum']	0.67	1	0	0	3	10000	10	0	10	10000	10	2500	0.001	50	TRUE	TRUE	FALSE	-1	30	128	0.001	18.44	5.54713	15.5549	{'kldiv_cont_0': 3.0694353468672473}	{'kldiv_disc_0': 0.6926635228455555, 'kldiv_disc_1': 1.7850265462401325}	2.81291	0.072166	0.960462	0.384478	15010.4	0.979217	0.878648	0.470888	128981	1.20875	18.6771	5.62239	15.7588	{'kldiv_cont_0': 3.145328301649827}	{'kldiv_disc_0': 0.6925860994901413, 'kldiv_disc_1': 1.7844751828756087}	2.83978	0.0784538
543	jointvae_capacity	MoNA	jointvae_capacity_100-100-3-100-100_05 (25-12-2021_17-58-33)	[[100, 100, 3], [3, 100, 100]]	{'cont': 1, 'disc': [2, 6]}	['spectrum']	0.67	1	0	0	5	10000	10	0	3	10000	10	2500	0.001	50	TRUE	TRUE	FALSE	-1	30	128	0.001	19.4833	7.43507	15.5186	{'kldiv_cont_0': 4.959242885864634}	{'kldiv_disc_0': 0.6931471812068228, 'kldiv_disc_1': 1.7826811596489176}	3.87393	0.0907833	0.964414	0.372785	12802.9	0.814357	0.878648	0.470888	128981	1.20875	19.4423	7.51728	15.7152	{'kldiv_cont_0': 5.040375403868846}	{'kldiv_disc_0': 0.6931471824645996, 'kldiv_disc_1': 1.7837596734364827}	3.64709	0.0799982
544	jointvae_capacity	MoNA	jointvae_capacity_100-100-3-100-100_05 (25-12-2021_18-14-52)	[[100, 100, 3], [3, 100, 100]]	{'cont': 1, 'disc': [2, 6]}	['spectrum']	0.67	1	0	0	5	10000	10	0	5	10000	10	2500	0.001	50	TRUE	TRUE	FALSE	-1	30	128	0.001	19.3353	7.3764	15.4491	{'kldiv_cont_0': 4.9011745212505735}	{'kldiv_disc_0': 0.6898816652063189, 'kldiv_disc_1': 1.7853455737774704}	3.78943	0.0967943	0.965247	0.3623	10898.1	0.964442	0.878648	0.470888	128981	1.20875	19.5417	7.44556	15.6455	{'kldiv_cont_0': 4.970736246842605}	{'kldiv_disc_0': 0.6899508681052771, 'kldiv_disc_1': 1.7848684971149151}	3.79533	0.100873
545	jointvae_capacity	MoNA	jointvae_capacity_100-100-3-100-100_05 (25-12-2021_18-29-47)	[[100, 100, 3], [3, 100, 100]]	{'cont': 1, 'disc': [2, 6]}	['spectrum']	0.67	1	0	0	5	10000	10	0	10	10000	10	2500	0.001	50	TRUE	TRUE	FALSE	-1	30	128	0.001	20.9047	7.4301	15.6133	{'kldiv_cont_0': 4.953248831200013}	{'kldiv_disc_0': 0.6899517252604539, 'kldiv_disc_1': 1.7869008604834535}	5.21084	0.0805408	0.955985	0.407977	15025.6	1.04881	0.878648	0.470888	128981	1.20875	21.2209	7.43794	15.8192	{'kldiv_cont_0': 4.96159717364189}	{'kldiv_disc_0': 0.6901109447846046, 'kldiv_disc_1': 1.786228644542205}	5.31602	0.0856706
546	jointvae_capacity	MoNA	jointvae_capacity_100-100-3-100-100_05 (25-12-2021_18-47-48)	[[100, 100, 3], [3, 100, 100]]	{'cont': 1, 'disc': [2, 6]}	['spectrum']	0.67	1	0	0	10	10000	10	0	3	10000	10	2500	0.001	50	TRUE	TRUE	FALSE	-1	30	128	0.001	23.1092	12.4179	15.7801	{'kldiv_cont_0': 9.93732045264205}	{'kldiv_disc_0': 0.6931471753371977, 'kldiv_disc_1': 1.7874510455942099}	7.28606	0.0430846	0.953143	0.427273	18845.5	1.07064	0.878648	0.470888	128981	1.20875	21.5154	12.2725	15.9765	{'kldiv_cont_0': 9.790877024332682}	{'kldiv_disc_0': 0.693147177879627, 'kldiv_disc_1': 1.7884409733307667}	5.50577	0.0331854
547	jointvae_capacity	MoNA	jointvae_capacity_100-100-3-100-100_05 (25-12-2021_19-07-27)	[[100, 100, 3], [3, 100, 100]]	{'cont': 1, 'disc': [2, 6]}	['spectrum']	0.67	1	0	0	10	10000	10	0	5	10000	10	2500	0.001	50	TRUE	TRUE	FALSE	-1	30	128	0.001	25.3036	12.161	15.6445	{'kldiv_cont_0': 9.689781762511062}	{'kldiv_disc_0': 0.6903305786715302, 'kldiv_disc_1': 1.7809211353903498}	9.52256	0.13655	0.955276	0.41044	14425.9	1.02876	0.878648	0.470888	128981	1.20875	25.9127	12.3673	15.8556	{'kldiv_cont_0': 9.89452275251731}	{'kldiv_disc_0': 0.6910825341175764, 'kldiv_disc_1': 1.7817003604693291}	9.93594	0.121238
548	jointvae_capacity	MoNA	jointvae_capacity_100-100-3-100-100_05 (25-12-2021_19-25-54)	[[100, 100, 3], [3, 100, 100]]	{'cont': 1, 'disc': [2, 6]}	['spectrum']	0.67	1	0	0	10	10000	10	0	10	10000	10	2500	0.001	50	TRUE	TRUE	FALSE	-1	30	128	0.001	22.8367	12.4897	15.6699	{'kldiv_cont_0': 10.01358530809284}	{'kldiv_disc_0': 0.6922409603632069, 'kldiv_disc_1': 1.7838606247449116}	7.07872	0.0880509	0.956183	0.405015	20958.6	1.05355	0.878648	0.470888	128981	1.20875	24.2287	12.1899	15.8833	{'kldiv_cont_0': 9.714451227432642}	{'kldiv_disc_0': 0.6916560790477655, 'kldiv_disc_1': 1.7837909215535872}	8.25077	0.0945966
549	jointvae_capacity	MoNA	jointvae_capacity_100-200-3-200-100_05 (25-12-2021_19-39-23)	[[100, 200, 3], [3, 200, 100]]	{'cont': 1, 'disc': [2, 6]}	['spectrum']	0.67	1	0	0	3	10000	10	0	3	10000	10	2500	0.001	50	TRUE	TRUE	FALSE	-1	30	128	0.001	18.9089	5.19703	15.5499	{'kldiv_cont_0': 2.7189552053057993}	{'kldiv_disc_0': 0.6931471814863288, 'kldiv_disc_1': 1.7849276398438503}	3.2907	0.0683186	0.963686	0.367174	15946.3	1.07792	0.878648	0.470888	128981	1.20875	19.0378	5.23808	15.7693	{'kldiv_cont_0': 2.759346741896409}	{'kldiv_disc_0': 0.6931471824645996, 'kldiv_disc_1': 1.7855846301103249}	3.20676	0.0617486
550	jointvae_capacity	MoNA	jointvae_capacity_100-200-3-200-100_05 (25-12-2021_19-55-11)	[[100, 200, 3], [3, 200, 100]]	{'cont': 1, 'disc': [2, 6]}	['spectrum']	0.67	1	0	0	3	10000	10	0	5	10000	10	2500	0.001	50	TRUE	TRUE	FALSE	-1	30	128	0.001	18.737	5.24635	15.5019	{'kldiv_cont_0': 2.76807568556818}	{'kldiv_disc_0': 0.6928665530360179, 'kldiv_disc_1': 1.7854058189101403}	3.16866	0.066343	0.963517	0.376133	12253.7	1.01724	0.878648	0.470888	128981	1.20875	18.6442	5.24098	15.7214	{'kldiv_cont_0': 2.762966547256861}	{'kldiv_disc_0': 0.6929652110124246, 'kldiv_disc_1': 1.7850514680911334}	2.85389	0.0688999
551	jointvae_capacity	MoNA	jointvae_capacity_100-200-3-200-100_05 (25-12-2021_20-14-35)	[[100, 200, 3], [3, 200, 100]]	{'cont': 1, 'disc': [2, 6]}	['spectrum']	0.67	1	0	0	3	10000	10	0	10	10000	10	2500	0.001	50	TRUE	TRUE	FALSE	-1	30	128	0.001	17.6674	5.55046	15.5129	{'kldiv_cont_0': 3.071315386091279}	{'kldiv_disc_0': 0.6923170833207518, 'kldiv_disc_1': 1.786829642785532}	2.09694	0.0575995	0.962055	0.378593	11136.9	0.989018	0.878648	0.470888	128981	1.20875	17.853	5.46586	15.723	{'kldiv_cont_0': 2.9867151089203663}	{'kldiv_disc_0': 0.6927663745024265, 'kldiv_disc_1': 1.786375268911704}	2.07231	0.0576504
552	jointvae_capacity	MoNA	jointvae_capacity_100-200-3-200-100_05 (25-12-2021_20-33-22)	[[100, 200, 3], [3, 200, 100]]	{'cont': 1, 'disc': [2, 6]}	['spectrum']	0.67	1	0	0	5	10000	10	0	3	10000	10	2500	0.001	50	TRUE	TRUE	FALSE	-1	30	128	0.001	19.7014	7.63165	15.5071	{'kldiv_cont_0': 5.153881682041521}	{'kldiv_disc_0': 0.6931471819754642, 'kldiv_disc_1': 1.7846252870727395}	4.12297	0.071342	0.961216	0.387095	10648.7	0.963506	0.878648	0.470888	128981	1.20875	19.7666	7.58352	15.7057	{'kldiv_cont_0': 5.105272500942915}	{'kldiv_disc_0': 0.6931471809362754, 'kldiv_disc_1': 1.7851011019486647}	3.99434	0.0665836
553	jointvae_capacity	MoNA	jointvae_capacity_100-200-3-200-100_05 (25-12-2021_20-52-05)	[[100, 200, 3], [3, 200, 100]]	{'cont': 1, 'disc': [2, 6]}	['spectrum']	0.67	1	0	0	5	10000	10	0	5	10000	10	2500	0.001	50	TRUE	TRUE	FALSE	-1	30	128	0.001	19.6369	7.58974	15.497	{'kldiv_cont_0': 5.113258276287584}	{'kldiv_disc_0': 0.6892374658920002, 'kldiv_disc_1': 1.7872485725988676}	4.05576	0.0842064	0.960993	0.377535	11257.6	0.942631	0.878648	0.470888	128981	1.20875	19.6311	7.63984	15.7053	{'kldiv_cont_0': 5.162678853059426}	{'kldiv_disc_0': 0.688920795917511, 'kldiv_disc_1': 1.7882415178494575}	3.84835	0.0774436
554	jointvae_capacity	MoNA	jointvae_capacity_100-200-3-200-100_05 (25-12-2021_21-11-20)	[[100, 200, 3], [3, 200, 100]]	{'cont': 1, 'disc': [2, 6]}	['spectrum']	0.67	1	0	0	5	10000	10	0	10	10000	10	2500	0.001	50	TRUE	TRUE	FALSE	-1	30	128	0.001	19.2331	7.39208	15.6028	{'kldiv_cont_0': 4.913061867285725}	{'kldiv_disc_0': 0.689539550547024, 'kldiv_disc_1': 1.7894792176634597}	3.5714	0.0588791	0.958873	0.393994	17126.5	1.04025	0.878648	0.470888	128981	1.20875	19.8981	7.2743	15.8202	{'kldiv_cont_0': 4.795802782743405}	{'kldiv_disc_0': 0.688786084835346, 'kldiv_disc_1': 1.7897112094438994}	4.01387	0.064094
555	jointvae_capacity	MoNA	jointvae_capacity_100-200-3-200-100_05 (25-12-2021_21-25-25)	[[100, 200, 3], [3, 200, 100]]	{'cont': 1, 'disc': [2, 6]}	['spectrum']	0.67	1	0	0	10	10000	10	0	3	10000	10	2500	0.001	50	TRUE	TRUE	FALSE	-1	30	128	0.001	24.2394	12.8996	15.6341	{'kldiv_cont_0': 10.423079415754025}	{'kldiv_disc_0': 0.6888533635687297, 'kldiv_disc_1': 1.7876900904064021}	8.5216	0.0836322	0.957955	0.401854	14397.7	1.05732	0.878648	0.470888	128981	1.20875	26.4197	13.0322	15.8301	{'kldiv_cont_0': 10.555051852495243}	{'kldiv_disc_0': 0.689386282211695, 'kldiv_disc_1': 1.7878106160041614}	10.5125	0.0770978
556	jointvae_capacity	MoNA	jointvae_capacity_100-200-3-200-100_05 (25-12-2021_21-42-54)	[[100, 200, 3], [3, 200, 100]]	{'cont': 1, 'disc': [2, 6]}	['spectrum']	0.67	1	0	0	10	10000	10	0	5	10000	10	2500	0.001	50	TRUE	TRUE	FALSE	-1	30	128	0.001	27.2574	11.7426	15.6874	{'kldiv_cont_0': 9.26463152179964}	{'kldiv_disc_0': 0.6928129338016265, 'kldiv_disc_1': 1.7851687763388524}	11.5008	0.0692496	0.95711	0.405819	19731.5	1.05347	0.878648	0.470888	128981	1.20875	27.6781	11.7365	15.9055	{'kldiv_cont_0': 9.25877815637833}	{'kldiv_disc_0': 0.6928863250292264, 'kldiv_disc_1': 1.7848613628974328}	11.7011	0.0715896
557	jointvae_capacity	MoNA	jointvae_capacity_100-200-3-200-100_05 (25-12-2021_22-03-22)	[[100, 200, 3], [3, 200, 100]]	{'cont': 1, 'disc': [2, 6]}	['spectrum']	0.67	1	0	0	10	10000	10	0	10	10000	10	2500	0.001	50	TRUE	TRUE	FALSE	-1	30	128	0.001	23.278	12.0602	15.5943	{'kldiv_cont_0': 9.58651424264852}	{'kldiv_disc_0': 0.6877855736094092, 'kldiv_disc_1': 1.7858716115303084}	7.57122	0.112495	0.958832	0.393406	16461.3	1.00372	0.878648	0.470888	128981	1.20875	24.3654	11.9719	15.802	{'kldiv_cont_0': 9.500612723521698}	{'kldiv_disc_0': 0.6864907863812569, 'kldiv_disc_1': 1.7847642867993085}	8.42692	0.136516
558	jointvae_capacity	MoNA	jointvae_capacity_100-400-3-400-100_05 (25-12-2021_22-23-30)	[[100, 400, 3], [3, 400, 100]]	{'cont': 1, 'disc': [2, 6]}	['spectrum']	0.67	1	0	0	3	10000	10	0	3	10000	10	2500	0.001	50	TRUE	TRUE	FALSE	-1	30	128	0.001	18.2743	5.43318	15.555	{'kldiv_cont_0': 2.950524102900819}	{'kldiv_disc_0': 0.6931471820453406, 'kldiv_disc_1': 1.7895084974494657}	2.69678	0.0225099	0.962297	0.373891	14306.9	1.03365	0.878648	0.470888	128981	1.20875	18.2126	5.46638	15.7633	{'kldiv_cont_0': 2.98439507606702}	{'kldiv_disc_0': 0.6931471824645996, 'kldiv_disc_1': 1.7888333369524052}	2.42005	0.0292615
559	jointvae_capacity	MoNA	jointvae_capacity_100-400-3-400-100_05 (25-12-2021_22-39-13)	[[100, 400, 3], [3, 400, 100]]	{'cont': 1, 'disc': [2, 6]}	['spectrum']	0.67	1	0	0	3	10000	10	0	5	10000	10	2500	0.001	50	TRUE	TRUE	FALSE	-1	30	128	0.001	18.2345	5.29652	15.524	{'kldiv_cont_0': 2.8141338352860767}	{'kldiv_disc_0': 0.6931471823248466, 'kldiv_disc_1': 1.7892358428847748}	2.68529	0.0252365	0.962888	0.375952	11607.8	0.985071	0.878648	0.470888	128981	1.20875	18.4905	5.29216	15.7456	{'kldiv_cont_0': 2.809988009623992}	{'kldiv_disc_0': 0.6931471824645996, 'kldiv_disc_1': 1.78902163872352}	2.71754	0.0273785
560	jointvae_capacity	MoNA	jointvae_capacity_100-400-3-400-100_05 (25-12-2021_22-59-28)	[[100, 400, 3], [3, 400, 100]]	{'cont': 1, 'disc': [2, 6]}	['spectrum']	0.67	1	0	0	3	10000	10	0	10	10000	10	2500	0.001	50	TRUE	TRUE	FALSE	-1	30	128	0.001	18.2008	5.55967	15.4453	{'kldiv_cont_0': 3.0806801430924695}	{'kldiv_disc_0': 0.6921510860620881, 'kldiv_disc_1': 1.7868347060358958}	2.69626	0.0592088	0.965276	0.360919	10873.6	1.01451	0.878648	0.470888	128981	1.20875	18.5927	5.59135	15.6502	{'kldiv_cont_0': 3.1126801661956005}	{'kldiv_disc_0': 0.6921177399464142, 'kldiv_disc_1': 1.7865567696400177}	2.88012	0.0623218
561	jointvae_capacity	MoNA	jointvae_capacity_100-400-3-400-100_05 (25-12-2021_23-17-39)	[[100, 400, 3], [3, 400, 100]]	{'cont': 1, 'disc': [2, 6]}	['spectrum']	0.67	1	0	0	5	10000	10	0	3	10000	10	2500	0.001	50	TRUE	TRUE	FALSE	-1	30	128	0.001	19.3278	7.24624	15.4902	{'kldiv_cont_0': 4.769034868387935}	{'kldiv_disc_0': 0.690562364434581, 'kldiv_disc_1': 1.78664078131091}	3.76058	0.0770353	0.962586	0.379352	11721.5	0.76211	0.878648	0.470888	128981	1.20875	19.1586	7.18172	15.6967	{'kldiv_cont_0': 4.704965640337039}	{'kldiv_disc_0': 0.6902458652471885, 'kldiv_disc_1': 1.786511350900699}	3.3804	0.0814947
562	jointvae_capacity	MoNA	jointvae_capacity_100-400-3-400-100_05 (25-12-2021_23-35-29)	[[100, 400, 3], [3, 400, 100]]	{'cont': 1, 'disc': [2, 6]}	['spectrum']	0.67	1	0	0	5	10000	10	0	5	10000	10	2500	0.001	50	TRUE	TRUE	FALSE	-1	30	128	0.001	19.1179	7.36964	15.5352	{'kldiv_cont_0': 4.887967727388335}	{'kldiv_disc_0': 0.6929303028239734, 'kldiv_disc_1': 1.7887393265508404}	3.55035	0.0323705	0.963154	0.377492	12492.4	1.04409	0.878648	0.470888	128981	1.20875	19.487	7.34527	15.7479	{'kldiv_cont_0': 4.8627848869714985}	{'kldiv_disc_0': 0.6929722596437503, 'kldiv_disc_1': 1.7895090274321728}	3.71489	0.024254
563	jointvae_capacity	MoNA	jointvae_capacity_100-400-3-400-100_05 (25-12-2021_23-53-26)	[[100, 400, 3], [3, 400, 100]]	{'cont': 1, 'disc': [2, 6]}	['spectrum']	0.67	1	0	0	5	10000	10	0	10	10000	10	2500	0.001	50	TRUE	TRUE	FALSE	-1	30	128	0.001	21.8939	7.10184	15.5996	{'kldiv_cont_0': 4.621886840598944}	{'kldiv_disc_0': 0.6898656232415722, 'kldiv_disc_1': 1.790089849290926}	6.24481	0.049512	0.959669	0.391263	13781.4	1.04235	0.878648	0.470888	128981	1.20875	21.7895	7.12701	15.8048	{'kldiv_cont_0': 4.648272245358198}	{'kldiv_disc_0': 0.6890837320914636, 'kldiv_disc_1': 1.7896575805468438}	5.923	0.0616535
564	jointvae_capacity	MoNA	jointvae_capacity_100-400-3-400-100_05 (26-12-2021_00-08-00)	[[100, 400, 3], [3, 400, 100]]	{'cont': 1, 'disc': [2, 6]}	['spectrum']	0.67	1	0	0	10	10000	10	0	3	10000	10	2500	0.001	50	TRUE	TRUE	FALSE	-1	30	128	0.001	24.0144	11.9682	15.5607	{'kldiv_cont_0': 9.49274354355556}	{'kldiv_disc_0': 0.6881438453200275, 'kldiv_disc_1': 1.787306344383347}	8.35915	0.0945648	0.961844	0.378699	17413.8	1.02026	0.878648	0.470888	128981	1.20875	24.0236	11.9568	15.7677	{'kldiv_cont_0': 9.481992208040678}	{'kldiv_disc_0': 0.6878263048636608, 'kldiv_disc_1': 1.7870172842954979}	8.15524	0.100631
565	jointvae_capacity	MoNA	jointvae_capacity_100-400-3-400-100_05 (26-12-2021_00-23-52)	[[100, 400, 3], [3, 400, 100]]	{'cont': 1, 'disc': [2, 6]}	['spectrum']	0.67	1	0	0	10	10000	10	0	5	10000	10	2500	0.001	50	TRUE	TRUE	FALSE	-1	30	128	0.001	26.8506	11.6436	15.6619	{'kldiv_cont_0': 9.163868470320528}	{'kldiv_disc_0': 0.6929143426845948, 'kldiv_disc_1': 1.7868432938563446}	11.1372	0.0514904	0.956558	0.412251	16033.6	1.03092	0.878648	0.470888	128981	1.20875	27.918	11.6313	15.8609	{'kldiv_cont_0': 9.151106773278652}	{'kldiv_disc_0': 0.6930011938779782, 'kldiv_disc_1': 1.7872345661505675}	12.0104	0.0467092
566	jointvae_capacity	MoNA	jointvae_capacity_100-400-3-400-100_05 (26-12-2021_00-41-13)	[[100, 400, 3], [3, 400, 100]]	{'cont': 1, 'disc': [2, 6]}	['spectrum']	0.67	1	0	0	10	10000	10	0	10	10000	10	2500	0.001	50	TRUE	TRUE	FALSE	-1	30	128	0.001	23.1609	12.6576	15.5947	{'kldiv_cont_0': 10.180484336817251}	{'kldiv_disc_0': 0.6901849458673216, 'kldiv_disc_1': 1.7869745400698216}	7.48869	0.0774718	0.958253	0.394916	13887.5	1.09059	0.878648	0.470888	128981	1.20875	22.3654	12.3127	15.8018	{'kldiv_cont_0': 9.837196056659405}	{'kldiv_disc_0': 0.6896064816377102, 'kldiv_disc_1': 1.7858958336023183}	6.46949	0.0940435
567	jointvae_capacity	MoNA	jointvae_capacity_100-800-3-800-100_05 (26-12-2021_00-58-23)	[[100, 800, 3], [3, 800, 100]]	{'cont': 1, 'disc': [2, 6]}	['spectrum']	0.67	1	0	0	3	10000	10	0	3	10000	10	2500	0.001	50	TRUE	TRUE	FALSE	-1	30	128	0.001	17.8938	5.38931	15.5166	{'kldiv_cont_0': 2.911161306455015}	{'kldiv_disc_0': 0.6910595351618312, 'kldiv_disc_1': 1.7870910173284211}	2.30959	0.0675612	0.963449	0.370836	11799.9	1.05232	0.878648	0.470888	128981	1.20875	18.4613	5.39305	15.7279	{'kldiv_cont_0': 2.915352925276145}	{'kldiv_disc_0': 0.6903968652089437, 'kldiv_disc_1': 1.7872956838363256}	2.66127	0.0721413
568	jointvae_capacity	MoNA	jointvae_capacity_100-800-3-800-100_05 (26-12-2021_01-16-26)	[[100, 800, 3], [3, 800, 100]]	{'cont': 1, 'disc': [2, 6]}	['spectrum']	0.67	1	0	0	3	10000	10	0	5	10000	10	2500	0.001	50	TRUE	TRUE	FALSE	-1	30	128	0.001	18.1102	5.49086	15.4434	{'kldiv_cont_0': 3.0157379969902083}	{'kldiv_disc_0': 0.6899468851955946, 'kldiv_disc_1': 1.7851783325076802}	2.56902	0.0978146	0.964942	0.366172	11908.7	1.05883	0.878648	0.470888	128981	1.20875	17.9167	5.52908	15.653	{'kldiv_cont_0': 3.055119141554221}	{'kldiv_disc_0': 0.6893831078822796, 'kldiv_disc_1': 1.784582168628008}	2.15429	0.109414
569	jointvae_capacity	MoNA	jointvae_capacity_100-800-3-800-100_05 (26-12-2021_01-34-50)	[[100, 800, 3], [3, 800, 100]]	{'cont': 1, 'disc': [2, 6]}	['spectrum']	0.67	1	0	0	3	10000	10	0	10	10000	10	2500	0.001	50	TRUE	TRUE	FALSE	-1	30	128	0.001	18.2244	5.55335	15.4694	{'kldiv_cont_0': 3.073676566585706}	{'kldiv_disc_0': 0.6914515601512555, 'kldiv_disc_1': 1.7882207345571217}	2.70259	0.0523438	0.961353	0.379204	10942.6	0.989976	0.878648	0.470888	128981	1.20875	18.5515	5.60203	15.6761	{'kldiv_cont_0': 3.123299005704048}	{'kldiv_disc_0': 0.6910795783385252, 'kldiv_disc_1': 1.78765096114232}	2.81362	0.0617613
570	jointvae_capacity	MoNA	jointvae_capacity_100-800-3-800-100_05 (26-12-2021_01-50-14)	[[100, 800, 3], [3, 800, 100]]	{'cont': 1, 'disc': [2, 6]}	['spectrum']	0.67	1	0	0	5	10000	10	0	3	10000	10	2500	0.001	50	TRUE	TRUE	FALSE	-1	30	128	0.001	19.7465	7.67327	15.4585	{'kldiv_cont_0': 5.197401061007733}	{'kldiv_disc_0': 0.6899048222047642, 'kldiv_disc_1': 1.7859645631919852}	4.19762	0.0903729	0.963358	0.379042	6749.83	0.957437	0.878648	0.470888	128981	1.20875	20.9548	7.73269	15.6653	{'kldiv_cont_0': 5.2572294015150804}	{'kldiv_disc_0': 0.6891708129491562, 'kldiv_disc_1': 1.7862870540374365}	5.19502	0.0944882
571	jointvae_capacity	MoNA	jointvae_capacity_100-800-3-800-100_05 (26-12-2021_02-06-52)	[[100, 800, 3], [3, 800, 100]]	{'cont': 1, 'disc': [2, 6]}	['spectrum']	0.67	1	0	0	5	10000	10	0	5	10000	10	2500	0.001	50	TRUE	TRUE	FALSE	-1	30	128	0.001	19.2055	7.49378	15.5053	{'kldiv_cont_0': 5.014337518430399}	{'kldiv_disc_0': 0.691878301037993, 'kldiv_disc_1': 1.787566182621758}	3.64564	0.0546219	0.960507	0.382023	13072	1.03628	0.878648	0.470888	128981	1.20875	19.242	7.44662	15.7126	{'kldiv_cont_0': 4.966787778414213}	{'kldiv_disc_0': 0.6917858154345782, 'kldiv_disc_1': 1.7880437007317176}	3.47858	0.0507716
572	jointvae_capacity	MoNA	jointvae_capacity_100-800-3-800-100_05 (26-12-2021_02-22-21)	[[100, 800, 3], [3, 800, 100]]	{'cont': 1, 'disc': [2, 6]}	['spectrum']	0.67	1	0	0	5	10000	10	0	10	10000	10	2500	0.001	50	TRUE	TRUE	FALSE	-1	30	128	0.001	19.6408	7.58585	15.5394	{'kldiv_cont_0': 5.108106008028789}	{'kldiv_disc_0': 0.6924379804070082, 'kldiv_disc_1': 1.785307373139671}	4.02976	0.0716132	0.960183	0.38413	14471.7	1.06983	0.878648	0.470888	128981	1.20875	19.2682	7.51351	15.7391	{'kldiv_cont_0': 5.035731890262702}	{'kldiv_disc_0': 0.692454707928193, 'kldiv_disc_1': 1.7853190440397997}	3.45773	0.0713292
573	jointvae_capacity	MoNA	jointvae_capacity_100-800-3-800-100_05 (26-12-2021_02-38-57)	[[100, 800, 3], [3, 800, 100]]	{'cont': 1, 'disc': [2, 6]}	['spectrum']	0.67	1	0	0	10	10000	10	0	3	10000	10	2500	0.001	50	TRUE	TRUE	FALSE	-1	30	128	0.001	26.1933	12.7436	15.531	{'kldiv_cont_0': 10.265760680575443}	{'kldiv_disc_0': 0.6902677364394086, 'kldiv_disc_1': 1.787588443454237}	10.5918	0.0705049	0.959792	0.388422	14066.9	1.04402	0.878648	0.470888	128981	1.20875	27.8185	13.0595	15.7494	{'kldiv_cont_0': 10.581270254575289}	{'kldiv_disc_0': 0.6900067894886701, 'kldiv_disc_1': 1.7882453936796923}	12.0026	0.066545
574	jointvae_capacity	MoNA	jointvae_capacity_100-800-3-800-100_05 (26-12-2021_02-54-57)	[[100, 800, 3], [3, 800, 100]]	{'cont': 1, 'disc': [2, 6]}	['spectrum']	0.67	1	0	0	10	10000	10	0	5	10000	10	2500	0.001	50	TRUE	TRUE	FALSE	-1	30	128	0.001	24.6618	12.4848	15.5726	{'kldiv_cont_0': 10.006614606237914}	{'kldiv_disc_0': 0.6902149331527746, 'kldiv_disc_1': 1.7879409892058735}	9.02164	0.0675075	0.956992	0.39818	13768.6	1.02926	0.878648	0.470888	128981	1.20875	24.5945	12.4209	15.7807	{'kldiv_cont_0': 9.944043000539144}	{'kldiv_disc_0': 0.6888266771267622, 'kldiv_disc_1': 1.7879858230933166}	8.73282	0.0809417
575	jointvae_capacity	MoNA	jointvae_capacity_100-800-3-800-100_05 (26-12-2021_03-09-54)	[[100, 800, 3], [3, 800, 100]]	{'cont': 1, 'disc': [2, 6]}	['spectrum']	0.67	1	0	0	10	10000	10	0	10	10000	10	2500	0.001	50	TRUE	TRUE	FALSE	-1	30	128	0.001	22.8698	12.1025	15.5619	{'kldiv_cont_0': 9.625011487135714}	{'kldiv_disc_0': 0.6909118384856552, 'kldiv_disc_1': 1.7865449610796231}	7.23336	0.0744987	0.958567	0.394583	13645.6	0.994911	0.878648	0.470888	128981	1.20875	23.3129	12.0403	15.7703	{'kldiv_cont_0': 9.562799209203476}	{'kldiv_disc_0': 0.6905975081981757, 'kldiv_disc_1': 1.786854163194314}	7.46812	0.0745499
576	jointvae_capacity	MoNA	jointvae_capacity_100-1600-3-1600-100_05 (26-12-2021_03-26-48)	[[100, 1600, 3], [3, 1600, 100]]	{'cont': 1, 'disc': [2, 6]}	['spectrum']	0.67	1	0	0	3	10000	10	0	3	10000	10	2500	0.001	50	TRUE	TRUE	FALSE	-1	30	128	0.001	18.3116	5.61008	15.5041	{'kldiv_cont_0': 3.133099600131179}	{'kldiv_disc_0': 0.6910437499931801, 'kldiv_disc_1': 1.7859376541754846}	2.72821	0.0792527	0.962345	0.379926	10610	0.946873	0.878648	0.470888	128981	1.20875	18.4622	5.66998	15.713	{'kldiv_cont_0': 3.192492974110139}	{'kldiv_disc_0': 0.6909302885715778, 'kldiv_disc_1': 1.786556329482641}	2.67502	0.0742006
577	jointvae_capacity	MoNA	jointvae_capacity_100-1600-3-1600-100_05 (26-12-2021_03-45-11)	[[100, 1600, 3], [3, 1600, 100]]	{'cont': 1, 'disc': [2, 6]}	['spectrum']	0.67	1	0	0	3	10000	10	0	5	10000	10	2500	0.001	50	TRUE	TRUE	FALSE	-1	30	128	0.001	18.5205	5.60862	15.56	{'kldiv_cont_0': 3.1275000602950245}	{'kldiv_disc_0': 0.6907897859217833, 'kldiv_disc_1': 1.790326273175784}	2.92257	0.0379061	0.962264	0.38289	14369.3	1.09524	0.878648	0.470888	128981	1.20875	18.7237	5.63925	15.7712	{'kldiv_cont_0': 3.1572193793761425}	{'kldiv_disc_0': 0.6916607526632456, 'kldiv_disc_1': 1.7903703053792317}	2.92368	0.0287564
578	jointvae_capacity	MoNA	jointvae_capacity_100-1600-3-1600-100_05 (26-12-2021_04-03-45)	[[100, 1600, 3], [3, 1600, 100]]	{'cont': 1, 'disc': [2, 6]}	['spectrum']	0.67	1	0	0	3	10000	10	0	10	10000	10	2500	0.001	50	TRUE	TRUE	FALSE	-1	30	128	0.001	17.6646	5.56354	15.561	{'kldiv_cont_0': 3.0808508261985823}	{'kldiv_disc_0': 0.6913430022047385, 'kldiv_disc_1': 1.791348351543422}	2.08144	0.0221532	0.959978	0.389388	14763.6	0.993187	0.878648	0.470888	128981	1.20875	17.443	5.52271	15.7659	{'kldiv_cont_0': 3.0398700420673075}	{'kldiv_disc_0': 0.6914720244896717, 'kldiv_disc_1': 1.7913669714560876}	1.65641	0.0206766
579	jointvae_capacity	MoNA	jointvae_capacity_100-1600-3-1600-100_05 (26-12-2021_04-24-15)	[[100, 1600, 3], [3, 1600, 100]]	{'cont': 1, 'disc': [2, 6]}	['spectrum']	0.67	1	0	0	5	10000	10	0	3	10000	10	2500	0.001	50	TRUE	TRUE	FALSE	-1	30	128	0.001	19.4773	7.17526	15.4605	{'kldiv_cont_0': 4.698232285442553}	{'kldiv_disc_0': 0.6919756558967224, 'kldiv_disc_1': 1.7850530899423507}	3.93805	0.0787793	0.963943	0.373786	8398.24	0.797207	0.878648	0.470888	128981	1.20875	18.9237	7.22988	15.665	{'kldiv_cont_0': 4.75211982237987}	{'kldiv_disc_0': 0.6919102836877872, 'kldiv_disc_1': 1.785852585083399}	3.1872	0.0714382
580	jointvae_capacity	MoNA	jointvae_capacity_100-1600-3-1600-100_05 (26-12-2021_04-38-53)	[[100, 1600, 3], [3, 1600, 100]]	{'cont': 1, 'disc': [2, 6]}	['spectrum']	0.67	1	0	0	5	10000	10	0	5	10000	10	2500	0.001	50	TRUE	TRUE	FALSE	-1	30	128	0.001	21.3388	6.9749	15.4776	{'kldiv_cont_0': 4.4974526576392115}	{'kldiv_disc_0': 0.6912247549048063, 'kldiv_disc_1': 1.7862224029628222}	5.78664	0.0745952	0.965278	0.371325	11612.4	0.998785	0.878648	0.470888	128981	1.20875	21.4258	6.93739	15.6911	{'kldiv_cont_0': 4.461153935163449}	{'kldiv_disc_0': 0.6908487371909313, 'kldiv_disc_1': 1.7853880570485041}	5.64803	0.0866987
581	jointvae_capacity	MoNA	jointvae_capacity_100-1600-3-1600-100_05 (26-12-2021_04-57-46)	[[100, 1600, 3], [3, 1600, 100]]	{'cont': 1, 'disc': [2, 6]}	['spectrum']	0.67	1	0	0	5	10000	10	0	10	10000	10	2500	0.001	50	TRUE	TRUE	FALSE	-1	30	128	0.001	20.8661	7.03849	15.4848	{'kldiv_cont_0': 4.55978140098688}	{'kldiv_disc_0': 0.6907679836886989, 'kldiv_disc_1': 1.7879415802212142}	5.31934	0.0619711	0.96286	0.37941	10619.5	1.0145	0.878648	0.470888	128981	1.20875	21.1516	6.98331	15.7084	{'kldiv_cont_0': 4.505140983141386}	{'kldiv_disc_0': 0.6903926179959223, 'kldiv_disc_1': 1.7877754614903376}	5.37586	0.067386
582	jointvae_capacity	MoNA	jointvae_capacity_100-1600-3-1600-100_05 (26-12-2021_05-17-42)	[[100, 1600, 3], [3, 1600, 100]]	{'cont': 1, 'disc': [2, 6]}	['spectrum']	0.67	1	0	0	10	10000	10	0	3	10000	10	2500	0.001	50	TRUE	TRUE	FALSE	-1	30	128	0.001	23.09	12.5786	15.5157	{'kldiv_cont_0': 10.102453348645012}	{'kldiv_disc_0': 0.6896597473311117, 'kldiv_disc_1': 1.7864898314649307}	7.48675	0.0875709	0.962917	0.377064	13326.8	1.04515	0.878648	0.470888	128981	1.20875	23.2649	12.4842	15.7092	{'kldiv_cont_0': 10.00738158592811}	{'kldiv_disc_0': 0.6903953368847187, 'kldiv_disc_1': 1.7864692211151123}	7.47525	0.0804212
583	jointvae_capacity	MoNA	jointvae_capacity_100-1600-3-1600-100_05 (26-12-2021_05-37-22)	[[100, 1600, 3], [3, 1600, 100]]	{'cont': 1, 'disc': [2, 6]}	['spectrum']	0.67	1	0	0	10	10000	10	0	5	10000	10	2500	0.001	50	TRUE	TRUE	FALSE	-1	30	128	0.001	26.6446	11.709	15.5506	{'kldiv_cont_0': 9.230661672835891}	{'kldiv_disc_0': 0.6906182390025185, 'kldiv_disc_1': 1.7876708433468764}	11.0278	0.0661759	0.960876	0.383131	13429.8	1.06377	0.878648	0.470888	128981	1.20875	25.4661	11.9334	15.7622	{'kldiv_cont_0': 9.455495871030367}	{'kldiv_disc_0': 0.6906273166338602, 'kldiv_disc_1': 1.787286095130138}	9.63405	0.0699326
584	jointvae_capacity	MoNA	jointvae_capacity_100-1600-3-1600-100_05 (26-12-2021_05-56-40)	[[100, 1600, 3], [3, 1600, 100]]	{'cont': 1, 'disc': [2, 6]}	['spectrum']	0.67	1	0	0	10	10000	10	0	10	10000	10	2500	0.001	50	TRUE	TRUE	FALSE	-1	30	128	0.001	25.1679	12.3053	15.5929	{'kldiv_cont_0': 9.825826931111559}	{'kldiv_disc_0': 0.6910001229569054, 'kldiv_disc_1': 1.7884678920296404}	9.52052	0.0543866	0.957409	0.398538	15761.6	1.08964	0.878648	0.470888	128981	1.20875	26.6742	12.5081	15.7983	{'kldiv_cont_0': 10.02864382817195}	{'kldiv_disc_0': 0.6913344508562332, 'kldiv_disc_1': 1.7881250350903242}	10.8214	0.054472
585	jointvae_capacity	MoNA	jointvae_capacity_100-1600-100-3-100-1600-100_05 (26-12-2021_06-15-53)	[[100, 1600, 100, 3], [3, 100, 1600, 100]]	{'cont': 1, 'disc': [2, 6]}	['spectrum']	0.67	1	0	0	3	10000	10	0	3	10000	10	2500	0.001	50	TRUE	TRUE	FALSE	-1	30	128	0.001	18.3623	5.3537	15.5201	{'kldiv_cont_0': 2.875545817271207}	{'kldiv_disc_0': 0.6881499911668292, 'kldiv_disc_1': 1.7900066228991796}	2.77468	0.0675006	0.961425	0.382332	13588.5	0.861234	0.878648	0.470888	128981	1.20875	18.263	5.42465	15.7193	{'kldiv_cont_0': 2.946890720954308}	{'kldiv_disc_0': 0.6877507735521365, 'kldiv_disc_1': 1.790006316625155}	2.47215	0.0714959
586	jointvae_capacity	MoNA	jointvae_capacity_100-1600-100-3-100-1600-100_05 (26-12-2021_06-37-02)	[[100, 1600, 100, 3], [3, 100, 1600, 100]]	{'cont': 1, 'disc': [2, 6]}	['spectrum']	0.67	1	0	0	3	10000	10	0	5	10000	10	2500	0.001	50	TRUE	TRUE	FALSE	-1	30	128	0.001	18.0742	5.58402	15.4668	{'kldiv_cont_0': 3.1042530318636965}	{'kldiv_disc_0': 0.6907134114088794, 'kldiv_disc_1': 1.789051087771882}	2.55601	0.0514217	0.963031	0.375089	11526.2	0.871983	0.878648	0.470888	128981	1.20875	18.7223	5.61407	15.6735	{'kldiv_cont_0': 3.135159064561893}	{'kldiv_disc_0': 0.6897434378281618, 'kldiv_disc_1': 1.7891643047332764}	2.98884	0.0599892
587	jointvae_capacity	MoNA	jointvae_capacity_100-1600-100-3-100-1600-100_05 (26-12-2021_06-57-23)	[[100, 1600, 100, 3], [3, 100, 1600, 100]]	{'cont': 1, 'disc': [2, 6]}	['spectrum']	0.67	1	0	0	3	10000	10	0	10	10000	10	2500	0.001	50	TRUE	TRUE	FALSE	-1	30	128	0.001	18.368	5.23165	15.4969	{'kldiv_cont_0': 2.7505000330778526}	{'kldiv_disc_0': 0.6926021615058569, 'kldiv_disc_1': 1.7885433611528814}	2.83345	0.0376115	0.960153	0.38653	12433.2	0.860968	0.878648	0.470888	128981	1.20875	19.2853	5.17968	15.7072	{'kldiv_cont_0': 2.697572011214036}	{'kldiv_disc_0': 0.6927425448711102, 'kldiv_disc_1': 1.7893690726695917}	3.55018	0.0279504
588	jointvae_capacity	MoNA	jointvae_capacity_100-1600-100-3-100-1600-100_05 (26-12-2021_07-19-44)	[[100, 1600, 100, 3], [3, 100, 1600, 100]]	{'cont': 1, 'disc': [2, 6]}	['spectrum']	0.67	1	0	0	5	10000	10	0	3	10000	10	2500	0.001	50	TRUE	TRUE	FALSE	-1	30	128	0.001	20.4525	7.36788	15.4855	{'kldiv_cont_0': 4.895857563052339}	{'kldiv_disc_0': 0.6876745420351956, 'kldiv_disc_1': 1.7843523323186536}	4.83822	0.128798	0.959498	0.387247	12915.4	0.935575	0.878648	0.470888	128981	1.20875	20.634	7.54509	15.6955	{'kldiv_cont_0': 5.0730031575912085}	{'kldiv_disc_0': 0.6873542590019031, 'kldiv_disc_1': 1.7847329255862114}	4.81031	0.128195
589	jointvae_capacity	MoNA	jointvae_capacity_100-1600-100-3-100-1600-100_05 (26-12-2021_07-32-50)	[[100, 1600, 100, 3], [3, 100, 1600, 100]]	{'cont': 1, 'disc': [2, 6]}	['spectrum']	0.67	1	0	0	5	10000	10	0	5	10000	10	2500	0.001	50	TRUE	TRUE	FALSE	-1	30	128	0.001	20.9227	7.10552	15.5245	{'kldiv_cont_0': 4.6288244036689035}	{'kldiv_disc_0': 0.6892224283319006, 'kldiv_disc_1': 1.7874762960223771}	5.3161	0.0820795	0.9622	0.376887	16608.4	0.898552	0.878648	0.470888	128981	1.20875	21.6274	7.09335	15.7398	{'kldiv_cont_0': 4.617289964969341}	{'kldiv_disc_0': 0.689455698697995, 'kldiv_disc_1': 1.7866047437374408}	5.79908	0.0884622
590	jointvae_capacity	MoNA	jointvae_capacity_100-1600-100-3-100-1600-100_05 (26-12-2021_07-53-14)	[[100, 1600, 100, 3], [3, 100, 1600, 100]]	{'cont': 1, 'disc': [2, 6]}	['spectrum']	0.67	1	0	0	5	10000	10	0	10	10000	10	2500	0.001	50	TRUE	TRUE	FALSE	-1	30	128	0.001	19.9973	7.31292	15.5778	{'kldiv_cont_0': 4.837295246571477}	{'kldiv_disc_0': 0.6898313885137596, 'kldiv_disc_1': 1.7857969399773082}	4.32668	0.0927834	0.958154	0.397008	16837.7	0.947018	0.878648	0.470888	128981	1.20875	19.6536	7.43058	15.7818	{'kldiv_cont_0': 4.955053757398557}	{'kldiv_disc_0': 0.6901083252368829, 'kldiv_disc_1': 1.7854224810233483}	3.77804	0.0937585
591	jointvae_capacity	MoNA	jointvae_capacity_100-1600-100-3-100-1600-100_05 (26-12-2021_08-12-26)	[[100, 1600, 100, 3], [3, 100, 1600, 100]]	{'cont': 1, 'disc': [2, 6]}	['spectrum']	0.67	1	0	0	10	10000	10	0	3	10000	10	2500	0.001	50	TRUE	TRUE	FALSE	-1	30	128	0.001	25.2119	12.1888	15.5177	{'kldiv_cont_0': 9.71339975795321}	{'kldiv_disc_0': 0.6895951370840755, 'kldiv_disc_1': 1.785822990910529}	9.59934	0.0948855	0.959599	0.393337	14734.9	0.856642	0.878648	0.470888	128981	1.20875	24.4101	12.2584	15.7279	{'kldiv_cont_0': 9.783915972098326}	{'kldiv_disc_0': 0.6896317738753098, 'kldiv_disc_1': 1.7848931459280162}	8.57841	0.103818
592	jointvae_capacity	MoNA	jointvae_capacity_100-1600-100-3-100-1600-100_05 (26-12-2021_08-33-25)	[[100, 1600, 100, 3], [3, 100, 1600, 100]]	{'cont': 1, 'disc': [2, 6]}	['spectrum']	0.67	1	0	0	10	10000	10	0	5	10000	10	2500	0.001	50	TRUE	TRUE	FALSE	-1	30	128	0.001	23.884	11.9882	15.5468	{'kldiv_cont_0': 9.513073534926384}	{'kldiv_disc_0': 0.6900289449993638, 'kldiv_disc_1': 1.7851322140252046}	8.23972	0.0974552	0.958854	0.396215	13153	0.992238	0.878648	0.470888	128981	1.20875	25.9398	11.7288	15.7591	{'kldiv_cont_0': 9.254462217673277}	{'kldiv_disc_0': 0.6904480212774032, 'kldiv_disc_1': 1.7839109347416804}	10.0752	0.105477
593	jointvae_capacity	MoNA	jointvae_capacity_100-1600-100-3-100-1600-100_05 (26-12-2021_08-48-01)	[[100, 1600, 100, 3], [3, 100, 1600, 100]]	{'cont': 1, 'disc': [2, 6]}	['spectrum']	0.67	1	0	0	10	10000	10	0	10	10000	10	2500	0.001	50	TRUE	TRUE	FALSE	-1	30	128	0.001	24.6701	11.8928	15.6206	{'kldiv_cont_0': 9.414494364091128}	{'kldiv_disc_0': 0.6908253701742201, 'kldiv_disc_1': 1.7874454969817561}	8.98313	0.0663581	0.955004	0.409889	15832.2	0.983722	0.878648	0.470888	128981	1.20875	23.7406	12.1873	15.8283	{'kldiv_cont_0': 9.708552348308075}	{'kldiv_disc_0': 0.6912518724417075, 'kldiv_disc_1': 1.7875140660848372}	7.8509	0.0614074
594	jointvae_capacity	MoNA	jointvae_capacity_100-800-100-3-100-800-100_05 (26-12-2021_09-04-14)	[[100, 800, 100, 3], [3, 100, 800, 100]]	{'cont': 1, 'disc': [2, 6]}	['spectrum']	0.67	1	0	0	3	10000	10	0	3	10000	10	2500	0.001	50	TRUE	TRUE	FALSE	-1	30	128	0.001	17.5011	5.42777	15.4237	{'kldiv_cont_0': 2.951713442662676}	{'kldiv_disc_0': 0.6880534335289583, 'kldiv_disc_1': 1.7880052390998582}	1.9889	0.08848	0.96498	0.371923	9870.96	0.779924	0.878648	0.470888	128981	1.20875	17.5811	5.45531	15.6191	{'kldiv_cont_0': 2.9794851266420803}	{'kldiv_disc_0': 0.6880347453630887, 'kldiv_disc_1': 1.787791282702715}	1.87122	0.0908062
595	jointvae_capacity	MoNA	jointvae_capacity_100-800-100-3-100-800-100_05 (26-12-2021_09-25-09)	[[100, 800, 100, 3], [3, 100, 800, 100]]	{'cont': 1, 'disc': [2, 6]}	['spectrum']	0.67	1	0	0	3	10000	10	0	5	10000	10	2500	0.001	50	TRUE	TRUE	FALSE	-1	30	128	0.001	18.5498	5.56953	15.5162	{'kldiv_cont_0': 3.0941848335623883}	{'kldiv_disc_0': 0.6913091114788793, 'kldiv_disc_1': 1.7840408339729623}	2.93802	0.0955674	0.961008	0.384007	13313.4	0.859512	0.878648	0.470888	128981	1.20875	19.139	5.69814	15.7191	{'kldiv_cont_0': 3.2250815599392624}	{'kldiv_disc_0': 0.6907538741062849, 'kldiv_disc_1': 1.7823085876611562}	3.30143	0.118442
596	jointvae_capacity	MoNA	jointvae_capacity_100-800-100-3-100-800-100_05 (26-12-2021_09-45-42)	[[100, 800, 100, 3], [3, 100, 800, 100]]	{'cont': 1, 'disc': [2, 6]}	['spectrum']	0.67	1	0	0	3	10000	10	0	10	10000	10	2500	0.001	50	TRUE	TRUE	FALSE	-1	30	128	0.001	19.0062	5.35925	15.4522	{'kldiv_cont_0': 2.880425587069387}	{'kldiv_disc_0': 0.6907522219985479, 'kldiv_disc_1': 1.7880714210787523}	3.49322	0.0608303	0.962066	0.377459	12093.5	0.919681	0.878648	0.470888	128981	1.20875	18.5384	5.40713	15.6522	{'kldiv_cont_0': 2.9279393477317615}	{'kldiv_disc_0': 0.6908214061688154, 'kldiv_disc_1': 1.788373812651023}	2.82901	0.0571147
597	jointvae_capacity	MoNA	jointvae_capacity_100-800-100-3-100-800-100_05 (26-12-2021_10-01-29)	[[100, 800, 100, 3], [3, 100, 800, 100]]	{'cont': 1, 'disc': [2, 6]}	['spectrum']	0.67	1	0	0	5	10000	10	0	3	10000	10	2500	0.001	50	TRUE	TRUE	FALSE	-1	30	128	0.001	19.7788	7.55306	15.5495	{'kldiv_cont_0': 5.077019497769658}	{'kldiv_disc_0': 0.6898382614953018, 'kldiv_disc_1': 1.7862010408817395}	4.14056	0.0886737	0.9572	0.398875	13478.5	0.979757	0.878648	0.470888	128981	1.20875	19.9093	7.72852	15.7586	{'kldiv_cont_0': 5.251993974049886}	{'kldiv_disc_0': 0.6891815341435946, 'kldiv_disc_1': 1.7873409375166283}	4.06687	0.0838419
598	jointvae_capacity	MoNA	jointvae_capacity_100-800-100-3-100-800-100_05 (26-12-2021_10-16-33)	[[100, 800, 100, 3], [3, 100, 800, 100]]	{'cont': 1, 'disc': [2, 6]}	['spectrum']	0.67	1	0	0	5	10000	10	0	5	10000	10	2500	0.001	50	TRUE	TRUE	FALSE	-1	30	128	0.001	21.0786	7.75678	15.4612	{'kldiv_cont_0': 5.277587019125434}	{'kldiv_disc_0': 0.6901456119027535, 'kldiv_disc_1': 1.789045478506636}	5.5602	0.0571558	0.964713	0.360504	12816.3	0.934131	0.878648	0.470888	128981	1.20875	21.0608	7.7152	15.6708	{'kldiv_cont_0': 5.235305590507312}	{'kldiv_disc_0': 0.6905746414111211, 'kldiv_disc_1': 1.789321780204773}	5.33986	0.0501026
599	jointvae_capacity	MoNA	jointvae_capacity_100-800-100-3-100-800-100_05 (26-12-2021_10-35-05)	[[100, 800, 100, 3], [3, 100, 800, 100]]	{'cont': 1, 'disc': [2, 6]}	['spectrum']	0.67	1	0	0	5	10000	10	0	10	10000	10	2500	0.001	50	TRUE	TRUE	FALSE	-1	30	128	0.001	19.6119	7.35448	15.5597	{'kldiv_cont_0': 4.876845609401063}	{'kldiv_disc_0': 0.6903706714248881, 'kldiv_disc_1': 1.787262060997215}	3.97945	0.0727394	0.958958	0.394717	17425.5	0.877926	0.878648	0.470888	128981	1.20875	19.6261	7.34677	15.779	{'kldiv_cont_0': 4.8707218781495705}	{'kldiv_disc_0': 0.6894100644649603, 'kldiv_disc_1': 1.7866347416853294}	3.75851	0.0886184
600	jointvae_capacity	MoNA	jointvae_capacity_100-800-100-3-100-800-100_05 (26-12-2021_10-53-59)	[[100, 800, 100, 3], [3, 100, 800, 100]]	{'cont': 1, 'disc': [2, 6]}	['spectrum']	0.67	1	0	0	10	10000	10	0	3	10000	10	2500	0.001	50	TRUE	TRUE	FALSE	-1	30	128	0.001	24.3262	12.394	15.5452	{'kldiv_cont_0': 9.917568277781621}	{'kldiv_disc_0': 0.6899582842170563, 'kldiv_disc_1': 1.7864332960750406}	8.6958	0.0851509	0.957366	0.398391	13497.2	0.892545	0.878648	0.470888	128981	1.20875	24.9246	12.2966	15.7512	{'kldiv_cont_0': 9.821067296541655}	{'kldiv_disc_0': 0.6894682722213941, 'kldiv_disc_1': 1.786064129609328}	9.07972	0.0937427
601	jointvae_capacity	MoNA	jointvae_capacity_100-800-100-3-100-800-100_05 (26-12-2021_11-13-00)	[[100, 800, 100, 3], [3, 100, 800, 100]]	{'cont': 1, 'disc': [2, 6]}	['spectrum']	0.67	1	0	0	10	10000	10	0	5	10000	10	2500	0.001	50	TRUE	TRUE	FALSE	-1	30	128	0.001	26.0566	11.7911	15.5702	{'kldiv_cont_0': 9.316713623816076}	{'kldiv_disc_0': 0.6888086254264099, 'kldiv_disc_1': 1.785620878757374}	10.3817	0.104772	0.957943	0.39725	13740.4	0.984213	0.878648	0.470888	128981	1.20875	25.9004	12.0013	15.778	{'kldiv_cont_0': 9.529781060341078}	{'kldiv_disc_0': 0.6872011438394204, 'kldiv_disc_1': 1.7843318321765997}	9.98867	0.133737
602	jointvae_capacity	MoNA	jointvae_capacity_100-800-100-3-100-800-100_05 (26-12-2021_11-31-47)	[[100, 800, 100, 3], [3, 100, 800, 100]]	{'cont': 1, 'disc': [2, 6]}	['spectrum']	0.67	1	0	0	10	10000	10	0	10	10000	10	2500	0.001	50	TRUE	TRUE	FALSE	-1	30	128	0.001	23.914	12.005	15.7291	{'kldiv_cont_0': 9.526328264059803}	{'kldiv_disc_0': 0.6904005402696929, 'kldiv_disc_1': 1.7882432257025072}	8.12229	0.0626291	0.951416	0.428941	21712.9	0.879585	0.878648	0.470888	128981	1.20875	23.3417	12.1661	15.9346	{'kldiv_cont_0': 9.688006890125763}	{'kldiv_disc_0': 0.6905604707889068, 'kldiv_disc_1': 1.7875434435330904}	7.33908	0.0680274
603	jointvae_capacity	MoNA	jointvae_capacity_100-400-100-3-100-400-100_05 (26-12-2021_11-46-35)	[[100, 400, 100, 3], [3, 100, 400, 100]]	{'cont': 1, 'disc': [2, 6]}	['spectrum']	0.67	1	0	0	3	10000	10	0	3	10000	10	2500	0.001	50	TRUE	TRUE	FALSE	-1	30	128	0.001	17.5456	5.39643	15.4045	{'kldiv_cont_0': 2.9150616205870614}	{'kldiv_disc_0': 0.6923064830574313, 'kldiv_disc_1': 1.7890634679291202}	2.10574	0.0353672	0.96553	0.359211	9387.66	0.831045	0.878648	0.470888	128981	1.20875	17.7861	5.40096	15.6077	{'kldiv_cont_0': 2.920001818583562}	{'kldiv_disc_0': 0.6913090439943167, 'kldiv_disc_1': 1.7896526073798156}	2.13901	0.0394502
604	jointvae_capacity	MoNA	jointvae_capacity_100-400-100-3-100-400-100_05 (26-12-2021_12-02-10)	[[100, 400, 100, 3], [3, 100, 400, 100]]	{'cont': 1, 'disc': [2, 6]}	['spectrum']	0.67	1	0	0	3	10000	10	0	5	10000	10	2500	0.001	50	TRUE	TRUE	FALSE	-1	30	128	0.001	17.5647	5.47235	15.4458	{'kldiv_cont_0': 2.9921255922261603}	{'kldiv_disc_0': 0.6927840964036698, 'kldiv_disc_1': 1.7874369262111705}	2.07203	0.0468565	0.963524	0.36999	12522.9	0.818937	0.878648	0.470888	128981	1.20875	18.0008	5.43373	15.6574	{'kldiv_cont_0': 2.9548775599553037}	{'kldiv_disc_0': 0.6927254918294076, 'kldiv_disc_1': 1.7861311466265948}	2.28283	0.0605002
605	jointvae_capacity	MoNA	jointvae_capacity_100-400-100-3-100-400-100_05 (26-12-2021_12-23-48)	[[100, 400, 100, 3], [3, 100, 400, 100]]	{'cont': 1, 'disc': [2, 6]}	['spectrum']	0.67	1	0	0	3	10000	10	0	10	10000	10	2500	0.001	50	TRUE	TRUE	FALSE	-1	30	128	0.001	18.218	5.34971	15.4585	{'kldiv_cont_0': 2.8693916845153953}	{'kldiv_disc_0': 0.690831104588257, 'kldiv_disc_1': 1.7894853428966975}	2.71366	0.0459023	0.963839	0.368421	11471.8	0.826096	0.878648	0.470888	128981	1.20875	18.7188	5.41691	15.6692	{'kldiv_cont_0': 2.935893077116746}	{'kldiv_disc_0': 0.6915219395588605, 'kldiv_disc_1': 1.7894919254840949}	3.01071	0.0389281
606	jointvae_capacity	MoNA	jointvae_capacity_100-400-100-3-100-400-100_05 (26-12-2021_12-45-17)	[[100, 400, 100, 3], [3, 100, 400, 100]]	{'cont': 1, 'disc': [2, 6]}	['spectrum']	0.67	1	0	0	5	10000	10	0	3	10000	10	2500	0.001	50	TRUE	TRUE	FALSE	-1	30	128	0.001	19.3637	7.40575	15.44	{'kldiv_cont_0': 4.9253554836107725}	{'kldiv_disc_0': 0.6917591830071363, 'kldiv_disc_1': 1.7886316330463639}	3.87853	0.0451586	0.96611	0.361342	12149.5	0.952179	0.878648	0.470888	128981	1.20875	18.6791	7.4239	15.6522	{'kldiv_cont_0': 4.944267945411878}	{'kldiv_disc_0': 0.6915252514374561, 'kldiv_disc_1': 1.7881028132560925}	2.9741	0.0527861
607	jointvae_capacity	MoNA	jointvae_capacity_100-400-100-3-100-400-100_05 (26-12-2021_13-03-48)	[[100, 400, 100, 3], [3, 100, 400, 100]]	{'cont': 1, 'disc': [2, 6]}	['spectrum']	0.67	1	0	0	5	10000	10	0	5	10000	10	2500	0.001	50	TRUE	TRUE	FALSE	-1	30	128	0.001	19.6127	7.6335	15.4722	{'kldiv_cont_0': 5.151872023049161}	{'kldiv_disc_0': 0.6907167044781577, 'kldiv_disc_1': 1.7909092599873246}	4.10774	0.0328071	0.962835	0.371337	13887.5	0.840693	0.878648	0.470888	128981	1.20875	19.3811	7.59073	15.6813	{'kldiv_cont_0': 5.108365609095647}	{'kldiv_disc_0': 0.6911647350360186, 'kldiv_disc_1': 1.7911985226166554}	3.67438	0.0254342
608	jointvae_capacity	MoNA	jointvae_capacity_100-400-100-3-100-400-100_05 (26-12-2021_13-21-09)	[[100, 400, 100, 3], [3, 100, 400, 100]]	{'cont': 1, 'disc': [2, 6]}	['spectrum']	0.67	1	0	0	5	10000	10	0	10	10000	10	2500	0.001	50	TRUE	TRUE	FALSE	-1	30	128	0.001	20.4011	7.50687	15.5216	{'kldiv_cont_0': 5.025677269815979}	{'kldiv_disc_0': 0.6911320616463843, 'kldiv_disc_1': 1.7900589718488849}	4.84234	0.0371564	0.959578	0.390306	13721.2	0.896182	0.878648	0.470888	128981	1.20875	20.8471	7.45557	15.7323	{'kldiv_cont_0': 4.974572426233536}	{'kldiv_disc_0': 0.6915795283439832, 'kldiv_disc_1': 1.7894219251779409}	5.07567	0.0390521
609	jointvae_capacity	MoNA	jointvae_capacity_100-400-100-3-100-400-100_05 (26-12-2021_13-42-06)	[[100, 400, 100, 3], [3, 100, 400, 100]]	{'cont': 1, 'disc': [2, 6]}	['spectrum']	0.67	1	0	0	10	10000	10	0	3	10000	10	2500	0.001	50	TRUE	TRUE	FALSE	-1	30	128	0.001	24.0186	12.0875	15.5592	{'kldiv_cont_0': 9.611500507502315}	{'kldiv_disc_0': 0.6910272755628454, 'kldiv_disc_1': 1.7849255059556413}	8.3699	0.0895389	0.960529	0.388	16947.4	0.97241	0.878648	0.470888	128981	1.20875	21.9996	12.1511	15.7677	{'kldiv_cont_0': 9.67455697670961}	{'kldiv_disc_0': 0.6917832830013373, 'kldiv_disc_1': 1.7847392864716358}	6.14805	0.0838413
610	jointvae_capacity	MoNA	jointvae_capacity_100-400-100-3-100-400-100_05 (26-12-2021_14-02-46)	[[100, 400, 100, 3], [3, 100, 400, 100]]	{'cont': 1, 'disc': [2, 6]}	['spectrum']	0.67	1	0	0	10	10000	10	0	5	10000	10	2500	0.001	50	TRUE	TRUE	FALSE	-1	30	128	0.001	23.2747	12.0736	15.5321	{'kldiv_cont_0': 9.598044949427578}	{'kldiv_disc_0': 0.6880897624551342, 'kldiv_disc_1': 1.7874338108378027}	7.64874	0.093831	0.961076	0.385463	14236.2	0.949802	0.878648	0.470888	128981	1.20875	24.2981	12.039	15.7342	{'kldiv_cont_0': 9.566027836921888}	{'kldiv_disc_0': 0.687359903103266, 'kldiv_disc_1': 1.7856156887152257}	8.44455	0.119311
611	jointvae_capacity	MoNA	jointvae_capacity_100-400-100-3-100-400-100_05 (26-12-2021_14-23-01)	[[100, 400, 100, 3], [3, 100, 400, 100]]	{'cont': 1, 'disc': [2, 6]}	['spectrum']	0.67	1	0	0	10	10000	10	0	10	10000	10	2500	0.001	50	TRUE	TRUE	FALSE	-1	30	128	0.001	26.777	11.4691	15.5485	{'kldiv_cont_0': 8.993066957659346}	{'kldiv_disc_0': 0.689056463985063, 'kldiv_disc_1': 1.7869730588280162}	11.1397	0.0887715	0.959608	0.391139	16079.5	0.981634	0.878648	0.470888	128981	1.20875	25.7354	11.6638	15.7463	{'kldiv_cont_0': 9.187892131316357}	{'kldiv_disc_0': 0.6886675021587274, 'kldiv_disc_1': 1.7871906726788251}	9.89862	0.0904849
612	jointvae_capacity	MoNA	jointvae_capacity_100-200-100-3-100-200-100_05 (26-12-2021_14-37-32)	[[100, 200, 100, 3], [3, 100, 200, 100]]	{'cont': 1, 'disc': [2, 6]}	['spectrum']	0.67	1	0	0	3	10000	10	0	3	10000	10	2500	0.001	50	TRUE	TRUE	FALSE	-1	30	128	0.001	18.1167	5.29413	15.47	{'kldiv_cont_0': 2.8141394622999507}	{'kldiv_disc_0': 0.6909790187200656, 'kldiv_disc_1': 1.7890073572485277}	2.59758	0.049203	0.962088	0.379402	10261.2	0.854897	0.878648	0.470888	128981	1.20875	18.695	5.28195	15.68	{'kldiv_cont_0': 2.8023069210541554}	{'kldiv_disc_0': 0.690882635422242, 'kldiv_disc_1': 1.7887588953360534}	2.96239	0.0526516
613	jointvae_capacity	MoNA	jointvae_capacity_100-200-100-3-100-200-100_05 (26-12-2021_14-57-53)	[[100, 200, 100, 3], [3, 100, 200, 100]]	{'cont': 1, 'disc': [2, 6]}	['spectrum']	0.67	1	0	0	3	10000	10	0	5	10000	10	2500	0.001	50	TRUE	TRUE	FALSE	-1	30	128	0.001	18.4506	5.26599	15.5075	{'kldiv_cont_0': 2.785062804451302}	{'kldiv_disc_0': 0.6923058099372166, 'kldiv_disc_1': 1.788625777955631}	2.90325	0.0397508	0.964073	0.361462	15635.7	0.939084	0.878648	0.470888	128981	1.20875	18.3899	5.30798	15.7217	{'kldiv_cont_0': 2.826771589425894}	{'kldiv_disc_0': 0.6923368298090421, 'kldiv_disc_1': 1.788876304259667}	2.63125	0.0369354
614	jointvae_capacity	MoNA	jointvae_capacity_100-200-100-3-100-200-100_05 (26-12-2021_15-19-04)	[[100, 200, 100, 3], [3, 100, 200, 100]]	{'cont': 1, 'disc': [2, 6]}	['spectrum']	0.67	1	0	0	3	10000	10	0	10	10000	10	2500	0.001	50	TRUE	TRUE	FALSE	-1	30	128	0.001	18.6002	5.39701	15.5426	{'kldiv_cont_0': 2.91869038056936}	{'kldiv_disc_0': 0.6902356975103738, 'kldiv_disc_1': 1.788088874688322}	2.99182	0.065821	0.959684	0.388815	17375.7	0.937566	0.878648	0.470888	128981	1.20875	18.4564	5.38238	15.7533	{'kldiv_cont_0': 2.904593119254479}	{'kldiv_disc_0': 0.6894622582655686, 'kldiv_disc_1': 1.788328033227187}	2.63198	0.0711639
615	jointvae_capacity	MoNA	jointvae_capacity_100-200-100-3-100-200-100_05 (26-12-2021_15-39-20)	[[100, 200, 100, 3], [3, 100, 200, 100]]	{'cont': 1, 'disc': [2, 6]}	['spectrum']	0.67	1	0	0	5	10000	10	0	3	10000	10	2500	0.001	50	TRUE	TRUE	FALSE	-1	30	128	0.001	19.4037	7.53183	15.4352	{'kldiv_cont_0': 5.050382880225411}	{'kldiv_disc_0': 0.692316830787122, 'kldiv_disc_1': 1.7891255628321963}	3.93389	0.0346428	0.964647	0.36409	10187.4	0.913943	0.878648	0.470888	128981	1.20875	20.206	7.5782	15.6529	{'kldiv_cont_0': 5.096557225936499}	{'kldiv_disc_0': 0.6924571379637107, 'kldiv_disc_1': 1.7891826660205157}	4.52039	0.0326688
616	jointvae_capacity	MoNA	jointvae_capacity_100-200-100-3-100-200-100_05 (26-12-2021_15-55-32)	[[100, 200, 100, 3], [3, 100, 200, 100]]	{'cont': 1, 'disc': [2, 6]}	['spectrum']	0.67	1	0	0	5	10000	10	0	5	10000	10	2500	0.001	50	TRUE	TRUE	FALSE	-1	30	128	0.001	19.3998	7.37322	15.4453	{'kldiv_cont_0': 4.8928033855567925}	{'kldiv_disc_0': 0.6908678522143527, 'kldiv_disc_1': 1.7895447563594}	3.90954	0.0449407	0.964425	0.368164	11355	0.786948	0.878648	0.470888	128981	1.20875	19.0681	7.378	15.6662	{'kldiv_cont_0': 4.896926769843469}	{'kldiv_disc_0': 0.6910208096871009, 'kldiv_disc_1': 1.7900547675597362}	3.36356	0.038311
617	jointvae_capacity	MoNA	jointvae_capacity_100-200-100-3-100-200-100_05 (26-12-2021_16-09-07)	[[100, 200, 100, 3], [3, 100, 200, 100]]	{'cont': 1, 'disc': [2, 6]}	['spectrum']	0.67	1	0	0	5	10000	10	0	10	10000	10	2500	0.001	50	TRUE	TRUE	FALSE	-1	30	128	0.001	20.7681	7.19468	15.5083	{'kldiv_cont_0': 4.7143840596935815}	{'kldiv_disc_0': 0.6910200891852518, 'kldiv_disc_1': 1.7892789600323122}	5.2137	0.0460762	0.961886	0.381829	13919.3	0.925129	0.878648	0.470888	128981	1.20875	20.9469	7.11287	15.7181	{'kldiv_cont_0': 4.6340308250525055}	{'kldiv_disc_0': 0.6899208487608494, 'kldiv_disc_1': 1.7889214234474378}	5.16816	0.0606439
618	jointvae_capacity	MoNA	jointvae_capacity_100-200-100-3-100-200-100_05 (26-12-2021_16-28-43)	[[100, 200, 100, 3], [3, 100, 200, 100]]	{'cont': 1, 'disc': [2, 6]}	['spectrum']	0.67	1	0	0	10	10000	10	0	3	10000	10	2500	0.001	50	TRUE	TRUE	FALSE	-1	30	128	0.001	24.6047	12.5524	15.5338	{'kldiv_cont_0': 10.078535779279953}	{'kldiv_disc_0': 0.6879732766017266, 'kldiv_disc_1': 1.7859334511046951}	8.96093	0.109999	0.961028	0.38502	15594.4	0.885065	0.878648	0.470888	128981	1.20875	26.2427	12.5248	15.7374	{'kldiv_cont_0': 10.050812537853535}	{'kldiv_disc_0': 0.6882656262471125, 'kldiv_disc_1': 1.7857319972453973}	10.3961	0.109091
619	jointvae_capacity	MoNA	jointvae_capacity_100-200-100-3-100-200-100_05 (26-12-2021_16-50-21)	[[100, 200, 100, 3], [3, 100, 200, 100]]	{'cont': 1, 'disc': [2, 6]}	['spectrum']	0.67	1	0	0	10	10000	10	0	5	10000	10	2500	0.001	50	TRUE	TRUE	FALSE	-1	30	128	0.001	24.2818	12.2459	15.6474	{'kldiv_cont_0': 9.771044616542696}	{'kldiv_disc_0': 0.6931471824645996, 'kldiv_disc_1': 1.7817026794585644}	8.53386	0.100568	0.957674	0.397607	18756.2	0.951218	0.878648	0.470888	128981	1.20875	24.1209	12.178	15.8482	{'kldiv_cont_0': 9.704056690900753}	{'kldiv_disc_0': 0.6931471824645996, 'kldiv_disc_1': 1.7807828860405164}	8.16299	0.109766
620	jointvae_capacity	MoNA	jointvae_capacity_100-200-100-3-100-200-100_05 (26-12-2021_17-10-04)	[[100, 200, 100, 3], [3, 100, 200, 100]]	{'cont': 1, 'disc': [2, 6]}	['spectrum']	0.67	1	0	0	10	10000	10	0	10	10000	10	2500	0.001	50	TRUE	TRUE	FALSE	-1	30	128	0.001	22.3071	12.4053	15.6076	{'kldiv_cont_0': 9.928154639035009}	{'kldiv_disc_0': 0.690580197822866, 'kldiv_disc_1': 1.7865867672044815}	6.62208	0.0773971	0.958187	0.396655	16484.6	0.890613	0.878648	0.470888	128981	1.20875	24.9099	12.3708	15.8176	{'kldiv_cont_0': 9.893065024644901}	{'kldiv_disc_0': 0.6905670960744222, 'kldiv_disc_1': 1.7871757440077953}	9.02062	0.0716382
621	jointvae_capacity	MoNA	jointvae_capacity_100-100-90-3-90-100-100_05 (26-12-2021_17-24-16)	[[100, 100, 90, 3], [3, 90, 100, 100]]	{'cont': 1, 'disc': [2, 6]}	['spectrum']	0.67	1	0	0	3	10000	10	0	3	10000	10	2500	0.001	50	TRUE	TRUE	FALSE	-1	30	128	0.001	17.9955	5.41567	15.4687	{'kldiv_cont_0': 2.935778072263264}	{'kldiv_disc_0': 0.6929051612633753, 'kldiv_disc_1': 1.7869859497823861}	2.47664	0.0501556	0.964386	0.368154	13014.2	0.908853	0.878648	0.470888	128981	1.20875	18.0791	5.40476	15.6844	{'kldiv_cont_0': 2.9250366443242783}	{'kldiv_disc_0': 0.6930680091564472, 'kldiv_disc_1': 1.7866552823629134}	2.34289	0.0518338
622	jointvae_capacity	MoNA	jointvae_capacity_100-100-90-3-90-100-100_05 (26-12-2021_17-41-00)	[[100, 100, 90, 3], [3, 90, 100, 100]]	{'cont': 1, 'disc': [2, 6]}	['spectrum']	0.67	1	0	0	3	10000	10	0	5	10000	10	2500	0.001	50	TRUE	TRUE	FALSE	-1	30	128	0.001	17.7324	5.47332	15.5412	{'kldiv_cont_0': 2.9919913284664}	{'kldiv_disc_0': 0.6929227016595436, 'kldiv_disc_1': 1.7884108202678237}	2.15542	0.0357316	0.962423	0.380849	15324.9	0.865229	0.878648	0.470888	128981	1.20875	17.3585	5.50843	15.7517	{'kldiv_cont_0': 3.026993696506207}	{'kldiv_disc_0': 0.6929732851493053, 'kldiv_disc_1': 1.7884587997045271}	1.57212	0.0347459
623	jointvae_capacity	MoNA	jointvae_capacity_100-100-90-3-90-100-100_05 (26-12-2021_17-59-57)	[[100, 100, 90, 3], [3, 90, 100, 100]]	{'cont': 1, 'disc': [2, 6]}	['spectrum']	0.67	1	0	0	3	10000	10	0	10	10000	10	2500	0.001	50	TRUE	TRUE	FALSE	-1	30	128	0.001	17.8	5.48173	15.5738	{'kldiv_cont_0': 3.003279484170822}	{'kldiv_disc_0': 0.6924983193139258, 'kldiv_disc_1': 1.7859512866591514}	2.1616	0.0645707	0.958339	0.393991	15818.1	0.794057	0.878648	0.470888	128981	1.20875	17.995	5.52595	15.773	{'kldiv_cont_0': 3.0472982785640617}	{'kldiv_disc_0': 0.6924723829978552, 'kldiv_disc_1': 1.7861762810976078}	2.15946	0.06258
624	jointvae_capacity	MoNA	jointvae_capacity_100-100-90-3-90-100-100_05 (26-12-2021_18-17-52)	[[100, 100, 90, 3], [3, 90, 100, 100]]	{'cont': 1, 'disc': [2, 6]}	['spectrum']	0.67	1	0	0	5	10000	10	0	3	10000	10	2500	0.001	50	TRUE	TRUE	FALSE	-1	30	128	0.001	19.8467	7.41868	15.4396	{'kldiv_cont_0': 4.938698240349469}	{'kldiv_disc_0': 0.6914882857662572, 'kldiv_disc_1': 1.7884961907497463}	4.35782	0.049222	0.964987	0.361444	10573.2	0.767636	0.878648	0.470888	128981	1.20875	20.1083	7.44122	15.6471	{'kldiv_cont_0': 4.961309047845694}	{'kldiv_disc_0': 0.6909209917753171, 'kldiv_disc_1': 1.788990488419166}	4.41125	0.0499519
625	jointvae_capacity	MoNA	jointvae_capacity_100-100-90-3-90-100-100_05 (26-12-2021_18-36-01)	[[100, 100, 90, 3], [3, 90, 100, 100]]	{'cont': 1, 'disc': [2, 6]}	['spectrum']	0.67	1	0	0	5	10000	10	0	5	10000	10	2500	0.001	50	TRUE	TRUE	FALSE	-1	30	128	0.001	20.0079	7.17741	15.4932	{'kldiv_cont_0': 4.700857362601849}	{'kldiv_disc_0': 0.6906836054529143, 'kldiv_disc_1': 1.7858695438850107}	4.43114	0.0835352	0.963974	0.370107	13494.8	0.880382	0.878648	0.470888	128981	1.20875	20.2353	7.13274	15.6937	{'kldiv_cont_0': 4.655803228035952}	{'kldiv_disc_0': 0.6902878070488955, 'kldiv_disc_1': 1.7866483254310412}	4.46187	0.0797055
626	jointvae_capacity	MoNA	jointvae_capacity_100-100-90-3-90-100-100_05 (26-12-2021_18-54-45)	[[100, 100, 90, 3], [3, 90, 100, 100]]	{'cont': 1, 'disc': [2, 6]}	['spectrum']	0.67	1	0	0	5	10000	10	0	10	10000	10	2500	0.001	50	TRUE	TRUE	FALSE	-1	30	128	0.001	20.3684	7.2367	15.5859	{'kldiv_cont_0': 4.756639206395479}	{'kldiv_disc_0': 0.6923183894520767, 'kldiv_disc_1': 1.7877442174332363}	4.73407	0.0484407	0.956762	0.399788	16323	0.8633	0.878648	0.470888	128981	1.20875	20.4434	7.29157	15.7965	{'kldiv_cont_0': 4.812756030987471}	{'kldiv_disc_0': 0.6918645791518383, 'kldiv_disc_1': 1.786948717557467}	4.58602	0.0609337
627	jointvae_capacity	MoNA	jointvae_capacity_100-100-90-3-90-100-100_05 (26-12-2021_19-12-36)	[[100, 100, 90, 3], [3, 90, 100, 100]]	{'cont': 1, 'disc': [2, 6]}	['spectrum']	0.67	1	0	0	10	10000	10	0	3	10000	10	2500	0.001	50	TRUE	TRUE	FALSE	-1	30	128	0.001	22.4071	12.427	15.5909	{'kldiv_cont_0': 9.94937700347632}	{'kldiv_disc_0': 0.6882766004463992, 'kldiv_disc_1': 1.7893422489848254}	6.74324	0.0728782	0.958955	0.394828	15937	0.963617	0.878648	0.470888	128981	1.20875	22.6041	12.2378	15.7942	{'kldiv_cont_0': 9.762437025705973}	{'kldiv_disc_0': 0.6865542210065402, 'kldiv_disc_1': 1.788764944443336}	6.71397	0.0958751
628	jointvae_capacity	MoNA	jointvae_capacity_100-100-90-3-90-100-100_05 (26-12-2021_19-29-15)	[[100, 100, 90, 3], [3, 90, 100, 100]]	{'cont': 1, 'disc': [2, 6]}	['spectrum']	0.67	1	0	0	10	10000	10	0	5	10000	10	2500	0.001	50	TRUE	TRUE	FALSE	-1	30	128	0.001	24.4953	12.0258	15.5988	{'kldiv_cont_0': 9.548383870968925}	{'kldiv_disc_0': 0.6913143972858594, 'kldiv_disc_1': 1.7860757774932163}	8.82131	0.075165	0.957358	0.403169	15855.7	0.914043	0.878648	0.470888	128981	1.20875	25.385	11.9658	15.813	{'kldiv_cont_0': 9.490731165959286}	{'kldiv_disc_0': 0.6905747254689535, 'kldiv_disc_1': 1.7844803088750594}	9.47348	0.0985161
629	jointvae_capacity	MoNA	jointvae_capacity_100-100-90-3-90-100-100_05 (26-12-2021_19-50-19)	[[100, 100, 90, 3], [3, 90, 100, 100]]	{'cont': 1, 'disc': [2, 6]}	['spectrum']	0.67	1	0	0	10	10000	10	0	10	10000	10	2500	0.001	50	TRUE	TRUE	FALSE	-1	30	128	0.001	28.0801	11.3145	15.5778	{'kldiv_cont_0': 8.83804193778446}	{'kldiv_disc_0': 0.6889245083854738, 'kldiv_disc_1': 1.7875412379731048}	12.4178	0.0844092	0.957894	0.39955	14484.6	1.02077	0.878648	0.470888	128981	1.20875	29.9849	11.101	15.7901	{'kldiv_cont_0': 8.625572681427002}	{'kldiv_disc_0': 0.6883568794299395, 'kldiv_disc_1': 1.7871068532650287}	14.1003	0.0944295
630	jointvae_capacity	MoNA	jointvae_capacity_100-1600-200-50-3-50-200-1600-100_05 (26-12-2021_20-11-24)	[[100, 1600, 200, 50, 3], [3, 50, 200, 1600, 100]]	{'cont': 1, 'disc': [2, 6]}	['spectrum']	0.67	1	0	0	3	10000	10	0	3	10000	10	2500	0.001	50	TRUE	TRUE	FALSE	-1	30	128	0.001	17.8874	5.33289	15.5245	{'kldiv_cont_0': 2.84994372561277}	{'kldiv_disc_0': 0.6924787995264651, 'kldiv_disc_1': 1.790469501250514}	2.34335	0.0195837	0.960732	0.383892	12615.8	0.85872	0.878648	0.470888	128981	1.20875	18.1552	5.3529	15.7254	{'kldiv_cont_0': 2.870298208334507}	{'kldiv_disc_0': 0.6919553921772883, 'kldiv_disc_1': 1.790650453322973}	2.40683	0.0230084
631	jointvae_capacity	MoNA	jointvae_capacity_100-1600-200-50-3-50-200-1600-100_05 (26-12-2021_20-33-45)	[[100, 1600, 200, 50, 3], [3, 50, 200, 1600, 100]]	{'cont': 1, 'disc': [2, 6]}	['spectrum']	0.67	1	0	0	3	10000	10	0	5	10000	10	2500	0.001	50	TRUE	TRUE	FALSE	-1	30	128	0.001	17.8758	5.49724	15.4766	{'kldiv_cont_0': 3.0184346533883777}	{'kldiv_disc_0': 0.6912463442242299, 'kldiv_disc_1': 1.7875626342936668}	2.33823	0.060977	0.963281	0.370295	12845	0.867698	0.878648	0.470888	128981	1.20875	17.8191	5.4948	15.6985	{'kldiv_cont_0': 3.015782655813755}	{'kldiv_disc_0': 0.6913693730647748, 'kldiv_disc_1': 1.787652504749787}	2.06178	0.0588481
[truncated: 583 more rows]
[truncated: 29 more columns]
