# Supplementary material for: In Search of Disentanglement in Tandem Mass Spectrometry Datasets
Source: Biomolecules. 2023 Sep 4;13(9):1343. doi: 10.3390/biom13091343 (PMC10526774; doi:10.3390/biom13091343)
Supplement: Supplementary file 1 [file biomolecules-13-01343-s001.zip › Table S11.xlsx]

## Sheet: jointvae_hmdb
	name	dataset	full_model_name	layer_config	latent_spec	input_columns	param_temperature	param_cont_min_capacity	param_cont_max_capacity	param_cont_n_iter	param_cont_gamma	param_disc_min_capacity	param_disc_max_capacity	param_disc_n_iter	param_disc_gamma	param_max_mz	param_min_intensity	param_max_num_peaks	param_normalize_intensity	param_normalize_mass	param_rescale_intensity	param_n_samples	param_n_epochs	param_batch_size	param_learning_rate	m_train_loss	m_train_kldiv	m_train_recon	m_train_kldiv_cont	m_train_kldiv_disc	m_train_cont_capacity_loss	m_train_disc_capacity_loss	m_train_cos_sim	m_train_eu_dist	m_train_per_chag	m_train_per_diff	m_train_avg_cos_sim	m_train_avg_eu_dist	m_train_avg_per_chag	m_train_avg_per_diff	m_valid_loss	m_valid_kldiv	m_valid_recon	m_valid_kldiv_cont	m_valid_kldiv_disc	m_valid_cont_capacity_loss	m_valid_disc_capacity_loss	m_valid_cos_sim	m_valid_eu_dist
0	jointvae_capacity	HMDB	jointvae_capacity_100-100-2-100-100_01 (15-01-2022_19-11-40)	[[100, 100, 2], [2, 100, 100]]	{'cont': 1, 'disc': [2]}	['spectrum']	0.67	0	3	10000	5	0	3	10000	5	2500	0.001	50	TRUE	TRUE	FALSE	-1	30	128	0.001	15.282	3.68375	14.5344	{'kldiv_cont_0': 2.992527833272671}	{'kldiv_disc_0': 0.6912259045003475}	0.737988	0.00960639	0.907069	0.419272	5323.23	0.427804	0.801668	0.596705	62756.2	0.426424	15.6475	3.64095	14.8911	{'kldiv_cont_0': 2.948892593383789}	{'kldiv_disc_0': 0.6920577585697174}	0.750962	0.00544712	0.903369	0.427733
1	jointvae_capacity	HMDB	jointvae_capacity_100-100-2-100-100_01 (15-01-2022_19-18-56)	[[100, 100, 2], [2, 100, 100]]	{'cont': 1, 'disc': [2]}	['spectrum']	0.67	0	3	10000	5	0	5	10000	5	2500	0.001	50	TRUE	TRUE	FALSE	-1	30	128	0.001	15.9811	3.59136	14.5316	{'kldiv_cont_0': 2.9001148887749375}	{'kldiv_disc_0': 0.6912454996985951}	1.43994	0.00950841	0.905768	0.420763	5078.21	0.437562	0.801668	0.596705	62756.2	0.426424	18.4691	3.02663	14.8451	{'kldiv_cont_0': 2.334428995847702}	{'kldiv_disc_0': 0.6922021806240082}	3.61927	0.00472501	0.901228	0.424861
2	jointvae_capacity	HMDB	jointvae_capacity_100-100-2-100-100_01 (15-01-2022_19-26-20)	[[100, 100, 2], [2, 100, 100]]	{'cont': 1, 'disc': [2]}	['spectrum']	0.67	0	3	10000	5	0	10	10000	5	2500	0.001	50	TRUE	TRUE	FALSE	-1	30	128	0.001	15.3461	3.71961	14.5402	{'kldiv_cont_0': 3.0284131344022422}	{'kldiv_disc_0': 0.6912010604108887}	0.796162	0.00973061	0.905737	0.422043	5017.63	0.428154	0.801668	0.596705	62756.2	0.426424	15.6386	3.77302	14.747	{'kldiv_cont_0': 3.0818812549114227}	{'kldiv_disc_0': 0.6911389604210854}	0.881566	0.0100411	0.902144	0.426201
3	jointvae_capacity	HMDB	jointvae_capacity_100-100-2-100-100_01 (15-01-2022_19-33-55)	[[100, 100, 2], [2, 100, 100]]	{'cont': 1, 'disc': [2]}	['spectrum']	0.67	0	5	10000	5	0	3	10000	5	2500	0.001	50	TRUE	TRUE	FALSE	-1	30	128	0.001	16.155	5.79338	14.534	{'kldiv_cont_0': 5.102405826935823}	{'kldiv_disc_0': 0.6909712587279835}	1.6101	0.0108796	0.905562	0.420876	4859.16	0.424026	0.801668	0.596705	62756.2	0.426424	16.4876	5.96901	14.8808	{'kldiv_cont_0': 5.278225064277649}	{'kldiv_disc_0': 0.6907817348837852}	1.595	0.0118272	0.900594	0.429763
4	jointvae_capacity	HMDB	jointvae_capacity_100-100-2-100-100_01 (15-01-2022_19-41-19)	[[100, 100, 2], [2, 100, 100]]	{'cont': 1, 'disc': [2]}	['spectrum']	0.67	0	5	10000	5	0	5	10000	5	2500	0.001	50	TRUE	TRUE	FALSE	-1	30	128	0.001	16.1435	5.70344	14.5574	{'kldiv_cont_0': 5.0125938825223635}	{'kldiv_disc_0': 0.6908468630635876}	1.57463	0.0115016	0.903844	0.427473	5410.29	0.433432	0.801668	0.596705	62756.2	0.426424	16.7874	5.92991	14.8607	{'kldiv_cont_0': 5.24027681350708}	{'kldiv_disc_0': 0.6896310672163963}	1.90912	0.0175806	0.899837	0.43318
5	jointvae_capacity	HMDB	jointvae_capacity_100-100-2-100-100_01 (15-01-2022_19-49-49)	[[100, 100, 2], [2, 100, 100]]	{'cont': 1, 'disc': [2]}	['spectrum']	0.67	0	5	10000	5	0	10	10000	5	2500	0.001	50	TRUE	TRUE	FALSE	-1	30	128	0.001	16.5206	5.46066	14.5788	{'kldiv_cont_0': 4.770397003697253}	{'kldiv_disc_0': 0.6902602451971207}	1.92731	0.0144347	0.901143	0.435572	6533.56	0.458816	0.801668	0.596705	62756.2	0.426424	17.174	5.63797	14.9818	{'kldiv_cont_0': 4.947476923465729}	{'kldiv_disc_0': 0.6904954463243484}	2.17899	0.0132587	0.898451	0.440048
6	jointvae_capacity	HMDB	jointvae_capacity_100-100-2-100-100_01 (15-01-2022_19-57-10)	[[100, 100, 2], [2, 100, 100]]	{'cont': 1, 'disc': [2]}	['spectrum']	0.67	0	10	10000	5	0	3	10000	5	2500	0.001	50	TRUE	TRUE	FALSE	-1	30	128	0.001	20.6555	9.7419	14.6356	{'kldiv_cont_0': 9.051864964523535}	{'kldiv_disc_0': 0.6900333685093912}	6.00436	0.0155691	0.897342	0.445881	9008.73	0.466398	0.801668	0.596705	62756.2	0.426424	29.3789	7.80718	14.949	{'kldiv_cont_0': 7.119656562805176}	{'kldiv_disc_0': 0.687522292137146}	14.4017	0.0281245	0.895219	0.442874
7	jointvae_capacity	HMDB	jointvae_capacity_100-100-2-100-100_01 (15-01-2022_20-04-31)	[[100, 100, 2], [2, 100, 100]]	{'cont': 1, 'disc': [2]}	['spectrum']	0.67	0	10	10000	5	0	5	10000	5	2500	0.001	50	TRUE	TRUE	FALSE	-1	30	128	0.001	17.4537	10.8597	14.6015	{'kldiv_cont_0': 10.169839906281439}	{'kldiv_disc_0': 0.6898865555894786}	2.83594	0.0163031	0.901222	0.439187	7564.76	0.466991	0.801668	0.596705	62756.2	0.426424	17.4515	11.1274	14.9571	{'kldiv_cont_0': 10.437397003173828}	{'kldiv_disc_0': 0.6899871677160263}	2.47858	0.0158001	0.898677	0.445634
8	jointvae_capacity	HMDB	jointvae_capacity_100-100-2-100-100_01 (15-01-2022_20-11-52)	[[100, 100, 2], [2, 100, 100]]	{'cont': 1, 'disc': [2]}	['spectrum']	0.67	0	10	10000	5	0	10	10000	5	2500	0.001	50	TRUE	TRUE	FALSE	-1	30	128	0.001	19.4601	10.4337	14.6257	{'kldiv_cont_0': 9.743936453057431}	{'kldiv_disc_0': 0.6897734143268103}	4.81754	0.0168688	0.900661	0.44326	9178.43	0.455544	0.801668	0.596705	62756.2	0.426424	25.9113	8.51298	15.0105	{'kldiv_cont_0': 7.824887335300446}	{'kldiv_disc_0': 0.6880948394536972}	10.8756	0.0252617	0.897915	0.447108
9	jointvae_capacity	HMDB	jointvae_capacity_100-200-2-200-100_01 (15-01-2022_20-19-10)	[[100, 200, 2], [2, 200, 100]]	{'cont': 1, 'disc': [2]}	['spectrum']	0.67	0	3	10000	5	0	3	10000	5	2500	0.001	50	TRUE	TRUE	FALSE	-1	30	128	0.001	16.0141	3.73245	14.5238	{'kldiv_cont_0': 3.0408150355021157}	{'kldiv_disc_0': 0.6916384339846414}	1.48275	0.00754374	0.907464	0.419185	4806.01	0.404199	0.801668	0.596705	62756.2	0.426424	17.3749	3.2067	14.9426	{'kldiv_cont_0': 2.514250010251999}	{'kldiv_disc_0': 0.6924513131380081}	2.42875	0.00347935	0.90232	0.430679
10	jointvae_capacity	HMDB	jointvae_capacity_100-200-2-200-100_01 (15-01-2022_20-26-28)	[[100, 200, 2], [2, 200, 100]]	{'cont': 1, 'disc': [2]}	['spectrum']	0.67	0	3	10000	5	0	5	10000	5	2500	0.001	50	TRUE	TRUE	FALSE	-1	30	128	0.001	15.2997	3.6646	14.5083	{'kldiv_cont_0': 2.9729673146516427}	{'kldiv_disc_0': 0.6916328204431753}	0.783862	0.00757181	0.90771	0.415045	4779.7	0.40233	0.801668	0.596705	62756.2	0.426424	15.7109	3.68262	14.9172	{'kldiv_cont_0': 2.9923286736011505}	{'kldiv_disc_0': 0.6902866438031197}	0.779413	0.0143027	0.902202	0.427287
11	jointvae_capacity	HMDB	jointvae_capacity_100-200-2-200-100_01 (15-01-2022_20-33-51)	[[100, 200, 2], [2, 200, 100]]	{'cont': 1, 'disc': [2]}	['spectrum']	0.67	0	3	10000	5	0	10	10000	5	2500	0.001	50	TRUE	TRUE	FALSE	-1	30	128	0.001	15.961	3.6665	14.5142	{'kldiv_cont_0': 2.9748083293095404}	{'kldiv_disc_0': 0.691694485301944}	1.43955	0.00726349	0.906898	0.416425	4471.53	0.410304	0.801668	0.596705	62756.2	0.426424	17.53	3.15349	14.8317	{'kldiv_cont_0': 2.4617082476615906}	{'kldiv_disc_0': 0.691783033311367}	2.69146	0.00682075	0.900584	0.429102
12	jointvae_capacity	HMDB	jointvae_capacity_100-200-2-200-100_01 (15-01-2022_20-41-15)	[[100, 200, 2], [2, 200, 100]]	{'cont': 1, 'disc': [2]}	['spectrum']	0.67	0	5	10000	5	0	3	10000	5	2500	0.001	50	TRUE	TRUE	FALSE	-1	30	128	0.001	16.5034	6.01918	14.5066	{'kldiv_cont_0': 5.327946789648341}	{'kldiv_disc_0': 0.6912351133323263}	1.98731	0.00956035	0.906652	0.416115	4294.39	0.401652	0.801668	0.596705	62756.2	0.426424	17.6702	6.28223	14.7125	{'kldiv_cont_0': 5.590307652950287}	{'kldiv_disc_0': 0.6919223815202713}	2.95154	0.006124	0.902476	0.419324
13	jointvae_capacity	HMDB	jointvae_capacity_100-200-2-200-100_01 (15-01-2022_20-48-37)	[[100, 200, 2], [2, 200, 100]]	{'cont': 1, 'disc': [2]}	['spectrum']	0.67	0	5	10000	5	0	5	10000	5	2500	0.001	50	TRUE	TRUE	FALSE	-1	30	128	0.001	17.0118	5.72639	14.5818	{'kldiv_cont_0': 5.035838938650044}	{'kldiv_disc_0': 0.6905484585755173}	2.417	0.0129936	0.900002	0.435464	6207.29	0.458325	0.801668	0.596705	62756.2	0.426424	18.8071	4.90661	14.8745	{'kldiv_cont_0': 4.2152489721775055}	{'kldiv_disc_0': 0.6913645789027214}	3.92376	0.00891302	0.895008	0.4446
14	jointvae_capacity	HMDB	jointvae_capacity_100-200-2-200-100_01 (15-01-2022_20-55-58)	[[100, 200, 2], [2, 200, 100]]	{'cont': 1, 'disc': [2]}	['spectrum']	0.67	0	5	10000	5	0	10	10000	5	2500	0.001	50	TRUE	TRUE	FALSE	-1	30	128	0.001	16.1862	5.56601	14.5679	{'kldiv_cont_0': 4.874665919049033}	{'kldiv_disc_0': 0.6913480583963723}	1.60929	0.00899562	0.902951	0.429207	6572.93	0.440869	0.801668	0.596705	62756.2	0.426424	16.918	5.78499	14.8413	{'kldiv_cont_0': 5.092108368873596}	{'kldiv_disc_0': 0.6928848549723625}	2.07534	0.00131164	0.898186	0.437416
15	jointvae_capacity	HMDB	jointvae_capacity_100-200-2-200-100_01 (15-01-2022_21-03-17)	[[100, 200, 2], [2, 200, 100]]	{'cont': 1, 'disc': [2]}	['spectrum']	0.67	0	10	10000	5	0	3	10000	5	2500	0.001	50	TRUE	TRUE	FALSE	-1	30	128	0.001	17.7122	10.674	14.6063	{'kldiv_cont_0': 9.984545998874752}	{'kldiv_disc_0': 0.6894133490906365}	3.08715	0.0186692	0.901474	0.439718	7951.1	0.452003	0.801668	0.596705	62756.2	0.426424	17.955	10.5612	14.9049	{'kldiv_cont_0': 9.870701670646667}	{'kldiv_disc_0': 0.6905450001358986}	3.03712	0.0130109	0.89948	0.443947
16	jointvae_capacity	HMDB	jointvae_capacity_100-200-2-200-100_01 (15-01-2022_21-10-35)	[[100, 200, 2], [2, 200, 100]]	{'cont': 1, 'disc': [2]}	['spectrum']	0.67	0	10	10000	5	0	5	10000	5	2500	0.001	50	TRUE	TRUE	FALSE	-1	30	128	0.001	19.3109	10.4951	14.5947	{'kldiv_cont_0': 9.80472439047934}	{'kldiv_disc_0': 0.6903562806118494}	4.70216	0.0139545	0.898309	0.438048	7587.02	0.473797	0.801668	0.596705	62756.2	0.426424	24.7896	8.83401	14.9693	{'kldiv_cont_0': 8.14341801404953}	{'kldiv_disc_0': 0.6905895322561264}	9.80751	0.0127883	0.895066	0.446222
17	jointvae_capacity	HMDB	jointvae_capacity_100-200-2-200-100_01 (15-01-2022_21-18-04)	[[100, 200, 2], [2, 200, 100]]	{'cont': 1, 'disc': [2]}	['spectrum']	0.67	0	10	10000	5	0	10	10000	5	2500	0.001	50	TRUE	TRUE	FALSE	-1	30	128	0.001	17.7337	10.5048	14.5945	{'kldiv_cont_0': 9.815248880578183}	{'kldiv_disc_0': 0.6895567976023959}	3.12124	0.0179519	0.900529	0.438438	7242.78	0.459018	0.801668	0.596705	62756.2	0.426424	18.1599	10.9284	14.939	{'kldiv_cont_0': 10.2374027967453}	{'kldiv_disc_0': 0.6909609362483025}	3.20992	0.0109312	0.896991	0.443001
18	jointvae_capacity	HMDB	jointvae_capacity_100-400-2-400-100_01 (15-01-2022_21-25-21)	[[100, 400, 2], [2, 400, 100]]	{'cont': 1, 'disc': [2]}	['spectrum']	0.67	0	3	10000	5	0	3	10000	5	2500	0.001	50	TRUE	TRUE	FALSE	-1	30	128	0.001	15.4482	3.68977	14.51	{'kldiv_cont_0': 2.998096298554848}	{'kldiv_disc_0': 0.6916771631302505}	0.930876	0.0073501	0.906746	0.418643	4406.7	0.420131	0.801668	0.596705	62756.2	0.426424	15.6633	3.86138	14.6321	{'kldiv_cont_0': 3.169347882270813}	{'kldiv_disc_0': 0.6920281648635864}	1.02562	0.00559509	0.904143	0.418881
19	jointvae_capacity	HMDB	jointvae_capacity_100-400-2-400-100_01 (15-01-2022_21-32-43)	[[100, 400, 2], [2, 400, 100]]	{'cont': 1, 'disc': [2]}	['spectrum']	0.67	0	3	10000	5	0	5	10000	5	2500	0.001	50	TRUE	TRUE	FALSE	-1	30	128	0.001	15.9414	3.55761	14.5252	{'kldiv_cont_0': 2.8658499255262573}	{'kldiv_disc_0': 0.6917622983455658}	1.4092	0.00692442	0.906883	0.42034	4578.39	0.413845	0.801668	0.596705	62756.2	0.426424	17.7831	3.11783	14.9065	{'kldiv_cont_0': 2.428607612848282}	{'kldiv_disc_0': 0.689221203327179}	2.85696	0.0196299	0.902315	0.430665
20	jointvae_capacity	HMDB	jointvae_capacity_100-400-2-400-100_01 (15-01-2022_21-40-00)	[[100, 400, 2], [2, 400, 100]]	{'cont': 1, 'disc': [2]}	['spectrum']	0.67	0	3	10000	5	0	10	10000	5	2500	0.001	50	TRUE	TRUE	FALSE	-1	30	128	0.001	15.3139	3.63989	14.5109	{'kldiv_cont_0': 2.9481480707382333}	{'kldiv_disc_0': 0.691746224617136}	0.79596	0.00700479	0.907236	0.416659	4177.02	0.415672	0.801668	0.596705	62756.2	0.426424	16.0885	3.82121	14.8272	{'kldiv_cont_0': 3.13063508272171}	{'kldiv_disc_0': 0.6905724629759789}	1.24849	0.0128736	0.904336	0.419488
21	jointvae_capacity	HMDB	jointvae_capacity_100-400-2-400-100_01 (15-01-2022_21-47-18)	[[100, 400, 2], [2, 400, 100]]	{'cont': 1, 'disc': [2]}	['spectrum']	0.67	0	5	10000	5	0	3	10000	5	2500	0.001	50	TRUE	TRUE	FALSE	-1	30	128	0.001	17.1975	5.4477	14.5106	{'kldiv_cont_0': 4.756476203258011}	{'kldiv_disc_0': 0.691227023286381}	2.67725	0.0096008	0.906614	0.41417	4289.72	0.410557	0.801668	0.596705	62756.2	0.426424	20.1691	4.63761	14.8914	{'kldiv_cont_0': 3.9473612904548645}	{'kldiv_disc_0': 0.6902449652552605}	5.26319	0.0145111	0.903045	0.42186
22	jointvae_capacity	HMDB	jointvae_capacity_100-400-2-400-100_01 (15-01-2022_21-54-29)	[[100, 400, 2], [2, 400, 100]]	{'cont': 1, 'disc': [2]}	['spectrum']	0.67	0	5	10000	5	0	5	10000	5	2500	0.001	50	TRUE	TRUE	FALSE	-1	30	128	0.001	16.0739	5.63157	14.5101	{'kldiv_cont_0': 4.939902567315376}	{'kldiv_disc_0': 0.6916694536633875}	1.55646	0.00738864	0.907185	0.413664	4064.91	0.399315	0.801668	0.596705	62756.2	0.426424	17.2063	5.58983	14.8714	{'kldiv_cont_0': 4.89715439081192}	{'kldiv_disc_0': 0.6926764473319054}	2.33254	0.00235368	0.903495	0.41989
23	jointvae_capacity	HMDB	jointvae_capacity_100-400-2-400-100_01 (15-01-2022_22-01-49)	[[100, 400, 2], [2, 400, 100]]	{'cont': 1, 'disc': [2]}	['spectrum']	0.67	0	5	10000	5	0	10	10000	5	2500	0.001	50	TRUE	TRUE	FALSE	-1	30	128	0.001	17.3539	5.31466	14.5134	{'kldiv_cont_0': 4.623219122489293}	{'kldiv_disc_0': 0.6914401591337961}	2.83194	0.00853512	0.907926	0.415398	4287.66	0.406188	0.801668	0.596705	62756.2	0.426424	20.5543	4.57997	14.7633	{'kldiv_cont_0': 3.886977642774582}	{'kldiv_disc_0': 0.6929908618330956}	5.79021	0.000781603	0.903967	0.419495
24	jointvae_capacity	HMDB	jointvae_capacity_100-400-2-400-100_01 (15-01-2022_22-09-11)	[[100, 400, 2], [2, 400, 100]]	{'cont': 1, 'disc': [2]}	['spectrum']	0.67	0	10	10000	5	0	3	10000	5	2500	0.001	50	TRUE	TRUE	FALSE	-1	30	128	0.001	18.0489	10.5582	14.5975	{'kldiv_cont_0': 9.867836937137033}	{'kldiv_disc_0': 0.6903200176084179}	3.4372	0.0141358	0.900879	0.435779	8247.24	0.447024	0.801668	0.596705	62756.2	0.426424	18.3189	11.0572	14.9088	{'kldiv_cont_0': 10.366358160972595}	{'kldiv_disc_0': 0.690792515873909}	3.39832	0.0117733	0.897059	0.441512
25	jointvae_capacity	HMDB	jointvae_capacity_100-400-2-400-100_01 (15-01-2022_22-16-26)	[[100, 400, 2], [2, 400, 100]]	{'cont': 1, 'disc': [2]}	['spectrum']	0.67	0	10	10000	5	0	5	10000	5	2500	0.001	50	TRUE	TRUE	FALSE	-1	30	128	0.001	19.4071	10.6946	14.5966	{'kldiv_cont_0': 10.004340772656189}	{'kldiv_disc_0': 0.6903073220759973}	4.79636	0.0141993	0.900023	0.437847	7959.25	0.466995	0.801668	0.596705	62756.2	0.426424	25.6439	8.52919	14.8242	{'kldiv_cont_0': 7.8386900424957275}	{'kldiv_disc_0': 0.6904996410012245}	10.8065	0.0132377	0.897009	0.437547
26	jointvae_capacity	HMDB	jointvae_capacity_100-400-2-400-100_01 (15-01-2022_22-23-42)	[[100, 400, 2], [2, 400, 100]]	{'cont': 1, 'disc': [2]}	['spectrum']	0.67	0	10	10000	5	0	10	10000	5	2500	0.001	50	TRUE	TRUE	FALSE	-1	30	128	0.001	18.7716	10.0684	14.5919	{'kldiv_cont_0': 9.377726722037655}	{'kldiv_disc_0': 0.6907101198174488}	4.16754	0.0121853	0.898663	0.442996	5435.33	0.487295	0.801668	0.596705	62756.2	0.426424	20.3503	10.8611	14.9725	{'kldiv_cont_0': 10.169165849685669}	{'kldiv_disc_0': 0.6919415891170502}	5.37176	0.00602797	0.89344	0.450969
27	jointvae_capacity	HMDB	jointvae_capacity_100-800-2-800-100_01 (15-01-2022_22-30-49)	[[100, 800, 2], [2, 800, 100]]	{'cont': 1, 'disc': [2]}	['spectrum']	0.67	0	3	10000	5	0	3	10000	5	2500	0.001	50	TRUE	TRUE	FALSE	-1	30	128	0.001	15.8198	3.57635	14.5091	{'kldiv_cont_0': 2.8848697488335358}	{'kldiv_disc_0': 0.6914816485054192}	1.30238	0.00832767	0.908824	0.414962	3496.27	0.432428	0.801668	0.596705	62756.2	0.426424	17.1764	3.22218	14.7371	{'kldiv_cont_0': 2.531915456056595}	{'kldiv_disc_0': 0.6902614533901215}	2.42487	0.0144286	0.90742	0.415769
28	jointvae_capacity	HMDB	jointvae_capacity_100-800-2-800-100_01 (15-01-2022_22-38-08)	[[100, 800, 2], [2, 800, 100]]	{'cont': 1, 'disc': [2]}	['spectrum']	0.67	0	3	10000	5	0	5	10000	5	2500	0.001	50	TRUE	TRUE	FALSE	-1	30	128	0.001	16.0174	3.83565	14.5081	{'kldiv_cont_0': 3.143545855393355}	{'kldiv_disc_0': 0.6921015557372707}	1.50403	0.00522813	0.907215	0.414755	3488.22	0.423881	0.801668	0.596705	62756.2	0.426424	17.0721	3.33216	14.9311	{'kldiv_cont_0': 2.6402829587459564}	{'kldiv_disc_0': 0.691879078745842}	2.13462	0.00634052	0.903281	0.419681
29	jointvae_capacity	HMDB	jointvae_capacity_100-800-2-800-100_01 (15-01-2022_22-45-31)	[[100, 800, 2], [2, 800, 100]]	{'cont': 1, 'disc': [2]}	['spectrum']	0.67	0	3	10000	5	0	10	10000	5	2500	0.001	50	TRUE	TRUE	FALSE	-1	30	128	0.001	15.955	3.58492	14.516	{'kldiv_cont_0': 2.893186855247651}	{'kldiv_disc_0': 0.6917377569894682}	1.43199	0.00704713	0.904907	0.419408	3476.49	0.439515	0.801668	0.596705	62756.2	0.426424	17.7134	3.13704	14.9328	{'kldiv_cont_0': 2.4445747435092926}	{'kldiv_disc_0': 0.692462369799614}	2.77713	0.00342406	0.900666	0.430837
30	jointvae_capacity	HMDB	jointvae_capacity_100-800-2-800-100_01 (15-01-2022_22-52-47)	[[100, 800, 2], [2, 800, 100]]	{'cont': 1, 'disc': [2]}	['spectrum']	0.67	0	5	10000	5	0	3	10000	5	2500	0.001	50	TRUE	TRUE	FALSE	-1	30	128	0.001	16.1486	5.73812	14.4885	{'kldiv_cont_0': 5.046225782783552}	{'kldiv_disc_0': 0.6918983215401913}	1.6538	0.0062443	0.908203	0.409694	3250.12	0.432233	0.801668	0.596705	62756.2	0.426424	18.3868	6.22235	14.8574	{'kldiv_cont_0': 5.529760241508484}	{'kldiv_disc_0': 0.6925854831933975}	3.52654	0.0028085	0.90461	0.412396
31	jointvae_capacity	HMDB	jointvae_capacity_100-800-2-800-100_01 (15-01-2022_23-00-00)	[[100, 800, 2], [2, 800, 100]]	{'cont': 1, 'disc': [2]}	['spectrum']	0.67	0	5	10000	5	0	5	10000	5	2500	0.001	50	TRUE	TRUE	FALSE	-1	30	128	0.001	16.635	5.99732	14.4894	{'kldiv_cont_0': 5.305263437758917}	{'kldiv_disc_0': 0.692058379365795}	2.14019	0.00544402	0.911316	0.402925	5067.6	0.400844	0.801668	0.596705	62756.2	0.426424	18.0452	6.19688	14.8211	{'kldiv_cont_0': 5.503873705863953}	{'kldiv_disc_0': 0.6930079460144043}	3.22344	0.000696182	0.907055	0.408348
32	jointvae_capacity	HMDB	jointvae_capacity_100-800-2-800-100_01 (15-01-2022_23-07-20)	[[100, 800, 2], [2, 800, 100]]	{'cont': 1, 'disc': [2]}	['spectrum']	0.67	0	5	10000	5	0	10	10000	5	2500	0.001	50	TRUE	TRUE	FALSE	-1	30	128	0.001	17.2097	5.54133	14.5649	{'kldiv_cont_0': 4.849715948104858}	{'kldiv_disc_0': 0.6916140585966494}	2.6372	0.00766562	0.903089	0.429517	6227.76	0.513099	0.801668	0.596705	62756.2	0.426424	20.0298	4.64458	14.787	{'kldiv_cont_0': 3.9528722167015076}	{'kldiv_disc_0': 0.6917073428630829}	5.23564	0.0071992	0.898741	0.43463
33	jointvae_capacity	HMDB	jointvae_capacity_100-800-2-800-100_01 (15-01-2022_23-14-38)	[[100, 800, 2], [2, 800, 100]]	{'cont': 1, 'disc': [2]}	['spectrum']	0.67	0	10	10000	5	0	3	10000	5	2500	0.001	50	TRUE	TRUE	FALSE	-1	30	128	0.001	19.2861	9.84898	14.6288	{'kldiv_cont_0': 9.158188797961706}	{'kldiv_disc_0': 0.6907949970885255}	4.64552	0.0117609	0.897775	0.444071	7522.66	0.489361	0.801668	0.596705	62756.2	0.426424	21.5929	9.35992	14.9268	{'kldiv_cont_0': 8.668683409690857}	{'kldiv_disc_0': 0.6912367939949036}	6.65658	0.00955194	0.893127	0.447907
34	jointvae_capacity	HMDB	jointvae_capacity_100-800-2-800-100_01 (15-01-2022_23-21-55)	[[100, 800, 2], [2, 800, 100]]	{'cont': 1, 'disc': [2]}	['spectrum']	0.67	0	10	10000	5	0	5	10000	5	2500	0.001	50	TRUE	TRUE	FALSE	-1	30	128	0.001	20.1755	11.3251	14.584	{'kldiv_cont_0': 10.634103175552411}	{'kldiv_disc_0': 0.6910352512508974}	5.58094	0.0105597	0.901581	0.438617	5193.53	0.476121	0.801668	0.596705	62756.2	0.426424	21.4698	9.47845	14.8088	{'kldiv_cont_0': 8.789525866508484}	{'kldiv_disc_0': 0.6889219880104065}	6.63989	0.021126	0.898142	0.4378
35	jointvae_capacity	HMDB	jointvae_capacity_100-800-2-800-100_01 (15-01-2022_23-29-11)	[[100, 800, 2], [2, 800, 100]]	{'cont': 1, 'disc': [2]}	['spectrum']	0.67	0	10	10000	5	0	10	10000	5	2500	0.001	50	TRUE	TRUE	FALSE	-1	30	128	0.001	17.1757	10.6224	14.6176	{'kldiv_cont_0': 9.93124099092922}	{'kldiv_disc_0': 0.6911860784922523}	2.5482	0.00980552	0.900158	0.44255	8656.48	0.492769	0.801668	0.596705	62756.2	0.426424	19.0828	10.656	15.1343	{'kldiv_cont_0': 9.966859102249146}	{'kldiv_disc_0': 0.689141683280468}	3.92849	0.0200275	0.897022	0.451806
36	jointvae_capacity	HMDB	jointvae_capacity_100-1600-2-1600-100_01 (15-01-2022_23-36-37)	[[100, 1600, 2], [2, 1600, 100]]	{'cont': 1, 'disc': [2]}	['spectrum']	0.67	0	3	10000	5	0	3	10000	5	2500	0.001	50	TRUE	TRUE	FALSE	-1	30	128	0.001	15.6123	3.59288	14.5018	{'kldiv_cont_0': 2.9014418258749206}	{'kldiv_disc_0': 0.6914399023028626}	1.10189	0.0085364	0.908214	0.414279	3335.51	0.461815	0.801668	0.596705	62756.2	0.426424	16.0306	3.84375	14.956	{'kldiv_cont_0': 3.15115687251091}	{'kldiv_disc_0': 0.692592516541481}	1.0718	0.00277333	0.903697	0.424799
37	jointvae_capacity	HMDB	jointvae_capacity_100-1600-2-1600-100_01 (15-01-2022_23-43-58)	[[100, 1600, 2], [2, 1600, 100]]	{'cont': 1, 'disc': [2]}	['spectrum']	0.67	0	3	10000	5	0	5	10000	5	2500	0.001	50	TRUE	TRUE	FALSE	-1	30	128	0.001	15.9307	3.4729	14.5166	{'kldiv_cont_0': 2.781003375334301}	{'kldiv_disc_0': 0.6918956129544083}	1.40783	0.00625785	0.907005	0.41864	3334.21	0.459024	0.801668	0.596705	62756.2	0.426424	17.3618	3.20418	14.917	{'kldiv_cont_0': 2.5117294788360596}	{'kldiv_disc_0': 0.6924504414200783}	2.44135	0.00348371	0.903484	0.428638
38	jointvae_capacity	HMDB	jointvae_capacity_100-1600-2-1600-100_01 (15-01-2022_23-51-16)	[[100, 1600, 2], [2, 1600, 100]]	{'cont': 1, 'disc': [2]}	['spectrum']	0.67	0	3	10000	5	0	10	10000	5	2500	0.001	50	TRUE	TRUE	FALSE	-1	30	128	0.001	15.88	3.56544	14.5288	{'kldiv_cont_0': 2.873564209746218}	{'kldiv_disc_0': 0.691875853586471}	1.34483	0.00635664	0.908185	0.421165	3323.71	0.464152	0.801668	0.596705	62756.2	0.426424	17.6279	3.20204	14.9384	{'kldiv_cont_0': 2.5098516941070557}	{'kldiv_disc_0': 0.692187026143074}	2.68469	0.00480078	0.903299	0.432887
39	jointvae_capacity	HMDB	jointvae_capacity_100-1600-2-1600-100_01 (15-01-2022_23-58-44)	[[100, 1600, 2], [2, 1600, 100]]	{'cont': 1, 'disc': [2]}	['spectrum']	0.67	0	5	10000	5	0	3	10000	5	2500	0.001	50	TRUE	TRUE	FALSE	-1	30	128	0.001	16.7691	5.63617	14.5138	{'kldiv_cont_0': 4.944380626938809}	{'kldiv_disc_0': 0.6917886351203096}	2.24851	0.00679274	0.911572	0.411246	3521.19	0.455078	0.801668	0.596705	62756.2	0.426424	18.5172	5.18781	14.9058	{'kldiv_cont_0': 4.495410203933716}	{'kldiv_disc_0': 0.692402109503746}	3.6077	0.00372536	0.906816	0.422387
40	jointvae_capacity	HMDB	jointvae_capacity_100-1600-2-1600-100_01 (16-01-2022_00-06-04)	[[100, 1600, 2], [2, 1600, 100]]	{'cont': 1, 'disc': [2]}	['spectrum']	0.67	0	5	10000	5	0	5	10000	5	2500	0.001	50	TRUE	TRUE	FALSE	-1	30	128	0.001	16.4073	5.48251	14.5519	{'kldiv_cont_0': 4.790664849267609}	{'kldiv_disc_0': 0.691847705121698}	1.84895	0.00649739	0.903272	0.42942	5383.47	0.48309	0.801668	0.596705	62756.2	0.426424	17.2072	5.70923	14.8878	{'kldiv_cont_0': 5.017865359783173}	{'kldiv_disc_0': 0.6913605704903603}	2.31054	0.00893306	0.901537	0.431004
41	jointvae_capacity	HMDB	jointvae_capacity_100-1600-2-1600-100_01 (16-01-2022_00-13-26)	[[100, 1600, 2], [2, 1600, 100]]	{'cont': 1, 'disc': [2]}	['spectrum']	0.67	0	5	10000	5	0	10	10000	5	2500	0.001	50	TRUE	TRUE	FALSE	-1	30	128	0.001	16.811	5.52312	14.5111	{'kldiv_cont_0': 4.831181141151779}	{'kldiv_disc_0': 0.6919430310184929}	2.29391	0.00602076	0.907916	0.415194	3962.26	0.446258	0.801668	0.596705	62756.2	0.426424	20.0559	4.69159	15.0481	{'kldiv_cont_0': 4.000683158636093}	{'kldiv_disc_0': 0.6909116357564926}	4.99658	0.0111777	0.904897	0.421613
42	jointvae_capacity	HMDB	jointvae_capacity_100-1600-2-1600-100_01 (16-01-2022_00-20-52)	[[100, 1600, 2], [2, 1600, 100]]	{'cont': 1, 'disc': [2]}	['spectrum']	0.67	0	10	10000	5	0	3	10000	5	2500	0.001	50	TRUE	TRUE	FALSE	-1	30	128	0.001	19.0358	10.5783	14.5834	{'kldiv_cont_0': 9.886780499726877}	{'kldiv_disc_0': 0.691524024067939}	4.44435	0.00811579	0.901279	0.43479	7609.39	0.502207	0.801668	0.596705	62756.2	0.426424	25.0834	8.65549	14.8951	{'kldiv_cont_0': 7.963767468929291}	{'kldiv_disc_0': 0.6917195990681648}	10.1812	0.00713792	0.898306	0.438245
43	jointvae_capacity	HMDB	jointvae_capacity_100-1600-2-1600-100_01 (16-01-2022_00-28-15)	[[100, 1600, 2], [2, 1600, 100]]	{'cont': 1, 'disc': [2]}	['spectrum']	0.67	0	10	10000	5	0	5	10000	5	2500	0.001	50	TRUE	TRUE	FALSE	-1	30	128	0.001	19.163	10.5944	14.5965	{'kldiv_cont_0': 9.90277642354198}	{'kldiv_disc_0': 0.6915832160190604}	4.5587	0.00781983	0.899798	0.436758	7878	0.504259	0.801668	0.596705	62756.2	0.426424	24.0614	8.81521	14.6717	{'kldiv_cont_0': 8.126546740531921}	{'kldiv_disc_0': 0.6886593922972679}	9.36727	0.022439	0.896917	0.435972
44	jointvae_capacity	HMDB	jointvae_capacity_100-1600-2-1600-100_01 (16-01-2022_00-35-28)	[[100, 1600, 2], [2, 1600, 100]]	{'cont': 1, 'disc': [2]}	['spectrum']	0.67	0	10	10000	5	0	10	10000	5	2500	0.001	50	TRUE	TRUE	FALSE	-1	30	128	0.001	19.7149	10.7166	14.5963	{'kldiv_cont_0': 10.024619171674225}	{'kldiv_disc_0': 0.6920020283124912}	5.11287	0.00572577	0.899675	0.441198	7338.35	0.487811	0.801668	0.596705	62756.2	0.426424	25.8163	8.53426	15.0218	{'kldiv_cont_0': 7.841366291046143}	{'kldiv_disc_0': 0.692889466881752}	10.7932	0.00128858	0.897184	0.446616
45	jointvae_capacity	HMDB	jointvae_capacity_100-1600-100-2-100-1600-100_01 (16-01-2022_00-42-47)	[[100, 1600, 100, 2], [2, 100, 1600, 100]]	{'cont': 1, 'disc': [2]}	['spectrum']	0.67	0	3	10000	5	0	3	10000	5	2500	0.001	50	TRUE	TRUE	FALSE	-1	30	128	0.001	15.6272	3.73401	14.4587	{'kldiv_cont_0': 3.042197419994179}	{'kldiv_disc_0': 0.6918152896152145}	1.16192	0.00665946	0.915651	0.397864	3194.21	0.516808	0.801668	0.596705	62756.2	0.426424	16.5501	3.40485	14.8596	{'kldiv_cont_0': 2.7133215069770813}	{'kldiv_disc_0': 0.6915275454521179}	1.68234	0.00809819	0.911253	0.405467
46	jointvae_capacity	HMDB	jointvae_capacity_100-1600-100-2-100-1600-100_01 (16-01-2022_00-50-47)	[[100, 1600, 100, 2], [2, 100, 1600, 100]]	{'cont': 1, 'disc': [2]}	['spectrum']	0.67	0	3	10000	5	0	5	10000	5	2500	0.001	50	TRUE	TRUE	FALSE	-1	30	128	0.001	15.6313	3.69741	14.4645	{'kldiv_cont_0': 3.005406776207617}	{'kldiv_disc_0': 0.692005868187581}	1.16115	0.00570657	0.915004	0.400707	3195.3	0.493668	0.801668	0.596705	62756.2	0.426424	16.7949	3.29763	14.5439	{'kldiv_cont_0': 2.6045002937316895}	{'kldiv_disc_0': 0.6931295245885849}	2.25098	8.82894e-05	0.911418	0.403264
47	jointvae_capacity	HMDB	jointvae_capacity_100-1600-100-2-100-1600-100_01 (16-01-2022_00-58-51)	[[100, 1600, 100, 2], [2, 100, 1600, 100]]	{'cont': 1, 'disc': [2]}	['spectrum']	0.67	0	3	10000	5	0	10	10000	5	2500	0.001	50	TRUE	TRUE	FALSE	-1	30	128	0.001	15.8777	3.87385	14.4675	{'kldiv_cont_0': 3.183133034870542}	{'kldiv_disc_0': 0.6907214693639471}	1.39806	0.0121286	0.912934	0.40304	2807.65	0.459758	0.801668	0.596705	62756.2	0.426424	16.4968	3.94098	14.8547	{'kldiv_cont_0': 3.2510088980197906}	{'kldiv_disc_0': 0.6899750009179115}	1.62627	0.0158609	0.908701	0.410531
48	jointvae_capacity	HMDB	jointvae_capacity_100-1600-100-2-100-1600-100_01 (16-01-2022_01-06-51)	[[100, 1600, 100, 2], [2, 100, 1600, 100]]	{'cont': 1, 'disc': [2]}	['spectrum']	0.67	0	5	10000	5	0	3	10000	5	2500	0.001	50	TRUE	TRUE	FALSE	-1	30	128	0.001	17.1832	5.35628	14.5613	{'kldiv_cont_0': 4.664826681901669}	{'kldiv_disc_0': 0.6914500778262642}	2.61348	0.00848552	0.900792	0.433339	5599.13	0.482272	0.801668	0.596705	62756.2	0.426424	20.5497	4.55758	14.8719	{'kldiv_cont_0': 3.8666187524795532}	{'kldiv_disc_0': 0.6909590810537338}	5.66691	0.0109405	0.895925	0.438434
49	jointvae_capacity	HMDB	jointvae_capacity_100-1600-100-2-100-1600-100_01 (16-01-2022_01-14-47)	[[100, 1600, 100, 2], [2, 100, 1600, 100]]	{'cont': 1, 'disc': [2]}	['spectrum']	0.67	0	5	10000	5	0	5	10000	5	2500	0.001	50	TRUE	TRUE	FALSE	-1	30	128	0.001	17.0595	6.01681	14.5315	{'kldiv_cont_0': 5.324821961337123}	{'kldiv_disc_0': 0.6919898380493296}	2.52222	0.00578672	0.90327	0.426717	3937.4	0.504417	0.801668	0.596705	62756.2	0.426424	16.6712	5.40767	14.8579	{'kldiv_cont_0': 4.717190623283386}	{'kldiv_disc_0': 0.6904749125242233}	1.79991	0.0133613	0.899988	0.431185
50	jointvae_capacity	HMDB	jointvae_capacity_100-1600-100-2-100-1600-100_01 (16-01-2022_01-22-45)	[[100, 1600, 100, 2], [2, 100, 1600, 100]]	{'cont': 1, 'disc': [2]}	['spectrum']	0.67	0	5	10000	5	0	10	10000	5	2500	0.001	50	TRUE	TRUE	FALSE	-1	30	128	0.001	16.6848	5.37077	14.5562	{'kldiv_cont_0': 4.679137515610662}	{'kldiv_disc_0': 0.6916311824287491}	2.12101	0.00758	0.905927	0.429602	3616.37	0.527277	0.801668	0.596705	62756.2	0.426424	16.4974	5.71749	14.9532	{'kldiv_cont_0': 5.024698495864868}	{'kldiv_disc_0': 0.6927873194217682}	1.54246	0.00179932	0.902999	0.436914
51	jointvae_capacity	HMDB	jointvae_capacity_100-1600-100-2-100-1600-100_01 (16-01-2022_01-30-41)	[[100, 1600, 100, 2], [2, 100, 1600, 100]]	{'cont': 1, 'disc': [2]}	['spectrum']	0.67	0	10	10000	5	0	3	10000	5	2500	0.001	50	TRUE	TRUE	FALSE	-1	30	128	0.001	18.2586	10.8966	14.5839	{'kldiv_cont_0': 10.205447732717142}	{'kldiv_disc_0': 0.6911901850467441}	3.66488	0.00978499	0.90371	0.436035	3484.34	0.517559	0.801668	0.596705	62756.2	0.426424	19.0909	10.0979	14.9224	{'kldiv_cont_0': 9.406956851482391}	{'kldiv_disc_0': 0.690942220389843}	4.15743	0.0110248	0.901973	0.440513
52	jointvae_capacity	HMDB	jointvae_capacity_100-1600-100-2-100-1600-100_01 (16-01-2022_01-38-38)	[[100, 1600, 100, 2], [2, 100, 1600, 100]]	{'cont': 1, 'disc': [2]}	['spectrum']	0.67	0	10	10000	5	0	5	10000	5	2500	0.001	50	TRUE	TRUE	FALSE	-1	30	128	0.001	20.4792	10.5074	14.6288	{'kldiv_cont_0': 9.816063184847778}	{'kldiv_disc_0': 0.6913290720047622}	5.84129	0.00909055	0.899628	0.448411	6959.56	0.518194	0.801668	0.596705	62756.2	0.426424	24.1612	8.84402	14.9156	{'kldiv_cont_0': 8.152902483940125}	{'kldiv_disc_0': 0.6911201551556587}	9.23549	0.0101351	0.895832	0.450284
53	jointvae_capacity	HMDB	jointvae_capacity_100-1600-100-2-100-1600-100_01 (16-01-2022_01-46-40)	[[100, 1600, 100, 2], [2, 100, 1600, 100]]	{'cont': 1, 'disc': [2]}	['spectrum']	0.67	0	10	10000	5	0	10	10000	5	2500	0.001	50	TRUE	TRUE	FALSE	-1	30	128	0.001	17.7117	10.8502	14.5986	{'kldiv_cont_0': 10.15907785673251}	{'kldiv_disc_0': 0.6910947870420313}	3.10284	0.010262	0.901044	0.443275	4119.19	0.516381	0.801668	0.596705	62756.2	0.426424	20.3551	11.7677	14.8935	{'kldiv_cont_0': 11.077542066574097}	{'kldiv_disc_0': 0.6901122406125069}	5.44643	0.0151747	0.897061	0.452197
54	jointvae_capacity	HMDB	jointvae_capacity_100-800-100-2-100-800-100_01 (16-01-2022_01-54-40)	[[100, 800, 100, 2], [2, 100, 800, 100]]	{'cont': 1, 'disc': [2]}	['spectrum']	0.67	0	3	10000	5	0	3	10000	5	2500	0.001	50	TRUE	TRUE	FALSE	-1	30	128	0.001	15.783	3.52258	14.4603	{'kldiv_cont_0': 2.830628363565467}	{'kldiv_disc_0': 0.6919505466846214}	1.31672	0.00598318	0.913986	0.400135	3473.88	0.512956	0.801668	0.596705	62756.2	0.426424	17.5613	3.15373	14.8642	{'kldiv_cont_0': 2.461227387189865}	{'kldiv_disc_0': 0.6925053000450134}	2.69386	0.00320941	0.910507	0.404007
55	jointvae_capacity	HMDB	jointvae_capacity_100-800-100-2-100-800-100_01 (16-01-2022_02-02-34)	[[100, 800, 100, 2], [2, 100, 800, 100]]	{'cont': 1, 'disc': [2]}	['spectrum']	0.67	0	3	10000	5	0	5	10000	5	2500	0.001	50	TRUE	TRUE	FALSE	-1	30	128	0.001	15.3635	3.66292	14.4598	{'kldiv_cont_0': 2.970938759631124}	{'kldiv_disc_0': 0.691986120637806}	0.897823	0.00580531	0.915431	0.4007	3018.89	0.466969	0.801668	0.596705	62756.2	0.426424	16.0365	3.8682	14.846	{'kldiv_cont_0': 3.1757104694843292}	{'kldiv_disc_0': 0.6924864798784256}	1.18722	0.00330351	0.911524	0.406971
56	jointvae_capacity	HMDB	jointvae_capacity_100-800-100-2-100-800-100_01 (16-01-2022_02-10-25)	[[100, 800, 100, 2], [2, 100, 800, 100]]	{'cont': 1, 'disc': [2]}	['spectrum']	0.67	0	3	10000	5	0	10	10000	5	2500	0.001	50	TRUE	TRUE	FALSE	-1	30	128	0.001	16.4286	3.32837	14.505	{'kldiv_cont_0': 2.636714282563363}	{'kldiv_disc_0': 0.6916591974681822}	1.91621	0.00743992	0.910465	0.415927	5313.19	0.521117	0.801668	0.596705	62756.2	0.426424	18.2484	3.04432	15.0042	{'kldiv_cont_0': 2.352226197719574}	{'kldiv_disc_0': 0.6920920610427856}	3.23887	0.00527561	0.910031	0.414537
57	jointvae_capacity	HMDB	jointvae_capacity_100-800-100-2-100-800-100_01 (16-01-2022_02-18-25)	[[100, 800, 100, 2], [2, 100, 800, 100]]	{'cont': 1, 'disc': [2]}	['spectrum']	0.67	0	5	10000	5	0	3	10000	5	2500	0.001	50	TRUE	TRUE	FALSE	-1	30	128	0.001	16.5233	5.70328	14.4221	{'kldiv_cont_0': 5.011515406356461}	{'kldiv_disc_0': 0.6917598006882887}	2.09424	0.00693691	0.919438	0.385552	3077.86	0.491831	0.801668	0.596705	62756.2	0.426424	17.838	5.13722	14.8105	{'kldiv_cont_0': 4.4447081387043}	{'kldiv_disc_0': 0.6925155892968178}	3.02438	0.00315797	0.915639	0.390574
58	jointvae_capacity	HMDB	jointvae_capacity_100-800-100-2-100-800-100_01 (16-01-2022_02-26-23)	[[100, 800, 100, 2], [2, 100, 800, 100]]	{'cont': 1, 'disc': [2]}	['spectrum']	0.67	0	5	10000	5	0	5	10000	5	2500	0.001	50	TRUE	TRUE	FALSE	-1	30	128	0.001	17.6172	5.20708	14.5195	{'kldiv_cont_0': 4.515279659252057}	{'kldiv_disc_0': 0.6918042945279472}	3.09101	0.00671444	0.908949	0.42051	4895.44	0.531176	0.801668	0.596705	62756.2	0.426424	20.1323	4.6417	14.8751	{'kldiv_cont_0': 3.9509370028972626}	{'kldiv_disc_0': 0.6907670050859451}	5.24532	0.0119009	0.906522	0.426151
59	jointvae_capacity	HMDB	jointvae_capacity_100-800-100-2-100-800-100_01 (16-01-2022_02-34-21)	[[100, 800, 100, 2], [2, 100, 800, 100]]	{'cont': 1, 'disc': [2]}	['spectrum']	0.67	0	5	10000	5	0	10	10000	5	2500	0.001	50	TRUE	TRUE	FALSE	-1	30	128	0.001	17.9849	5.18989	14.5927	{'kldiv_cont_0': 4.498453700679472}	{'kldiv_disc_0': 0.6914368497914282}	3.3836	0.00855166	0.901154	0.441839	4976.4	0.565226	0.801668	0.596705	62756.2	0.426424	21.8299	4.31582	14.9433	{'kldiv_cont_0': 3.6245411336421967}	{'kldiv_disc_0': 0.6912824809551239}	6.87729	0.00932351	0.897961	0.445412
60	jointvae_capacity	HMDB	jointvae_capacity_100-800-100-2-100-800-100_01 (16-01-2022_02-42-15)	[[100, 800, 100, 2], [2, 100, 800, 100]]	{'cont': 1, 'disc': [2]}	['spectrum']	0.67	0	10	10000	5	0	3	10000	5	2500	0.001	50	TRUE	TRUE	FALSE	-1	30	128	0.001	17.9257	10.7118	14.59	{'kldiv_cont_0': 10.02340229831893}	{'kldiv_disc_0': 0.6883889297986853}	3.31189	0.0237913	0.903452	0.437516	3970.65	0.547948	0.801668	0.596705	62756.2	0.426424	18.7919	11.4704	14.8538	{'kldiv_cont_0': 10.782442331314087}	{'kldiv_disc_0': 0.6879618018865585}	3.91221	0.0259269	0.899599	0.444243
61	jointvae_capacity	HMDB	jointvae_capacity_100-800-100-2-100-800-100_01 (16-01-2022_02-50-11)	[[100, 800, 100, 2], [2, 100, 800, 100]]	{'cont': 1, 'disc': [2]}	['spectrum']	0.67	0	10	10000	5	0	5	10000	5	2500	0.001	50	TRUE	TRUE	FALSE	-1	30	128	0.001	18.0833	10.2734	14.5932	{'kldiv_cont_0': 9.581921260932397}	{'kldiv_disc_0': 0.6914705244460325}	3.48174	0.00838329	0.900323	0.437176	8477.11	0.551309	0.801668	0.596705	62756.2	0.426424	18.3156	10.936	14.8224	{'kldiv_cont_0': 10.244218111038208}	{'kldiv_disc_0': 0.6917419955134392}	3.48615	0.00702593	0.895827	0.445317
62	jointvae_capacity	HMDB	jointvae_capacity_100-800-100-2-100-800-100_01 (16-01-2022_02-58-02)	[[100, 800, 100, 2], [2, 100, 800, 100]]	{'cont': 1, 'disc': [2]}	['spectrum']	0.67	0	10	10000	5	0	10	10000	5	2500	0.001	50	TRUE	TRUE	FALSE	-1	30	128	0.001	20.1022	9.67928	14.631	{'kldiv_cont_0': 8.987705014217859}	{'kldiv_disc_0': 0.6915765754964159}	5.46332	0.00785303	0.90086	0.447295	5962.08	0.58514	0.801668	0.596705	62756.2	0.426424	17.8296	10.7045	15.0938	{'kldiv_cont_0': 10.012968182563782}	{'kldiv_disc_0': 0.6915614679455757}	2.72785	0.00792857	0.896597	0.454013
63	jointvae_capacity	HMDB	jointvae_capacity_100-400-100-2-100-400-100_01 (16-01-2022_03-05-47)	[[100, 400, 100, 2], [2, 100, 400, 100]]	{'cont': 1, 'disc': [2]}	['spectrum']	0.67	0	3	10000	5	0	3	10000	5	2500	0.001	50	TRUE	TRUE	FALSE	-1	30	128	0.001	15.7151	3.79205	14.4731	{'kldiv_cont_0': 3.1005790905020705}	{'kldiv_disc_0': 0.6914676584560295}	1.23365	0.00839762	0.915541	0.400085	4060.16	0.467968	0.801668	0.596705	62756.2	0.426424	15.9137	3.45355	14.6625	{'kldiv_cont_0': 2.7632187008857727}	{'kldiv_disc_0': 0.6903292015194893}	1.23714	0.0140899	0.913128	0.397327
64	jointvae_capacity	HMDB	jointvae_capacity_100-400-100-2-100-400-100_01 (16-01-2022_03-13-35)	[[100, 400, 100, 2], [2, 100, 400, 100]]	{'cont': 1, 'disc': [2]}	['spectrum']	0.67	0	3	10000	5	0	5	10000	5	2500	0.001	50	TRUE	TRUE	FALSE	-1	30	128	0.001	15.7946	3.83238	14.4861	{'kldiv_cont_0': 3.141175203624813}	{'kldiv_disc_0': 0.6912063962255401}	1.29882	0.00970393	0.911337	0.410513	3029.05	0.515441	0.801668	0.596705	62756.2	0.426424	16.0783	3.57003	14.8363	{'kldiv_cont_0': 2.877484083175659}	{'kldiv_disc_0': 0.692543126642704}	1.23893	0.00302028	0.906313	0.42344
65	jointvae_capacity	HMDB	jointvae_capacity_100-400-100-2-100-400-100_01 (16-01-2022_03-21-30)	[[100, 400, 100, 2], [2, 100, 400, 100]]	{'cont': 1, 'disc': [2]}	['spectrum']	0.67	0	3	10000	5	0	10	10000	5	2500	0.001	50	TRUE	TRUE	FALSE	-1	30	128	0.001	15.8691	3.45471	14.4983	{'kldiv_cont_0': 2.762750901710028}	{'kldiv_disc_0': 0.6919619005987014}	1.36489	0.00592641	0.907866	0.414334	4540.73	0.55164	0.801668	0.596705	62756.2	0.426424	16.0525	3.67329	14.8571	{'kldiv_cont_0': 2.9812732934951782}	{'kldiv_disc_0': 0.6920141950249672}	1.18977	0.00566494	0.907424	0.414576
66	jointvae_capacity	HMDB	jointvae_capacity_100-400-100-2-100-400-100_01 (16-01-2022_03-29-18)	[[100, 400, 100, 2], [2, 100, 400, 100]]	{'cont': 1, 'disc': [2]}	['spectrum']	0.67	0	5	10000	5	0	3	10000	5	2500	0.001	50	TRUE	TRUE	FALSE	-1	30	128	0.001	16.2096	5.60246	14.5872	{'kldiv_cont_0': 4.911030300732317}	{'kldiv_disc_0': 0.6914330821098953}	1.61381	0.0085705	0.899331	0.438344	7217.61	0.57203	0.801668	0.596705	62756.2	0.426424	16.3769	5.81807	14.7999	{'kldiv_cont_0': 5.125806510448456}	{'kldiv_disc_0': 0.6922648996114731}	1.57265	0.00441141	0.895239	0.440635
67	jointvae_capacity	HMDB	jointvae_capacity_100-400-100-2-100-400-100_01 (16-01-2022_03-37-06)	[[100, 400, 100, 2], [2, 100, 400, 100]]	{'cont': 1, 'disc': [2]}	['spectrum']	0.67	0	5	10000	5	0	5	10000	5	2500	0.001	50	TRUE	TRUE	FALSE	-1	30	128	0.001	16.3845	5.70357	14.4456	{'kldiv_cont_0': 5.011808016861992}	{'kldiv_disc_0': 0.691759288054088}	1.93198	0.00693947	0.916996	0.393493	3651.89	0.508789	0.801668	0.596705	62756.2	0.426424	18.3297	5.02377	14.8215	{'kldiv_cont_0': 4.332320690155029}	{'kldiv_disc_0': 0.6914473101496696}	3.49975	0.00849936	0.913721	0.399044
68	jointvae_capacity	HMDB	jointvae_capacity_100-400-100-2-100-400-100_01 (16-01-2022_03-44-55)	[[100, 400, 100, 2], [2, 100, 400, 100]]	{'cont': 1, 'disc': [2]}	['spectrum']	0.67	0	5	10000	5	0	10	10000	5	2500	0.001	50	TRUE	TRUE	FALSE	-1	30	128	0.001	16.3263	5.62074	14.5874	{'kldiv_cont_0': 4.929148503761182}	{'kldiv_disc_0': 0.6915941679443436}	1.73113	0.00776507	0.901614	0.437369	5388.76	0.636249	0.801668	0.596705	62756.2	0.426424	16.5895	5.8328	14.8516	{'kldiv_cont_0': 5.140696108341217}	{'kldiv_disc_0': 0.6921049132943153}	1.73272	0.00521135	0.897613	0.442204
69	jointvae_capacity	HMDB	jointvae_capacity_100-400-100-2-100-400-100_01 (16-01-2022_03-52-44)	[[100, 400, 100, 2], [2, 100, 400, 100]]	{'cont': 1, 'disc': [2]}	['spectrum']	0.67	0	10	10000	5	0	3	10000	5	2500	0.001	50	TRUE	TRUE	FALSE	-1	30	128	0.001	17.9537	10.7144	14.5971	{'kldiv_cont_0': 10.022919202673025}	{'kldiv_disc_0': 0.6914378344670109}	3.34801	0.00854674	0.900606	0.435679	8743.54	0.549141	0.801668	0.596705	62756.2	0.426424	16.725	10.4179	14.8949	{'kldiv_cont_0': 9.726809740066528}	{'kldiv_disc_0': 0.6910590305924416}	1.81964	0.0104408	0.898306	0.43544
70	jointvae_capacity	HMDB	jointvae_capacity_100-400-100-2-100-400-100_01 (16-01-2022_04-00-42)	[[100, 400, 100, 2], [2, 100, 400, 100]]	{'cont': 1, 'disc': [2]}	['spectrum']	0.67	0	10	10000	5	0	5	10000	5	2500	0.001	50	TRUE	TRUE	FALSE	-1	30	128	0.001	18.9834	9.97654	14.6179	{'kldiv_cont_0': 9.285127245831763}	{'kldiv_disc_0': 0.6914158618484421}	4.35687	0.0086566	0.899259	0.444098	8577	0.573464	0.801668	0.596705	62756.2	0.426424	20.2441	9.68431	15.1754	{'kldiv_cont_0': 8.99275141954422}	{'kldiv_disc_0': 0.6915553882718086}	5.06072	0.00795897	0.896565	0.454447
71	jointvae_capacity	HMDB	jointvae_capacity_100-400-100-2-100-400-100_01 (16-01-2022_04-08-36)	[[100, 400, 100, 2], [2, 100, 400, 100]]	{'cont': 1, 'disc': [2]}	['spectrum']	0.67	0	10	10000	5	0	10	10000	5	2500	0.001	50	TRUE	TRUE	FALSE	-1	30	128	0.001	17.9309	10.3973	14.6135	{'kldiv_cont_0': 9.70617662284566}	{'kldiv_disc_0': 0.6911144523785032}	3.30717	0.0101637	0.896905	0.451644	2472.47	0.549287	0.801668	0.596705	62756.2	0.426424	18.4069	11.0172	14.9216	{'kldiv_cont_0': 10.330514311790466}	{'kldiv_disc_0': 0.6866740435361862}	3.45295	0.0323657	0.892992	0.455112
72	jointvae_capacity	HMDB	jointvae_capacity_100-200-100-2-100-200-100_01 (16-01-2022_04-16-27)	[[100, 200, 100, 2], [2, 100, 200, 100]]	{'cont': 1, 'disc': [2]}	['spectrum']	0.67	0	3	10000	5	0	3	10000	5	2500	0.001	50	TRUE	TRUE	FALSE	-1	30	128	0.001	15.674	3.65312	14.4932	{'kldiv_cont_0': 2.961052450640448}	{'kldiv_disc_0': 0.6920658051111233}	1.17536	0.00540689	0.911663	0.409737	5093.06	0.542113	0.801668	0.596705	62756.2	0.426424	16.5612	3.34572	14.7457	{'kldiv_cont_0': 2.6538572907447815}	{'kldiv_disc_0': 0.691864974796772}	1.80905	0.00641104	0.910096	0.411663
73	jointvae_capacity	HMDB	jointvae_capacity_100-200-100-2-100-200-100_01 (16-01-2022_04-24-21)	[[100, 200, 100, 2], [2, 100, 200, 100]]	{'cont': 1, 'disc': [2]}	['spectrum']	0.67	0	3	10000	5	0	5	10000	5	2500	0.001	50	TRUE	TRUE	FALSE	-1	30	128	0.001	16.0916	3.95785	14.4589	{'kldiv_cont_0': 3.2656605500599434}	{'kldiv_disc_0': 0.6921846028203251}	1.62789	0.0048129	0.913247	0.401343	2524.34	0.491004	0.801668	0.596705	62756.2	0.426424	16.7899	3.54824	14.7578	{'kldiv_cont_0': 2.85557022690773}	{'kldiv_disc_0': 0.692667692899704}	2.02971	0.00239745	0.910376	0.405099
74	jointvae_capacity	HMDB	jointvae_capacity_100-200-100-2-100-200-100_01 (16-01-2022_04-32-06)	[[100, 200, 100, 2], [2, 100, 200, 100]]	{'cont': 1, 'disc': [2]}	['spectrum']	0.67	0	3	10000	5	0	10	10000	5	2500	0.001	50	TRUE	TRUE	FALSE	-1	30	128	0.001	15.7916	3.51996	14.501	{'kldiv_cont_0': 2.8283829450949853}	{'kldiv_disc_0': 0.6915735071417929}	1.2828	0.00786838	0.909999	0.414851	5252.03	0.505216	0.801668	0.596705	62756.2	0.426424	17.4288	3.20971	14.9547	{'kldiv_cont_0': 2.5175344944000244}	{'kldiv_disc_0': 0.692175105214119}	2.46926	0.00486039	0.908766	0.414581
75	jointvae_capacity	HMDB	jointvae_capacity_100-200-100-2-100-200-100_01 (16-01-2022_04-39-59)	[[100, 200, 100, 2], [2, 100, 200, 100]]	{'cont': 1, 'disc': [2]}	['spectrum']	0.67	0	5	10000	5	0	3	10000	5	2500	0.001	50	TRUE	TRUE	FALSE	-1	30	128	0.001	16.392	5.43767	14.4399	{'kldiv_cont_0': 4.745966492028072}	{'kldiv_disc_0': 0.6917034546020387}	1.94496	0.00721864	0.916179	0.391381	3351.17	0.447863	0.801668	0.596705	62756.2	0.426424	16.2129	5.72561	14.6815	{'kldiv_cont_0': 5.033691763877869}	{'kldiv_disc_0': 0.6919211000204086}	1.52525	0.00613041	0.911881	0.395257
76	jointvae_capacity	HMDB	jointvae_capacity_100-200-100-2-100-200-100_01 (16-01-2022_04-47-47)	[[100, 200, 100, 2], [2, 100, 200, 100]]	{'cont': 1, 'disc': [2]}	['spectrum']	0.67	0	5	10000	5	0	5	10000	5	2500	0.001	50	TRUE	TRUE	FALSE	-1	30	128	0.001	17.2	5.90824	14.5769	{'kldiv_cont_0': 5.2164656817913055}	{'kldiv_disc_0': 0.6917721473280041}	2.61622	0.00687518	0.901675	0.435171	6369.61	0.51892	0.801668	0.596705	62756.2	0.426424	19.1988	4.8787	14.7625	{'kldiv_cont_0': 4.186631858348846}	{'kldiv_disc_0': 0.6920721009373665}	4.4309	0.00537541	0.89768	0.435253
77	jointvae_capacity	HMDB	jointvae_capacity_100-200-100-2-100-200-100_01 (16-01-2022_04-55-35)	[[100, 200, 100, 2], [2, 100, 200, 100]]	{'cont': 1, 'disc': [2]}	['spectrum']	0.67	0	5	10000	5	0	10	10000	5	2500	0.001	50	TRUE	TRUE	FALSE	-1	30	128	0.001	17.8675	5.27933	14.5738	{'kldiv_cont_0': 4.587874843813907}	{'kldiv_disc_0': 0.6914521903655995}	3.28519	0.00847496	0.902203	0.437288	4233.87	0.56564	0.801668	0.596705	62756.2	0.426424	21.619	4.32481	14.7773	{'kldiv_cont_0': 3.6349378526210785}	{'kldiv_disc_0': 0.689876914024353}	6.82531	0.0163513	0.898379	0.438493
78	jointvae_capacity	HMDB	jointvae_capacity_100-200-100-2-100-200-100_01 (16-01-2022_05-03-19)	[[100, 200, 100, 2], [2, 100, 200, 100]]	{'cont': 1, 'disc': [2]}	['spectrum']	0.67	0	10	10000	5	0	3	10000	5	2500	0.001	50	TRUE	TRUE	FALSE	-1	30	128	0.001	19.0075	10.5775	14.603	{'kldiv_cont_0': 9.886277157684852}	{'kldiv_disc_0': 0.6911765155435978}	4.39457	0.00985333	0.897726	0.439966	8021.46	0.563422	0.801668	0.596705	62756.2	0.426424	21.866	9.27967	14.7986	{'kldiv_cont_0': 8.589236795902252}	{'kldiv_disc_0': 0.690430223941803}	7.05382	0.0135848	0.895532	0.437871
79	jointvae_capacity	HMDB	jointvae_capacity_100-200-100-2-100-200-100_01 (16-01-2022_05-11-02)	[[100, 200, 100, 2], [2, 100, 200, 100]]	{'cont': 1, 'disc': [2]}	['spectrum']	0.67	0	10	10000	5	0	5	10000	5	2500	0.001	50	TRUE	TRUE	FALSE	-1	30	128	0.001	18.9507	10.0239	14.6175	{'kldiv_cont_0': 9.332782094506012}	{'kldiv_disc_0': 0.6911413711549221}	4.3232	0.0100291	0.899025	0.439403	10353.5	0.534654	0.801668	0.596705	62756.2	0.426424	18.5904	10.0412	14.9561	{'kldiv_cont_0': 9.349722504615784}	{'kldiv_disc_0': 0.6915215477347374}	3.62618	0.00812817	0.895852	0.442149
80	jointvae_capacity	HMDB	jointvae_capacity_100-200-100-2-100-200-100_01 (16-01-2022_05-18-59)	[[100, 200, 100, 2], [2, 100, 200, 100]]	{'cont': 1, 'disc': [2]}	['spectrum']	0.67	0	10	10000	5	0	10	10000	5	2500	0.001	50	TRUE	TRUE	FALSE	-1	30	128	0.001	18.1554	10.3706	14.6141	{'kldiv_cont_0': 9.679450481102384}	{'kldiv_disc_0': 0.6911235437996086}	3.53123	0.0101182	0.897108	0.442496	8704.99	0.554491	0.801668	0.596705	62756.2	0.426424	20.3073	9.87322	14.8843	{'kldiv_cont_0': 9.181491017341614}	{'kldiv_disc_0': 0.6917308047413826}	5.41596	0.00708189	0.893087	0.446137
81	jointvae_capacity	HMDB	jointvae_capacity_100-100-90-2-90-100-100_01 (16-01-2022_05-26-49)	[[100, 100, 90, 2], [2, 90, 100, 100]]	{'cont': 1, 'disc': [2]}	['spectrum']	0.67	0	3	10000	5	0	3	10000	5	2500	0.001	50	TRUE	TRUE	FALSE	-1	30	128	0.001	15.5985	3.62449	14.5386	{'kldiv_cont_0': 2.9328661417138986}	{'kldiv_disc_0': 0.6916204290143375}	1.05231	0.00763377	0.905249	0.426093	4530.89	0.558006	0.801668	0.596705	62756.2	0.426424	16.6363	3.78405	14.8923	{'kldiv_cont_0': 3.0923694372177124}	{'kldiv_disc_0': 0.6916825696825981}	1.73664	0.00732306	0.901076	0.433255
82	jointvae_capacity	HMDB	jointvae_capacity_100-100-90-2-90-100-100_01 (16-01-2022_05-34-40)	[[100, 100, 90, 2], [2, 90, 100, 100]]	{'cont': 1, 'disc': [2]}	['spectrum']	0.67	0	3	10000	5	0	5	10000	5	2500	0.001	50	TRUE	TRUE	FALSE	-1	30	128	0.001	15.5562	3.7945	14.4885	{'kldiv_cont_0': 3.102935435443089}	{'kldiv_disc_0': 0.691568653987742}	1.05983	0.00789264	0.910639	0.411905	3813.54	0.480257	0.801668	0.596705	62756.2	0.426424	16.2347	3.45797	14.8495	{'kldiv_cont_0': 2.7663284838199615}	{'kldiv_disc_0': 0.6916419938206673}	1.37771	0.00752594	0.905442	0.421955
83	jointvae_capacity	HMDB	jointvae_capacity_100-100-90-2-90-100-100_01 (16-01-2022_05-42-27)	[[100, 100, 90, 2], [2, 90, 100, 100]]	{'cont': 1, 'disc': [2]}	['spectrum']	0.67	0	3	10000	5	0	10	10000	5	2500	0.001	50	TRUE	TRUE	FALSE	-1	30	128	0.001	15.3213	3.71777	14.4643	{'kldiv_cont_0': 3.0258413943751106}	{'kldiv_disc_0': 0.6919264905582899}	0.850887	0.00610346	0.914418	0.402056	2695.95	0.490796	0.801668	0.596705	62756.2	0.426424	15.7307	3.81665	14.7409	{'kldiv_cont_0': 3.1241961121559143}	{'kldiv_disc_0': 0.6924491226673126}	0.986333	0.0034903	0.910648	0.405909
84	jointvae_capacity	HMDB	jointvae_capacity_100-100-90-2-90-100-100_01 (16-01-2022_05-50-08)	[[100, 100, 90, 2], [2, 90, 100, 100]]	{'cont': 1, 'disc': [2]}	['spectrum']	0.67	0	5	10000	5	0	3	10000	5	2500	0.001	50	TRUE	TRUE	FALSE	-1	30	128	0.001	16.4394	5.48617	14.4595	{'kldiv_cont_0': 4.794462952805661}	{'kldiv_disc_0': 0.6917058145520331}	1.97271	0.00720684	0.915626	0.398804	2773.2	0.46033	0.801668	0.596705	62756.2	0.426424	18.3093	4.98672	14.7772	{'kldiv_cont_0': 4.293919742107391}	{'kldiv_disc_0': 0.692804716527462}	3.5304	0.00171233	0.911274	0.407244
85	jointvae_capacity	HMDB	jointvae_capacity_100-100-90-2-90-100-100_01 (16-01-2022_05-57-59)	[[100, 100, 90, 2], [2, 90, 100, 100]]	{'cont': 1, 'disc': [2]}	['spectrum']	0.67	0	5	10000	5	0	5	10000	5	2500	0.001	50	TRUE	TRUE	FALSE	-1	30	128	0.001	17.7838	5.30585	14.5996	{'kldiv_cont_0': 4.614831528786955}	{'kldiv_disc_0': 0.6910181722079201}	3.17348	0.0106451	0.901662	0.443009	4345.09	0.560057	0.801668	0.596705	62756.2	0.426424	20.9966	4.6406	15.0248	{'kldiv_cont_0': 3.9495621025562286}	{'kldiv_disc_0': 0.6910398155450821}	5.9612	0.0105368	0.896959	0.456675
86	jointvae_capacity	HMDB	jointvae_capacity_100-100-90-2-90-100-100_01 (16-01-2022_06-05-50)	[[100, 100, 90, 2], [2, 90, 100, 100]]	{'cont': 1, 'disc': [2]}	['spectrum']	0.67	0	5	10000	5	0	10	10000	5	2500	0.001	50	TRUE	TRUE	FALSE	-1	30	128	0.001	16.245	5.67164	14.6155	{'kldiv_cont_0': 4.980326166783256}	{'kldiv_disc_0': 0.6913095179131661}	1.6203	0.00918832	0.900359	0.444717	6329.68	0.550154	0.801668	0.596705	62756.2	0.426424	15.9822	5.71269	14.9165	{'kldiv_cont_0': 5.022484660148621}	{'kldiv_disc_0': 0.6902088969945908}	1.05092	0.0146914	0.897527	0.447786
87	jointvae_capacity	HMDB	jointvae_capacity_100-100-90-2-90-100-100_01 (16-01-2022_06-13-33)	[[100, 100, 90, 2], [2, 90, 100, 100]]	{'cont': 1, 'disc': [2]}	['spectrum']	0.67	0	10	10000	5	0	3	10000	5	2500	0.001	50	TRUE	TRUE	FALSE	-1	30	128	0.001	17.9664	10.9872	14.602	{'kldiv_cont_0': 10.29642621676127}	{'kldiv_disc_0': 0.6908216774463654}	3.35276	0.0116275	0.899512	0.437313	9248.07	0.527323	0.801668	0.596705	62756.2	0.426424	19.4552	11.5126	14.8398	{'kldiv_cont_0': 10.820459723472595}	{'kldiv_disc_0': 0.692128874361515}	4.61033	0.00509154	0.895135	0.437646
88	jointvae_capacity	HMDB	jointvae_capacity_100-100-90-2-90-100-100_01 (16-01-2022_06-21-16)	[[100, 100, 90, 2], [2, 90, 100, 100]]	{'cont': 1, 'disc': [2]}	['spectrum']	0.67	0	10	10000	5	0	5	10000	5	2500	0.001	50	TRUE	TRUE	FALSE	-1	30	128	0.001	18.0834	10.3383	14.6203	{'kldiv_cont_0': 9.647566297958637}	{'kldiv_disc_0': 0.6906926021322437}	3.45081	0.0122729	0.900657	0.442291	6951.15	0.535443	0.801668	0.596705	62756.2	0.426424	17.359	10.5971	15.0359	{'kldiv_cont_0': 9.906688809394836}	{'kldiv_disc_0': 0.6904488503932953}	2.30961	0.0134917	0.895128	0.449292
89	jointvae_capacity	HMDB	jointvae_capacity_100-100-90-2-90-100-100_01 (16-01-2022_06-29-02)	[[100, 100, 90, 2], [2, 90, 100, 100]]	{'cont': 1, 'disc': [2]}	['spectrum']	0.67	0	10	10000	5	0	10	10000	5	2500	0.001	50	TRUE	TRUE	FALSE	-1	30	128	0.001	18.7773	9.95263	14.6112	{'kldiv_cont_0': 9.261713833644473}	{'kldiv_disc_0': 0.6909161751297699}	4.155	0.011155	0.89678	0.439589	8755.08	0.52726	0.801668	0.596705	62756.2	0.426424	18.5846	9.98389	14.815	{'kldiv_cont_0': 9.293296098709106}	{'kldiv_disc_0': 0.690593421459198}	3.75686	0.0127688	0.892516	0.441759
90	jointvae_capacity	HMDB	jointvae_capacity_100-1600-200-50-2-50-200-1600-100_01 (16-01-2022_06-36-56)	[[100, 1600, 200, 50, 2], [2, 50, 200, 1600, 100]]	{'cont': 1, 'disc': [2]}	['spectrum']	0.67	0	3	10000	5	0	3	10000	5	2500	0.001	50	TRUE	TRUE	FALSE	-1	30	128	0.001	15.484	3.72713	14.4551	{'kldiv_cont_0': 3.034840922246034}	{'kldiv_disc_0': 0.6922936891687328}	1.02464	0.00426747	0.915224	0.398372	3029.58	0.482264	0.801668	0.596705	62756.2	0.426424	15.7873	3.82201	14.7929	{'kldiv_cont_0': 3.129010498523712}	{'kldiv_disc_0': 0.6930011883378029}	0.993679	0.000729971	0.911378	0.399143
91	jointvae_capacity	HMDB	jointvae_capacity_100-1600-200-50-2-50-200-1600-100_01 (16-01-2022_06-45-20)	[[100, 1600, 200, 50, 2], [2, 50, 200, 1600, 100]]	{'cont': 1, 'disc': [2]}	['spectrum']	0.67	0	3	10000	5	0	5	10000	5	2500	0.001	50	TRUE	TRUE	FALSE	-1	30	128	0.001	15.599	3.61809	14.4752	{'kldiv_cont_0': 2.9257365002714355}	{'kldiv_disc_0': 0.6923513484412226}	1.11989	0.00397917	0.913234	0.402992	3841.34	0.45777	0.801668	0.596705	62756.2	0.426424	16.3994	3.46968	14.9019	{'kldiv_cont_0': 2.7776192724704742}	{'kldiv_disc_0': 0.6920641586184502}	1.49206	0.00541512	0.910169	0.407885
92	jointvae_capacity	HMDB	jointvae_capacity_100-1600-200-50-2-50-200-1600-100_01 (16-01-2022_06-53-55)	[[100, 1600, 200, 50, 2], [2, 50, 200, 1600, 100]]	{'cont': 1, 'disc': [2]}	['spectrum']	0.67	0	3	10000	5	0	10	10000	5	2500	0.001	50	TRUE	TRUE	FALSE	-1	30	128	0.001	15.5675	3.60832	14.4905	{'kldiv_cont_0': 2.9159760351838737}	{'kldiv_disc_0': 0.6923463843848513}	1.07295	0.00400399	0.911572	0.409106	5210.94	0.50835	0.801668	0.596705	62756.2	0.426424	16.0982	3.51763	14.7547	{'kldiv_cont_0': 2.824775069952011}	{'kldiv_disc_0': 0.6928545460104942}	1.34199	0.00146318	0.910017	0.403259
93	jointvae_capacity	HMDB	jointvae_capacity_100-1600-200-50-2-50-200-1600-100_01 (16-01-2022_07-02-25)	[[100, 1600, 200, 50, 2], [2, 50, 200, 1600, 100]]	{'cont': 1, 'disc': [2]}	['spectrum']	0.67	0	5	10000	5	0	3	10000	5	2500	0.001	50	TRUE	TRUE	FALSE	-1	30	128	0.001	16.3964	5.53827	14.4168	{'kldiv_cont_0': 4.845798996673233}	{'kldiv_disc_0': 0.6924722934591359}	1.97623	0.00337445	0.920545	0.382374	3262.66	0.47139	0.801668	0.596705	62756.2	0.426424	16.2826	5.62053	14.6098	{'kldiv_cont_0': 4.931444585323334}	{'kldiv_disc_0': 0.6890882775187492}	1.6525	0.0202945	0.915857	0.384114
94	jointvae_capacity	HMDB	jointvae_capacity_100-1600-200-50-2-50-200-1600-100_01 (16-01-2022_07-10-55)	[[100, 1600, 200, 50, 2], [2, 50, 200, 1600, 100]]	{'cont': 1, 'disc': [2]}	['spectrum']	0.67	0	5	10000	5	0	5	10000	5	2500	0.001	50	TRUE	TRUE	FALSE	-1	30	128	0.001	17.4107	5.28007	14.6113	{'kldiv_cont_0': 4.587855882000649}	{'kldiv_disc_0': 0.6922148802670939}	2.79472	0.00466151	0.898718	0.438608	9488.16	0.502367	0.801668	0.596705	62756.2	0.426424	20.69	4.67746	14.8599	{'kldiv_cont_0': 3.98557186126709}	{'kldiv_disc_0': 0.6918910667300224}	5.82379	0.00628058	0.897572	0.440071
95	jointvae_capacity	HMDB	jointvae_capacity_100-1600-200-50-2-50-200-1600-100_01 (16-01-2022_07-19-22)	[[100, 1600, 200, 50, 2], [2, 50, 200, 1600, 100]]	{'cont': 1, 'disc': [2]}	['spectrum']	0.67	0	5	10000	5	0	10	10000	5	2500	0.001	50	TRUE	TRUE	FALSE	-1	30	128	0.001	17.086	5.54227	14.5611	{'kldiv_cont_0': 4.85026213355448}	{'kldiv_disc_0': 0.6920121682101282}	2.51922	0.00567507	0.902463	0.435124	3063.94	0.505754	0.801668	0.596705	62756.2	0.426424	20.5505	4.81388	15.0314	{'kldiv_cont_0': 4.121701270341873}	{'kldiv_disc_0': 0.6921810656785965}	5.51432	0.00483058	0.898092	0.449218
96	jointvae_capacity	HMDB	jointvae_capacity_100-1600-200-50-2-50-200-1600-100_01 (16-01-2022_07-28-03)	[[100, 1600, 200, 50, 2], [2, 50, 200, 1600, 100]]	{'cont': 1, 'disc': [2]}	['spectrum']	0.67	0	10	10000	5	0	3	10000	5	2500	0.001	50	TRUE	TRUE	FALSE	-1	30	128	0.001	19.1434	10.295	14.6646	{'kldiv_cont_0': 9.603010485912192}	{'kldiv_disc_0': 0.6919795126579273}	4.47296	0.00583835	0.894686	0.446917	13083.2	0.550418	0.801668	0.596705	62756.2	0.426424	26.0986	8.489	15.0778	{'kldiv_cont_0': 7.797384202480316}	{'kldiv_disc_0': 0.6916153207421303}	11.0131	0.00765931	0.892686	0.450647
97	jointvae_capacity	HMDB	jointvae_capacity_100-1600-200-50-2-50-200-1600-100_01 (16-01-2022_07-36-26)	[[100, 1600, 200, 50, 2], [2, 50, 200, 1600, 100]]	{'cont': 1, 'disc': [2]}	['spectrum']	0.67	0	10	10000	5	0	5	10000	5	2500	0.001	50	TRUE	TRUE	FALSE	-1	30	128	0.001	17.986	10.9696	14.6505	{'kldiv_cont_0': 10.277561946846973}	{'kldiv_disc_0': 0.6920025480547171}	3.32978	0.00572317	0.895935	0.442499	12130.5	0.527781	0.801668	0.596705	62756.2	0.426424	16.9348	10.5035	14.9158	{'kldiv_cont_0': 9.810928106307983}	{'kldiv_disc_0': 0.692548930644989}	2.01602	0.00299126	0.894429	0.44384
98	jointvae_capacity	HMDB	jointvae_capacity_100-1600-200-50-2-50-200-1600-100_01 (16-01-2022_07-44-56)	[[100, 1600, 200, 50, 2], [2, 50, 200, 1600, 100]]	{'cont': 1, 'disc': [2]}	['spectrum']	0.67	0	10	10000	5	0	10	10000	5	2500	0.001	50	TRUE	TRUE	FALSE	-1	30	128	0.001	20.1126	9.72745	14.6208	{'kldiv_cont_0': 9.035771978997635}	{'kldiv_disc_0': 0.6916768842044918}	5.48442	0.00735149	0.901131	0.445935	5641.89	0.515019	0.801668	0.596705	62756.2	0.426424	24.7891	8.74394	15.043	{'kldiv_cont_0': 8.051493644714355}	{'kldiv_disc_0': 0.6924484744668007}	9.74253	0.00349354	0.897486	0.448083
99	jointvae_capacity	HMDB	jointvae_capacity_100-800-200-50-2-50-200-800-100_01 (16-01-2022_07-53-34)	[[100, 800, 200, 50, 2], [2, 50, 200, 800, 100]]	{'cont': 1, 'disc': [2]}	['spectrum']	0.67	0	3	10000	5	0	3	10000	5	2500	0.001	50	TRUE	TRUE	FALSE	-1	30	128	0.001	15.4701	3.58775	14.4442	{'kldiv_cont_0': 2.8955256688868865}	{'kldiv_disc_0': 0.6922229798189525}	1.02128	0.00462101	0.917071	0.395834	3533.15	0.534509	0.801668	0.596705	62756.2	0.426424	15.9482	3.72004	14.632	{'kldiv_cont_0': 3.0284328162670135}	{'kldiv_disc_0': 0.691611185669899}	1.30854	0.00767998	0.91484	0.392451
100	jointvae_capacity	HMDB	jointvae_capacity_100-800-200-50-2-50-200-800-100_01 (16-01-2022_08-02-00)	[[100, 800, 200, 50, 2], [2, 50, 200, 800, 100]]	{'cont': 1, 'disc': [2]}	['spectrum']	0.67	0	3	10000	5	0	5	10000	5	2500	0.001	50	TRUE	TRUE	FALSE	-1	30	128	0.001	15.6223	3.58762	14.447	{'kldiv_cont_0': 2.8953986633783098}	{'kldiv_disc_0': 0.6922194195547323}	1.1707	0.00463881	0.915524	0.393635	3532.8	0.480155	0.801668	0.596705	62756.2	0.426424	16.7763	3.31299	14.8755	{'kldiv_cont_0': 2.6201935410499573}	{'kldiv_disc_0': 0.6927929893136024}	1.89903	0.00177097	0.910763	0.402575
101	jointvae_capacity	HMDB	jointvae_capacity_100-800-200-50-2-50-200-800-100_01 (16-01-2022_08-10-30)	[[100, 800, 200, 50, 2], [2, 50, 200, 800, 100]]	{'cont': 1, 'disc': [2]}	['spectrum']	0.67	0	3	10000	5	0	10	10000	5	2500	0.001	50	TRUE	TRUE	FALSE	-1	30	128	0.001	15.6803	3.86287	14.4475	{'kldiv_cont_0': 3.170551270589061}	{'kldiv_disc_0': 0.6923189630796169}	1.22866	0.0041411	0.914769	0.397071	3134.71	0.471909	0.801668	0.596705	62756.2	0.426424	16.1505	3.95979	14.743	{'kldiv_cont_0': 3.267285645008087}	{'kldiv_disc_0': 0.692500114440918}	1.40427	0.00323534	0.912255	0.395524
102	jointvae_capacity	HMDB	jointvae_capacity_100-800-200-50-2-50-200-800-100_01 (16-01-2022_08-18-58)	[[100, 800, 200, 50, 2], [2, 50, 200, 800, 100]]	{'cont': 1, 'disc': [2]}	['spectrum']	0.67	0	5	10000	5	0	3	10000	5	2500	0.001	50	TRUE	TRUE	FALSE	-1	30	128	0.001	16.2431	5.58897	14.4188	{'kldiv_cont_0': 4.896767571397211}	{'kldiv_disc_0': 0.692202949660948}	1.8196	0.00472116	0.919644	0.38709	2818.27	0.495278	0.801668	0.596705	62756.2	0.426424	17.9325	5.03344	14.5832	{'kldiv_cont_0': 4.341185539960861}	{'kldiv_disc_0': 0.6922495663166046}	3.34481	0.00448808	0.916631	0.382909
103	jointvae_capacity	HMDB	jointvae_capacity_100-800-200-50-2-50-200-800-100_01 (16-01-2022_08-27-30)	[[100, 800, 200, 50, 2], [2, 50, 200, 800, 100]]	{'cont': 1, 'disc': [2]}	['spectrum']	0.67	0	5	10000	5	0	5	10000	5	2500	0.001	50	TRUE	TRUE	FALSE	-1	30	128	0.001	16.1062	5.60156	14.6028	{'kldiv_cont_0': 4.9094231070458205}	{'kldiv_disc_0': 0.6921410193217212}	1.49842	0.00503082	0.898304	0.436435	8802.33	0.569004	0.801668	0.596705	62756.2	0.426424	16.364	5.77199	14.9782	{'kldiv_cont_0': 5.0806605219841}	{'kldiv_disc_0': 0.691325418651104}	1.37665	0.00910882	0.895363	0.442341
104	jointvae_capacity	HMDB	jointvae_capacity_100-800-200-50-2-50-200-800-100_01 (16-01-2022_08-35-59)	[[100, 800, 200, 50, 2], [2, 50, 200, 800, 100]]	{'cont': 1, 'disc': [2]}	['spectrum']	0.67	0	5	10000	5	0	10	10000	5	2500	0.001	50	TRUE	TRUE	FALSE	-1	30	128	0.001	18.1099	5.30964	14.6049	{'kldiv_cont_0': 4.617258852583238}	{'kldiv_disc_0': 0.6923805105275121}	3.50119	0.00383336	0.901188	0.443458	4852.09	0.551372	0.801668	0.596705	62756.2	0.426424	22.0126	4.31163	15.1051	{'kldiv_cont_0': 3.618486374616623}	{'kldiv_disc_0': 0.6931463927030563}	6.90757	3.94881e-06	0.897519	0.454848
105	jointvae_capacity	HMDB	jointvae_capacity_100-800-200-50-2-50-200-800-100_01 (16-01-2022_08-44-27)	[[100, 800, 200, 50, 2], [2, 50, 200, 800, 100]]	{'cont': 1, 'disc': [2]}	['spectrum']	0.67	0	10	10000	5	0	3	10000	5	2500	0.001	50	TRUE	TRUE	FALSE	-1	30	128	0.001	17.5902	10.6296	14.6201	{'kldiv_cont_0': 9.938833748472147}	{'kldiv_disc_0': 0.6907964739306219}	2.95843	0.0117535	0.896748	0.440973	10072.7	0.552702	0.801668	0.596705	62756.2	0.426424	18.3767	10.1806	15.0211	{'kldiv_cont_0': 9.488324999809265}	{'kldiv_disc_0': 0.6922498941421509}	3.35115	0.00448644	0.894946	0.445295
106	jointvae_capacity	HMDB	jointvae_capacity_100-800-200-50-2-50-200-800-100_01 (16-01-2022_08-52-59)	[[100, 800, 200, 50, 2], [2, 50, 200, 800, 100]]	{'cont': 1, 'disc': [2]}	['spectrum']	0.67	0	10	10000	5	0	5	10000	5	2500	0.001	50	TRUE	TRUE	FALSE	-1	30	128	0.001	19.1682	10.8511	14.6379	{'kldiv_cont_0': 10.15906220057915}	{'kldiv_disc_0': 0.692027026209338}	4.52465	0.00560078	0.893498	0.445147	10849.9	0.558161	0.801668	0.596705	62756.2	0.426424	23.0429	9.52062	15.023	{'kldiv_cont_0': 8.829898595809937}	{'kldiv_disc_0': 0.690723143517971}	8.00773	0.0121202	0.890192	0.453074
107	jointvae_capacity	HMDB	jointvae_capacity_100-800-200-50-2-50-200-800-100_01 (16-01-2022_09-01-29)	[[100, 800, 200, 50, 2], [2, 50, 200, 800, 100]]	{'cont': 1, 'disc': [2]}	['spectrum']	0.67	0	10	10000	5	0	10	10000	5	2500	0.001	50	TRUE	TRUE	FALSE	-1	30	128	0.001	18.8385	10.1177	14.6357	{'kldiv_cont_0': 9.42551474256077}	{'kldiv_disc_0': 0.6921395423939858}	4.19774	0.0050382	0.894404	0.443116	11322.6	0.562117	0.801668	0.596705	62756.2	0.426424	22.3676	9.19659	14.8848	{'kldiv_cont_0': 8.505243599414825}	{'kldiv_disc_0': 0.6913423389196396}	7.47378	0.00902422	0.88967	0.447111
108	jointvae_capacity	HMDB	jointvae_capacity_100-400-200-50-2-50-200-400-100_01 (16-01-2022_09-10-05)	[[100, 400, 200, 50, 2], [2, 50, 200, 400, 100]]	{'cont': 1, 'disc': [2]}	['spectrum']	0.67	0	3	10000	5	0	3	10000	5	2500	0.001	50	TRUE	TRUE	FALSE	-1	30	128	0.001	15.6617	3.51899	14.4509	{'kldiv_cont_0': 2.8264499395743186}	{'kldiv_disc_0': 0.6925446426217583}	1.20779	0.0030127	0.916217	0.393839	3395.59	0.563377	0.801668	0.596705	62756.2	0.426424	16.1502	3.65109	14.6839	{'kldiv_cont_0': 2.9579987227916718}	{'kldiv_disc_0': 0.6930929198861122}	1.46598	0.000271313	0.911109	0.395784
109	jointvae_capacity	HMDB	jointvae_capacity_100-400-200-50-2-50-200-400-100_01 (16-01-2022_09-18-28)	[[100, 400, 200, 50, 2], [2, 50, 200, 400, 100]]	{'cont': 1, 'disc': [2]}	['spectrum']	0.67	0	3	10000	5	0	5	10000	5	2500	0.001	50	TRUE	TRUE	FALSE	-1	30	128	0.001	15.4874	3.78057	14.4686	{'kldiv_cont_0': 3.0885808423332786}	{'kldiv_disc_0': 0.6919880051208639}	1.01305	0.00579589	0.91283	0.40621	2551.05	0.515913	0.801668	0.596705	62756.2	0.426424	15.9573	3.46573	14.6401	{'kldiv_cont_0': 2.7727358043193817}	{'kldiv_disc_0': 0.692997120320797}	1.31648	0.000750311	0.906993	0.411756
110	jointvae_capacity	HMDB	jointvae_capacity_100-400-200-50-2-50-200-400-100_01 (16-01-2022_09-26-55)	[[100, 400, 200, 50, 2], [2, 50, 200, 400, 100]]	{'cont': 1, 'disc': [2]}	['spectrum']	0.67	0	3	10000	5	0	10	10000	5	2500	0.001	50	TRUE	TRUE	FALSE	-1	30	128	0.001	15.6124	3.75335	14.4597	{'kldiv_cont_0': 3.0613920599564737}	{'kldiv_disc_0': 0.6919551516572634}	1.14679	0.00596015	0.914253	0.397678	2894.08	0.562323	0.801668	0.596705	62756.2	0.426424	15.9613	3.4516	14.5809	{'kldiv_cont_0': 2.758620411157608}	{'kldiv_disc_0': 0.6929766088724136}	1.37956	0.000852868	0.910655	0.395969
111	jointvae_capacity	HMDB	jointvae_capacity_100-400-200-50-2-50-200-400-100_01 (16-01-2022_09-35-35)	[[100, 400, 200, 50, 2], [2, 50, 200, 400, 100]]	{'cont': 1, 'disc': [2]}	['spectrum']	0.67	0	5	10000	5	0	3	10000	5	2500	0.001	50	TRUE	TRUE	FALSE	-1	30	128	0.001	16.1782	5.71064	14.4109	{'kldiv_cont_0': 5.018267523283246}	{'kldiv_disc_0': 0.6923758491188631}	1.76341	0.00385667	0.920904	0.381027	2683.36	0.524096	0.801668	0.596705	62756.2	0.426424	16.3171	5.95635	14.7897	{'kldiv_cont_0': 5.264387369155884}	{'kldiv_disc_0': 0.6919619664549828}	1.52145	0.00592608	0.917294	0.386321
112	jointvae_capacity	HMDB	jointvae_capacity_100-400-200-50-2-50-200-400-100_01 (16-01-2022_09-44-13)	[[100, 400, 200, 50, 2], [2, 50, 200, 400, 100]]	{'cont': 1, 'disc': [2]}	['spectrum']	0.67	0	5	10000	5	0	5	10000	5	2500	0.001	50	TRUE	TRUE	FALSE	-1	30	128	0.001	16.1047	5.72273	14.5995	{'kldiv_cont_0': 5.030661797386476}	{'kldiv_disc_0': 0.6920687575963722}	1.49978	0.00539212	0.897259	0.43731	8900.94	0.606129	0.801668	0.596705	62756.2	0.426424	16.5979	5.82151	14.9468	{'kldiv_cont_0': 5.129161775112152}	{'kldiv_disc_0': 0.6923473700881004}	1.64708	0.00399906	0.8944	0.441636
113	jointvae_capacity	HMDB	jointvae_capacity_100-400-200-50-2-50-200-400-100_01 (16-01-2022_09-52-43)	[[100, 400, 200, 50, 2], [2, 50, 200, 400, 100]]	{'cont': 1, 'disc': [2]}	['spectrum']	0.67	0	5	10000	5	0	10	10000	5	2500	0.001	50	TRUE	TRUE	FALSE	-1	30	128	0.001	17.35	5.48646	14.5797	{'kldiv_cont_0': 4.794557624164669}	{'kldiv_disc_0': 0.691905244842343}	2.76412	0.00620969	0.901644	0.439971	3733.24	0.608155	0.801668	0.596705	62756.2	0.426424	20.4832	4.58645	14.9497	{'kldiv_cont_0': 3.8947252333164215}	{'kldiv_disc_0': 0.6917247846722603}	5.52637	0.00711199	0.897909	0.445257
114	jointvae_capacity	HMDB	jointvae_capacity_100-400-200-50-2-50-200-400-100_01 (16-01-2022_10-01-13)	[[100, 400, 200, 50, 2], [2, 50, 200, 400, 100]]	{'cont': 1, 'disc': [2]}	['spectrum']	0.67	0	10	10000	5	0	3	10000	5	2500	0.001	50	TRUE	TRUE	FALSE	-1	30	128	0.001	19.3395	10.2459	14.6244	{'kldiv_cont_0': 9.55403299578305}	{'kldiv_disc_0': 0.691846649108947}	4.70867	0.00650267	0.898855	0.440632	9440.09	0.566475	0.801668	0.596705	62756.2	0.426424	26.1065	8.48087	15.0451	{'kldiv_cont_0': 7.7886921763420105}	{'kldiv_disc_0': 0.6921766921877861}	11.0565	0.00485245	0.897171	0.444909
115	jointvae_capacity	HMDB	jointvae_capacity_100-400-200-50-2-50-200-400-100_01 (16-01-2022_10-09-33)	[[100, 400, 200, 50, 2], [2, 50, 200, 400, 100]]	{'cont': 1, 'disc': [2]}	['spectrum']	0.67	0	10	10000	5	0	5	10000	5	2500	0.001	50	TRUE	TRUE	FALSE	-1	30	128	0.001	19.2993	9.94151	14.6423	{'kldiv_cont_0': 9.249362119998056}	{'kldiv_disc_0': 0.6921457063363886}	4.65202	0.00500738	0.895002	0.442777	11621.7	0.583864	0.801668	0.596705	62756.2	0.426424	24.0508	8.87219	14.946	{'kldiv_cont_0': 8.180680811405182}	{'kldiv_disc_0': 0.6915129274129868}	9.0966	0.00817128	0.892912	0.442024
116	jointvae_capacity	HMDB	jointvae_capacity_100-400-200-50-2-50-200-400-100_01 (16-01-2022_10-18-09)	[[100, 400, 200, 50, 2], [2, 50, 200, 400, 100]]	{'cont': 1, 'disc': [2]}	['spectrum']	0.67	0	10	10000	5	0	10	10000	5	2500	0.001	50	TRUE	TRUE	FALSE	-1	30	128	0.001	19.1524	10.6709	14.6135	{'kldiv_cont_0': 9.97872901305385}	{'kldiv_disc_0': 0.692183620799547}	4.53413	0.00481781	0.900436	0.445854	4321.78	0.567455	0.801668	0.596705	62756.2	0.426424	22.9562	9.32919	15.072	{'kldiv_cont_0': 8.63609004020691}	{'kldiv_disc_0': 0.6930957362055779}	7.88395	0.000257231	0.896414	0.456519
117	jointvae_capacity	HMDB	jointvae_capacity_100-200-100-50-2-50-100-200-100_01 (16-01-2022_10-26-40)	[[100, 200, 100, 50, 2], [2, 50, 100, 200, 100]]	{'cont': 1, 'disc': [2]}	['spectrum']	0.67	0	3	10000	5	0	3	10000	5	2500	0.001	50	TRUE	TRUE	FALSE	-1	30	128	0.001	15.6157	3.8308	14.4641	{'kldiv_cont_0': 3.1385981882440634}	{'kldiv_disc_0': 0.6922049987418898}	1.14687	0.00471092	0.913235	0.399915	3292.59	0.520317	0.801668	0.596705	62756.2	0.426424	16.385	3.81584	14.8673	{'kldiv_cont_0': 3.1234448850154877}	{'kldiv_disc_0': 0.6923976317048073}	1.51392	0.00374775	0.909535	0.404629
118	jointvae_capacity	HMDB	jointvae_capacity_100-200-100-50-2-50-100-200-100_01 (16-01-2022_10-35-03)	[[100, 200, 100, 50, 2], [2, 50, 100, 200, 100]]	{'cont': 1, 'disc': [2]}	['spectrum']	0.67	0	3	10000	5	0	5	10000	5	2500	0.001	50	TRUE	TRUE	FALSE	-1	30	128	0.001	15.4234	3.65535	14.5166	{'kldiv_cont_0': 2.9630245186131576}	{'kldiv_disc_0': 0.6923289281883459}	0.902737	0.00409127	0.908726	0.417273	5756.95	0.561256	0.801668	0.596705	62756.2	0.426424	16.7876	3.3418	15.0309	{'kldiv_cont_0': 2.6486946046352386}	{'kldiv_disc_0': 0.6931048780679703}	1.75653	0.000211522	0.905442	0.425531
119	jointvae_capacity	HMDB	jointvae_capacity_100-200-100-50-2-50-100-200-100_01 (16-01-2022_10-43-33)	[[100, 200, 100, 50, 2], [2, 50, 100, 200, 100]]	{'cont': 1, 'disc': [2]}	['spectrum']	0.67	0	3	10000	5	0	10	10000	5	2500	0.001	50	TRUE	TRUE	FALSE	-1	30	128	0.001	15.5943	3.62054	14.4665	{'kldiv_cont_0': 2.9281427020999207}	{'kldiv_disc_0': 0.6923952308194391}	1.12405	0.00375976	0.914558	0.400161	3360.72	0.483224	0.801668	0.596705	62756.2	0.426424	16.7576	3.36314	14.8257	{'kldiv_cont_0': 2.6704962253570557}	{'kldiv_disc_0': 0.6926411241292953}	1.92944	0.00253029	0.910951	0.40565
120	jointvae_capacity	HMDB	jointvae_capacity_100-200-100-50-2-50-100-200-100_01 (16-01-2022_10-51-52)	[[100, 200, 100, 50, 2], [2, 50, 100, 200, 100]]	{'cont': 1, 'disc': [2]}	['spectrum']	0.67	0	5	10000	5	0	3	10000	5	2500	0.001	50	TRUE	TRUE	FALSE	-1	30	128	0.001	16.3678	5.53	14.4935	{'kldiv_cont_0': 4.837888242869542}	{'kldiv_disc_0': 0.6921086740391008}	1.86907	0.00519254	0.912539	0.409044	5599.46	0.567598	0.801668	0.596705	62756.2	0.426424	17.8634	6.05318	14.9809	{'kldiv_cont_0': 5.362206041812897}	{'kldiv_disc_0': 0.6909754499793053}	2.87165	0.0108587	0.910333	0.414474
121	jointvae_capacity	HMDB	jointvae_capacity_100-200-100-50-2-50-100-200-100_01 (16-01-2022_11-00-15)	[[100, 200, 100, 50, 2], [2, 50, 100, 200, 100]]	{'cont': 1, 'disc': [2]}	['spectrum']	0.67	0	5	10000	5	0	5	10000	5	2500	0.001	50	TRUE	TRUE	FALSE	-1	30	128	0.001	16.5057	5.42747	14.6022	{'kldiv_cont_0': 4.735423169259367}	{'kldiv_disc_0': 0.6920421069552158}	1.89806	0.00552538	0.899283	0.43577	9385.37	0.579072	0.801668	0.596705	62756.2	0.426424	16.0961	5.56236	14.8819	{'kldiv_cont_0': 4.870014011859894}	{'kldiv_disc_0': 0.6923497766256332}	1.21025	0.00398703	0.897044	0.438744
122	jointvae_capacity	HMDB	jointvae_capacity_100-200-100-50-2-50-100-200-100_01 (16-01-2022_11-08-39)	[[100, 200, 100, 50, 2], [2, 50, 100, 200, 100]]	{'cont': 1, 'disc': [2]}	['spectrum']	0.67	0	5	10000	5	0	10	10000	5	2500	0.001	50	TRUE	TRUE	FALSE	-1	30	128	0.001	18.0439	5.16347	14.577	{'kldiv_cont_0': 4.471227009406035}	{'kldiv_disc_0': 0.6922398062273004}	3.46235	0.00453688	0.901842	0.436477	4439.52	0.617902	0.801668	0.596705	62756.2	0.426424	23.0997	4.05627	14.9153	{'kldiv_cont_0': 3.363387852907181}	{'kldiv_disc_0': 0.6928775683045387}	8.18306	0.00134807	0.89781	0.442596
123	jointvae_capacity	HMDB	jointvae_capacity_100-200-100-50-2-50-100-200-100_01 (16-01-2022_11-17-00)	[[100, 200, 100, 50, 2], [2, 50, 100, 200, 100]]	{'cont': 1, 'disc': [2]}	['spectrum']	0.67	0	10	10000	5	0	3	10000	5	2500	0.001	50	TRUE	TRUE	FALSE	-1	30	128	0.001	17.9746	10.2922	14.6202	{'kldiv_cont_0': 9.600657792612054}	{'kldiv_disc_0': 0.6915564818800181}	3.34646	0.0079535	0.896278	0.440092	9831.81	0.592293	0.801668	0.596705	62756.2	0.426424	20.2668	9.87013	15.1154	{'kldiv_cont_0': 9.179327011108398}	{'kldiv_disc_0': 0.6908033192157745}	5.13967	0.0117193	0.892296	0.448377
124	jointvae_capacity	HMDB	jointvae_capacity_100-200-100-50-2-50-100-200-100_01 (16-01-2022_11-25-23)	[[100, 200, 100, 50, 2], [2, 50, 100, 200, 100]]	{'cont': 1, 'disc': [2]}	['spectrum']	0.67	0	10	10000	5	0	5	10000	5	2500	0.001	50	TRUE	TRUE	FALSE	-1	30	128	0.001	19.4834	10.1152	14.6668	{'kldiv_cont_0': 9.423191821438143}	{'kldiv_disc_0': 0.6920326215953663}	4.81109	0.0055728	0.89379	0.445247	14939.5	0.58072	0.801668	0.596705	62756.2	0.426424	26.009	8.47065	14.8965	{'kldiv_cont_0': 7.777757823467255}	{'kldiv_disc_0': 0.6928961500525475}	11.1112	0.00125516	0.892326	0.441364
125	jointvae_capacity	HMDB	jointvae_capacity_100-200-100-50-2-50-100-200-100_01 (16-01-2022_11-33-50)	[[100, 200, 100, 50, 2], [2, 50, 100, 200, 100]]	{'cont': 1, 'disc': [2]}	['spectrum']	0.67	0	10	10000	5	0	10	10000	5	2500	0.001	50	TRUE	TRUE	FALSE	-1	30	128	0.001	18.2614	10.2332	14.6438	{'kldiv_cont_0': 9.54130940190677}	{'kldiv_disc_0': 0.6918866032327728}	3.61131	0.0063029	0.895198	0.443938	11477.7	0.605968	0.801668	0.596705	62756.2	0.426424	18.1547	10.585	14.9065	{'kldiv_cont_0': 9.894410252571106}	{'kldiv_disc_0': 0.690592922270298}	3.23543	0.0127713	0.892565	0.441977
126	jointvae_capacity	HMDB	jointvae_capacity_100-100-90-50-2-50-90-100-100_01 (16-01-2022_11-42-12)	[[100, 100, 90, 50, 2], [2, 50, 90, 100, 100]]	{'cont': 1, 'disc': [2]}	['spectrum']	0.67	0	3	10000	5	0	3	10000	5	2500	0.001	50	TRUE	TRUE	FALSE	-1	30	128	0.001	15.3567	3.66505	14.4493	{'kldiv_cont_0': 2.9726910813786516}	{'kldiv_disc_0': 0.6923555426899044}	0.90344	0.0039582	0.91601	0.394871	3995.25	0.508137	0.801668	0.596705	62756.2	0.426424	16.1428	3.80202	14.8457	{'kldiv_cont_0': 3.109476715326309}	{'kldiv_disc_0': 0.6925482600927353}	1.29411	0.00299461	0.911817	0.401678
127	jointvae_capacity	HMDB	jointvae_capacity_100-100-90-50-2-50-90-100-100_01 (16-01-2022_11-50-37)	[[100, 100, 90, 50, 2], [2, 50, 90, 100, 100]]	{'cont': 1, 'disc': [2]}	['spectrum']	0.67	0	3	10000	5	0	5	10000	5	2500	0.001	50	TRUE	TRUE	FALSE	-1	30	128	0.001	15.7448	3.59056	14.4956	{'kldiv_cont_0': 2.898648136991194}	{'kldiv_disc_0': 0.6919137047625136}	1.24308	0.00616739	0.909722	0.411457	4665.37	0.502239	0.801668	0.596705	62756.2	0.426424	17.1702	3.20057	14.7073	{'kldiv_cont_0': 2.510547697544098}	{'kldiv_disc_0': 0.6900250688195229}	2.44726	0.0156106	0.906125	0.411754
128	jointvae_capacity	HMDB	jointvae_capacity_100-100-90-50-2-50-90-100-100_01 (16-01-2022_11-58-58)	[[100, 100, 90, 50, 2], [2, 50, 90, 100, 100]]	{'cont': 1, 'disc': [2]}	['spectrum']	0.67	0	3	10000	5	0	10	10000	5	2500	0.001	50	TRUE	TRUE	FALSE	-1	30	128	0.001	15.3888	3.75785	14.4551	{'kldiv_cont_0': 3.0655741636780487}	{'kldiv_disc_0': 0.6922758483681185}	0.92928	0.00435667	0.915714	0.395835	3093.83	0.495477	0.801668	0.596705	62756.2	0.426424	15.7105	3.60999	14.7386	{'kldiv_cont_0': 2.9171859323978424}	{'kldiv_disc_0': 0.6928089261054993}	0.970263	0.00169128	0.911172	0.402504
129	jointvae_capacity	HMDB	jointvae_capacity_100-100-90-50-2-50-90-100-100_01 (16-01-2022_12-07-28)	[[100, 100, 90, 50, 2], [2, 50, 90, 100, 100]]	{'cont': 1, 'disc': [2]}	['spectrum']	0.67	0	5	10000	5	0	3	10000	5	2500	0.001	50	TRUE	TRUE	FALSE	-1	30	128	0.001	16.2299	5.61178	14.4469	{'kldiv_cont_0': 4.919396766300859}	{'kldiv_disc_0': 0.692384687305867}	1.77916	0.00381248	0.915602	0.398017	3721.57	0.49714	0.801668	0.596705	62756.2	0.426424	17.7299	5.0636	14.5822	{'kldiv_cont_0': 4.371280312538147}	{'kldiv_disc_0': 0.6923227831721306}	3.1436	0.004122	0.911848	0.393973
130	jointvae_capacity	HMDB	jointvae_capacity_100-100-90-50-2-50-90-100-100_01 (16-01-2022_12-15-49)	[[100, 100, 90, 50, 2], [2, 50, 90, 100, 100]]	{'cont': 1, 'disc': [2]}	['spectrum']	0.67	0	5	10000	5	0	5	10000	5	2500	0.001	50	TRUE	TRUE	FALSE	-1	30	128	0.001	16.2427	5.72849	14.6033	{'kldiv_cont_0': 5.036445787583275}	{'kldiv_disc_0': 0.6920463625213196}	1.63392	0.0055041	0.897762	0.439583	8213.07	0.57257	0.801668	0.596705	62756.2	0.426424	17.6788	5.98726	14.9529	{'kldiv_cont_0': 5.296893954277039}	{'kldiv_disc_0': 0.6903659626841545}	2.71207	0.0139061	0.895024	0.441928
131	jointvae_capacity	HMDB	jointvae_capacity_100-100-90-50-2-50-90-100-100_01 (16-01-2022_12-24-30)	[[100, 100, 90, 50, 2], [2, 50, 90, 100, 100]]	{'cont': 1, 'disc': [2]}	['spectrum']	0.67	0	5	10000	5	0	10	10000	5	2500	0.001	50	TRUE	TRUE	FALSE	-1	30	128	0.001	16.8295	5.3313	14.4663	{'kldiv_cont_0': 4.639014601022348}	{'kldiv_disc_0': 0.6922825947403908}	2.35888	0.00432294	0.913875	0.398088	4513.16	0.486239	0.801668	0.596705	62756.2	0.426424	19.7228	4.69131	14.7136	{'kldiv_cont_0': 3.998877674341202}	{'kldiv_disc_0': 0.6924323663115501}	5.00561	0.00357408	0.910728	0.396065
132	jointvae_capacity	HMDB	jointvae_capacity_100-100-90-50-2-50-90-100-100_01 (16-01-2022_12-32-51)	[[100, 100, 90, 50, 2], [2, 50, 90, 100, 100]]	{'cont': 1, 'disc': [2]}	['spectrum']	0.67	0	10	10000	5	0	3	10000	5	2500	0.001	50	TRUE	TRUE	FALSE	-1	30	128	0.001	18.4793	11.1235	14.5613	{'kldiv_cont_0': 10.431316552491024}	{'kldiv_disc_0': 0.6921820203805792}	3.91318	0.00482581	0.902584	0.432732	3181.72	0.547155	0.801668	0.596705	62756.2	0.426424	19.6297	10.5237	14.905	{'kldiv_cont_0': 9.831168293952942}	{'kldiv_disc_0': 0.6925171166658401}	4.72159	0.00315033	0.897315	0.443371
133	jointvae_capacity	HMDB	jointvae_capacity_100-100-90-50-2-50-90-100-100_01 (16-01-2022_12-41-19)	[[100, 100, 90, 50, 2], [2, 50, 90, 100, 100]]	{'cont': 1, 'disc': [2]}	['spectrum']	0.67	0	10	10000	5	0	5	10000	5	2500	0.001	50	TRUE	TRUE	FALSE	-1	30	128	0.001	19.3546	10.072	14.6335	{'kldiv_cont_0': 9.38018636251318}	{'kldiv_disc_0': 0.691842393114649}	4.71457	0.00652395	0.896116	0.438785	11676.7	0.596793	0.801668	0.596705	62756.2	0.426424	22.4862	9.37162	14.8306	{'kldiv_cont_0': 8.679922997951508}	{'kldiv_disc_0': 0.6916967779397964}	7.64834	0.00725202	0.894104	0.439353
134	jointvae_capacity	HMDB	jointvae_capacity_100-100-90-50-2-50-90-100-100_01 (16-01-2022_12-49-39)	[[100, 100, 90, 50, 2], [2, 50, 90, 100, 100]]	{'cont': 1, 'disc': [2]}	['spectrum']	0.67	0	10	10000	5	0	10	10000	5	2500	0.001	50	TRUE	TRUE	FALSE	-1	30	128	0.001	19.3803	10.3818	14.6986	{'kldiv_cont_0': 9.689703111675964}	{'kldiv_disc_0': 0.6920519396662712}	4.67619	0.00547621	0.890582	0.45032	16604.3	0.552589	0.801668	0.596705	62756.2	0.426424	25.731	8.50549	14.7928	{'kldiv_cont_0': 7.813661575317383}	{'kldiv_disc_0': 0.6918300986289978}	10.9317	0.00658542	0.890169	0.443695
135	jointvae_capacity	HMDB	jointvae_capacity_100-100-2-100-100_02 (15-01-2022_19-11-40)	[[100, 100, 2], [2, 100, 100]]	{'cont': 1, 'disc': [2]}	['spectrum']	0.67	0	3	10000	10	0	3	10000	5	2500	0.001	50	TRUE	TRUE	FALSE	-1	30	128	0.001	17.5306	3.4156	14.5496	{'kldiv_cont_0': 2.7251128821537414}	{'kldiv_disc_0': 0.6904882208026689}	2.96768	0.0132948	0.904254	0.425659	5365.41	0.442926	0.801668	0.596705	62756.2	0.426424	16.9424	3.54775	14.9387	{'kldiv_cont_0': 2.859101951122284}	{'kldiv_disc_0': 0.6886496916413307}	1.98117	0.0224875	0.899804	0.433383
136	jointvae_capacity	HMDB	jointvae_capacity_100-100-2-100-100_02 (15-01-2022_19-18-59)	[[100, 100, 2], [2, 100, 100]]	{'cont': 1, 'disc': [2]}	['spectrum']	0.67	0	3	10000	10	0	5	10000	5	2500	0.001	50	TRUE	TRUE	FALSE	-1	30	128	0.001	17.8376	3.49841	14.6175	{'kldiv_cont_0': 2.8083469708418023}	{'kldiv_disc_0': 0.6900634128471901}	3.20478	0.0154188	0.899394	0.440865	9051.87	0.465155	0.801668	0.596705	62756.2	0.426424	22.5607	2.93626	15.0172	{'kldiv_cont_0': 2.2481862902641296}	{'kldiv_disc_0': 0.6880715116858482}	7.51814	0.0253784	0.89728	0.44314
137	jointvae_capacity	HMDB	jointvae_capacity_100-100-2-100-100_02 (15-01-2022_19-26-23)	[[100, 100, 2], [2, 100, 100]]	{'cont': 1, 'disc': [2]}	['spectrum']	0.67	0	3	10000	10	0	10	10000	5	2500	0.001	50	TRUE	TRUE	FALSE	-1	30	128	0.001	16.5329	3.65466	14.6031	{'kldiv_cont_0': 2.9644450322649947}	{'kldiv_disc_0': 0.6902172246883655}	1.91508	0.0146498	0.899887	0.439652	7699.31	0.460235	0.801668	0.596705	62756.2	0.426424	17.7717	3.68432	14.9224	{'kldiv_cont_0': 2.993742361664772}	{'kldiv_disc_0': 0.6905794888734818}	2.83644	0.0128385	0.897627	0.4449
138	jointvae_capacity	HMDB	jointvae_capacity_100-100-2-100-100_02 (15-01-2022_19-33-53)	[[100, 100, 2], [2, 100, 100]]	{'cont': 1, 'disc': [2]}	['spectrum']	0.67	0	5	10000	10	0	3	10000	5	2500	0.001	50	TRUE	TRUE	FALSE	-1	30	128	0.001	17.7517	5.50808	14.6148	{'kldiv_cont_0': 4.81852249647009}	{'kldiv_disc_0': 0.6895607054747385}	3.11902	0.0179324	0.899767	0.442644	7986.87	0.473312	0.801668	0.596705	62756.2	0.426424	17.2848	5.71543	15.0158	{'kldiv_cont_0': 5.026147902011871}	{'kldiv_disc_0': 0.6892818808555603}	2.24967	0.0193265	0.897389	0.444956
139	jointvae_capacity	HMDB	jointvae_capacity_100-100-2-100-100_02 (15-01-2022_19-41-12)	[[100, 100, 2], [2, 100, 100]]	{'cont': 1, 'disc': [2]}	['spectrum']	0.67	0	5	10000	10	0	5	10000	5	2500	0.001	50	TRUE	TRUE	FALSE	-1	30	128	0.001	17.6865	5.61118	14.6313	{'kldiv_cont_0': 4.922149410878105}	{'kldiv_disc_0': 0.6890309430744456}	3.03463	0.0205812	0.898231	0.444536	9532.59	0.466491	0.801668	0.596705	62756.2	0.426424	17.5209	5.90036	14.9911	{'kldiv_cont_0': 5.212111532688141}	{'kldiv_disc_0': 0.6882456764578819}	2.50526	0.0245075	0.894464	0.454855
140	jointvae_capacity	HMDB	jointvae_capacity_100-100-2-100-100_02 (15-01-2022_19-49-42)	[[100, 100, 2], [2, 100, 100]]	{'cont': 1, 'disc': [2]}	['spectrum']	0.67	0	5	10000	10	0	10	10000	5	2500	0.001	50	TRUE	TRUE	FALSE	-1	30	128	0.001	17.3632	5.72803	14.6362	{'kldiv_cont_0': 5.038130736213991}	{'kldiv_disc_0': 0.6898991568335171}	2.71079	0.0162401	0.898355	0.44664	9715.93	0.472714	0.801668	0.596705	62756.2	0.426424	18.6311	5.87215	15.0892	{'kldiv_cont_0': 5.183072626590729}	{'kldiv_disc_0': 0.6890738680958748}	3.52156	0.0203666	0.895564	0.45159
141	jointvae_capacity	HMDB	jointvae_capacity_100-100-2-100-100_02 (15-01-2022_19-57-18)	[[100, 100, 2], [2, 100, 100]]	{'cont': 1, 'disc': [2]}	['spectrum']	0.67	0	10	10000	10	0	3	10000	5	2500	0.001	50	TRUE	TRUE	FALSE	-1	30	128	0.001	21.0789	10.67	14.6509	{'kldiv_cont_0': 9.980435609132394}	{'kldiv_disc_0': 0.6895189345225521}	6.40981	0.0181412	0.897882	0.45038	9745.3	0.467114	0.801668	0.596705	62756.2	0.426424	24.1876	11.0396	15.0496	{'kldiv_cont_0': 10.353779911994934}	{'kldiv_disc_0': 0.6858669593930244}	9.10157	0.0364011	0.895229	0.453377
142	jointvae_capacity	HMDB	jointvae_capacity_100-100-2-100-100_02 (15-01-2022_20-04-34)	[[100, 100, 2], [2, 100, 100]]	{'cont': 1, 'disc': [2]}	['spectrum']	0.67	0	10	10000	10	0	5	10000	5	2500	0.001	50	TRUE	TRUE	FALSE	-1	30	128	0.001	24.2208	10.2475	14.6314	{'kldiv_cont_0': 9.558623735246988}	{'kldiv_disc_0': 0.6888829312105288}	9.56811	0.0213213	0.897809	0.444795	9423.17	0.472988	0.801668	0.596705	62756.2	0.426424	39.0804	8.28371	15.0296	{'kldiv_cont_0': 7.59929233789444}	{'kldiv_disc_0': 0.6844135299324989}	24.0071	0.0436683	0.894209	0.448752
143	jointvae_capacity	HMDB	jointvae_capacity_100-100-2-100-100_02 (15-01-2022_20-11-50)	[[100, 100, 2], [2, 100, 100]]	{'cont': 1, 'disc': [2]}	['spectrum']	0.67	0	10	10000	10	0	10	10000	5	2500	0.001	50	TRUE	TRUE	FALSE	-1	30	128	0.001	23.6354	10.6617	14.6342	{'kldiv_cont_0': 9.972971231087872}	{'kldiv_disc_0': 0.6887559123422907}	8.97921	0.0219564	0.89891	0.44471	9886.12	0.46575	0.801668	0.596705	62756.2	0.426424	35.4396	9.46837	14.8762	{'kldiv_cont_0': 8.781737744808197}	{'kldiv_disc_0': 0.6866298913955688}	20.5308	0.0325865	0.895305	0.452214
144	jointvae_capacity	HMDB	jointvae_capacity_100-200-2-200-100_02 (15-01-2022_20-19-08)	[[100, 200, 2], [2, 200, 100]]	{'cont': 1, 'disc': [2]}	['spectrum']	0.67	0	3	10000	10	0	3	10000	5	2500	0.001	50	TRUE	TRUE	FALSE	-1	30	128	0.001	17.3621	3.7174	14.5219	{'kldiv_cont_0': 3.025919957750145}	{'kldiv_disc_0': 0.691481015462985}	2.83179	0.00833084	0.906158	0.418594	4538.14	0.411311	0.801668	0.596705	62756.2	0.426424	19.4275	3.22485	14.7403	{'kldiv_cont_0': 2.5332950949668884}	{'kldiv_disc_0': 0.6915555745363235}	4.67918	0.00795804	0.901759	0.424264
145	jointvae_capacity	HMDB	jointvae_capacity_100-200-2-200-100_02 (15-01-2022_20-26-36)	[[100, 200, 2], [2, 200, 100]]	{'cont': 1, 'disc': [2]}	['spectrum']	0.67	0	3	10000	10	0	5	10000	5	2500	0.001	50	TRUE	TRUE	FALSE	-1	30	128	0.001	18.7558	4.00628	14.5858	{'kldiv_cont_0': 3.315161544358593}	{'kldiv_disc_0': 0.691114420092654}	4.15979	0.0101638	0.902948	0.434857	6592.33	0.455156	0.801668	0.596705	62756.2	0.426424	18.2199	3.50325	14.6783	{'kldiv_cont_0': 2.8129668533802032}	{'kldiv_disc_0': 0.6902855187654495}	3.52724	0.0143083	0.900425	0.434466
146	jointvae_capacity	HMDB	jointvae_capacity_100-200-2-200-100_02 (15-01-2022_20-34-04)	[[100, 200, 2], [2, 200, 100]]	{'cont': 1, 'disc': [2]}	['spectrum']	0.67	0	3	10000	10	0	10	10000	5	2500	0.001	50	TRUE	TRUE	FALSE	-1	30	128	0.001	17.7761	3.80695	14.5915	{'kldiv_cont_0': 3.116240338861257}	{'kldiv_disc_0': 0.6907107746121527}	3.17236	0.012182	0.900891	0.437661	7129.06	0.465081	0.801668	0.596705	62756.2	0.426424	19.5194	3.22137	14.818	{'kldiv_cont_0': 2.531504899263382}	{'kldiv_disc_0': 0.6898637861013412}	4.68495	0.016417	0.896731	0.44184
147	jointvae_capacity	HMDB	jointvae_capacity_100-200-2-200-100_02 (15-01-2022_20-41-19)	[[100, 200, 2], [2, 200, 100]]	{'cont': 1, 'disc': [2]}	['spectrum']	0.67	0	5	10000	10	0	3	10000	5	2500	0.001	50	TRUE	TRUE	FALSE	-1	30	128	0.001	19.5276	5.44539	14.6156	{'kldiv_cont_0': 4.755502667920343}	{'kldiv_disc_0': 0.6898840830243868}	4.89576	0.0163155	0.900056	0.441526	8558.23	0.465512	0.801668	0.596705	62756.2	0.426424	26.0664	4.58961	15.0457	{'kldiv_cont_0': 3.8993916511535645}	{'kldiv_disc_0': 0.6902164071798325}	11.0061	0.0146539	0.897745	0.448205
148	jointvae_capacity	HMDB	jointvae_capacity_100-200-2-200-100_02 (15-01-2022_20-48-44)	[[100, 200, 2], [2, 200, 100]]	{'cont': 1, 'disc': [2]}	['spectrum']	0.67	0	5	10000	10	0	5	10000	5	2500	0.001	50	TRUE	TRUE	FALSE	-1	30	128	0.001	17.1984	5.64054	14.6151	{'kldiv_cont_0': 4.950238790320254}	{'kldiv_disc_0': 0.6902997552834708}	2.56912	0.0142371	0.899585	0.443402	7728.37	0.459917	0.801668	0.596705	62756.2	0.426424	18.5533	5.69193	14.9417	{'kldiv_cont_0': 5.0013503432273865}	{'kldiv_disc_0': 0.6905761882662773}	3.59873	0.012855	0.897184	0.444556
149	jointvae_capacity	HMDB	jointvae_capacity_100-200-2-200-100_02 (15-01-2022_20-56-04)	[[100, 200, 2], [2, 200, 100]]	{'cont': 1, 'disc': [2]}	['spectrum']	0.67	0	5	10000	10	0	10	10000	5	2500	0.001	50	TRUE	TRUE	FALSE	-1	30	128	0.001	19.9451	6.01295	14.608	{'kldiv_cont_0': 5.322489646316945}	{'kldiv_disc_0': 0.6904624425645532}	5.32372	0.0134237	0.899013	0.439545	8073.66	0.480208	0.801668	0.596705	62756.2	0.426424	22.2485	4.98014	15.0157	{'kldiv_cont_0': 4.290153801441193}	{'kldiv_disc_0': 0.6899887770414352}	7.21701	0.015792	0.894364	0.448319
150	jointvae_capacity	HMDB	jointvae_capacity_100-200-2-200-100_02 (15-01-2022_21-03-23)	[[100, 200, 2], [2, 200, 100]]	{'cont': 1, 'disc': [2]}	['spectrum']	0.67	0	10	10000	10	0	3	10000	5	2500	0.001	50	TRUE	TRUE	FALSE	-1	30	128	0.001	19.4421	10.5713	14.6478	{'kldiv_cont_0': 9.881335559932666}	{'kldiv_disc_0': 0.6899686274172245}	4.77845	0.0158928	0.896586	0.448769	10692.8	0.474389	0.801668	0.596705	62756.2	0.426424	21.3164	10.7231	14.9753	{'kldiv_cont_0': 10.031883716583252}	{'kldiv_disc_0': 0.6911914944648743}	6.33128	0.00977844	0.894006	0.454967
151	jointvae_capacity	HMDB	jointvae_capacity_100-200-2-200-100_02 (15-01-2022_21-10-41)	[[100, 200, 2], [2, 200, 100]]	{'cont': 1, 'disc': [2]}	['spectrum']	0.67	0	10	10000	10	0	5	10000	5	2500	0.001	50	TRUE	TRUE	FALSE	-1	30	128	0.001	20.6613	10.5664	14.6238	{'kldiv_cont_0': 9.877008518953433}	{'kldiv_disc_0': 0.6894356380591448}	6.01901	0.0185577	0.895878	0.445002	8055.23	0.464302	0.801668	0.596705	62756.2	0.426424	18.3951	10.833	14.7582	{'kldiv_cont_0': 10.141270279884338}	{'kldiv_disc_0': 0.6916854381561279}	3.62958	0.00730872	0.893511	0.444393
152	jointvae_capacity	HMDB	jointvae_capacity_100-200-2-200-100_02 (15-01-2022_21-18-09)	[[100, 200, 2], [2, 200, 100]]	{'cont': 1, 'disc': [2]}	['spectrum']	0.67	0	10	10000	10	0	10	10000	5	2500	0.001	50	TRUE	TRUE	FALSE	-1	30	128	0.001	25.5144	9.86877	14.6269	{'kldiv_cont_0': 9.178563161142941}	{'kldiv_disc_0': 0.6902022453388948}	10.8727	0.0147247	0.897186	0.44944	5532.03	0.470163	0.801668	0.596705	62756.2	0.426424	37.3484	8.44118	14.842	{'kldiv_cont_0': 7.750686883926392}	{'kldiv_disc_0': 0.6904968097805977}	22.4931	0.0132519	0.892545	0.453906
153	jointvae_capacity	HMDB	jointvae_capacity_100-400-2-400-100_02 (15-01-2022_21-25-27)	[[100, 400, 2], [2, 400, 100]]	{'cont': 1, 'disc': [2]}	['spectrum']	0.67	0	3	10000	10	0	3	10000	5	2500	0.001	50	TRUE	TRUE	FALSE	-1	30	128	0.001	16.9245	3.51099	14.5823	{'kldiv_cont_0': 2.8198133552896567}	{'kldiv_disc_0': 0.6911808235206823}	2.3323	0.00983179	0.901884	0.435263	7132.82	0.489052	0.801668	0.596705	62756.2	0.426424	16.9353	3.64161	14.7532	{'kldiv_cont_0': 2.9500871896743774}	{'kldiv_disc_0': 0.6915218383073807}	2.17393	0.00812672	0.899094	0.43623
154	jointvae_capacity	HMDB	jointvae_capacity_100-400-2-400-100_02 (15-01-2022_21-32-51)	[[100, 400, 2], [2, 400, 100]]	{'cont': 1, 'disc': [2]}	['spectrum']	0.67	0	3	10000	10	0	5	10000	5	2500	0.001	50	TRUE	TRUE	FALSE	-1	30	128	0.001	17.4573	3.62502	14.5155	{'kldiv_cont_0': 2.9332637463150353}	{'kldiv_disc_0': 0.6917537524439823}	2.93484	0.00696715	0.907551	0.415785	4607.47	0.410213	0.801668	0.596705	62756.2	0.426424	20.0435	3.16684	14.7926	{'kldiv_cont_0': 2.4761251509189606}	{'kldiv_disc_0': 0.6907195523381233}	5.23875	0.0121382	0.904395	0.419774
155	jointvae_capacity	HMDB	jointvae_capacity_100-400-2-400-100_02 (15-01-2022_21-40-12)	[[100, 400, 2], [2, 400, 100]]	{'cont': 1, 'disc': [2]}	['spectrum']	0.67	0	3	10000	10	0	10	10000	5	2500	0.001	50	TRUE	TRUE	FALSE	-1	30	128	0.001	16.3127	3.60368	14.5238	{'kldiv_cont_0': 2.9123361381306045}	{'kldiv_disc_0': 0.691343030624691}	1.77986	0.00902076	0.907434	0.417867	4899.84	0.436571	0.801668	0.596705	62756.2	0.426424	15.7914	3.72258	14.7587	{'kldiv_cont_0': 3.033066302537918}	{'kldiv_disc_0': 0.6895099058747292}	1.01455	0.0181864	0.904163	0.422239
156	jointvae_capacity	HMDB	jointvae_capacity_100-400-2-400-100_02 (15-01-2022_21-47-33)	[[100, 400, 2], [2, 400, 100]]	{'cont': 1, 'disc': [2]}	['spectrum']	0.67	0	5	10000	10	0	3	10000	5	2500	0.001	50	TRUE	TRUE	FALSE	-1	30	128	0.001	18.1717	5.5586	14.6034	{'kldiv_cont_0': 4.868014961481094}	{'kldiv_disc_0': 0.6905879678911176}	3.55554	0.0127961	0.899442	0.437845	8430.72	0.491084	0.801668	0.596705	62756.2	0.426424	19.7414	5.81892	14.8604	{'kldiv_cont_0': 5.12823623418808}	{'kldiv_disc_0': 0.690683551132679}	4.86868	0.0123182	0.895184	0.442307
157	jointvae_capacity	HMDB	jointvae_capacity_100-400-2-400-100_02 (15-01-2022_21-54-50)	[[100, 400, 2], [2, 400, 100]]	{'cont': 1, 'disc': [2]}	['spectrum']	0.67	0	5	10000	10	0	5	10000	5	2500	0.001	50	TRUE	TRUE	FALSE	-1	30	128	0.001	17.8063	5.75838	14.6347	{'kldiv_cont_0': 5.0679492070072}	{'kldiv_disc_0': 0.6904309055414694}	3.15805	0.0135814	0.895782	0.446367	7913.55	0.476473	0.801668	0.596705	62756.2	0.426424	20.0247	6.07974	14.9878	{'kldiv_cont_0': 5.389331042766571}	{'kldiv_disc_0': 0.690406009554863}	5.02319	0.0137059	0.890249	0.452205
158	jointvae_capacity	HMDB	jointvae_capacity_100-400-2-400-100_02 (15-01-2022_22-02-14)	[[100, 400, 2], [2, 400, 100]]	{'cont': 1, 'disc': [2]}	['spectrum']	0.67	0	5	10000	10	0	10	10000	5	2500	0.001	50	TRUE	TRUE	FALSE	-1	30	128	0.001	17.7177	5.70236	14.6014	{'kldiv_cont_0': 5.011029152006938}	{'kldiv_disc_0': 0.6913332717343309}	3.10718	0.00906955	0.900896	0.440355	5751.24	0.468563	0.801668	0.596705	62756.2	0.426424	18.42	5.90469	15.037	{'kldiv_cont_0': 5.214706718921661}	{'kldiv_disc_0': 0.6899788156151772}	3.36709	0.0158418	0.89566	0.454747
159	jointvae_capacity	HMDB	jointvae_capacity_100-400-2-400-100_02 (15-01-2022_22-09-30)	[[100, 400, 2], [2, 400, 100]]	{'cont': 1, 'disc': [2]}	['spectrum']	0.67	0	10	10000	10	0	3	10000	5	2500	0.001	50	TRUE	TRUE	FALSE	-1	30	128	0.001	21.3428	10.5671	14.6598	{'kldiv_cont_0': 9.877838399218417}	{'kldiv_disc_0': 0.6892229477907049}	6.66339	0.0196212	0.894072	0.447505	11867.4	0.497475	0.801668	0.596705	62756.2	0.426424	24.8154	9.87234	14.9075	{'kldiv_cont_0': 9.181821048259735}	{'kldiv_disc_0': 0.690521277487278}	9.89469	0.0131295	0.890751	0.447723
160	jointvae_capacity	HMDB	jointvae_capacity_100-400-2-400-100_02 (15-01-2022_22-16-47)	[[100, 400, 2], [2, 400, 100]]	{'cont': 1, 'disc': [2]}	['spectrum']	0.67	0	10	10000	10	0	5	10000	5	2500	0.001	50	TRUE	TRUE	FALSE	-1	30	128	0.001	25.668	11.1515	14.6242	{'kldiv_cont_0': 10.461248877404751}	{'kldiv_disc_0': 0.69023442011455}	11.0293	0.0145638	0.89812	0.443875	9118.63	0.481497	0.801668	0.596705	62756.2	0.426424	32.5079	9.27223	14.8118	{'kldiv_cont_0': 8.583822250366211}	{'kldiv_disc_0': 0.6884069740772247}	17.6724	0.023701	0.895608	0.442737
161	jointvae_capacity	HMDB	jointvae_capacity_100-400-2-400-100_02 (15-01-2022_22-24-04)	[[100, 400, 2], [2, 400, 100]]	{'cont': 1, 'disc': [2]}	['spectrum']	0.67	0	10	10000	10	0	10	10000	5	2500	0.001	50	TRUE	TRUE	FALSE	-1	30	128	0.001	19.9326	10.5168	14.6512	{'kldiv_cont_0': 9.82613708918122}	{'kldiv_disc_0': 0.6906479055854096}	5.26888	0.0124964	0.897292	0.446242	11362.6	0.487868	0.801668	0.596705	62756.2	0.426424	18.9668	10.8868	14.9736	{'kldiv_cont_0': 10.196383118629456}	{'kldiv_disc_0': 0.690437912940979}	3.97963	0.0135463	0.892592	0.454985
162	jointvae_capacity	HMDB	jointvae_capacity_100-800-2-800-100_02 (15-01-2022_22-31-21)	[[100, 800, 2], [2, 800, 100]]	{'cont': 1, 'disc': [2]}	['spectrum']	0.67	0	3	10000	10	0	3	10000	5	2500	0.001	50	TRUE	TRUE	FALSE	-1	30	128	0.001	16.6028	3.65137	14.5561	{'kldiv_cont_0': 2.960148832921324}	{'kldiv_disc_0': 0.691223928469351}	2.03713	0.00961627	0.902655	0.430319	5608.38	0.532109	0.801668	0.596705	62756.2	0.426424	16.4688	3.85418	14.8499	{'kldiv_cont_0': 3.1616049110889435}	{'kldiv_disc_0': 0.6925762519240379}	1.61605	0.00285465	0.898528	0.43634
163	jointvae_capacity	HMDB	jointvae_capacity_100-800-2-800-100_02 (15-01-2022_22-38-41)	[[100, 800, 2], [2, 800, 100]]	{'cont': 1, 'disc': [2]}	['spectrum']	0.67	0	3	10000	10	0	5	10000	5	2500	0.001	50	TRUE	TRUE	FALSE	-1	30	128	0.001	16.7694	3.71251	14.5213	{'kldiv_cont_0': 3.0206558252203055}	{'kldiv_disc_0': 0.6918588693457088}	2.24163	0.00644157	0.904916	0.417413	3989.89	0.453958	0.801668	0.596705	62756.2	0.426424	17.9441	3.90077	14.775	{'kldiv_cont_0': 3.208847761154175}	{'kldiv_disc_0': 0.6919181644916534}	3.16291	0.00614509	0.901217	0.421611
164	jointvae_capacity	HMDB	jointvae_capacity_100-800-2-800-100_02 (15-01-2022_22-45-59)	[[100, 800, 2], [2, 800, 100]]	{'cont': 1, 'disc': [2]}	['spectrum']	0.67	0	3	10000	10	0	10	10000	5	2500	0.001	50	TRUE	TRUE	FALSE	-1	30	128	0.001	17.0827	3.7	14.5325	{'kldiv_cont_0': 3.0078752708846124}	{'kldiv_disc_0': 0.6921289283139952}	2.54508	0.00509127	0.906918	0.419816	5062.78	0.42885	0.801668	0.596705	62756.2	0.426424	18.8035	3.29592	14.7999	{'kldiv_cont_0': 2.6036675572395325}	{'kldiv_disc_0': 0.6922479271888733}	3.99917	0.00449628	0.902502	0.426881
165	jointvae_capacity	HMDB	jointvae_capacity_100-800-2-800-100_02 (15-01-2022_22-53-15)	[[100, 800, 2], [2, 800, 100]]	{'cont': 1, 'disc': [2]}	['spectrum']	0.67	0	5	10000	10	0	3	10000	5	2500	0.001	50	TRUE	TRUE	FALSE	-1	30	128	0.001	19.2241	5.50585	14.6137	{'kldiv_cont_0': 4.814775451846506}	{'kldiv_disc_0': 0.6910700531697821}	4.60003	0.0103856	0.899991	0.437965	9814.5	0.502905	0.801668	0.596705	62756.2	0.426424	24.7448	4.89256	14.794	{'kldiv_cont_0': 4.200585603713989}	{'kldiv_disc_0': 0.6919728070497513}	9.94493	0.00587188	0.898071	0.437836
166	jointvae_capacity	HMDB	jointvae_capacity_100-800-2-800-100_02 (15-01-2022_23-00-36)	[[100, 800, 2], [2, 800, 100]]	{'cont': 1, 'disc': [2]}	['spectrum']	0.67	0	5	10000	10	0	5	10000	5	2500	0.001	50	TRUE	TRUE	FALSE	-1	30	128	0.001	19.155	5.50743	14.6078	{'kldiv_cont_0': 4.816200728046483}	{'kldiv_disc_0': 0.6912330490076679}	4.53768	0.00957067	0.898733	0.440569	7726.71	0.510876	0.801668	0.596705	62756.2	0.426424	25.5639	4.63219	14.9662	{'kldiv_cont_0': 3.9414143562316895}	{'kldiv_disc_0': 0.690777599811554}	10.5859	0.0118479	0.895238	0.44437
167	jointvae_capacity	HMDB	jointvae_capacity_100-800-2-800-100_02 (15-01-2022_23-07-56)	[[100, 800, 2], [2, 800, 100]]	{'cont': 1, 'disc': [2]}	['spectrum']	0.67	0	5	10000	10	0	10	10000	5	2500	0.001	50	TRUE	TRUE	FALSE	-1	30	128	0.001	18.1575	5.52885	14.6174	{'kldiv_cont_0': 4.837794600547045}	{'kldiv_disc_0': 0.6910517270537628}	3.5296	0.0104773	0.897546	0.440804	8961.01	0.483888	0.801668	0.596705	62756.2	0.426424	17.0964	5.74979	14.9287	{'kldiv_cont_0': 5.060614287853241}	{'kldiv_disc_0': 0.6891750544309616}	2.14778	0.0198606	0.894977	0.443788
168	jointvae_capacity	HMDB	jointvae_capacity_100-800-2-800-100_02 (15-01-2022_23-15-15)	[[100, 800, 2], [2, 800, 100]]	{'cont': 1, 'disc': [2]}	['spectrum']	0.67	0	10	10000	10	0	3	10000	5	2500	0.001	50	TRUE	TRUE	FALSE	-1	30	128	0.001	23.6322	10.3839	14.6057	{'kldiv_cont_0': 9.693375325751031}	{'kldiv_disc_0': 0.6904896627897503}	9.01328	0.0132876	0.897443	0.43954	7954.81	0.502491	0.801668	0.596705	62756.2	0.426424	35.0293	8.94435	14.8576	{'kldiv_cont_0': 8.25501400232315}	{'kldiv_disc_0': 0.6893370226025581}	20.1526	0.0190508	0.895811	0.442208
169	jointvae_capacity	HMDB	jointvae_capacity_100-800-2-800-100_02 (15-01-2022_23-22-35)	[[100, 800, 2], [2, 800, 100]]	{'cont': 1, 'disc': [2]}	['spectrum']	0.67	0	10	10000	10	0	5	10000	5	2500	0.001	50	TRUE	TRUE	FALSE	-1	30	128	0.001	24.1905	10.5976	14.6235	{'kldiv_cont_0': 9.90678047996828}	{'kldiv_disc_0': 0.6907832582277813}	9.55519	0.0118196	0.898271	0.443755	9020.32	0.499529	0.801668	0.596705	62756.2	0.426424	35.4568	8.64374	14.9932	{'kldiv_cont_0': 7.956699371337891}	{'kldiv_disc_0': 0.6870387345552444}	20.433	0.0305422	0.894682	0.45134
170	jointvae_capacity	HMDB	jointvae_capacity_100-800-2-800-100_02 (15-01-2022_23-29-55)	[[100, 800, 2], [2, 800, 100]]	{'cont': 1, 'disc': [2]}	['spectrum']	0.67	0	10	10000	10	0	10	10000	5	2500	0.001	50	TRUE	TRUE	FALSE	-1	30	128	0.001	25.0012	11.0929	14.6296	{'kldiv_cont_0': 10.402279186522824}	{'kldiv_disc_0': 0.6906366552087082}	10.359	0.0125526	0.896802	0.445042	9542.6	0.501387	0.801668	0.596705	62756.2	0.426424	29.2692	9.26653	15.013	{'kldiv_cont_0': 8.575376391410828}	{'kldiv_disc_0': 0.6911578103899956}	14.2462	0.00994686	0.894041	0.452427
171	jointvae_capacity	HMDB	jointvae_capacity_100-1600-2-1600-100_02 (15-01-2022_23-37-06)	[[100, 1600, 2], [2, 1600, 100]]	{'cont': 1, 'disc': [2]}	['spectrum']	0.67	0	3	10000	10	0	3	10000	5	2500	0.001	50	TRUE	TRUE	FALSE	-1	30	128	0.001	17.4165	3.44687	14.5736	{'kldiv_cont_0': 2.7550958535451997}	{'kldiv_disc_0': 0.6917753680341545}	2.83607	0.00685907	0.900518	0.43412	6550.46	0.511237	0.801668	0.596705	62756.2	0.426424	16.8199	3.57759	14.8834	{'kldiv_cont_0': 2.8876490890979767}	{'kldiv_disc_0': 0.6899411529302597}	1.92045	0.0160301	0.896508	0.43828
172	jointvae_capacity	HMDB	jointvae_capacity_100-1600-2-1600-100_02 (15-01-2022_23-44-24)	[[100, 1600, 2], [2, 1600, 100]]	{'cont': 1, 'disc': [2]}	['spectrum']	0.67	0	3	10000	10	0	5	10000	5	2500	0.001	50	TRUE	TRUE	FALSE	-1	30	128	0.001	16.6196	3.60293	14.5938	{'kldiv_cont_0': 2.911049265971129}	{'kldiv_disc_0': 0.6918800694161448}	2.01938	0.00633557	0.89964	0.437773	7035.78	0.486897	0.801668	0.596705	62756.2	0.426424	16.8821	3.73058	14.8654	{'kldiv_cont_0': 3.038272261619568}	{'kldiv_disc_0': 0.6923107877373695}	2.01249	0.00418197	0.896613	0.439943
173	jointvae_capacity	HMDB	jointvae_capacity_100-1600-2-1600-100_02 (15-01-2022_23-51-48)	[[100, 1600, 2], [2, 1600, 100]]	{'cont': 1, 'disc': [2]}	['spectrum']	0.67	0	3	10000	10	0	10	10000	5	2500	0.001	50	TRUE	TRUE	FALSE	-1	30	128	0.001	16.6294	3.74677	14.5031	{'kldiv_cont_0': 3.054584410683862}	{'kldiv_disc_0': 0.6921876048048338}	2.12151	0.00479789	0.90769	0.414794	3694.2	0.439051	0.801668	0.596705	62756.2	0.426424	18.1498	3.86633	14.9137	{'kldiv_cont_0': 3.1748448610305786}	{'kldiv_disc_0': 0.6914807036519051}	3.22777	0.00833239	0.90484	0.422272
174	jointvae_capacity	HMDB	jointvae_capacity_100-1600-2-1600-100_02 (15-01-2022_23-59-05)	[[100, 1600, 2], [2, 1600, 100]]	{'cont': 1, 'disc': [2]}	['spectrum']	0.67	0	5	10000	10	0	3	10000	5	2500	0.001	50	TRUE	TRUE	FALSE	-1	30	128	0.001	18.1527	5.84455	14.6044	{'kldiv_cont_0': 5.152962264658391}	{'kldiv_disc_0': 0.6915897659357937}	3.54046	0.00778708	0.90023	0.44007	8274.78	0.515579	0.801668	0.596705	62756.2	0.426424	20.131	6.0049	14.9598	{'kldiv_cont_0': 5.314527153968811}	{'kldiv_disc_0': 0.6903766244649887}	5.15735	0.0138528	0.897184	0.444918
175	jointvae_capacity	HMDB	jointvae_capacity_100-1600-2-1600-100_02 (16-01-2022_00-06-31)	[[100, 1600, 2], [2, 1600, 100]]	{'cont': 1, 'disc': [2]}	['spectrum']	0.67	0	5	10000	10	0	5	10000	5	2500	0.001	50	TRUE	TRUE	FALSE	-1	30	128	0.001	20.3381	5.62436	14.5932	{'kldiv_cont_0': 4.932497342427571}	{'kldiv_disc_0': 0.6918609820563217}	5.73838	0.006431	0.900514	0.441192	4314.87	0.499027	0.801668	0.596705	62756.2	0.426424	25.7312	4.61685	14.9684	{'kldiv_cont_0': 3.92374387383461}	{'kldiv_disc_0': 0.6931028664112091}	10.7626	0.00022158	0.895962	0.449249
176	jointvae_capacity	HMDB	jointvae_capacity_100-1600-2-1600-100_02 (16-01-2022_00-13-50)	[[100, 1600, 2], [2, 1600, 100]]	{'cont': 1, 'disc': [2]}	['spectrum']	0.67	0	5	10000	10	0	10	10000	5	2500	0.001	50	TRUE	TRUE	FALSE	-1	30	128	0.001	19.1598	5.87036	14.6126	{'kldiv_cont_0': 5.178761202713539}	{'kldiv_disc_0': 0.6915980096178493}	4.53939	0.00774586	0.899495	0.440027	8652.51	0.486141	0.801668	0.596705	62756.2	0.426424	21.8563	4.99895	14.9174	{'kldiv_cont_0': 4.306418865919113}	{'kldiv_disc_0': 0.6925264820456505}	6.93581	0.0031035	0.895837	0.441259
177	jointvae_capacity	HMDB	jointvae_capacity_100-1600-2-1600-100_02 (16-01-2022_00-21-10)	[[100, 1600, 2], [2, 1600, 100]]	{'cont': 1, 'disc': [2]}	['spectrum']	0.67	0	10	10000	10	0	3	10000	5	2500	0.001	50	TRUE	TRUE	FALSE	-1	30	128	0.001	22.4316	10.5166	14.6095	{'kldiv_cont_0': 9.825993326888687}	{'kldiv_disc_0': 0.6905825839474283}	7.8092	0.012823	0.899669	0.439816	8726.92	0.470622	0.801668	0.596705	62756.2	0.426424	31.6274	9.01158	14.8233	{'kldiv_cont_0': 8.320747077465057}	{'kldiv_disc_0': 0.6908304542303085}	16.7925	0.0115836	0.896422	0.442196
178	jointvae_capacity	HMDB	jointvae_capacity_100-1600-2-1600-100_02 (16-01-2022_00-28-31)	[[100, 1600, 2], [2, 1600, 100]]	{'cont': 1, 'disc': [2]}	['spectrum']	0.67	0	10	10000	10	0	5	10000	5	2500	0.001	50	TRUE	TRUE	FALSE	-1	30	128	0.001	20.407	10.8188	14.6076	{'kldiv_cont_0': 10.127040802062243}	{'kldiv_disc_0': 0.6917689202845781}	5.7925	0.00689131	0.901032	0.442282	4925.81	0.495193	0.801668	0.596705	62756.2	0.426424	22.6256	11.023	14.9464	{'kldiv_cont_0': 10.334282159805298}	{'kldiv_disc_0': 0.6886915639042854}	7.65688	0.0222781	0.897679	0.446305
179	jointvae_capacity	HMDB	jointvae_capacity_100-1600-2-1600-100_02 (16-01-2022_00-35-43)	[[100, 1600, 2], [2, 1600, 100]]	{'cont': 1, 'disc': [2]}	['spectrum']	0.67	0	10	10000	10	0	10	10000	5	2500	0.001	50	TRUE	TRUE	FALSE	-1	30	128	0.001	21.1455	10.8829	14.6263	{'kldiv_cont_0': 10.19172963191723}	{'kldiv_disc_0': 0.6911359418226385}	6.50912	0.0100562	0.897748	0.441699	10424.1	0.5039	0.801668	0.596705	62756.2	0.426424	22.3324	11.2464	14.928	{'kldiv_cont_0': 10.55815601348877}	{'kldiv_disc_0': 0.6882186979055405}	7.37974	0.0246424	0.894583	0.442062
180	jointvae_capacity	HMDB	jointvae_capacity_100-1600-100-2-100-1600-100_02 (16-01-2022_00-43-00)	[[100, 1600, 100, 2], [2, 100, 1600, 100]]	{'cont': 1, 'disc': [2]}	['spectrum']	0.67	0	3	10000	10	0	3	10000	5	2500	0.001	50	TRUE	TRUE	FALSE	-1	30	128	0.001	18.43	3.95023	14.5991	{'kldiv_cont_0': 3.2586315649336783}	{'kldiv_disc_0': 0.691596786780604}	3.82314	0.00775198	0.898674	0.441019	6037.71	0.514712	0.801668	0.596705	62756.2	0.426424	19.7536	3.21198	14.8595	{'kldiv_cont_0': 2.5224282294511795}	{'kldiv_disc_0': 0.6895553171634674}	4.87609	0.0179593	0.894792	0.43961
181	jointvae_capacity	HMDB	jointvae_capacity_100-1600-100-2-100-1600-100_02 (16-01-2022_00-50-50)	[[100, 1600, 100, 2], [2, 100, 1600, 100]]	{'cont': 1, 'disc': [2]}	['spectrum']	0.67	0	3	10000	10	0	5	10000	5	2500	0.001	50	TRUE	TRUE	FALSE	-1	30	128	0.001	17.3429	3.54354	14.608	{'kldiv_cont_0': 2.852105138973258}	{'kldiv_disc_0': 0.6914393430811235}	2.72635	0.0085392	0.89933	0.441863	7324.42	0.543739	0.801668	0.596705	62756.2	0.426424	20.2855	3.13892	14.7524	{'kldiv_cont_0': 2.4476025998592377}	{'kldiv_disc_0': 0.6913164258003235}	5.52397	0.00915378	0.897037	0.439944
182	jointvae_capacity	HMDB	jointvae_capacity_100-1600-100-2-100-1600-100_02 (16-01-2022_00-58-49)	[[100, 1600, 100, 2], [2, 100, 1600, 100]]	{'cont': 1, 'disc': [2]}	['spectrum']	0.67	0	3	10000	10	0	10	10000	5	2500	0.001	50	TRUE	TRUE	FALSE	-1	30	128	0.001	17.5223	3.64028	14.5853	{'kldiv_cont_0': 2.9488023889475854}	{'kldiv_disc_0': 0.6914789019816223}	2.92863	0.0083414	0.899939	0.436955	7221.88	0.508718	0.801668	0.596705	62756.2	0.426424	20.8142	3.09808	14.8792	{'kldiv_cont_0': 2.408062845468521}	{'kldiv_disc_0': 0.6900216117501259}	5.91937	0.0156279	0.896658	0.439116
183	jointvae_capacity	HMDB	jointvae_capacity_100-1600-100-2-100-1600-100_02 (16-01-2022_01-06-48)	[[100, 1600, 100, 2], [2, 100, 1600, 100]]	{'cont': 1, 'disc': [2]}	['spectrum']	0.67	0	5	10000	10	0	3	10000	5	2500	0.001	50	TRUE	TRUE	FALSE	-1	30	128	0.001	17.5048	5.60494	14.6158	{'kldiv_cont_0': 4.913630571173526}	{'kldiv_disc_0': 0.6913114834105831}	2.87975	0.0091785	0.898787	0.443107	8458.95	0.515419	0.801668	0.596705	62756.2	0.426424	16.7977	5.67419	15.0808	{'kldiv_cont_0': 4.982282102108002}	{'kldiv_disc_0': 0.6919087842106819}	1.71069	0.00619199	0.894584	0.453461
184	jointvae_capacity	HMDB	jointvae_capacity_100-1600-100-2-100-1600-100_02 (16-01-2022_01-14-46)	[[100, 1600, 100, 2], [2, 100, 1600, 100]]	{'cont': 1, 'disc': [2]}	['spectrum']	0.67	0	5	10000	10	0	5	10000	5	2500	0.001	50	TRUE	TRUE	FALSE	-1	30	128	0.001	21.4603	6.06665	14.6217	{'kldiv_cont_0': 5.375327663174991}	{'kldiv_disc_0': 0.6913202092394062}	6.82949	0.00913487	0.901617	0.44675	4567.73	0.532578	0.801668	0.596705	62756.2	0.426424	22.3302	5.19594	15.058	{'kldiv_cont_0': 4.503147453069687}	{'kldiv_disc_0': 0.69278883934021}	7.27039	0.00179172	0.89638	0.455861
185	jointvae_capacity	HMDB	jointvae_capacity_100-1600-100-2-100-1600-100_02 (16-01-2022_01-22-44)	[[100, 1600, 100, 2], [2, 100, 1600, 100]]	{'cont': 1, 'disc': [2]}	['spectrum']	0.67	0	5	10000	10	0	10	10000	5	2500	0.001	50	TRUE	TRUE	FALSE	-1	30	128	0.001	19.2101	6.02361	14.6159	{'kldiv_cont_0': 5.3322851007012115}	{'kldiv_disc_0': 0.6913240142594809}	4.5851	0.00911584	0.896343	0.443455	7069.12	0.496769	0.801668	0.596705	62756.2	0.426424	22.3456	6.43873	14.8846	{'kldiv_cont_0': 5.745923638343811}	{'kldiv_disc_0': 0.6928044855594635}	7.45924	0.00171348	0.892202	0.442559
186	jointvae_capacity	HMDB	jointvae_capacity_100-1600-100-2-100-1600-100_02 (16-01-2022_01-30-40)	[[100, 1600, 100, 2], [2, 100, 1600, 100]]	{'cont': 1, 'disc': [2]}	['spectrum']	0.67	0	10	10000	10	0	3	10000	5	2500	0.001	50	TRUE	TRUE	FALSE	-1	30	128	0.001	22.6762	10.013	14.6258	{'kldiv_cont_0': 9.322295534199682}	{'kldiv_disc_0': 0.6907316744327545}	8.03829	0.0120775	0.896559	0.442232	10287.5	0.498742	0.801668	0.596705	62756.2	0.426424	23.3914	10.073	15.0387	{'kldiv_cont_0': 9.381022334098816}	{'kldiv_disc_0': 0.6919865384697914}	8.34692	0.00580322	0.893512	0.446634
187	jointvae_capacity	HMDB	jointvae_capacity_100-1600-100-2-100-1600-100_02 (16-01-2022_01-38-36)	[[100, 1600, 100, 2], [2, 100, 1600, 100]]	{'cont': 1, 'disc': [2]}	['spectrum']	0.67	0	10	10000	10	0	5	10000	5	2500	0.001	50	TRUE	TRUE	FALSE	-1	30	128	0.001	23.023	10.5068	14.624	{'kldiv_cont_0': 9.816047366323142}	{'kldiv_disc_0': 0.6907795015936611}	8.38716	0.0118384	0.896244	0.442212	9400.35	0.506244	0.801668	0.596705	62756.2	0.426424	30.944	9.08351	14.8555	{'kldiv_cont_0': 8.391921162605286}	{'kldiv_disc_0': 0.6915900856256485}	16.0808	0.00778548	0.894208	0.441501
188	jointvae_capacity	HMDB	jointvae_capacity_100-1600-100-2-100-1600-100_02 (16-01-2022_01-46-31)	[[100, 1600, 100, 2], [2, 100, 1600, 100]]	{'cont': 1, 'disc': [2]}	['spectrum']	0.67	0	10	10000	10	0	10	10000	5	2500	0.001	50	TRUE	TRUE	FALSE	-1	30	128	0.001	23.9379	10.4467	14.6133	{'kldiv_cont_0': 9.756109226709125}	{'kldiv_disc_0': 0.6906013328624868}	9.3118	0.0127292	0.896208	0.441556	8390.83	0.527555	0.801668	0.596705	62756.2	0.426424	35.8675	8.59019	14.8533	{'kldiv_cont_0': 7.900103867053986}	{'kldiv_disc_0': 0.69008719176054}	20.999	0.0153	0.893141	0.441269
189	jointvae_capacity	HMDB	jointvae_capacity_100-800-100-2-100-800-100_02 (16-01-2022_01-54-28)	[[100, 800, 100, 2], [2, 100, 800, 100]]	{'cont': 1, 'disc': [2]}	['spectrum']	0.67	0	3	10000	10	0	3	10000	5	2500	0.001	50	TRUE	TRUE	FALSE	-1	30	128	0.001	17.5815	3.60389	14.5821	{'kldiv_cont_0': 2.9124152545613806}	{'kldiv_disc_0': 0.6914732251530407}	2.99109	0.00836979	0.900481	0.436017	7211.6	0.543595	0.801668	0.596705	62756.2	0.426424	20.6577	3.13807	14.8812	{'kldiv_cont_0': 2.447687402367592}	{'kldiv_disc_0': 0.6903778314590454}	5.76269	0.0138468	0.898397	0.438199
190	jointvae_capacity	HMDB	jointvae_capacity_100-800-100-2-100-800-100_02 (16-01-2022_02-02-16)	[[100, 800, 100, 2], [2, 100, 800, 100]]	{'cont': 1, 'disc': [2]}	['spectrum']	0.67	0	3	10000	10	0	5	10000	5	2500	0.001	50	TRUE	TRUE	FALSE	-1	30	128	0.001	17.5957	3.58505	14.6229	{'kldiv_cont_0': 2.893774577598462}	{'kldiv_disc_0': 0.691271091500918}	2.96335	0.00938045	0.899145	0.444911	8035.59	0.501656	0.801668	0.596705	62756.2	0.426424	20.8319	3.09833	14.9028	{'kldiv_cont_0': 2.408995896577835}	{'kldiv_disc_0': 0.6893372908234596}	5.91004	0.0190495	0.896796	0.447961
191	jointvae_capacity	HMDB	jointvae_capacity_100-800-100-2-100-800-100_02 (16-01-2022_02-09-58)	[[100, 800, 100, 2], [2, 100, 800, 100]]	{'cont': 1, 'disc': [2]}	['spectrum']	0.67	0	3	10000	10	0	10	10000	5	2500	0.001	50	TRUE	TRUE	FALSE	-1	30	128	0.001	16.3908	3.69346	14.4809	{'kldiv_cont_0': 3.001474506553562}	{'kldiv_disc_0': 0.6919897562642207}	1.90412	0.00578713	0.913143	0.407553	3572.21	0.486294	0.801668	0.596705	62756.2	0.426424	17.4813	3.96787	14.724	{'kldiv_cont_0': 3.27539125084877}	{'kldiv_disc_0': 0.692480206489563}	2.75391	0.00333488	0.909893	0.40845
192	jointvae_capacity	HMDB	jointvae_capacity_100-800-100-2-100-800-100_02 (16-01-2022_02-17-52)	[[100, 800, 100, 2], [2, 100, 800, 100]]	{'cont': 1, 'disc': [2]}	['spectrum']	0.67	0	5	10000	10	0	3	10000	5	2500	0.001	50	TRUE	TRUE	FALSE	-1	30	128	0.001	18.8966	5.60766	14.6251	{'kldiv_cont_0': 4.916689760726074}	{'kldiv_disc_0': 0.6909665127081432}	4.26057	0.0109033	0.897423	0.440918	10448.8	0.523118	0.801668	0.596705	62756.2	0.426424	22.4633	4.92883	14.8292	{'kldiv_cont_0': 4.237506151199341}	{'kldiv_disc_0': 0.6913214698433876}	7.62494	0.00912856	0.893282	0.443637
193	jointvae_capacity	HMDB	jointvae_capacity_100-800-100-2-100-800-100_02 (16-01-2022_02-25-45)	[[100, 800, 100, 2], [2, 100, 800, 100]]	{'cont': 1, 'disc': [2]}	['spectrum']	0.67	0	5	10000	10	0	5	10000	5	2500	0.001	50	TRUE	TRUE	FALSE	-1	30	128	0.001	19.9268	5.28459	14.6282	{'kldiv_cont_0': 4.593306812061661}	{'kldiv_disc_0': 0.6912868904998932}	5.28929	0.00930146	0.897845	0.442726	9568.63	0.577047	0.801668	0.596705	62756.2	0.426424	27.2795	4.46208	14.9796	{'kldiv_cont_0': 3.771084576845169}	{'kldiv_disc_0': 0.6909904256463051}	12.2892	0.0107838	0.894948	0.444874
194	jointvae_capacity	HMDB	jointvae_capacity_100-800-100-2-100-800-100_02 (16-01-2022_02-33-44)	[[100, 800, 100, 2], [2, 100, 800, 100]]	{'cont': 1, 'disc': [2]}	['spectrum']	0.67	0	5	10000	10	0	10	10000	5	2500	0.001	50	TRUE	TRUE	FALSE	-1	30	128	0.001	20.5516	5.75434	14.6293	{'kldiv_cont_0': 5.0630777406281435}	{'kldiv_disc_0': 0.691260983460936}	5.91291	0.009431	0.899147	0.44891	5186.13	0.554969	0.801668	0.596705	62756.2	0.426424	23.0451	4.88883	15.0096	{'kldiv_cont_0': 4.197227656841278}	{'kldiv_disc_0': 0.6916010156273842}	8.02772	0.00773083	0.89321	0.459064
195	jointvae_capacity	HMDB	jointvae_capacity_100-800-100-2-100-800-100_02 (16-01-2022_02-41-42)	[[100, 800, 100, 2], [2, 100, 800, 100]]	{'cont': 1, 'disc': [2]}	['spectrum']	0.67	0	10	10000	10	0	3	10000	5	2500	0.001	50	TRUE	TRUE	FALSE	-1	30	128	0.001	22.429	10.9079	14.6276	{'kldiv_cont_0': 10.216896498340299}	{'kldiv_disc_0': 0.6910033963363746}	7.79062	0.0107189	0.901162	0.446993	4929.54	0.581952	0.801668	0.596705	62756.2	0.426424	22.2917	10.2498	15.0562	{'kldiv_cont_0': 9.558237671852112}	{'kldiv_disc_0': 0.6916055828332901}	7.22777	0.007708	0.897387	0.456175
196	jointvae_capacity	HMDB	jointvae_capacity_100-800-100-2-100-800-100_02 (16-01-2022_02-49-34)	[[100, 800, 100, 2], [2, 100, 800, 100]]	{'cont': 1, 'disc': [2]}	['spectrum']	0.67	0	10	10000	10	0	5	10000	5	2500	0.001	50	TRUE	TRUE	FALSE	-1	30	128	0.001	22.6919	9.9711	14.6284	{'kldiv_cont_0': 9.280517488375477}	{'kldiv_disc_0': 0.6905830523063397}	8.05066	0.0128207	0.895191	0.443826	8976.61	0.544269	0.801668	0.596705	62756.2	0.426424	21.5184	10.3241	14.8178	{'kldiv_cont_0': 9.632922172546387}	{'kldiv_disc_0': 0.6911549121141434}	6.6906	0.00996135	0.889188	0.443341
197	jointvae_capacity	HMDB	jointvae_capacity_100-800-100-2-100-800-100_02 (16-01-2022_02-57-30)	[[100, 800, 100, 2], [2, 100, 800, 100]]	{'cont': 1, 'disc': [2]}	['spectrum']	0.67	0	10	10000	10	0	10	10000	5	2500	0.001	50	TRUE	TRUE	FALSE	-1	30	128	0.001	20.5372	10.4962	14.6403	{'kldiv_cont_0': 9.804658323868939}	{'kldiv_disc_0': 0.6915701588337448}	5.88902	0.00788512	0.900355	0.450036	5851.15	0.558918	0.801668	0.596705	62756.2	0.426424	22.2547	11.216	14.8577	{'kldiv_cont_0': 10.526054501533508}	{'kldiv_disc_0': 0.6899419724941254}	7.381	0.016026	0.896364	0.454447
198	jointvae_capacity	HMDB	jointvae_capacity_100-400-100-2-100-400-100_02 (16-01-2022_03-05-26)	[[100, 400, 100, 2], [2, 100, 400, 100]]	{'cont': 1, 'disc': [2]}	['spectrum']	0.67	0	3	10000	10	0	3	10000	5	2500	0.001	50	TRUE	TRUE	FALSE	-1	30	128	0.001	17.8763	3.46272	14.6213	{'kldiv_cont_0': 2.771526645312364}	{'kldiv_disc_0': 0.6911893169256462}	3.24523	0.00978933	0.897785	0.44186	9020.49	0.505372	0.801668	0.596705	62756.2	0.426424	21.4413	3.04384	14.9592	{'kldiv_cont_0': 2.352902740240097}	{'kldiv_disc_0': 0.6909362599253654}	6.47097	0.0110546	0.893792	0.445211
199	jointvae_capacity	HMDB	jointvae_capacity_100-400-100-2-100-400-100_02 (16-01-2022_03-13-15)	[[100, 400, 100, 2], [2, 100, 400, 100]]	{'cont': 1, 'disc': [2]}	['spectrum']	0.67	0	3	10000	10	0	5	10000	5	2500	0.001	50	TRUE	TRUE	FALSE	-1	30	128	0.001	16.4398	3.70481	14.6158	{'kldiv_cont_0': 3.0137094708009697}	{'kldiv_disc_0': 0.6911006112550867}	1.8138	0.0102329	0.900299	0.4453	5451.6	0.561852	0.801668	0.596705	62756.2	0.426424	16.636	3.85372	14.9865	{'kldiv_cont_0': 3.163492828607559}	{'kldiv_disc_0': 0.6902256235480309}	1.63493	0.0146078	0.896171	0.451507
200	jointvae_capacity	HMDB	jointvae_capacity_100-400-100-2-100-400-100_02 (16-01-2022_03-21-05)	[[100, 400, 100, 2], [2, 100, 400, 100]]	{'cont': 1, 'disc': [2]}	['spectrum']	0.67	0	3	10000	10	0	10	10000	5	2500	0.001	50	TRUE	TRUE	FALSE	-1	30	128	0.001	17.8722	3.62091	14.6008	{'kldiv_cont_0': 2.929194347097956}	{'kldiv_disc_0': 0.6917141894328183}	3.26419	0.00716497	0.899278	0.443958	4333.95	0.574903	0.801668	0.596705	62756.2	0.426424	21.9316	2.99408	14.9418	{'kldiv_cont_0': 2.301118403673172}	{'kldiv_disc_0': 0.692960649728775}	6.98882	0.000932664	0.895335	0.447601
201	jointvae_capacity	HMDB	jointvae_capacity_100-400-100-2-100-400-100_02 (16-01-2022_03-28-54)	[[100, 400, 100, 2], [2, 100, 400, 100]]	{'cont': 1, 'disc': [2]}	['spectrum']	0.67	0	5	10000	10	0	3	10000	5	2500	0.001	50	TRUE	TRUE	FALSE	-1	30	128	0.001	18.6546	5.36783	14.6233	{'kldiv_cont_0': 4.676639390402827}	{'kldiv_disc_0': 0.6911935941583809}	4.02148	0.00976794	0.897949	0.443551	9229.05	0.590935	0.801668	0.596705	62756.2	0.426424	19.4758	5.71811	14.7983	{'kldiv_cont_0': 5.027777075767517}	{'kldiv_disc_0': 0.6903303489089012}	4.66342	0.0140842	0.894148	0.440704
202	jointvae_capacity	HMDB	jointvae_capacity_100-400-100-2-100-400-100_02 (16-01-2022_03-36-51)	[[100, 400, 100, 2], [2, 100, 400, 100]]	{'cont': 1, 'disc': [2]}	['spectrum']	0.67	0	5	10000	10	0	5	10000	5	2500	0.001	50	TRUE	TRUE	FALSE	-1	30	128	0.001	18.7983	5.53379	14.6226	{'kldiv_cont_0': 4.842465666518814}	{'kldiv_disc_0': 0.6913209186717012}	4.1665	0.00913132	0.897994	0.441567	9807.45	0.599144	0.801668	0.596705	62756.2	0.426424	22.946	4.95745	15.0409	{'kldiv_cont_0': 4.26542067527771}	{'kldiv_disc_0': 0.6920269727706909}	7.89951	0.00560105	0.895152	0.445357
203	jointvae_capacity	HMDB	jointvae_capacity_100-400-100-2-100-400-100_02 (16-01-2022_03-44-37)	[[100, 400, 100, 2], [2, 100, 400, 100]]	{'cont': 1, 'disc': [2]}	['spectrum']	0.67	0	5	10000	10	0	10	10000	5	2500	0.001	50	TRUE	TRUE	FALSE	-1	30	128	0.001	19.8523	5.31025	14.6144	{'kldiv_cont_0': 4.618728212584024}	{'kldiv_disc_0': 0.6915222146045202}	5.22977	0.00812484	0.898124	0.441321	8744.94	0.543995	0.801668	0.596705	62756.2	0.426424	27.2694	4.46983	15.0398	{'kldiv_cont_0': 3.7773991525173187}	{'kldiv_disc_0': 0.692426860332489}	12.226	0.00360161	0.895509	0.448189
204	jointvae_capacity	HMDB	jointvae_capacity_100-400-100-2-100-400-100_02 (16-01-2022_03-52-29)	[[100, 400, 100, 2], [2, 100, 400, 100]]	{'cont': 1, 'disc': [2]}	['spectrum']	0.67	0	10	10000	10	0	3	10000	5	2500	0.001	50	TRUE	TRUE	FALSE	-1	30	128	0.001	21.2943	10.73	14.6476	{'kldiv_cont_0': 10.03930573901911}	{'kldiv_disc_0': 0.690655776995352}	6.63421	0.012457	0.896176	0.445078	11483	0.579263	0.801668	0.596705	62756.2	0.426424	19.8737	10.5427	15.0573	{'kldiv_cont_0': 9.850731492042542}	{'kldiv_disc_0': 0.6919321045279503}	4.81035	0.00607539	0.895155	0.446977
205	jointvae_capacity	HMDB	jointvae_capacity_100-400-100-2-100-400-100_02 (16-01-2022_04-00-21)	[[100, 400, 100, 2], [2, 100, 400, 100]]	{'cont': 1, 'disc': [2]}	['spectrum']	0.67	0	10	10000	10	0	5	10000	5	2500	0.001	50	TRUE	TRUE	FALSE	-1	30	128	0.001	21.7335	10.4222	14.6468	{'kldiv_cont_0': 9.731076570762985}	{'kldiv_disc_0': 0.691095073760926}	7.07649	0.0102605	0.895639	0.446177	10328.7	0.553489	0.801668	0.596705	62756.2	0.426424	21.6341	10.1439	14.9486	{'kldiv_cont_0': 9.452147841453552}	{'kldiv_disc_0': 0.6917899921536446}	6.67865	0.00678595	0.891514	0.446269
206	jointvae_capacity	HMDB	jointvae_capacity_100-400-100-2-100-400-100_02 (16-01-2022_04-08-21)	[[100, 400, 100, 2], [2, 100, 400, 100]]	{'cont': 1, 'disc': [2]}	['spectrum']	0.67	0	10	10000	10	0	10	10000	5	2500	0.001	50	TRUE	TRUE	FALSE	-1	30	128	0.001	22.4804	10.2441	14.6347	{'kldiv_cont_0': 9.552828733948456}	{'kldiv_disc_0': 0.6913082663012647}	7.83653	0.00919458	0.899795	0.451055	5473.9	0.579091	0.801668	0.596705	62756.2	0.426424	24.6612	9.9262	15.1166	{'kldiv_cont_0': 9.233838081359863}	{'kldiv_disc_0': 0.6923662349581718}	9.54074	0.00390474	0.896228	0.462589
207	jointvae_capacity	HMDB	jointvae_capacity_100-200-100-2-100-200-100_02 (16-01-2022_04-16-14)	[[100, 200, 100, 2], [2, 100, 200, 100]]	{'cont': 1, 'disc': [2]}	['spectrum']	0.67	0	3	10000	10	0	3	10000	5	2500	0.001	50	TRUE	TRUE	FALSE	-1	30	128	0.001	16.3724	3.62827	14.4706	{'kldiv_cont_0': 2.9364119295416207}	{'kldiv_disc_0': 0.6918536751777277}	1.89531	0.00646754	0.912177	0.406634	2776.7	0.443129	0.801668	0.596705	62756.2	0.426424	18.1986	3.83324	14.9038	{'kldiv_cont_0': 3.1427149772644043}	{'kldiv_disc_0': 0.6905281692743301}	3.28166	0.0130951	0.908469	0.415875
208	jointvae_capacity	HMDB	jointvae_capacity_100-200-100-2-100-200-100_02 (16-01-2022_04-24-00)	[[100, 200, 100, 2], [2, 100, 200, 100]]	{'cont': 1, 'disc': [2]}	['spectrum']	0.67	0	3	10000	10	0	5	10000	5	2500	0.001	50	TRUE	TRUE	FALSE	-1	30	128	0.001	16.5742	3.68862	14.5891	{'kldiv_cont_0': 2.997308544043837}	{'kldiv_disc_0': 0.6913127229474056}	1.97598	0.0091723	0.900325	0.436556	7874.05	0.520653	0.801668	0.596705	62756.2	0.426424	16.8472	3.83038	14.9952	{'kldiv_cont_0': 3.1389707028865814}	{'kldiv_disc_0': 0.6914070472121239}	1.84334	0.00870068	0.896774	0.44321
209	jointvae_capacity	HMDB	jointvae_capacity_100-200-100-2-100-200-100_02 (16-01-2022_04-31-51)	[[100, 200, 100, 2], [2, 100, 200, 100]]	{'cont': 1, 'disc': [2]}	['spectrum']	0.67	0	3	10000	10	0	10	10000	5	2500	0.001	50	TRUE	TRUE	FALSE	-1	30	128	0.001	16.4197	3.65552	14.4781	{'kldiv_cont_0': 2.963744991469657}	{'kldiv_disc_0': 0.6917736124375771}	1.93471	0.00686785	0.910989	0.408325	3174.32	0.487546	0.801668	0.596705	62756.2	0.426424	18.2729	3.87668	14.8757	{'kldiv_cont_0': 3.184071362018585}	{'kldiv_disc_0': 0.6926037296652794}	3.39445	0.00271726	0.906893	0.41382
210	jointvae_capacity	HMDB	jointvae_capacity_100-200-100-2-100-200-100_02 (16-01-2022_04-39-42)	[[100, 200, 100, 2], [2, 100, 200, 100]]	{'cont': 1, 'disc': [2]}	['spectrum']	0.67	0	5	10000	10	0	3	10000	5	2500	0.001	50	TRUE	TRUE	FALSE	-1	30	128	0.001	19.2654	5.70992	14.6214	{'kldiv_cont_0': 5.018859816351156}	{'kldiv_disc_0': 0.6910582342367063}	4.6336	0.0104447	0.898693	0.442163	9162.61	0.564825	0.801668	0.596705	62756.2	0.426424	24.9966	4.68025	14.8736	{'kldiv_cont_0': 3.988302528858185}	{'kldiv_disc_0': 0.6919460669159889}	10.117	0.00600558	0.895244	0.442391
211	jointvae_capacity	HMDB	jointvae_capacity_100-200-100-2-100-200-100_02 (16-01-2022_04-47-24)	[[100, 200, 100, 2], [2, 100, 200, 100]]	{'cont': 1, 'disc': [2]}	['spectrum']	0.67	0	5	10000	10	0	5	10000	5	2500	0.001	50	TRUE	TRUE	FALSE	-1	30	128	0.001	17.5564	5.538	14.6289	{'kldiv_cont_0': 4.846625719262265}	{'kldiv_disc_0': 0.6913699810874874}	2.91866	0.00888601	0.897075	0.445674	8875.47	0.560698	0.801668	0.596705	62756.2	0.426424	18.0078	5.60924	14.9478	{'kldiv_cont_0': 4.918701708316803}	{'kldiv_disc_0': 0.690540261566639}	3.04699	0.0130346	0.892929	0.450398
212	jointvae_capacity	HMDB	jointvae_capacity_100-200-100-2-100-200-100_02 (16-01-2022_04-55-15)	[[100, 200, 100, 2], [2, 100, 200, 100]]	{'cont': 1, 'disc': [2]}	['spectrum']	0.67	0	5	10000	10	0	10	10000	5	2500	0.001	50	TRUE	TRUE	FALSE	-1	30	128	0.001	17.5744	5.6489	14.6325	{'kldiv_cont_0': 4.957602321416482}	{'kldiv_disc_0': 0.691293431081991}	2.93266	0.00926876	0.897072	0.445399	9602.26	0.550697	0.801668	0.596705	62756.2	0.426424	20.9842	6.00099	14.8878	{'kldiv_cont_0': 5.30834287405014}	{'kldiv_disc_0': 0.6926511079072952}	6.09392	0.00248037	0.893218	0.447252
213	jointvae_capacity	HMDB	jointvae_capacity_100-200-100-2-100-200-100_02 (16-01-2022_05-03-09)	[[100, 200, 100, 2], [2, 100, 200, 100]]	{'cont': 1, 'disc': [2]}	['spectrum']	0.67	0	10	10000	10	0	3	10000	5	2500	0.001	50	TRUE	TRUE	FALSE	-1	30	128	0.001	23.6999	10.3637	14.6049	{'kldiv_cont_0': 9.672931794462533}	{'kldiv_disc_0': 0.6907289803199385}	9.08296	0.012091	0.897031	0.437737	8372.59	0.533163	0.801668	0.596705	62756.2	0.426424	34.7065	8.71514	14.9428	{'kldiv_cont_0': 8.025268256664276}	{'kldiv_disc_0': 0.6898695304989815}	19.7473	0.0163883	0.892748	0.442931
214	jointvae_capacity	HMDB	jointvae_capacity_100-200-100-2-100-200-100_02 (16-01-2022_05-10-59)	[[100, 200, 100, 2], [2, 100, 200, 100]]	{'cont': 1, 'disc': [2]}	['spectrum']	0.67	0	10	10000	10	0	5	10000	5	2500	0.001	50	TRUE	TRUE	FALSE	-1	30	128	0.001	20.6673	10.8537	14.6345	{'kldiv_cont_0': 10.163100298793836}	{'kldiv_disc_0': 0.6905541639218385}	6.0199	0.0129651	0.896542	0.44288	10496.1	0.542769	0.801668	0.596705	62756.2	0.426424	22.026	11.379	14.9413	{'kldiv_cont_0': 10.687901854515076}	{'kldiv_disc_0': 0.6910486444830894}	7.07427	0.0104927	0.891238	0.446326
215	jointvae_capacity	HMDB	jointvae_capacity_100-200-100-2-100-200-100_02 (16-01-2022_05-18-54)	[[100, 200, 100, 2], [2, 100, 200, 100]]	{'cont': 1, 'disc': [2]}	['spectrum']	0.67	0	10	10000	10	0	10	10000	5	2500	0.001	50	TRUE	TRUE	FALSE	-1	30	128	0.001	20.3872	10.4001	14.6256	{'kldiv_cont_0': 9.709537421834879}	{'kldiv_disc_0': 0.6906090838641956}	5.74896	0.0126905	0.895914	0.442322	9103.65	0.536048	0.801668	0.596705	62756.2	0.426424	20.7078	10.5234	14.7572	{'kldiv_cont_0': 9.833547353744507}	{'kldiv_disc_0': 0.6898784413933754}	5.93425	0.0163437	0.893325	0.43919
216	jointvae_capacity	HMDB	jointvae_capacity_100-100-90-2-90-100-100_02 (16-01-2022_05-26-42)	[[100, 100, 90, 2], [2, 90, 100, 100]]	{'cont': 1, 'disc': [2]}	['spectrum']	0.67	0	3	10000	10	0	3	10000	5	2500	0.001	50	TRUE	TRUE	FALSE	-1	30	128	0.001	17.1259	3.83042	14.5746	{'kldiv_cont_0': 3.13888044432662}	{'kldiv_disc_0': 0.6915378798356001}	2.54329	0.00804651	0.900392	0.434228	6581.35	0.519003	0.801668	0.596705	62756.2	0.426424	17.5536	3.97203	14.7437	{'kldiv_cont_0': 3.2802900671958923}	{'kldiv_disc_0': 0.6917443349957466}	2.8029	0.00701424	0.897203	0.432329
217	jointvae_capacity	HMDB	jointvae_capacity_100-100-90-2-90-100-100_02 (16-01-2022_05-34-31)	[[100, 100, 90, 2], [2, 90, 100, 100]]	{'cont': 1, 'disc': [2]}	['spectrum']	0.67	0	3	10000	10	0	5	10000	5	2500	0.001	50	TRUE	TRUE	FALSE	-1	30	128	0.001	16.7424	3.63554	14.6104	{'kldiv_cont_0': 2.9442225701507483}	{'kldiv_disc_0': 0.6913144355532767}	2.12286	0.00916373	0.900697	0.446451	4147.83	0.558738	0.801668	0.596705	62756.2	0.426424	17.6789	3.87754	14.9511	{'kldiv_cont_0': 3.189257264137268}	{'kldiv_disc_0': 0.6882812082767487}	2.70346	0.0243299	0.896529	0.458316
218	jointvae_capacity	HMDB	jointvae_capacity_100-100-90-2-90-100-100_02 (16-01-2022_05-42-23)	[[100, 100, 90, 2], [2, 90, 100, 100]]	{'cont': 1, 'disc': [2]}	['spectrum']	0.67	0	3	10000	10	0	10	10000	5	2500	0.001	50	TRUE	TRUE	FALSE	-1	30	128	0.001	16.649	3.69803	14.6049	{'kldiv_cont_0': 3.0064044087782675}	{'kldiv_disc_0': 0.6916257867525364}	2.03657	0.00760698	0.90007	0.445999	4782.72	0.575251	0.801668	0.596705	62756.2	0.426424	17.2189	3.74583	14.9027	{'kldiv_cont_0': 3.0542251765727997}	{'kldiv_disc_0': 0.6916001737117767}	2.30843	0.00773504	0.897057	0.445935
219	jointvae_capacity	HMDB	jointvae_capacity_100-100-90-2-90-100-100_02 (16-01-2022_05-50-18)	[[100, 100, 90, 2], [2, 90, 100, 100]]	{'cont': 1, 'disc': [2]}	['spectrum']	0.67	0	5	10000	10	0	3	10000	5	2500	0.001	50	TRUE	TRUE	FALSE	-1	30	128	0.001	19.5165	5.60262	14.5555	{'kldiv_cont_0': 4.911459850853887}	{'kldiv_disc_0': 0.6911600121650202}	4.95105	0.00993585	0.904527	0.430992	4334.03	0.540026	0.801668	0.596705	62756.2	0.426424	22.9979	4.87884	14.8617	{'kldiv_cont_0': 4.187066555023193}	{'kldiv_disc_0': 0.6917707398533821}	8.12933	0.00688221	0.902319	0.433941
220	jointvae_capacity	HMDB	jointvae_capacity_100-100-90-2-90-100-100_02 (16-01-2022_05-58-09)	[[100, 100, 90, 2], [2, 90, 100, 100]]	{'cont': 1, 'disc': [2]}	['spectrum']	0.67	0	5	10000	10	0	5	10000	5	2500	0.001	50	TRUE	TRUE	FALSE	-1	30	128	0.001	17.733	5.74574	14.6171	{'kldiv_cont_0': 5.054377017007477}	{'kldiv_disc_0': 0.6913599550038919}	3.10689	0.00893614	0.897113	0.441825	9255.06	0.53761	0.801668	0.596705	62756.2	0.426424	19.6387	6.09194	14.9237	{'kldiv_cont_0': 5.40058833360672}	{'kldiv_disc_0': 0.6913528069853783}	4.70605	0.00897188	0.893776	0.444792
221	jointvae_capacity	HMDB	jointvae_capacity_100-100-90-2-90-100-100_02 (16-01-2022_06-06-01)	[[100, 100, 90, 2], [2, 90, 100, 100]]	{'cont': 1, 'disc': [2]}	['spectrum']	0.67	0	5	10000	10	0	10	10000	5	2500	0.001	50	TRUE	TRUE	FALSE	-1	30	128	0.001	17.9608	5.48597	14.6191	{'kldiv_cont_0': 4.794810741454706}	{'kldiv_disc_0': 0.6911635146230116}	3.33172	0.00991834	0.897767	0.440518	9830.52	0.543799	0.801668	0.596705	62756.2	0.426424	20.2715	5.68864	14.8675	{'kldiv_cont_0': 4.998945891857147}	{'kldiv_disc_0': 0.6896915659308434}	5.38677	0.0172781	0.894508	0.441126
222	jointvae_capacity	HMDB	jointvae_capacity_100-100-90-2-90-100-100_02 (16-01-2022_06-13-52)	[[100, 100, 90, 2], [2, 90, 100, 100]]	{'cont': 1, 'disc': [2]}	['spectrum']	0.67	0	10	10000	10	0	3	10000	5	2500	0.001	50	TRUE	TRUE	FALSE	-1	30	128	0.001	21.2777	10.9674	14.6219	{'kldiv_cont_0': 10.276883097900742}	{'kldiv_disc_0': 0.6905439389848161}	6.6428	0.0130162	0.898348	0.44	9640.94	0.569982	0.801668	0.596705	62756.2	0.426424	25.7498	11.2442	14.957	{'kldiv_cont_0': 10.552733540534973}	{'kldiv_disc_0': 0.6914838179945946}	10.7845	0.00831682	0.896457	0.444485
223	jointvae_capacity	HMDB	jointvae_capacity_100-100-90-2-90-100-100_02 (16-01-2022_06-21-44)	[[100, 100, 90, 2], [2, 90, 100, 100]]	{'cont': 1, 'disc': [2]}	['spectrum']	0.67	0	10	10000	10	0	5	10000	5	2500	0.001	50	TRUE	TRUE	FALSE	-1	30	128	0.001	22.5955	10.6253	14.6435	{'kldiv_cont_0': 9.934715048335065}	{'kldiv_disc_0': 0.6905862657331873}	7.93918	0.0128046	0.897376	0.444029	10254.8	0.518894	0.801668	0.596705	62756.2	0.426424	30.0178	9.20851	14.922	{'kldiv_cont_0': 8.518229484558105}	{'kldiv_disc_0': 0.6902757212519646}	15.0815	0.0143573	0.897154	0.443245
224	jointvae_capacity	HMDB	jointvae_capacity_100-100-90-2-90-100-100_02 (16-01-2022_06-29-36)	[[100, 100, 90, 2], [2, 90, 100, 100]]	{'cont': 1, 'disc': [2]}	['spectrum']	0.67	0	10	10000	10	0	10	10000	5	2500	0.001	50	TRUE	TRUE	FALSE	-1	30	128	0.001	23.837	10.6564	14.618	{'kldiv_cont_0': 9.966171159141366}	{'kldiv_disc_0': 0.6902618316569548}	9.2046	0.0144268	0.898909	0.448773	4038.21	0.524412	0.801668	0.596705	62756.2	0.426424	37.0104	8.49702	15.0743	{'kldiv_cont_0': 7.808916211128235}	{'kldiv_disc_0': 0.6881020367145538}	21.9108	0.0252257	0.895262	0.454522
225	jointvae_capacity	HMDB	jointvae_capacity_100-1600-200-50-2-50-200-1600-100_02 (16-01-2022_06-37-21)	[[100, 1600, 200, 50, 2], [2, 50, 200, 1600, 100]]	{'cont': 1, 'disc': [2]}	['spectrum']	0.67	0	3	10000	10	0	3	10000	5	2500	0.001	50	TRUE	TRUE	FALSE	-1	30	128	0.001	16.6037	3.64344	14.6088	{'kldiv_cont_0': 2.952587236275618}	{'kldiv_disc_0': 0.690848291862285}	1.98343	0.0114945	0.896323	0.440437	8642.5	0.543353	0.801668	0.596705	62756.2	0.426424	16.5031	3.79019	14.8924	{'kldiv_cont_0': 3.0983758568763733}	{'kldiv_disc_0': 0.691817544400692}	1.60409	0.00664819	0.890827	0.44649
226	jointvae_capacity	HMDB	jointvae_capacity_100-1600-200-50-2-50-200-1600-100_02 (16-01-2022_06-46-01)	[[100, 1600, 200, 50, 2], [2, 50, 200, 1600, 100]]	{'cont': 1, 'disc': [2]}	['spectrum']	0.67	0	3	10000	10	0	5	10000	5	2500	0.001	50	TRUE	TRUE	FALSE	-1	30	128	0.001	16.7502	3.5776	14.6374	{'kldiv_cont_0': 2.885553374715235}	{'kldiv_disc_0': 0.692046127357017}	2.10722	0.00550528	0.892661	0.447983	8305.61	0.536242	0.801668	0.596705	62756.2	0.426424	17.0796	3.7234	14.8717	{'kldiv_cont_0': 3.0316824913024902}	{'kldiv_disc_0': 0.6917147934436798}	2.20072	0.00716195	0.888637	0.451592
227	jointvae_capacity	HMDB	jointvae_capacity_100-1600-200-50-2-50-200-1600-100_02 (16-01-2022_06-54-37)	[[100, 1600, 200, 50, 2], [2, 50, 200, 1600, 100]]	{'cont': 1, 'disc': [2]}	['spectrum']	0.67	0	3	10000	10	0	10	10000	5	2500	0.001	50	TRUE	TRUE	FALSE	-1	30	128	0.001	17.0975	3.5512	14.5452	{'kldiv_cont_0': 2.859928087256421}	{'kldiv_disc_0': 0.6912669293668078}	2.54284	0.00940127	0.908153	0.422346	4481.5	0.491024	0.801668	0.596705	62756.2	0.426424	20.1711	3.1511	14.7608	{'kldiv_cont_0': 2.459980070590973}	{'kldiv_disc_0': 0.6911217123270035}	5.4002	0.0101274	0.906248	0.418533
228	jointvae_capacity	HMDB	jointvae_capacity_100-1600-200-50-2-50-200-1600-100_02 (16-01-2022_07-03-10)	[[100, 1600, 200, 50, 2], [2, 50, 200, 1600, 100]]	{'cont': 1, 'disc': [2]}	['spectrum']	0.67	0	5	10000	10	0	3	10000	5	2500	0.001	50	TRUE	TRUE	FALSE	-1	30	128	0.001	20.0013	5.26618	14.6845	{'kldiv_cont_0': 4.574259792936259}	{'kldiv_disc_0': 0.691924025186862}	5.31076	0.00611579	0.890492	0.453035	12685.7	0.520146	0.801668	0.596705	62756.2	0.426424	27.1108	4.48649	15.0459	{'kldiv_cont_0': 3.793676644563675}	{'kldiv_disc_0': 0.692816399037838}	12.0632	0.00165392	0.886343	0.454487
229	jointvae_capacity	HMDB	jointvae_capacity_100-1600-200-50-2-50-200-1600-100_02 (16-01-2022_07-11-50)	[[100, 1600, 200, 50, 2], [2, 50, 200, 1600, 100]]	{'cont': 1, 'disc': [2]}	['spectrum']	0.67	0	5	10000	10	0	5	10000	5	2500	0.001	50	TRUE	TRUE	FALSE	-1	30	128	0.001	20.1753	5.5062	14.6485	{'kldiv_cont_0': 4.81492240264498}	{'kldiv_disc_0': 0.6912748536159252}	5.51743	0.00936164	0.902219	0.448809	4591.09	0.487326	0.801668	0.596705	62756.2	0.426424	25.3761	4.76698	15.0409	{'kldiv_cont_0': 4.077891260385513}	{'kldiv_disc_0': 0.689091295003891}	10.3149	0.0202794	0.897251	0.461503
230	jointvae_capacity	HMDB	jointvae_capacity_100-1600-200-50-2-50-200-1600-100_02 (16-01-2022_07-20-27)	[[100, 1600, 200, 50, 2], [2, 50, 200, 1600, 100]]	{'cont': 1, 'disc': [2]}	['spectrum']	0.67	0	5	10000	10	0	10	10000	5	2500	0.001	50	TRUE	TRUE	FALSE	-1	30	128	0.001	18.3612	5.43233	14.6825	{'kldiv_cont_0': 4.740185324488015}	{'kldiv_disc_0': 0.6921436561421416}	3.67369	0.00501763	0.890507	0.450009	13360.5	0.554144	0.801668	0.596705	62756.2	0.426424	20.4321	5.16017	15.1024	{'kldiv_cont_0': 4.467032939195633}	{'kldiv_disc_0': 0.6931393444538116}	5.32967	3.91901e-05	0.888366	0.452877
231	jointvae_capacity	HMDB	jointvae_capacity_100-1600-200-50-2-50-200-1600-100_02 (16-01-2022_07-29-06)	[[100, 1600, 200, 50, 2], [2, 50, 200, 1600, 100]]	{'cont': 1, 'disc': [2]}	['spectrum']	0.67	0	10	10000	10	0	3	10000	5	2500	0.001	50	TRUE	TRUE	FALSE	-1	30	128	0.001	25.8651	9.8197	14.6674	{'kldiv_cont_0': 9.128344639964487}	{'kldiv_disc_0': 0.6913597871517313}	11.1888	0.00893698	0.892357	0.44655	14389.9	0.546854	0.801668	0.596705	62756.2	0.426424	36.1975	8.57345	15.0069	{'kldiv_cont_0': 7.881582617759705}	{'kldiv_disc_0': 0.6918648481369019}	21.1842	0.00641167	0.891933	0.445802
232	jointvae_capacity	HMDB	jointvae_capacity_100-1600-200-50-2-50-200-1600-100_02 (16-01-2022_07-37-37)	[[100, 1600, 200, 50, 2], [2, 50, 200, 1600, 100]]	{'cont': 1, 'disc': [2]}	['spectrum']	0.67	0	10	10000	10	0	5	10000	5	2500	0.001	50	TRUE	TRUE	FALSE	-1	30	128	0.001	20.581	10.4869	14.7001	{'kldiv_cont_0': 9.795378833666614}	{'kldiv_disc_0': 0.6915392968161352}	5.87287	0.00803943	0.889091	0.453908	15013.1	0.573635	0.801668	0.596705	62756.2	0.426424	23.7952	9.87183	15.057	{'kldiv_cont_0': 9.179819464683533}	{'kldiv_disc_0': 0.6920103654265404}	8.73253	0.00568409	0.88823	0.455765
233	jointvae_capacity	HMDB	jointvae_capacity_100-1600-200-50-2-50-200-1600-100_02 (16-01-2022_07-46-06)	[[100, 1600, 200, 50, 2], [2, 50, 200, 1600, 100]]	{'cont': 1, 'disc': [2]}	['spectrum']	0.67	0	10	10000	10	0	10	10000	5	2500	0.001	50	TRUE	TRUE	FALSE	-1	30	128	0.001	25.6493	9.82955	14.6787	{'kldiv_cont_0': 9.13798249727008}	{'kldiv_disc_0': 0.6915724238102463}	10.9627	0.00787379	0.890698	0.449915	14333.2	0.555215	0.801668	0.596705	62756.2	0.426424	38.205	8.37431	15.024	{'kldiv_cont_0': 7.682646155357361}	{'kldiv_disc_0': 0.6916644424200058}	23.1735	0.0074137	0.889007	0.449567
234	jointvae_capacity	HMDB	jointvae_capacity_100-800-200-50-2-50-200-800-100_02 (16-01-2022_07-54-54)	[[100, 800, 200, 50, 2], [2, 50, 200, 800, 100]]	{'cont': 1, 'disc': [2]}	['spectrum']	0.67	0	3	10000	10	0	3	10000	5	2500	0.001	50	TRUE	TRUE	FALSE	-1	30	128	0.001	16.7126	3.76343	14.5386	{'kldiv_cont_0': 3.0719227348936013}	{'kldiv_disc_0': 0.6915055622143307}	2.16581	0.0082081	0.905073	0.429894	3565.83	0.554316	0.801668	0.596705	62756.2	0.426424	17.6856	3.96523	14.7535	{'kldiv_cont_0': 3.2734462916851044}	{'kldiv_disc_0': 0.6917809844017029}	2.92528	0.00683099	0.901665	0.431507
235	jointvae_capacity	HMDB	jointvae_capacity_100-800-200-50-2-50-200-800-100_02 (16-01-2022_08-03-29)	[[100, 800, 200, 50, 2], [2, 50, 200, 800, 100]]	{'cont': 1, 'disc': [2]}	['spectrum']	0.67	0	3	10000	10	0	5	10000	5	2500	0.001	50	TRUE	TRUE	FALSE	-1	30	128	0.001	17.8753	3.54149	14.6557	{'kldiv_cont_0': 2.8492272194774673}	{'kldiv_disc_0': 0.6922666798720415}	3.21519	0.00440251	0.894006	0.448263	11595.9	0.560999	0.801668	0.596705	62756.2	0.426424	22.8182	2.90792	14.9676	{'kldiv_cont_0': 2.2151061296463013}	{'kldiv_disc_0': 0.6928161010146141}	7.84894	0.00165541	0.89192	0.445797
236	jointvae_capacity	HMDB	jointvae_capacity_100-800-200-50-2-50-200-800-100_02 (16-01-2022_08-12-03)	[[100, 800, 200, 50, 2], [2, 50, 200, 800, 100]]	{'cont': 1, 'disc': [2]}	['spectrum']	0.67	0	3	10000	10	0	10	10000	5	2500	0.001	50	TRUE	TRUE	FALSE	-1	30	128	0.001	16.2156	3.67689	14.6625	{'kldiv_cont_0': 2.9848048502001268}	{'kldiv_disc_0': 0.6920802949488848}	1.54776	0.00533444	0.895293	0.449302	12150.4	0.59116	0.801668	0.596705	62756.2	0.426424	17.0577	3.62229	15.0253	{'kldiv_cont_0': 2.9294978380203247}	{'kldiv_disc_0': 0.6927910000085831}	2.03061	0.00178091	0.893303	0.452054
237	jointvae_capacity	HMDB	jointvae_capacity_100-800-200-50-2-50-200-800-100_02 (16-01-2022_08-20-42)	[[100, 800, 200, 50, 2], [2, 50, 200, 800, 100]]	{'cont': 1, 'disc': [2]}	['spectrum']	0.67	0	5	10000	10	0	3	10000	5	2500	0.001	50	TRUE	TRUE	FALSE	-1	30	128	0.001	18.31	5.40111	14.6735	{'kldiv_cont_0': 4.7094090070532655}	{'kldiv_disc_0': 0.6916986168629822}	3.62924	0.00724283	0.890317	0.451356	12669.4	0.574959	0.801668	0.596705	62756.2	0.426424	19.9685	5.21069	14.9686	{'kldiv_cont_0': 4.523519814014435}	{'kldiv_disc_0': 0.6871660798788071}	4.97	0.0299055	0.889204	0.449511
238	jointvae_capacity	HMDB	jointvae_capacity_100-800-200-50-2-50-200-800-100_02 (16-01-2022_08-29-17)	[[100, 800, 200, 50, 2], [2, 50, 200, 800, 100]]	{'cont': 1, 'disc': [2]}	['spectrum']	0.67	0	5	10000	10	0	5	10000	5	2500	0.001	50	TRUE	TRUE	FALSE	-1	30	128	0.001	19.4484	5.40389	14.6695	{'kldiv_cont_0': 4.711882139074391}	{'kldiv_disc_0': 0.6920107772638058}	4.77317	0.00568203	0.893401	0.448261	14183.6	0.58709	0.801668	0.596705	62756.2	0.426424	25.8359	4.70487	15.1599	{'kldiv_cont_0': 4.013135492801666}	{'kldiv_disc_0': 0.6917393580079079}	10.669	0.00703912	0.892726	0.45316
239	jointvae_capacity	HMDB	jointvae_capacity_100-800-200-50-2-50-200-800-100_02 (16-01-2022_08-37-42)	[[100, 800, 200, 50, 2], [2, 50, 200, 800, 100]]	{'cont': 1, 'disc': [2]}	['spectrum']	0.67	0	5	10000	10	0	10	10000	5	2500	0.001	50	TRUE	TRUE	FALSE	-1	30	128	0.001	17.7659	5.6098	14.6891	{'kldiv_cont_0': 4.917536401200569}	{'kldiv_disc_0': 0.6922674517350635}	3.07242	0.00439865	0.890926	0.451954	14537.4	0.601228	0.801668	0.596705	62756.2	0.426424	18.7956	5.37668	15.018	{'kldiv_cont_0': 4.683604896068573}	{'kldiv_disc_0': 0.6930719166994095}	3.77727	0.000376329	0.889675	0.458842
240	jointvae_capacity	HMDB	jointvae_capacity_100-800-200-50-2-50-200-800-100_02 (16-01-2022_08-46-14)	[[100, 800, 200, 50, 2], [2, 50, 200, 800, 100]]	{'cont': 1, 'disc': [2]}	['spectrum']	0.67	0	10	10000	10	0	3	10000	5	2500	0.001	50	TRUE	TRUE	FALSE	-1	30	128	0.001	22.8721	10.0757	14.6583	{'kldiv_cont_0': 9.384267860445483}	{'kldiv_disc_0': 0.6914396500964274}	8.20529	0.00853766	0.895048	0.446001	13018	0.580033	0.801668	0.596705	62756.2	0.426424	29.5096	9.23811	14.9761	{'kldiv_cont_0': 8.54834133386612}	{'kldiv_disc_0': 0.6897684261202812}	14.5166	0.0168938	0.892924	0.445547
241	jointvae_capacity	HMDB	jointvae_capacity_100-800-200-50-2-50-200-800-100_02 (16-01-2022_08-54-50)	[[100, 800, 200, 50, 2], [2, 50, 200, 800, 100]]	{'cont': 1, 'disc': [2]}	['spectrum']	0.67	0	10	10000	10	0	5	10000	5	2500	0.001	50	TRUE	TRUE	FALSE	-1	30	128	0.001	22.6468	10.1236	14.7199	{'kldiv_cont_0': 9.431846931748007}	{'kldiv_disc_0': 0.691703677263068}	7.91976	0.00721753	0.88893	0.455056	17485.9	0.582465	0.801668	0.596705	62756.2	0.426424	28.1927	9.37747	15.0448	{'kldiv_cont_0': 8.68609768152237}	{'kldiv_disc_0': 0.6913703009486198}	13.139	0.00888441	0.889289	0.451567
242	jointvae_capacity	HMDB	jointvae_capacity_100-800-200-50-2-50-200-800-100_02 (16-01-2022_09-03-24)	[[100, 800, 200, 50, 2], [2, 50, 200, 800, 100]]	{'cont': 1, 'disc': [2]}	['spectrum']	0.67	0	10	10000	10	0	10	10000	5	2500	0.001	50	TRUE	TRUE	FALSE	-1	30	128	0.001	25.3265	9.93539	14.7241	{'kldiv_cont_0': 9.2435457048745}	{'kldiv_disc_0': 0.6918395017755443}	10.5958	0.0065384	0.888234	0.455594	17415.1	0.578283	0.801668	0.596705	62756.2	0.426424	37.2937	8.56494	15.0831	{'kldiv_cont_0': 7.872743248939514}	{'kldiv_disc_0': 0.6921985223889351}	22.2058	0.0047433	0.887842	0.460435
243	jointvae_capacity	HMDB	jointvae_capacity_100-400-200-50-2-50-200-400-100_02 (16-01-2022_09-12-04)	[[100, 400, 200, 50, 2], [2, 50, 200, 400, 100]]	{'cont': 1, 'disc': [2]}	['spectrum']	0.67	0	3	10000	10	0	3	10000	5	2500	0.001	50	TRUE	TRUE	FALSE	-1	30	128	0.001	17.7595	3.39559	14.6653	{'kldiv_cont_0': 2.7034628435798074}	{'kldiv_disc_0': 0.6921301486677137}	3.08907	0.00508517	0.892217	0.450454	11958.8	0.583753	0.801668	0.596705	62756.2	0.426424	19.1182	3.28868	15.0763	{'kldiv_cont_0': 2.596085637807846}	{'kldiv_disc_0': 0.6925923079252243}	4.03914	0.00277437	0.890641	0.453174
244	jointvae_capacity	HMDB	jointvae_capacity_100-400-200-50-2-50-200-400-100_02 (16-01-2022_09-20-34)	[[100, 400, 200, 50, 2], [2, 50, 200, 400, 100]]	{'cont': 1, 'disc': [2]}	['spectrum']	0.67	0	3	10000	10	0	5	10000	5	2500	0.001	50	TRUE	TRUE	FALSE	-1	30	128	0.001	16.7314	3.69697	14.6272	{'kldiv_cont_0': 3.005805900213362}	{'kldiv_disc_0': 0.6911684154779062}	2.0943	0.00989383	0.898002	0.443322	8231.87	0.572745	0.801668	0.596705	62756.2	0.426424	17.263	3.88905	14.9622	{'kldiv_cont_0': 3.196384996175766}	{'kldiv_disc_0': 0.6926670596003532}	2.2984	0.00240061	0.895159	0.448606
245	jointvae_capacity	HMDB	jointvae_capacity_100-400-200-50-2-50-200-400-100_02 (16-01-2022_09-29-06)	[[100, 400, 200, 50, 2], [2, 50, 200, 400, 100]]	{'cont': 1, 'disc': [2]}	['spectrum']	0.67	0	3	10000	10	0	10	10000	5	2500	0.001	50	TRUE	TRUE	FALSE	-1	30	128	0.001	17.1287	3.48275	14.6038	{'kldiv_cont_0': 2.7921719088636596}	{'kldiv_disc_0': 0.6905748554687391}	2.51211	0.0128616	0.898872	0.445131	6119.38	0.6242	0.801668	0.596705	62756.2	0.426424	19.0123	3.30116	15.0939	{'kldiv_cont_0': 2.6082997918128967}	{'kldiv_disc_0': 0.6928617432713509}	3.917	0.0014272	0.895335	0.453052
246	jointvae_capacity	HMDB	jointvae_capacity_100-400-200-50-2-50-200-400-100_02 (16-01-2022_09-37-29)	[[100, 400, 200, 50, 2], [2, 50, 200, 400, 100]]	{'cont': 1, 'disc': [2]}	['spectrum']	0.67	0	5	10000	10	0	3	10000	5	2500	0.001	50	TRUE	TRUE	FALSE	-1	30	128	0.001	19.8802	5.51348	14.6043	{'kldiv_cont_0': 4.821241161946593}	{'kldiv_disc_0': 0.6922380394120325}	5.27131	0.00454572	0.900263	0.445481	4577.21	0.549437	0.801668	0.596705	62756.2	0.426424	23.3823	4.85382	14.9943	{'kldiv_cont_0': 4.161725759506226}	{'kldiv_disc_0': 0.6920922175049782}	8.38274	0.00527482	0.895689	0.454742
247	jointvae_capacity	HMDB	jointvae_capacity_100-400-200-50-2-50-200-400-100_02 (16-01-2022_09-45-56)	[[100, 400, 200, 50, 2], [2, 50, 200, 400, 100]]	{'cont': 1, 'disc': [2]}	['spectrum']	0.67	0	5	10000	10	0	5	10000	5	2500	0.001	50	TRUE	TRUE	FALSE	-1	30	128	0.001	19.0651	5.44151	14.6443	{'kldiv_cont_0': 4.749595335160179}	{'kldiv_disc_0': 0.6919185152684135}	4.41467	0.00614334	0.895693	0.445276	10600.1	0.579976	0.801668	0.596705	62756.2	0.426424	24.5487	4.73588	14.9879	{'kldiv_cont_0': 4.04509836435318}	{'kldiv_disc_0': 0.690785638988018}	9.54902	0.0118077	0.89297	0.448732
248	jointvae_capacity	HMDB	jointvae_capacity_100-400-200-50-2-50-200-400-100_02 (16-01-2022_09-54-28)	[[100, 400, 200, 50, 2], [2, 50, 200, 400, 100]]	{'cont': 1, 'disc': [2]}	['spectrum']	0.67	0	5	10000	10	0	10	10000	5	2500	0.001	50	TRUE	TRUE	FALSE	-1	30	128	0.001	19.7949	5.67192	14.6073	{'kldiv_cont_0': 4.980259187605189}	{'kldiv_disc_0': 0.6916636124081995}	5.18023	0.00741785	0.901026	0.443289	4451.07	0.558441	0.801668	0.596705	62756.2	0.426424	25.734	4.61547	14.9661	{'kldiv_cont_0': 3.9241057634353638}	{'kldiv_disc_0': 0.691363699734211}	10.7589	0.00891741	0.897422	0.449252
249	jointvae_capacity	HMDB	jointvae_capacity_100-400-200-50-2-50-200-400-100_02 (16-01-2022_10-02-54)	[[100, 400, 200, 50, 2], [2, 50, 200, 400, 100]]	{'cont': 1, 'disc': [2]}	['spectrum']	0.67	0	10	10000	10	0	3	10000	5	2500	0.001	50	TRUE	TRUE	FALSE	-1	30	128	0.001	24.0045	10.3129	14.6659	{'kldiv_cont_0': 9.621330224919593}	{'kldiv_disc_0': 0.6915207536056124}	9.33041	0.00813214	0.894892	0.447397	13284.7	0.599836	0.801668	0.596705	62756.2	0.426424	39.2432	8.26817	15.0018	{'kldiv_cont_0': 7.576697587966919}	{'kldiv_disc_0': 0.6914734989404678}	24.233	0.00836842	0.892645	0.448042
250	jointvae_capacity	HMDB	jointvae_capacity_100-400-200-50-2-50-200-400-100_02 (16-01-2022_10-11-20)	[[100, 400, 200, 50, 2], [2, 50, 200, 400, 100]]	{'cont': 1, 'disc': [2]}	['spectrum']	0.67	0	10	10000	10	0	5	10000	5	2500	0.001	50	TRUE	TRUE	FALSE	-1	30	128	0.001	21.7806	10.3491	14.6842	{'kldiv_cont_0': 9.657546981312763}	{'kldiv_disc_0': 0.6915497232613892}	7.08844	0.0079873	0.894075	0.448042	14666.3	0.618308	0.801668	0.596705	62756.2	0.426424	25.8881	9.83675	14.8665	{'kldiv_cont_0': 9.1454918384552}	{'kldiv_disc_0': 0.6912570595741272}	11.0121	0.00945061	0.890966	0.448246
251	jointvae_capacity	HMDB	jointvae_capacity_100-400-200-50-2-50-200-400-100_02 (16-01-2022_10-19-47)	[[100, 400, 200, 50, 2], [2, 50, 200, 400, 100]]	{'cont': 1, 'disc': [2]}	['spectrum']	0.67	0	10	10000	10	0	10	10000	5	2500	0.001	50	TRUE	TRUE	FALSE	-1	30	128	0.001	21.915	10.8523	14.695	{'kldiv_cont_0': 10.16035279597359}	{'kldiv_disc_0': 0.6919052452705372}	7.21379	0.00620969	0.891815	0.450479	16432.3	0.600367	0.801668	0.596705	62756.2	0.426424	26.3176	9.95005	14.9362	{'kldiv_cont_0': 9.25835371017456}	{'kldiv_disc_0': 0.6916965320706367}	11.3741	0.00725325	0.891614	0.446382
252	jointvae_capacity	HMDB	jointvae_capacity_100-200-100-50-2-50-100-200-100_02 (16-01-2022_10-28-18)	[[100, 200, 100, 50, 2], [2, 50, 100, 200, 100]]	{'cont': 1, 'disc': [2]}	['spectrum']	0.67	0	3	10000	10	0	3	10000	5	2500	0.001	50	TRUE	TRUE	FALSE	-1	30	128	0.001	17.1138	3.6492	14.6112	{'kldiv_cont_0': 2.957214868445506}	{'kldiv_disc_0': 0.691984904822947}	2.49679	0.00581139	0.898583	0.443243	8120.4	0.590421	0.801668	0.596705	62756.2	0.426424	19.3998	3.22318	14.7097	{'kldiv_cont_0': 2.531947582960129}	{'kldiv_disc_0': 0.6912321969866753}	4.68052	0.00957493	0.896189	0.440382
253	jointvae_capacity	HMDB	jointvae_capacity_100-200-100-50-2-50-100-200-100_02 (16-01-2022_10-36-48)	[[100, 200, 100, 50, 2], [2, 50, 100, 200, 100]]	{'cont': 1, 'disc': [2]}	['spectrum']	0.67	0	3	10000	10	0	5	10000	5	2500	0.001	50	TRUE	TRUE	FALSE	-1	30	128	0.001	17.6274	3.57557	14.6569	{'kldiv_cont_0': 2.8832114689994133}	{'kldiv_disc_0': 0.6923576713293448}	2.96656	0.00394756	0.895708	0.446171	11305	0.582667	0.801668	0.596705	62756.2	0.426424	20.8606	3.14311	14.9277	{'kldiv_cont_0': 2.450508698821068}	{'kldiv_disc_0': 0.692602127790451}	5.93012	0.00272527	0.894773	0.444396
254	jointvae_capacity	HMDB	jointvae_capacity_100-200-100-50-2-50-100-200-100_02 (16-01-2022_10-45-19)	[[100, 200, 100, 50, 2], [2, 50, 100, 200, 100]]	{'cont': 1, 'disc': [2]}	['spectrum']	0.67	0	3	10000	10	0	10	10000	5	2500	0.001	50	TRUE	TRUE	FALSE	-1	30	128	0.001	16.4487	3.60265	14.6566	{'kldiv_cont_0': 2.9104576998058405}	{'kldiv_disc_0': 0.692192063677585}	1.78736	0.00477559	0.894077	0.44874	11722.7	0.551348	0.801668	0.596705	62756.2	0.426424	16.4138	3.58879	14.8426	{'kldiv_cont_0': 2.8957945108413696}	{'kldiv_disc_0': 0.6929939538240433}	1.57045	0.000766143	0.891631	0.4451
255	jointvae_capacity	HMDB	jointvae_capacity_100-200-100-50-2-50-100-200-100_02 (16-01-2022_10-53-53)	[[100, 200, 100, 50, 2], [2, 50, 100, 200, 100]]	{'cont': 1, 'disc': [2]}	['spectrum']	0.67	0	5	10000	10	0	3	10000	5	2500	0.001	50	TRUE	TRUE	FALSE	-1	30	128	0.001	20.9679	5.13971	14.6662	{'kldiv_cont_0': 4.447627436498116}	{'kldiv_disc_0': 0.6920832527437429}	6.29639	0.00531965	0.891822	0.448196	12307.6	0.613045	0.801668	0.596705	62756.2	0.426424	26.0686	4.58662	15.0116	{'kldiv_cont_0': 3.8951154947280884}	{'kldiv_disc_0': 0.6915087476372719}	11.0488	0.00819217	0.888861	0.450908
256	jointvae_capacity	HMDB	jointvae_capacity_100-200-100-50-2-50-100-200-100_02 (16-01-2022_11-02-19)	[[100, 200, 100, 50, 2], [2, 50, 100, 200, 100]]	{'cont': 1, 'disc': [2]}	['spectrum']	0.67	0	5	10000	10	0	5	10000	5	2500	0.001	50	TRUE	TRUE	FALSE	-1	30	128	0.001	19.2346	5.88737	14.6186	{'kldiv_cont_0': 5.195431759302643}	{'kldiv_disc_0': 0.6919427041349739}	4.61002	0.00602239	0.900947	0.445215	3353.46	0.543232	0.801668	0.596705	62756.2	0.426424	19.3418	5.27847	15.1034	{'kldiv_cont_0': 4.588178038597107}	{'kldiv_disc_0': 0.6902901008725166}	4.22414	0.0142854	0.895639	0.460069
257	jointvae_capacity	HMDB	jointvae_capacity_100-200-100-50-2-50-100-200-100_02 (16-01-2022_11-10-46)	[[100, 200, 100, 50, 2], [2, 50, 100, 200, 100]]	{'cont': 1, 'disc': [2]}	['spectrum']	0.67	0	5	10000	10	0	10	10000	5	2500	0.001	50	TRUE	TRUE	FALSE	-1	30	128	0.001	20.8688	5.40194	14.6338	{'kldiv_cont_0': 4.710102108703262}	{'kldiv_disc_0': 0.6918340029045084}	6.22847	0.0065659	0.899346	0.451504	5370.61	0.599328	0.801668	0.596705	62756.2	0.426424	26.7774	4.4994	14.8409	{'kldiv_cont_0': 3.8064498901367188}	{'kldiv_disc_0': 0.6929465308785439}	11.9355	0.00100326	0.896445	0.450416
258	jointvae_capacity	HMDB	jointvae_capacity_100-200-100-50-2-50-100-200-100_02 (16-01-2022_11-19-08)	[[100, 200, 100, 50, 2], [2, 50, 100, 200, 100]]	{'cont': 1, 'disc': [2]}	['spectrum']	0.67	0	10	10000	10	0	3	10000	5	2500	0.001	50	TRUE	TRUE	FALSE	-1	30	128	0.001	22.5078	10.4794	14.6716	{'kldiv_cont_0': 9.787751550647034}	{'kldiv_disc_0': 0.6916151996487858}	7.82859	0.00765991	0.897779	0.448363	12959.4	0.573151	0.801668	0.596705	62756.2	0.426424	25.9864	11.182	14.9562	{'kldiv_cont_0': 10.490808367729187}	{'kldiv_disc_0': 0.691195473074913}	11.0204	0.00975855	0.895338	0.447326
259	jointvae_capacity	HMDB	jointvae_capacity_100-200-100-50-2-50-100-200-100_02 (16-01-2022_11-27-33)	[[100, 200, 100, 50, 2], [2, 50, 100, 200, 100]]	{'cont': 1, 'disc': [2]}	['spectrum']	0.67	0	10	10000	10	0	5	10000	5	2500	0.001	50	TRUE	TRUE	FALSE	-1	30	128	0.001	23.668	11.0131	14.6532	{'kldiv_cont_0': 10.321765870198437}	{'kldiv_disc_0': 0.6913262936233104}	9.00565	0.00910444	0.899807	0.451898	6712.51	0.574654	0.801668	0.596705	62756.2	0.426424	29.4483	12.1424	14.9363	{'kldiv_cont_0': 11.450551748275757}	{'kldiv_disc_0': 0.6918474063277245}	14.5055	0.00649888	0.895171	0.45546
260	jointvae_capacity	HMDB	jointvae_capacity_100-200-100-50-2-50-100-200-100_02 (16-01-2022_11-35-57)	[[100, 200, 100, 50, 2], [2, 50, 100, 200, 100]]	{'cont': 1, 'disc': [2]}	['spectrum']	0.67	0	10	10000	10	0	10	10000	5	2500	0.001	50	TRUE	TRUE	FALSE	-1	30	128	0.001	24.2892	10.2922	14.6319	{'kldiv_cont_0': 9.602155906715613}	{'kldiv_disc_0': 0.6899997013053675}	9.64152	0.0157374	0.900229	0.448947	5109.81	0.624965	0.801668	0.596705	62756.2	0.426424	29.9485	9.17355	14.7801	{'kldiv_cont_0': 8.48592472076416}	{'kldiv_disc_0': 0.6876219138503075}	15.1408	0.0276263	0.896733	0.451154
261	jointvae_capacity	HMDB	jointvae_capacity_100-100-90-50-2-50-90-100-100_02 (16-01-2022_11-44-26)	[[100, 100, 90, 50, 2], [2, 50, 90, 100, 100]]	{'cont': 1, 'disc': [2]}	['spectrum']	0.67	0	3	10000	10	0	3	10000	5	2500	0.001	50	TRUE	TRUE	FALSE	-1	30	128	0.001	17.1403	3.47031	14.6543	{'kldiv_cont_0': 2.778292426775242}	{'kldiv_disc_0': 0.6920176984249861}	2.48034	0.00564742	0.894281	0.44813	11087.4	0.560908	0.801668	0.596705	62756.2	0.426424	18.5631	3.36328	14.98	{'kldiv_cont_0': 2.670220047235489}	{'kldiv_disc_0': 0.6930637061595917}	3.58268	0.000417382	0.890744	0.451453
262	jointvae_capacity	HMDB	jointvae_capacity_100-100-90-50-2-50-90-100-100_02 (16-01-2022_11-52-43)	[[100, 100, 90, 50, 2], [2, 50, 90, 100, 100]]	{'cont': 1, 'disc': [2]}	['spectrum']	0.67	0	3	10000	10	0	5	10000	5	2500	0.001	50	TRUE	TRUE	FALSE	-1	30	128	0.001	16.7218	3.7266	14.6442	{'kldiv_cont_0': 3.034567795950791}	{'kldiv_disc_0': 0.6920364584730959}	2.07206	0.00555362	0.900011	0.452611	4692.46	0.529922	0.801668	0.596705	62756.2	0.426424	17.1421	3.87122	14.9405	{'kldiv_cont_0': 3.179228574037552}	{'kldiv_disc_0': 0.6919892281293869}	2.1958	0.00578977	0.8961	0.456332
263	jointvae_capacity	HMDB	jointvae_capacity_100-100-90-50-2-50-90-100-100_02 (16-01-2022_12-01-08)	[[100, 100, 90, 50, 2], [2, 50, 90, 100, 100]]	{'cont': 1, 'disc': [2]}	['spectrum']	0.67	0	3	10000	10	0	10	10000	5	2500	0.001	50	TRUE	TRUE	FALSE	-1	30	128	0.001	16.9738	3.62468	14.497	{'kldiv_cont_0': 2.932389258653268}	{'kldiv_disc_0': 0.6922948173750406}	2.47258	0.00426183	0.91089	0.414588	4144.41	0.549498	0.801668	0.596705	62756.2	0.426424	20.3004	3.14873	14.8593	{'kldiv_cont_0': 2.456188514828682}	{'kldiv_disc_0': 0.6925419196486473}	5.43811	0.00302631	0.907531	0.415053
264	jointvae_capacity	HMDB	jointvae_capacity_100-100-90-50-2-50-90-100-100_02 (16-01-2022_12-09-25)	[[100, 100, 90, 50, 2], [2, 50, 90, 100, 100]]	{'cont': 1, 'disc': [2]}	['spectrum']	0.67	0	5	10000	10	0	3	10000	5	2500	0.001	50	TRUE	TRUE	FALSE	-1	30	128	0.001	17.8357	5.61341	14.6169	{'kldiv_cont_0': 4.921811581685625}	{'kldiv_disc_0': 0.6916029013093861}	3.2111	0.00772141	0.8965	0.439563	9218.54	0.573574	0.801668	0.596705	62756.2	0.426424	18.5089	5.77526	14.9892	{'kldiv_cont_0': 5.082921981811523}	{'kldiv_disc_0': 0.6923334449529648}	3.51563	0.00406869	0.892797	0.442917
265	jointvae_capacity	HMDB	jointvae_capacity_100-100-90-50-2-50-90-100-100_02 (16-01-2022_12-17-44)	[[100, 100, 90, 50, 2], [2, 50, 90, 100, 100]]	{'cont': 1, 'disc': [2]}	['spectrum']	0.67	0	5	10000	10	0	5	10000	5	2500	0.001	50	TRUE	TRUE	FALSE	-1	30	128	0.001	18.8385	5.43514	14.6685	{'kldiv_cont_0': 4.743112978236429}	{'kldiv_disc_0': 0.6920277684413153}	4.16438	0.00559707	0.897358	0.459191	6190.79	0.558097	0.801668	0.596705	62756.2	0.426424	18.0692	5.91621	14.9495	{'kldiv_cont_0': 5.224662780761719}	{'kldiv_disc_0': 0.6915476247668266}	3.11171	0.00799779	0.891759	0.464613
266	jointvae_capacity	HMDB	jointvae_capacity_100-100-90-50-2-50-90-100-100_02 (16-01-2022_12-26-10)	[[100, 100, 90, 50, 2], [2, 50, 90, 100, 100]]	{'cont': 1, 'disc': [2]}	['spectrum']	0.67	0	5	10000	10	0	10	10000	5	2500	0.001	50	TRUE	TRUE	FALSE	-1	30	128	0.001	19.0401	5.33593	14.6409	{'kldiv_cont_0': 4.644240702363266}	{'kldiv_disc_0': 0.6916873071385526}	4.39188	0.00729938	0.901291	0.44965	4353.4	0.565178	0.801668	0.596705	62756.2	0.426424	18.207	5.84032	15.0998	{'kldiv_cont_0': 5.148960888385773}	{'kldiv_disc_0': 0.6913594454526901}	3.09827	0.00893869	0.896041	0.46046
267	jointvae_capacity	HMDB	jointvae_capacity_100-100-90-50-2-50-90-100-100_02 (16-01-2022_12-34-31)	[[100, 100, 90, 50, 2], [2, 50, 90, 100, 100]]	{'cont': 1, 'disc': [2]}	['spectrum']	0.67	0	10	10000	10	0	3	10000	5	2500	0.001	50	TRUE	TRUE	FALSE	-1	30	128	0.001	21.9149	10.1428	14.6692	{'kldiv_cont_0': 9.45153752894237}	{'kldiv_disc_0': 0.6912540061206653}	7.23629	0.00946588	0.892648	0.44862	12912.4	0.564421	0.801668	0.596705	62756.2	0.426424	24.254	9.75892	14.918	{'kldiv_cont_0': 9.067026019096375}	{'kldiv_disc_0': 0.6918966695666313}	9.32974	0.00625256	0.890721	0.448049
268	jointvae_capacity	HMDB	jointvae_capacity_100-100-90-50-2-50-90-100-100_02 (16-01-2022_12-43-07)	[[100, 100, 90, 50, 2], [2, 50, 90, 100, 100]]	{'cont': 1, 'disc': [2]}	['spectrum']	0.67	0	10	10000	10	0	5	10000	5	2500	0.001	50	TRUE	TRUE	FALSE	-1	30	128	0.001	21.0017	10.4591	14.671	{'kldiv_cont_0': 9.767725218986643}	{'kldiv_disc_0': 0.691409964756719}	6.32198	0.00868609	0.893241	0.448525	13724.8	0.584167	0.801668	0.596705	62756.2	0.426424	22.3262	9.94967	14.8961	{'kldiv_cont_0': 9.25746464729309}	{'kldiv_disc_0': 0.6922033056616783}	7.42535	0.00471938	0.892059	0.446229
269	jointvae_capacity	HMDB	jointvae_capacity_100-100-90-50-2-50-90-100-100_02 (16-01-2022_12-51-35)	[[100, 100, 90, 50, 2], [2, 50, 90, 100, 100]]	{'cont': 1, 'disc': [2]}	['spectrum']	0.67	0	10	10000	10	0	10	10000	5	2500	0.001	50	TRUE	TRUE	FALSE	-1	30	128	0.001	24.8872	9.84484	14.7045	{'kldiv_cont_0': 9.1528567493647}	{'kldiv_disc_0': 0.6919789483834957}	10.1769	0.00584117	0.88944	0.453199	15959.4	0.568694	0.801668	0.596705	62756.2	0.426424	31.5724	9.01704	14.8177	{'kldiv_cont_0': 8.325161635875702}	{'kldiv_disc_0': 0.6918752044439316}	16.7484	0.00635989	0.88889	0.447426
270	jointvae_capacity	HMDB	jointvae_capacity_100-100-2-100-100_03 (15-01-2022_19-11-40)	[[100, 100, 2], [2, 100, 100]]	{'cont': 1, 'disc': [2]}	['spectrum']	0.67	0	3	10000	20	0	3	10000	5	2500	0.001	50	TRUE	TRUE	FALSE	-1	30	128	0.001	21.2079	3.63913	14.6545	{'kldiv_cont_0': 2.949125014159871}	{'kldiv_disc_0': 0.6900042658564688}	6.53764	0.0157146	0.897084	0.45117	9356.22	0.47507	0.801668	0.596705	62756.2	0.426424	28.5535	3.01626	15.0642	{'kldiv_cont_0': 2.326343357563019}	{'kldiv_disc_0': 0.6899135932326317}	13.4731	0.0161679	0.892039	0.463907
271	jointvae_capacity	HMDB	jointvae_capacity_100-100-2-100-100_03 (15-01-2022_19-19-05)	[[100, 100, 2], [2, 100, 100]]	{'cont': 1, 'disc': [2]}	['spectrum']	0.67	0	3	10000	20	0	5	10000	5	2500	0.001	50	TRUE	TRUE	FALSE	-1	30	128	0.001	20.4228	3.66061	14.6587	{'kldiv_cont_0': 2.9703635429513864}	{'kldiv_disc_0': 0.6902424442185753}	5.74954	0.0145237	0.898055	0.451197	9445.56	0.479264	0.801668	0.596705	62756.2	0.426424	28.1992	3.0547	15.0334	{'kldiv_cont_0': 2.3654870688915253}	{'kldiv_disc_0': 0.6892104893922806}	13.1462	0.0196835	0.896623	0.452622
272	jointvae_capacity	HMDB	jointvae_capacity_100-100-2-100-100_03 (15-01-2022_19-26-28)	[[100, 100, 2], [2, 100, 100]]	{'cont': 1, 'disc': [2]}	['spectrum']	0.67	0	3	10000	20	0	10	10000	5	2500	0.001	50	TRUE	TRUE	FALSE	-1	30	128	0.001	17.756	3.65891	14.6542	{'kldiv_cont_0': 2.9692129359163086}	{'kldiv_disc_0': 0.6896987593379514}	3.08449	0.0172421	0.896447	0.449346	9785.59	0.482891	0.801668	0.596705	62756.2	0.426424	17.5382	3.7453	15.1091	{'kldiv_cont_0': 3.057153731584549}	{'kldiv_disc_0': 0.6881415098905563}	2.4041	0.0250284	0.892996	0.455991
273	jointvae_capacity	HMDB	jointvae_capacity_100-100-2-100-100_03 (15-01-2022_19-33-59)	[[100, 100, 2], [2, 100, 100]]	{'cont': 1, 'disc': [2]}	['spectrum']	0.67	0	5	10000	20	0	3	10000	5	2500	0.001	50	TRUE	TRUE	FALSE	-1	30	128	0.001	25.6321	5.91862	14.6528	{'kldiv_cont_0': 5.228706272511647}	{'kldiv_disc_0': 0.6899139710712707}	10.9631	0.0161661	0.89873	0.448955	9396.51	0.478956	0.801668	0.596705	62756.2	0.426424	31.5739	4.97334	14.9959	{'kldiv_cont_0': 4.282549738883972}	{'kldiv_disc_0': 0.6907897740602493}	16.5662	0.011787	0.896643	0.455869
274	jointvae_capacity	HMDB	jointvae_capacity_100-100-2-100-100_03 (15-01-2022_19-41-19)	[[100, 100, 2], [2, 100, 100]]	{'cont': 1, 'disc': [2]}	['spectrum']	0.67	0	5	10000	20	0	5	10000	5	2500	0.001	50	TRUE	TRUE	FALSE	-1	30	128	0.001	24.714	5.76914	14.6561	{'kldiv_cont_0': 5.079624114022858}	{'kldiv_disc_0': 0.6895114647588511}	10.0397	0.0181786	0.897216	0.449906	10208.6	0.467089	0.801668	0.596705	62756.2	0.426424	33.303	4.77906	15.0732	{'kldiv_cont_0': 4.089373052120209}	{'kldiv_disc_0': 0.6896910592913628}	18.2125	0.0172806	0.894783	0.455957
275	jointvae_capacity	HMDB	jointvae_capacity_100-100-2-100-100_03 (15-01-2022_19-49-59)	[[100, 100, 2], [2, 100, 100]]	{'cont': 1, 'disc': [2]}	['spectrum']	0.67	0	5	10000	20	0	10	10000	5	2500	0.001	50	TRUE	TRUE	FALSE	-1	30	128	0.001	24.219	5.83512	14.6422	{'kldiv_cont_0': 5.146626296399654}	{'kldiv_disc_0': 0.6884977105876495}	9.55354	0.0232474	0.896777	0.44758	10052.1	0.465541	0.801668	0.596705	62756.2	0.426424	31.3677	4.95042	15.036	{'kldiv_cont_0': 4.263962626457214}	{'kldiv_disc_0': 0.6864568293094635}	16.2982	0.0334518	0.893041	0.455282
276	jointvae_capacity	HMDB	jointvae_capacity_100-100-2-100-100_03 (15-01-2022_19-57-18)	[[100, 100, 2], [2, 100, 100]]	{'cont': 1, 'disc': [2]}	['spectrum']	0.67	0	10	10000	20	0	3	10000	5	2500	0.001	50	TRUE	TRUE	FALSE	-1	30	128	0.001	36.0477	9.88835	14.6454	{'kldiv_cont_0': 9.199915237125309}	{'kldiv_disc_0': 0.6884336648830052}	21.3787	0.0235676	0.898031	0.447706	10386.2	0.474233	0.801668	0.596705	62756.2	0.426424	64.9753	8.19035	14.9857	{'kldiv_cont_0': 7.501630067825317}	{'kldiv_disc_0': 0.6887152194976807}	49.9674	0.0221598	0.895841	0.452113
277	jointvae_capacity	HMDB	jointvae_capacity_100-100-2-100-100_03 (15-01-2022_20-04-39)	[[100, 100, 2], [2, 100, 100]]	{'cont': 1, 'disc': [2]}	['spectrum']	0.67	0	10	10000	20	0	5	10000	5	2500	0.001	50	TRUE	TRUE	FALSE	-1	30	128	0.001	35.422	11.1546	14.6514	{'kldiv_cont_0': 10.46500919125546}	{'kldiv_disc_0': 0.6896254892150561}	20.753	0.0176085	0.897852	0.447256	11107.9	0.477836	0.801668	0.596705	62756.2	0.426424	41.1442	9.38432	15.0247	{'kldiv_cont_0': 8.694974184036255}	{'kldiv_disc_0': 0.6893490701913834}	26.1005	0.0189906	0.893351	0.455063
278	jointvae_capacity	HMDB	jointvae_capacity_100-100-2-100-100_03 (15-01-2022_20-11-58)	[[100, 100, 2], [2, 100, 100]]	{'cont': 1, 'disc': [2]}	['spectrum']	0.67	0	10	10000	20	0	10	10000	5	2500	0.001	50	TRUE	TRUE	FALSE	-1	30	128	0.001	34.8933	10.0123	14.6544	{'kldiv_cont_0': 9.323708741829313}	{'kldiv_disc_0': 0.6885640245230719}	20.216	0.0229158	0.897408	0.447935	11321.2	0.48446	0.801668	0.596705	62756.2	0.426424	59.6682	8.44708	14.8365	{'kldiv_cont_0': 7.759910702705383}	{'kldiv_disc_0': 0.687165766954422}	44.8018	0.0299071	0.895413	0.447287
279	jointvae_capacity	HMDB	jointvae_capacity_100-200-2-200-100_03 (15-01-2022_20-19-15)	[[100, 200, 2], [2, 200, 100]]	{'cont': 1, 'disc': [2]}	['spectrum']	0.67	0	3	10000	20	0	3	10000	5	2500	0.001	50	TRUE	TRUE	FALSE	-1	30	128	0.001	19.0649	3.55312	14.6272	{'kldiv_cont_0': 2.863642967637928}	{'kldiv_disc_0': 0.6894740990694912}	4.41939	0.0183654	0.8989	0.442612	9731.29	0.496701	0.801668	0.596705	62756.2	0.426424	19.8237	3.75016	14.9327	{'kldiv_cont_0': 3.0632738769054413}	{'kldiv_disc_0': 0.6868848204612732}	4.85975	0.0313118	0.896634	0.444635
280	jointvae_capacity	HMDB	jointvae_capacity_100-200-2-200-100_03 (15-01-2022_20-26-37)	[[100, 200, 2], [2, 200, 100]]	{'cont': 1, 'disc': [2]}	['spectrum']	0.67	0	3	10000	20	0	5	10000	5	2500	0.001	50	TRUE	TRUE	FALSE	-1	30	128	0.001	20.8672	3.68004	14.6529	{'kldiv_cont_0': 2.98924916965523}	{'kldiv_disc_0': 0.6907899747977312}	6.20257	0.011786	0.897067	0.448444	10467.2	0.483051	0.801668	0.596705	62756.2	0.426424	29.1022	2.98396	14.9196	{'kldiv_cont_0': 2.2908933460712433}	{'kldiv_disc_0': 0.6930640265345573}	14.1821	0.00041578	0.894016	0.445767
281	jointvae_capacity	HMDB	jointvae_capacity_100-200-2-200-100_03 (15-01-2022_20-33-57)	[[100, 200, 2], [2, 200, 100]]	{'cont': 1, 'disc': [2]}	['spectrum']	0.67	0	3	10000	20	0	10	10000	5	2500	0.001	50	TRUE	TRUE	FALSE	-1	30	128	0.001	20.418	3.70604	14.6492	{'kldiv_cont_0': 3.0156961771948585}	{'kldiv_disc_0': 0.6903476417921055}	5.75486	0.0139977	0.897039	0.449665	10017.1	0.469938	0.801668	0.596705	62756.2	0.426424	26.5779	3.11538	15.0679	{'kldiv_cont_0': 2.425249218940735}	{'kldiv_disc_0': 0.6901345551013947}	11.495	0.0150631	0.894889	0.456186
282	jointvae_capacity	HMDB	jointvae_capacity_100-200-2-200-100_03 (15-01-2022_20-41-16)	[[100, 200, 2], [2, 200, 100]]	{'cont': 1, 'disc': [2]}	['spectrum']	0.67	0	5	10000	20	0	3	10000	5	2500	0.001	50	TRUE	TRUE	FALSE	-1	30	128	0.001	20.9545	5.70008	14.6424	{'kldiv_cont_0': 5.010803366186975}	{'kldiv_disc_0': 0.6892717474664765}	6.29277	0.0193772	0.896888	0.447239	9442.18	0.484278	0.801668	0.596705	62756.2	0.426424	22.4467	5.99357	14.9153	{'kldiv_cont_0': 5.303753137588501}	{'kldiv_disc_0': 0.6898204237222672}	7.51475	0.0166338	0.894475	0.447209
283	jointvae_capacity	HMDB	jointvae_capacity_100-200-2-200-100_03 (15-01-2022_20-48-42)	[[100, 200, 2], [2, 200, 100]]	{'cont': 1, 'disc': [2]}	['spectrum']	0.67	0	5	10000	20	0	5	10000	5	2500	0.001	50	TRUE	TRUE	FALSE	-1	30	128	0.001	24.8174	5.46342	14.6367	{'kldiv_cont_0': 4.773307618396036}	{'kldiv_disc_0': 0.6901148744355673}	10.1656	0.0151615	0.900256	0.45091	6358.49	0.487329	0.801668	0.596705	62756.2	0.426424	39.2104	4.47915	14.9642	{'kldiv_cont_0': 3.788248598575592}	{'kldiv_disc_0': 0.690902516245842}	24.235	0.0112233	0.894146	0.460388
284	jointvae_capacity	HMDB	jointvae_capacity_100-200-2-200-100_03 (15-01-2022_20-56-05)	[[100, 200, 2], [2, 200, 100]]	{'cont': 1, 'disc': [2]}	['spectrum']	0.67	0	5	10000	20	0	10	10000	5	2500	0.001	50	TRUE	TRUE	FALSE	-1	30	128	0.001	24.4285	5.54806	14.6388	{'kldiv_cont_0': 4.858942543638164}	{'kldiv_disc_0': 0.6891166524126612}	9.76952	0.0201527	0.897922	0.446705	9781.07	0.465332	0.801668	0.596705	62756.2	0.426424	35.5314	4.68086	15.0351	{'kldiv_cont_0': 3.9928175806999207}	{'kldiv_disc_0': 0.6880382299423218}	20.4708	0.0255448	0.894816	0.451791
285	jointvae_capacity	HMDB	jointvae_capacity_100-200-2-200-100_03 (15-01-2022_21-03-27)	[[100, 200, 2], [2, 200, 100]]	{'cont': 1, 'disc': [2]}	['spectrum']	0.67	0	10	10000	20	0	3	10000	5	2500	0.001	50	TRUE	TRUE	FALSE	-1	30	128	0.001	24.9585	10.5185	14.6399	{'kldiv_cont_0': 9.828954458236694}	{'kldiv_disc_0': 0.6895602553569037}	10.3006	0.0179346	0.897903	0.446028	10489.6	0.47146	0.801668	0.596705	62756.2	0.426424	30.3129	10.5525	14.9563	{'kldiv_cont_0': 9.863442599773407}	{'kldiv_disc_0': 0.6890268698334694}	15.336	0.0206016	0.895716	0.447503
286	jointvae_capacity	HMDB	jointvae_capacity_100-200-2-200-100_03 (15-01-2022_21-10-45)	[[100, 200, 2], [2, 200, 100]]	{'cont': 1, 'disc': [2]}	['spectrum']	0.67	0	10	10000	20	0	5	10000	5	2500	0.001	50	TRUE	TRUE	FALSE	-1	30	128	0.001	32.5528	10.8953	14.6632	{'kldiv_cont_0': 10.20492532541012}	{'kldiv_disc_0': 0.6903550954557013}	17.8757	0.0139604	0.896979	0.449008	11728.7	0.466723	0.801668	0.596705	62756.2	0.426424	47.4731	9.07591	15.1415	{'kldiv_cont_0': 8.383639931678772}	{'kldiv_disc_0': 0.6922675743699074}	32.3272	0.00439804	0.893378	0.461089
287	jointvae_capacity	HMDB	jointvae_capacity_100-200-2-200-100_03 (15-01-2022_21-17-58)	[[100, 200, 2], [2, 200, 100]]	{'cont': 1, 'disc': [2]}	['spectrum']	0.67	0	10	10000	20	0	10	10000	5	2500	0.001	50	TRUE	TRUE	FALSE	-1	30	128	0.001	34.4026	10.84	14.6637	{'kldiv_cont_0': 10.150329200700781}	{'kldiv_disc_0': 0.6897001432618876}	19.7217	0.0172352	0.896384	0.453097	10307.9	0.473197	0.801668	0.596705	62756.2	0.426424	56.4972	8.78354	15.0124	{'kldiv_cont_0': 8.09365177154541}	{'kldiv_disc_0': 0.6898930370807648}	41.4685	0.0162707	0.894216	0.452541
288	jointvae_capacity	HMDB	jointvae_capacity_100-400-2-400-100_03 (15-01-2022_21-25-17)	[[100, 400, 2], [2, 400, 100]]	{'cont': 1, 'disc': [2]}	['spectrum']	0.67	0	3	10000	20	0	3	10000	5	2500	0.001	50	TRUE	TRUE	FALSE	-1	30	128	0.001	19.2982	3.80735	14.6123	{'kldiv_cont_0': 3.116098803350295}	{'kldiv_disc_0': 0.6912519686009692}	4.67642	0.00947607	0.89947	0.442721	5672.93	0.512128	0.801668	0.596705	62756.2	0.426424	20.8518	3.88024	14.9285	{'kldiv_cont_0': 3.1882906556129456}	{'kldiv_disc_0': 0.6919464692473412}	5.91735	0.00600357	0.896676	0.444313
289	jointvae_capacity	HMDB	jointvae_capacity_100-400-2-400-100_03 (15-01-2022_21-32-44)	[[100, 400, 2], [2, 400, 100]]	{'cont': 1, 'disc': [2]}	['spectrum']	0.67	0	3	10000	20	0	5	10000	5	2500	0.001	50	TRUE	TRUE	FALSE	-1	30	128	0.001	21.3159	3.41975	14.6507	{'kldiv_cont_0': 2.7295389189117256}	{'kldiv_disc_0': 0.6902077978198555}	6.65049	0.0146969	0.895699	0.449019	8373.15	0.488592	0.801668	0.596705	62756.2	0.426424	30.506	2.92751	15.2236	{'kldiv_cont_0': 2.2363842874765396}	{'kldiv_disc_0': 0.6911245360970497}	15.2723	0.0101132	0.890862	0.460726
290	jointvae_capacity	HMDB	jointvae_capacity_100-400-2-400-100_03 (15-01-2022_21-40-06)	[[100, 400, 2], [2, 400, 100]]	{'cont': 1, 'disc': [2]}	['spectrum']	0.67	0	3	10000	20	0	10	10000	5	2500	0.001	50	TRUE	TRUE	FALSE	-1	30	128	0.001	19.05	3.54371	14.6313	{'kldiv_cont_0': 2.8528880617399324}	{'kldiv_disc_0': 0.6908183568853071}	4.407	0.0116441	0.897265	0.444086	9730.93	0.482224	0.801668	0.596705	62756.2	0.426424	18.8803	3.61808	15.0015	{'kldiv_cont_0': 2.9256353676319122}	{'kldiv_disc_0': 0.6924400702118874}	3.87531	0.00353556	0.894117	0.448936
291	jointvae_capacity	HMDB	jointvae_capacity_100-400-2-400-100_03 (15-01-2022_21-47-28)	[[100, 400, 2], [2, 400, 100]]	{'cont': 1, 'disc': [2]}	['spectrum']	0.67	0	5	10000	20	0	3	10000	5	2500	0.001	50	TRUE	TRUE	FALSE	-1	30	128	0.001	21.3811	5.70693	14.6265	{'kldiv_cont_0': 5.01671760657738}	{'kldiv_disc_0': 0.6902159618577738}	6.73999	0.0146561	0.896798	0.443482	8664.78	0.508173	0.801668	0.596705	62756.2	0.426424	25.951	6.06249	15.0387	{'kldiv_cont_0': 5.372525990009308}	{'kldiv_disc_0': 0.6899615898728371}	10.8963	0.015928	0.892106	0.449224
292	jointvae_capacity	HMDB	jointvae_capacity_100-400-2-400-100_03 (15-01-2022_21-54-46)	[[100, 400, 2], [2, 400, 100]]	{'cont': 1, 'disc': [2]}	['spectrum']	0.67	0	5	10000	20	0	5	10000	5	2500	0.001	50	TRUE	TRUE	FALSE	-1	30	128	0.001	19.9591	5.63966	14.6493	{'kldiv_cont_0': 4.94933276512157}	{'kldiv_disc_0': 0.6903228203113052}	5.29568	0.0141218	0.896352	0.447442	10568.3	0.495903	0.801668	0.596705	62756.2	0.426424	21.7783	5.69414	15.0003	{'kldiv_cont_0': 5.005116522312164}	{'kldiv_disc_0': 0.6890271380543709}	6.75737	0.0206002	0.893898	0.452892
293	jointvae_capacity	HMDB	jointvae_capacity_100-400-2-400-100_03 (15-01-2022_22-02-07)	[[100, 400, 2], [2, 400, 100]]	{'cont': 1, 'disc': [2]}	['spectrum']	0.67	0	5	10000	20	0	10	10000	5	2500	0.001	50	TRUE	TRUE	FALSE	-1	30	128	0.001	23.6299	5.78349	14.6406	{'kldiv_cont_0': 5.093292178436258}	{'kldiv_disc_0': 0.6901935115456581}	8.97458	0.0147684	0.898845	0.446876	9371.82	0.475011	0.801668	0.596705	62756.2	0.426424	29.5287	4.95694	14.843	{'kldiv_cont_0': 4.266351372003555}	{'kldiv_disc_0': 0.6905895695090294}	14.673	0.0127881	0.894975	0.446025
294	jointvae_capacity	HMDB	jointvae_capacity_100-400-2-400-100_03 (15-01-2022_22-09-30)	[[100, 400, 2], [2, 400, 100]]	{'cont': 1, 'disc': [2]}	['spectrum']	0.67	0	10	10000	20	0	3	10000	5	2500	0.001	50	TRUE	TRUE	FALSE	-1	30	128	0.001	27.5042	10.3779	14.6356	{'kldiv_cont_0': 9.688559958989593}	{'kldiv_disc_0': 0.689353205006698}	12.8497	0.0189699	0.897548	0.444059	9565.81	0.47431	0.801668	0.596705	62756.2	0.426424	26.5126	10.6465	14.9654	{'kldiv_cont_0': 9.959273934364319}	{'kldiv_disc_0': 0.6872609481215477}	11.5178	0.0294312	0.893779	0.44558
295	jointvae_capacity	HMDB	jointvae_capacity_100-400-2-400-100_03 (15-01-2022_22-16-52)	[[100, 400, 2], [2, 400, 100]]	{'cont': 1, 'disc': [2]}	['spectrum']	0.67	0	10	10000	20	0	5	10000	5	2500	0.001	50	TRUE	TRUE	FALSE	-1	30	128	0.001	33.1802	10.7257	14.648	{'kldiv_cont_0': 10.035899730249383}	{'kldiv_disc_0': 0.6897649028520475}	18.5153	0.0169114	0.897558	0.44628	11065.8	0.472477	0.801668	0.596705	62756.2	0.426424	57.0764	9.26413	14.7951	{'kldiv_cont_0': 8.573736190795898}	{'kldiv_disc_0': 0.6903954744338989}	42.2675	0.0137585	0.895574	0.448883
296	jointvae_capacity	HMDB	jointvae_capacity_100-400-2-400-100_03 (15-01-2022_22-24-08)	[[100, 400, 2], [2, 400, 100]]	{'cont': 1, 'disc': [2]}	['spectrum']	0.67	0	10	10000	20	0	10	10000	5	2500	0.001	50	TRUE	TRUE	FALSE	-1	30	128	0.001	31.9764	10.4606	14.6345	{'kldiv_cont_0': 9.771522609666846}	{'kldiv_disc_0': 0.6890774238212355}	17.3215	0.0203488	0.897775	0.445034	9924.23	0.480832	0.801668	0.596705	62756.2	0.426424	58.6898	8.50381	14.9789	{'kldiv_cont_0': 7.8157196044921875}	{'kldiv_disc_0': 0.6880928948521614}	43.6856	0.0252714	0.894257	0.450447
297	jointvae_capacity	HMDB	jointvae_capacity_100-800-2-800-100_03 (15-01-2022_22-31-15)	[[100, 800, 2], [2, 800, 100]]	{'cont': 1, 'disc': [2]}	['spectrum']	0.67	0	3	10000	20	0	3	10000	5	2500	0.001	50	TRUE	TRUE	FALSE	-1	30	128	0.001	19.0226	3.76935	14.6406	{'kldiv_cont_0': 3.0781943856299607}	{'kldiv_disc_0': 0.691151939503763}	4.37203	0.00997621	0.897732	0.445479	10030.7	0.511138	0.801668	0.596705	62756.2	0.426424	20.1568	3.94727	15.0457	{'kldiv_cont_0': 3.2549909949302673}	{'kldiv_disc_0': 0.6922762617468834}	5.10678	0.0043546	0.894374	0.448755
298	jointvae_capacity	HMDB	jointvae_capacity_100-800-2-800-100_03 (15-01-2022_22-38-37)	[[100, 800, 2], [2, 800, 100]]	{'cont': 1, 'disc': [2]}	['spectrum']	0.67	0	3	10000	20	0	5	10000	5	2500	0.001	50	TRUE	TRUE	FALSE	-1	30	128	0.001	19.9707	3.68605	14.6324	{'kldiv_cont_0': 2.9953567514131807}	{'kldiv_disc_0': 0.6906968140225301}	5.32605	0.0122518	0.897058	0.445195	8956.5	0.526453	0.801668	0.596705	62756.2	0.426424	25.3556	3.1719	14.971	{'kldiv_cont_0': 2.4816397428512573}	{'kldiv_disc_0': 0.6902573257684708}	10.3701	0.0144493	0.893222	0.446967
299	jointvae_capacity	HMDB	jointvae_capacity_100-800-2-800-100_03 (15-01-2022_22-46-00)	[[100, 800, 2], [2, 800, 100]]	{'cont': 1, 'disc': [2]}	['spectrum']	0.67	0	3	10000	20	0	10	10000	5	2500	0.001	50	TRUE	TRUE	FALSE	-1	30	128	0.001	21.7804	3.84457	14.6062	{'kldiv_cont_0': 3.1530998123103173}	{'kldiv_disc_0': 0.6914748627392725}	7.16594	0.0083616	0.902011	0.441043	5309.3	0.490007	0.801668	0.596705	62756.2	0.426424	27.3738	3.13509	14.9998	{'kldiv_cont_0': 2.4432298988103867}	{'kldiv_disc_0': 0.6918606236577034}	12.3676	0.00643279	0.898494	0.448742
300	jointvae_capacity	HMDB	jointvae_capacity_100-800-2-800-100_03 (15-01-2022_22-53-19)	[[100, 800, 2], [2, 800, 100]]	{'cont': 1, 'disc': [2]}	['spectrum']	0.67	0	5	10000	20	0	3	10000	5	2500	0.001	50	TRUE	TRUE	FALSE	-1	30	128	0.001	20.9275	5.65391	14.6285	{'kldiv_cont_0': 4.962845796141131}	{'kldiv_disc_0': 0.6910678622708923}	6.28859	0.0103966	0.898925	0.442938	8861.54	0.48791	0.801668	0.596705	62756.2	0.426424	23.785	5.80156	15.1321	{'kldiv_cont_0': 5.109888136386871}	{'kldiv_disc_0': 0.6916705295443535}	8.64555	0.00738326	0.894975	0.451837
301	jointvae_capacity	HMDB	jointvae_capacity_100-800-2-800-100_03 (15-01-2022_23-00-41)	[[100, 800, 2], [2, 800, 100]]	{'cont': 1, 'disc': [2]}	['spectrum']	0.67	0	5	10000	20	0	5	10000	5	2500	0.001	50	TRUE	TRUE	FALSE	-1	30	128	0.001	22.5283	5.65082	14.6436	{'kldiv_cont_0': 4.960642310394638}	{'kldiv_disc_0': 0.6901746520708347}	7.86993	0.0148627	0.897701	0.444391	11156.1	0.522957	0.801668	0.596705	62756.2	0.426424	28.498	5.01241	14.9351	{'kldiv_cont_0': 4.322721540927887}	{'kldiv_disc_0': 0.6896882504224777}	13.5456	0.0172947	0.894917	0.447831
302	jointvae_capacity	HMDB	jointvae_capacity_100-800-2-800-100_03 (15-01-2022_23-08-03)	[[100, 800, 2], [2, 800, 100]]	{'cont': 1, 'disc': [2]}	['spectrum']	0.67	0	5	10000	20	0	10	10000	5	2500	0.001	50	TRUE	TRUE	FALSE	-1	30	128	0.001	23.0224	5.70744	14.6394	{'kldiv_cont_0': 5.016691594288267}	{'kldiv_disc_0': 0.690744075110589}	8.37096	0.0120155	0.89645	0.44489	10289.4	0.492459	0.801668	0.596705	62756.2	0.426424	32.7278	5.10492	14.7826	{'kldiv_cont_0': 4.413601666688919}	{'kldiv_disc_0': 0.6913160160183907}	17.936	0.00915583	0.892211	0.449182
303	jointvae_capacity	HMDB	jointvae_capacity_100-800-2-800-100_03 (15-01-2022_23-15-23)	[[100, 800, 2], [2, 800, 100]]	{'cont': 1, 'disc': [2]}	['spectrum']	0.67	0	10	10000	20	0	3	10000	5	2500	0.001	50	TRUE	TRUE	FALSE	-1	30	128	0.001	32.4325	10.2396	14.6477	{'kldiv_cont_0': 9.549717636629083}	{'kldiv_disc_0': 0.6898502097732719}	17.7683	0.0164849	0.897789	0.445903	10462.2	0.523398	0.801668	0.596705	62756.2	0.426424	54.3558	8.81031	14.9465	{'kldiv_cont_0': 8.121445953845978}	{'kldiv_disc_0': 0.6888676658272743}	39.3879	0.0213976	0.895789	0.448528
304	jointvae_capacity	HMDB	jointvae_capacity_100-800-2-800-100_03 (15-01-2022_23-22-43)	[[100, 800, 2], [2, 800, 100]]	{'cont': 1, 'disc': [2]}	['spectrum']	0.67	0	10	10000	20	0	5	10000	5	2500	0.001	50	TRUE	TRUE	FALSE	-1	30	128	0.001	30.5429	10.5061	14.6258	{'kldiv_cont_0': 9.816118032767855}	{'kldiv_disc_0': 0.6900269466227499}	15.9015	0.0156012	0.896623	0.442117	10002.8	0.497252	0.801668	0.596705	62756.2	0.426424	50.5913	8.91383	15.0322	{'kldiv_cont_0': 8.222495019435883}	{'kldiv_disc_0': 0.6913317963480949}	35.5501	0.00907693	0.892299	0.447546
305	jointvae_capacity	HMDB	jointvae_capacity_100-800-2-800-100_03 (15-01-2022_23-30-02)	[[100, 800, 2], [2, 800, 100]]	{'cont': 1, 'disc': [2]}	['spectrum']	0.67	0	10	10000	20	0	10	10000	5	2500	0.001	50	TRUE	TRUE	FALSE	-1	30	128	0.001	32.1782	11.0571	14.6294	{'kldiv_cont_0': 10.367016396988397}	{'kldiv_disc_0': 0.6900515761868707}	17.5333	0.015478	0.895453	0.444468	8834.1	0.481548	0.801668	0.596705	62756.2	0.426424	42.0982	9.33802	15.0252	{'kldiv_cont_0': 8.646846413612366}	{'kldiv_disc_0': 0.6911733895540237}	27.0631	0.00986896	0.892488	0.448334
306	jointvae_capacity	HMDB	jointvae_capacity_100-1600-2-1600-100_03 (15-01-2022_23-37-27)	[[100, 1600, 2], [2, 1600, 100]]	{'cont': 1, 'disc': [2]}	['spectrum']	0.67	0	3	10000	20	0	3	10000	5	2500	0.001	50	TRUE	TRUE	FALSE	-1	30	128	0.001	20.9285	3.48064	14.6373	{'kldiv_cont_0': 2.789405914901317}	{'kldiv_disc_0': 0.6912383206788151}	6.28171	0.00954431	0.896512	0.443546	10249.5	0.451582	0.801668	0.596705	62756.2	0.426424	27.1377	3.08129	14.9186	{'kldiv_cont_0': 2.3893417418003082}	{'kldiv_disc_0': 0.6919440403580666}	12.2132	0.00601571	0.891704	0.448878
307	jointvae_capacity	HMDB	jointvae_capacity_100-1600-2-1600-100_03 (15-01-2022_23-44-55)	[[100, 1600, 2], [2, 1600, 100]]	{'cont': 1, 'disc': [2]}	['spectrum']	0.67	0	3	10000	20	0	5	10000	5	2500	0.001	50	TRUE	TRUE	FALSE	-1	30	128	0.001	19.9712	3.63042	14.6304	{'kldiv_cont_0': 2.939258396625519}	{'kldiv_disc_0': 0.6911588762512152}	5.33084	0.00994153	0.89816	0.444534	8915.46	0.509551	0.801668	0.596705	62756.2	0.426424	25.3983	3.16285	14.8585	{'kldiv_cont_0': 2.474112957715988}	{'kldiv_disc_0': 0.6887322887778282}	10.5177	0.0220745	0.895796	0.44558
308	jointvae_capacity	HMDB	jointvae_capacity_100-1600-2-1600-100_03 (15-01-2022_23-52-16)	[[100, 1600, 2], [2, 1600, 100]]	{'cont': 1, 'disc': [2]}	['spectrum']	0.67	0	3	10000	20	0	10	10000	5	2500	0.001	50	TRUE	TRUE	FALSE	-1	30	128	0.001	18.6438	3.78727	14.6062	{'kldiv_cont_0': 3.095662992576073}	{'kldiv_disc_0': 0.6916041402467366}	4.02988	0.00771521	0.90118	0.442085	5389.7	0.494209	0.801668	0.596705	62756.2	0.426424	20.0826	3.92792	15.1089	{'kldiv_cont_0': 3.237038552761078}	{'kldiv_disc_0': 0.6908859610557556}	4.96236	0.0113061	0.897617	0.454662
309	jointvae_capacity	HMDB	jointvae_capacity_100-1600-2-1600-100_03 (15-01-2022_23-59-27)	[[100, 1600, 2], [2, 1600, 100]]	{'cont': 1, 'disc': [2]}	['spectrum']	0.67	0	5	10000	20	0	3	10000	5	2500	0.001	50	TRUE	TRUE	FALSE	-1	30	128	0.001	22.8217	5.74023	14.6286	{'kldiv_cont_0': 5.049481006874435}	{'kldiv_disc_0': 0.6907523414013029}	8.18118	0.0119742	0.897214	0.443377	9553.8	0.515032	0.801668	0.596705	62756.2	0.426424	30.8186	4.94065	15.0475	{'kldiv_cont_0': 4.248722076416016}	{'kldiv_disc_0': 0.6919298395514488}	15.7651	0.00608671	0.893892	0.451312
310	jointvae_capacity	HMDB	jointvae_capacity_100-1600-2-1600-100_03 (16-01-2022_00-06-46)	[[100, 1600, 2], [2, 1600, 100]]	{'cont': 1, 'disc': [2]}	['spectrum']	0.67	0	5	10000	20	0	5	10000	5	2500	0.001	50	TRUE	TRUE	FALSE	-1	30	128	0.001	23.3206	5.79262	14.6456	{'kldiv_cont_0': 5.101346446864906}	{'kldiv_disc_0': 0.6912737511012746}	8.66564	0.00936716	0.897074	0.448079	10129.8	0.491085	0.801668	0.596705	62756.2	0.426424	30.7706	4.90237	14.9736	{'kldiv_cont_0': 4.210461050271988}	{'kldiv_disc_0': 0.6919092684984207}	15.7908	0.00618957	0.893225	0.45212
311	jointvae_capacity	HMDB	jointvae_capacity_100-1600-2-1600-100_03 (16-01-2022_00-14-10)	[[100, 1600, 2], [2, 1600, 100]]	{'cont': 1, 'disc': [2]}	['spectrum']	0.67	0	5	10000	20	0	10	10000	5	2500	0.001	50	TRUE	TRUE	FALSE	-1	30	128	0.001	20.1734	5.71879	14.6263	{'kldiv_cont_0': 5.026768412398196}	{'kldiv_disc_0': 0.692021791619816}	5.54146	0.00562695	0.900133	0.446689	5705.21	0.491299	0.801668	0.596705	62756.2	0.426424	23.441	6.0282	15.0067	{'kldiv_cont_0': 5.335961937904358}	{'kldiv_disc_0': 0.6922364979982376}	8.42971	0.00455342	0.893785	0.457368
312	jointvae_capacity	HMDB	jointvae_capacity_100-1600-2-1600-100_03 (16-01-2022_00-21-37)	[[100, 1600, 2], [2, 1600, 100]]	{'cont': 1, 'disc': [2]}	['spectrum']	0.67	0	10	10000	20	0	3	10000	5	2500	0.001	50	TRUE	TRUE	FALSE	-1	30	128	0.001	38.7616	11.5611	14.6228	{'kldiv_cont_0': 10.870464720260138}	{'kldiv_disc_0': 0.6906016671109474}	24.126	0.0127276	0.89727	0.443207	8695.59	0.50727	0.801668	0.596705	62756.2	0.426424	45.1918	9.59569	14.8169	{'kldiv_cont_0': 8.910981953144073}	{'kldiv_disc_0': 0.6847066953778267}	30.3327	0.0422024	0.892981	0.444013
313	jointvae_capacity	HMDB	jointvae_capacity_100-1600-2-1600-100_03 (16-01-2022_00-29-01)	[[100, 1600, 2], [2, 1600, 100]]	{'cont': 1, 'disc': [2]}	['spectrum']	0.67	0	10	10000	20	0	5	10000	5	2500	0.001	50	TRUE	TRUE	FALSE	-1	30	128	0.001	26.594	10.951	14.6235	{'kldiv_cont_0': 10.260316896712643}	{'kldiv_disc_0': 0.690717698770693}	11.9583	0.0121474	0.896177	0.448968	6394.25	0.468315	0.801668	0.596705	62756.2	0.426424	26.6471	11.1755	15.0447	{'kldiv_cont_0': 10.49056327342987}	{'kldiv_disc_0': 0.6849089115858078}	11.5611	0.0411914	0.89169	0.457368
314	jointvae_capacity	HMDB	jointvae_capacity_100-1600-2-1600-100_03 (16-01-2022_00-36-14)	[[100, 1600, 2], [2, 1600, 100]]	{'cont': 1, 'disc': [2]}	['spectrum']	0.67	0	10	10000	20	0	10	10000	5	2500	0.001	50	TRUE	TRUE	FALSE	-1	30	128	0.001	33.9678	9.83494	14.6271	{'kldiv_cont_0': 9.145205895791108}	{'kldiv_disc_0': 0.6897319066284717}	19.3236	0.0170764	0.89779	0.442632	8117	0.511967	0.801668	0.596705	62756.2	0.426424	29.7903	10.1027	14.9258	{'kldiv_cont_0': 9.413409948348999}	{'kldiv_disc_0': 0.6892755553126335}	14.8451	0.0193581	0.893795	0.446698
315	jointvae_capacity	HMDB	jointvae_capacity_100-1600-100-2-100-1600-100_03 (16-01-2022_00-43-37)	[[100, 1600, 100, 2], [2, 100, 1600, 100]]	{'cont': 1, 'disc': [2]}	['spectrum']	0.67	0	3	10000	20	0	3	10000	5	2500	0.001	50	TRUE	TRUE	FALSE	-1	30	128	0.001	18.8036	3.56429	14.6395	{'kldiv_cont_0': 2.8727898169522996}	{'kldiv_disc_0': 0.6914976419046007}	4.15587	0.0082477	0.896048	0.445809	10532.6	0.544619	0.801668	0.596705	62756.2	0.426424	18.6783	3.61473	14.988	{'kldiv_cont_0': 2.9237654507160187}	{'kldiv_disc_0': 0.6909613907337189}	3.6794	0.010929	0.893122	0.450093
316	jointvae_capacity	HMDB	jointvae_capacity_100-1600-100-2-100-1600-100_03 (16-01-2022_00-51-38)	[[100, 1600, 100, 2], [2, 100, 1600, 100]]	{'cont': 1, 'disc': [2]}	['spectrum']	0.67	0	3	10000	20	0	5	10000	5	2500	0.001	50	TRUE	TRUE	FALSE	-1	30	128	0.001	18.9701	3.84605	14.618	{'kldiv_cont_0': 3.1550605416983024}	{'kldiv_disc_0': 0.6909925468351649}	4.34132	0.0107732	0.900821	0.446203	3747.09	0.543907	0.801668	0.596705	62756.2	0.426424	20.7344	3.98018	14.9512	{'kldiv_cont_0': 3.288735419511795}	{'kldiv_disc_0': 0.6914402693510056}	5.77471	0.00853457	0.895462	0.453577
317	jointvae_capacity	HMDB	jointvae_capacity_100-1600-100-2-100-1600-100_03 (16-01-2022_00-59-37)	[[100, 1600, 100, 2], [2, 100, 1600, 100]]	{'cont': 1, 'disc': [2]}	['spectrum']	0.67	0	3	10000	20	0	10	10000	5	2500	0.001	50	TRUE	TRUE	FALSE	-1	30	128	0.001	18.4802	3.63788	14.6349	{'kldiv_cont_0': 2.947177130257946}	{'kldiv_disc_0': 0.6907028816212183}	3.83315	0.0122215	0.896975	0.446251	9201.52	0.51804	0.801668	0.596705	62756.2	0.426424	19.3113	3.80732	14.8613	{'kldiv_cont_0': 3.117187023162842}	{'kldiv_disc_0': 0.690130390226841}	4.43493	0.015084	0.892787	0.453269
318	jointvae_capacity	HMDB	jointvae_capacity_100-1600-100-2-100-1600-100_03 (16-01-2022_01-07-38)	[[100, 1600, 100, 2], [2, 100, 1600, 100]]	{'cont': 1, 'disc': [2]}	['spectrum']	0.67	0	5	10000	20	0	3	10000	5	2500	0.001	50	TRUE	TRUE	FALSE	-1	30	128	0.001	26.7472	6.00948	14.6317	{'kldiv_cont_0': 5.31928740458927}	{'kldiv_disc_0': 0.6901923673248839}	12.1007	0.0147741	0.899172	0.452264	3731.01	0.539679	0.801668	0.596705	62756.2	0.426424	27.9131	5.03863	14.9604	{'kldiv_cont_0': 4.354658871889114}	{'kldiv_disc_0': 0.6839754581451416}	12.9068	0.0458586	0.893683	0.459281
319	jointvae_capacity	HMDB	jointvae_capacity_100-1600-100-2-100-1600-100_03 (16-01-2022_01-15-35)	[[100, 1600, 100, 2], [2, 100, 1600, 100]]	{'cont': 1, 'disc': [2]}	['spectrum']	0.67	0	5	10000	20	0	5	10000	5	2500	0.001	50	TRUE	TRUE	FALSE	-1	30	128	0.001	22.3254	5.65594	14.6471	{'kldiv_cont_0': 4.965028623397323}	{'kldiv_disc_0': 0.6909093059513761}	7.66717	0.0111894	0.895955	0.44659	10814.8	0.539894	0.801668	0.596705	62756.2	0.426424	30.8206	4.8953	14.9124	{'kldiv_cont_0': 4.205401301383972}	{'kldiv_disc_0': 0.6899006962776184}	15.892	0.0162324	0.893328	0.446351
320	jointvae_capacity	HMDB	jointvae_capacity_100-1600-100-2-100-1600-100_03 (16-01-2022_01-23-22)	[[100, 1600, 100, 2], [2, 100, 1600, 100]]	{'cont': 1, 'disc': [2]}	['spectrum']	0.67	0	5	10000	20	0	10	10000	5	2500	0.001	50	TRUE	TRUE	FALSE	-1	30	128	0.001	21.0355	5.59533	14.6397	{'kldiv_cont_0': 4.9044678286574355}	{'kldiv_disc_0': 0.690857370865756}	6.38437	0.0114491	0.893663	0.445338	10331	0.54185	0.801668	0.596705	62756.2	0.426424	20.6157	5.80343	14.9721	{'kldiv_cont_0': 5.113856852054596}	{'kldiv_disc_0': 0.6895681917667389}	5.62573	0.017895	0.890087	0.446329
321	jointvae_capacity	HMDB	jointvae_capacity_100-1600-100-2-100-1600-100_03 (16-01-2022_01-31-13)	[[100, 1600, 100, 2], [2, 100, 1600, 100]]	{'cont': 1, 'disc': [2]}	['spectrum']	0.67	0	10	10000	20	0	3	10000	5	2500	0.001	50	TRUE	TRUE	FALSE	-1	30	128	0.001	28.0634	10.4577	14.659	{'kldiv_cont_0': 9.767219043326104}	{'kldiv_disc_0': 0.6905234385838454}	13.3912	0.0131187	0.896216	0.449499	10345.4	0.521363	0.801668	0.596705	62756.2	0.426424	28.6565	10.9906	14.9678	{'kldiv_cont_0': 10.300382375717163}	{'kldiv_disc_0': 0.690206989645958}	13.674	0.014701	0.893142	0.454439
322	jointvae_capacity	HMDB	jointvae_capacity_100-1600-100-2-100-1600-100_03 (16-01-2022_01-39-07)	[[100, 1600, 100, 2], [2, 100, 1600, 100]]	{'cont': 1, 'disc': [2]}	['spectrum']	0.67	0	10	10000	20	0	5	10000	5	2500	0.001	50	TRUE	TRUE	FALSE	-1	30	128	0.001	28.9827	10.5644	14.6509	{'kldiv_cont_0': 9.873837627213577}	{'kldiv_disc_0': 0.6905133394503046}	14.3186	0.0131692	0.899669	0.455153	5750.78	0.52852	0.801668	0.596705	62756.2	0.426424	27.9225	11.3262	14.9084	{'kldiv_cont_0': 10.636883735656738}	{'kldiv_disc_0': 0.689283549785614}	12.9948	0.0193182	0.894862	0.457928
323	jointvae_capacity	HMDB	jointvae_capacity_100-1600-100-2-100-1600-100_03 (16-01-2022_01-46-51)	[[100, 1600, 100, 2], [2, 100, 1600, 100]]	{'cont': 1, 'disc': [2]}	['spectrum']	0.67	0	10	10000	20	0	10	10000	5	2500	0.001	50	TRUE	TRUE	FALSE	-1	30	128	0.001	32.4565	10.5235	14.618	{'kldiv_cont_0': 9.833608899993457}	{'kldiv_disc_0': 0.6899153869385006}	17.8223	0.016159	0.896371	0.441489	9541.58	0.504536	0.801668	0.596705	62756.2	0.426424	57.1815	8.58005	14.9697	{'kldiv_cont_0': 7.890245079994202}	{'kldiv_disc_0': 0.6898032054305077}	42.1951	0.0167199	0.893932	0.442202
324	jointvae_capacity	HMDB	jointvae_capacity_100-800-100-2-100-800-100_03 (16-01-2022_01-54-44)	[[100, 800, 100, 2], [2, 100, 800, 100]]	{'cont': 1, 'disc': [2]}	['spectrum']	0.67	0	3	10000	20	0	3	10000	5	2500	0.001	50	TRUE	TRUE	FALSE	-1	30	128	0.001	22.4194	3.87272	14.6296	{'kldiv_cont_0': 3.181185927199221}	{'kldiv_disc_0': 0.6915360114526474}	7.78173	0.00805586	0.899905	0.450008	4707.07	0.571856	0.801668	0.596705	62756.2	0.426424	25.8558	3.15649	15.1415	{'kldiv_cont_0': 2.464599221944809}	{'kldiv_disc_0': 0.6918861046433449}	10.708	0.00630539	0.896097	0.460648
325	jointvae_capacity	HMDB	jointvae_capacity_100-800-100-2-100-800-100_03 (16-01-2022_02-02-37)	[[100, 800, 100, 2], [2, 100, 800, 100]]	{'cont': 1, 'disc': [2]}	['spectrum']	0.67	0	3	10000	20	0	5	10000	5	2500	0.001	50	TRUE	TRUE	FALSE	-1	30	128	0.001	21.2279	3.43328	14.6379	{'kldiv_cont_0': 2.7423313150460693}	{'kldiv_disc_0': 0.6909462362527847}	6.57905	0.0110047	0.897302	0.445699	9554.86	0.524609	0.801668	0.596705	62756.2	0.426424	28.2396	3.02443	14.877	{'kldiv_cont_0': 2.332068979740143}	{'kldiv_disc_0': 0.6923576146364212}	13.3586	0.00394784	0.89492	0.444748
326	jointvae_capacity	HMDB	jointvae_capacity_100-800-100-2-100-800-100_03 (16-01-2022_02-10-29)	[[100, 800, 100, 2], [2, 100, 800, 100]]	{'cont': 1, 'disc': [2]}	['spectrum']	0.67	0	3	10000	20	0	10	10000	5	2500	0.001	50	TRUE	TRUE	FALSE	-1	30	128	0.001	18.0264	3.65816	14.6338	{'kldiv_cont_0': 2.9668245288147324}	{'kldiv_disc_0': 0.6913399657812612}	3.3835	0.00903608	0.89451	0.447668	8570.9	0.556467	0.801668	0.596705	62756.2	0.426424	19.444	3.7813	14.9627	{'kldiv_cont_0': 3.0897664427757263}	{'kldiv_disc_0': 0.6915306523442268}	4.47321	0.00808265	0.89133	0.450443
327	jointvae_capacity	HMDB	jointvae_capacity_100-800-100-2-100-800-100_03 (16-01-2022_02-18-25)	[[100, 800, 100, 2], [2, 100, 800, 100]]	{'cont': 1, 'disc': [2]}	['spectrum']	0.67	0	5	10000	20	0	3	10000	5	2500	0.001	50	TRUE	TRUE	FALSE	-1	30	128	0.001	21.8093	5.47308	14.6353	{'kldiv_cont_0': 4.781476525397136}	{'kldiv_disc_0': 0.6916064645709663}	7.16636	0.00770359	0.899908	0.449866	5927.15	0.557364	0.801668	0.596705	62756.2	0.426424	23.3577	5.72749	14.917	{'kldiv_cont_0': 5.035948991775513}	{'kldiv_disc_0': 0.6915360912680626}	8.43263	0.00805546	0.897533	0.451256
328	jointvae_capacity	HMDB	jointvae_capacity_100-800-100-2-100-800-100_03 (16-01-2022_02-26-22)	[[100, 800, 100, 2], [2, 100, 800, 100]]	{'cont': 1, 'disc': [2]}	['spectrum']	0.67	0	5	10000	20	0	5	10000	5	2500	0.001	50	TRUE	TRUE	FALSE	-1	30	128	0.001	29.6385	5.04045	14.6536	{'kldiv_cont_0': 4.349314126817659}	{'kldiv_disc_0': 0.6911407900952745}	14.9748	0.010032	0.899284	0.453218	5884.51	0.597743	0.801668	0.596705	62756.2	0.426424	41	4.39302	15.0239	{'kldiv_cont_0': 3.701639413833618}	{'kldiv_disc_0': 0.6913789287209511}	25.9672	0.00884127	0.895064	0.461229
329	jointvae_capacity	HMDB	jointvae_capacity_100-800-100-2-100-800-100_03 (16-01-2022_02-34-15)	[[100, 800, 100, 2], [2, 100, 800, 100]]	{'cont': 1, 'disc': [2]}	['spectrum']	0.67	0	5	10000	20	0	10	10000	5	2500	0.001	50	TRUE	TRUE	FALSE	-1	30	128	0.001	23.049	5.77521	14.6556	{'kldiv_cont_0': 5.084373490563754}	{'kldiv_disc_0': 0.6908410019401846}	8.38186	0.0115309	0.893201	0.447072	11637.1	0.570751	0.801668	0.596705	62756.2	0.426424	26.2021	5.12851	14.9321	{'kldiv_cont_0': 4.4368747770786285}	{'kldiv_disc_0': 0.6916313618421555}	11.2625	0.0075791	0.889371	0.449522
330	jointvae_capacity	HMDB	jointvae_capacity_100-800-100-2-100-800-100_03 (16-01-2022_02-42-15)	[[100, 800, 100, 2], [2, 100, 800, 100]]	{'cont': 1, 'disc': [2]}	['spectrum']	0.67	0	10	10000	20	0	3	10000	5	2500	0.001	50	TRUE	TRUE	FALSE	-1	30	128	0.001	37.0849	9.62247	14.6554	{'kldiv_cont_0': 8.93224258258425}	{'kldiv_disc_0': 0.6902233256862081}	22.4149	0.0146193	0.894875	0.444833	11994.4	0.568007	0.801668	0.596705	62756.2	0.426424	49.848	8.94901	15.0018	{'kldiv_cont_0': 8.258305013179779}	{'kldiv_disc_0': 0.6907006353139877}	34.8339	0.0122327	0.892163	0.447892
331	jointvae_capacity	HMDB	jointvae_capacity_100-800-100-2-100-800-100_03 (16-01-2022_02-50-10)	[[100, 800, 100, 2], [2, 100, 800, 100]]	{'cont': 1, 'disc': [2]}	['spectrum']	0.67	0	10	10000	20	0	5	10000	5	2500	0.001	50	TRUE	TRUE	FALSE	-1	30	128	0.001	30.2441	10.46	14.6468	{'kldiv_cont_0': 9.769936317685007}	{'kldiv_disc_0': 0.6900415077976797}	15.5818	0.0155284	0.894655	0.443374	11301.9	0.556311	0.801668	0.596705	62756.2	0.426424	52.5628	8.80996	14.9634	{'kldiv_cont_0': 8.121105253696442}	{'kldiv_disc_0': 0.6888522356748581}	37.5779	0.0214747	0.89042	0.448903
332	jointvae_capacity	HMDB	jointvae_capacity_100-800-100-2-100-800-100_03 (16-01-2022_02-58-07)	[[100, 800, 100, 2], [2, 100, 800, 100]]	{'cont': 1, 'disc': [2]}	['spectrum']	0.67	0	10	10000	20	0	10	10000	5	2500	0.001	50	TRUE	TRUE	FALSE	-1	30	128	0.001	38.2188	9.76828	14.6545	{'kldiv_cont_0': 9.077907094325143}	{'kldiv_disc_0': 0.6903758052436785}	23.5504	0.0138569	0.898772	0.4535	6180	0.557805	0.801668	0.596705	62756.2	0.426424	52.7479	8.8022	14.94	{'kldiv_cont_0': 8.109786093235016}	{'kldiv_disc_0': 0.6924153491854668}	37.8043	0.00365917	0.895072	0.45629
333	jointvae_capacity	HMDB	jointvae_capacity_100-400-100-2-100-400-100_03 (16-01-2022_03-06-08)	[[100, 400, 100, 2], [2, 100, 400, 100]]	{'cont': 1, 'disc': [2]}	['spectrum']	0.67	0	3	10000	20	0	3	10000	5	2500	0.001	50	TRUE	TRUE	FALSE	-1	30	128	0.001	21.7151	3.39987	14.6551	{'kldiv_cont_0': 2.7085824814336052}	{'kldiv_disc_0': 0.6912894503309809}	7.05067	0.00928866	0.892535	0.449396	9945.44	0.548483	0.801668	0.596705	62756.2	0.426424	31.1098	2.88906	15.0491	{'kldiv_cont_0': 2.197317883372307}	{'kldiv_disc_0': 0.6917443424463272}	16.0536	0.0070142	0.889482	0.45156
334	jointvae_capacity	HMDB	jointvae_capacity_100-400-100-2-100-400-100_03 (16-01-2022_03-13-47)	[[100, 400, 100, 2], [2, 100, 400, 100]]	{'cont': 1, 'disc': [2]}	['spectrum']	0.67	0	3	10000	20	0	5	10000	5	2500	0.001	50	TRUE	TRUE	FALSE	-1	30	128	0.001	19.0692	3.5522	14.6491	{'kldiv_cont_0': 2.861041706868972}	{'kldiv_disc_0': 0.6911582918516521}	4.41019	0.00994445	0.894486	0.448696	10426.7	0.57172	0.801668	0.596705	62756.2	0.426424	19.0498	3.64261	14.8534	{'kldiv_cont_0': 2.954105019569397}	{'kldiv_disc_0': 0.6885056421160698}	4.17323	0.0232077	0.891196	0.45121
335	jointvae_capacity	HMDB	jointvae_capacity_100-400-100-2-100-400-100_03 (16-01-2022_03-21-40)	[[100, 400, 100, 2], [2, 100, 400, 100]]	{'cont': 1, 'disc': [2]}	['spectrum']	0.67	0	3	10000	20	0	10	10000	5	2500	0.001	50	TRUE	TRUE	FALSE	-1	30	128	0.001	19.7093	3.57969	14.6589	{'kldiv_cont_0': 2.888519874591937}	{'kldiv_disc_0': 0.6911699865227459}	5.04046	0.00988598	0.894378	0.447446	11430	0.582939	0.801668	0.596705	62756.2	0.426424	27.1936	3.13368	14.8227	{'kldiv_cont_0': 2.441351741552353}	{'kldiv_disc_0': 0.6923292055726051}	12.3669	0.00408988	0.890224	0.446685
336	jointvae_capacity	HMDB	jointvae_capacity_100-400-100-2-100-400-100_03 (16-01-2022_03-29-27)	[[100, 400, 100, 2], [2, 100, 400, 100]]	{'cont': 1, 'disc': [2]}	['spectrum']	0.67	0	5	10000	20	0	3	10000	5	2500	0.001	50	TRUE	TRUE	FALSE	-1	30	128	0.001	22.5319	5.5268	14.6385	{'kldiv_cont_0': 4.835525853537965}	{'kldiv_disc_0': 0.6912717732718621}	7.88396	0.00937705	0.894967	0.443694	11228.4	0.569119	0.801668	0.596705	62756.2	0.426424	32.111	4.83048	14.8814	{'kldiv_cont_0': 4.138915002346039}	{'kldiv_disc_0': 0.6915678605437279}	17.2217	0.00789661	0.892369	0.442712
337	jointvae_capacity	HMDB	jointvae_capacity_100-400-100-2-100-400-100_03 (16-01-2022_03-37-22)	[[100, 400, 100, 2], [2, 100, 400, 100]]	{'cont': 1, 'disc': [2]}	['spectrum']	0.67	0	5	10000	20	0	5	10000	5	2500	0.001	50	TRUE	TRUE	FALSE	-1	30	128	0.001	24.2901	5.71866	14.647	{'kldiv_cont_0': 5.028245891647777}	{'kldiv_disc_0': 0.6904100403189659}	9.6294	0.0136857	0.899346	0.452862	5635.28	0.562941	0.801668	0.596705	62756.2	0.426424	32.7601	4.8041	15.0176	{'kldiv_cont_0': 4.1135143637657166}	{'kldiv_disc_0': 0.6905883550643921}	17.7297	0.0127941	0.897132	0.453863
338	jointvae_capacity	HMDB	jointvae_capacity_100-400-100-2-100-400-100_03 (16-01-2022_03-45-00)	[[100, 400, 100, 2], [2, 100, 400, 100]]	{'cont': 1, 'disc': [2]}	['spectrum']	0.67	0	5	10000	20	0	10	10000	5	2500	0.001	50	TRUE	TRUE	FALSE	-1	30	128	0.001	26.241	5.51562	14.6485	{'kldiv_cont_0': 4.825772030942741}	{'kldiv_disc_0': 0.6898461937390524}	11.5761	0.0165049	0.899033	0.455608	5400.38	0.538004	0.801668	0.596705	62756.2	0.426424	34.166	4.72757	14.912	{'kldiv_cont_0': 4.038258999586105}	{'kldiv_disc_0': 0.6893128901720047}	19.2348	0.0191715	0.896124	0.459013
339	jointvae_capacity	HMDB	jointvae_capacity_100-400-100-2-100-400-100_03 (16-01-2022_03-52-49)	[[100, 400, 100, 2], [2, 100, 400, 100]]	{'cont': 1, 'disc': [2]}	['spectrum']	0.67	0	10	10000	20	0	3	10000	5	2500	0.001	50	TRUE	TRUE	FALSE	-1	30	128	0.001	29.0425	10.2565	14.6296	{'kldiv_cont_0': 9.566397573756076}	{'kldiv_disc_0': 0.6901155627150645}	14.3978	0.0151581	0.895772	0.442737	9936.27	0.560816	0.801668	0.596705	62756.2	0.426424	25.9733	10.2595	14.9773	{'kldiv_cont_0': 9.567862153053284}	{'kldiv_disc_0': 0.6916206926107407}	10.9884	0.00763245	0.893669	0.443028
340	jointvae_capacity	HMDB	jointvae_capacity_100-400-100-2-100-400-100_03 (16-01-2022_04-00-38)	[[100, 400, 100, 2], [2, 100, 400, 100]]	{'cont': 1, 'disc': [2]}	['spectrum']	0.67	0	10	10000	20	0	5	10000	5	2500	0.001	50	TRUE	TRUE	FALSE	-1	30	128	0.001	28.7692	11.0103	14.6436	{'kldiv_cont_0': 10.319674879655071}	{'kldiv_disc_0': 0.6905905876694054}	14.1128	0.012783	0.896725	0.443834	11932.3	0.577498	0.801668	0.596705	62756.2	0.426424	29.7911	11.4013	15.0502	{'kldiv_cont_0': 10.710485219955444}	{'kldiv_disc_0': 0.690820999443531}	14.7292	0.0116309	0.894283	0.446631
341	jointvae_capacity	HMDB	jointvae_capacity_100-400-100-2-100-400-100_03 (16-01-2022_04-08-25)	[[100, 400, 100, 2], [2, 100, 400, 100]]	{'cont': 1, 'disc': [2]}	['spectrum']	0.67	0	10	10000	20	0	10	10000	5	2500	0.001	50	TRUE	TRUE	FALSE	-1	30	128	0.001	30.827	10.345	14.6459	{'kldiv_cont_0': 9.654887125409882}	{'kldiv_disc_0': 0.6900842436428728}	16.1658	0.0153147	0.894159	0.446697	10753.3	0.567589	0.801668	0.596705	62756.2	0.426424	49.9411	8.93318	14.8437	{'kldiv_cont_0': 8.246825873851776}	{'kldiv_disc_0': 0.6863512471318245}	35.0635	0.0339797	0.889845	0.450142
342	jointvae_capacity	HMDB	jointvae_capacity_100-200-100-2-100-200-100_03 (16-01-2022_04-16-17)	[[100, 200, 100, 2], [2, 100, 200, 100]]	{'cont': 1, 'disc': [2]}	['spectrum']	0.67	0	3	10000	20	0	3	10000	5	2500	0.001	50	TRUE	TRUE	FALSE	-1	30	128	0.001	18.6253	3.61534	14.6385	{'kldiv_cont_0': 2.9239969342604453}	{'kldiv_disc_0': 0.6913413443955881}	3.97779	0.00902919	0.899165	0.450266	4770.69	0.564183	0.801668	0.596705	62756.2	0.426424	17.3278	3.75504	15.0143	{'kldiv_cont_0': 3.0636042654514313}	{'kldiv_disc_0': 0.6914307400584221}	2.30488	0.00858221	0.895241	0.45276
343	jointvae_capacity	HMDB	jointvae_capacity_100-200-100-2-100-200-100_03 (16-01-2022_04-24-10)	[[100, 200, 100, 2], [2, 100, 200, 100]]	{'cont': 1, 'disc': [2]}	['spectrum']	0.67	0	3	10000	20	0	5	10000	5	2500	0.001	50	TRUE	TRUE	FALSE	-1	30	128	0.001	21.3235	3.42504	14.6605	{'kldiv_cont_0': 2.733808573806423}	{'kldiv_disc_0': 0.6912276943524679}	6.65341	0.00959744	0.894277	0.449063	10612.8	0.537945	0.801668	0.596705	62756.2	0.426424	29.0993	2.98551	14.9709	{'kldiv_cont_0': 2.2939873337745667}	{'kldiv_disc_0': 0.6915229856967926}	14.1203	0.00812098	0.892243	0.448956
344	jointvae_capacity	HMDB	jointvae_capacity_100-200-100-2-100-200-100_03 (16-01-2022_04-31-59)	[[100, 200, 100, 2], [2, 100, 200, 100]]	{'cont': 1, 'disc': [2]}	['spectrum']	0.67	0	3	10000	20	0	10	10000	5	2500	0.001	50	TRUE	TRUE	FALSE	-1	30	128	0.001	18.6333	3.80905	14.6341	{'kldiv_cont_0': 3.117378156418088}	{'kldiv_disc_0': 0.6916674283044092}	3.99181	0.00739877	0.899872	0.450634	4130.51	0.553186	0.801668	0.596705	62756.2	0.426424	19.7722	3.92889	14.8871	{'kldiv_cont_0': 3.2357596457004547}	{'kldiv_disc_0': 0.6931274309754372}	4.88504	9.87574e-05	0.89693	0.453324
345	jointvae_capacity	HMDB	jointvae_capacity_100-200-100-2-100-200-100_03 (16-01-2022_04-39-50)	[[100, 200, 100, 2], [2, 100, 200, 100]]	{'cont': 1, 'disc': [2]}	['spectrum']	0.67	0	5	10000	20	0	3	10000	5	2500	0.001	50	TRUE	TRUE	FALSE	-1	30	128	0.001	23.384	5.62826	14.6532	{'kldiv_cont_0': 4.937795021068091}	{'kldiv_disc_0': 0.6904667992701475}	8.71742	0.0134019	0.894395	0.448274	9901.28	0.514039	0.801668	0.596705	62756.2	0.426424	33.2384	4.77269	14.8714	{'kldiv_cont_0': 4.082353591918945}	{'kldiv_disc_0': 0.690340980887413}	18.3529	0.014031	0.891337	0.445136
346	jointvae_capacity	HMDB	jointvae_capacity_100-200-100-2-100-200-100_03 (16-01-2022_04-47-36)	[[100, 200, 100, 2], [2, 100, 200, 100]]	{'cont': 1, 'disc': [2]}	['spectrum']	0.67	0	5	10000	20	0	5	10000	5	2500	0.001	50	TRUE	TRUE	FALSE	-1	30	128	0.001	20.4123	5.70496	14.648	{'kldiv_cont_0': 5.013989808230565}	{'kldiv_disc_0': 0.6909693747587587}	5.75338	0.010889	0.894915	0.447215	11312.9	0.589572	0.801668	0.596705	62756.2	0.426424	20.3617	5.77654	14.8271	{'kldiv_cont_0': 5.086014628410339}	{'kldiv_disc_0': 0.6905230954289436}	5.5215	0.0131204	0.892951	0.447011
347	jointvae_capacity	HMDB	jointvae_capacity_100-200-100-2-100-200-100_03 (16-01-2022_04-55-22)	[[100, 200, 100, 2], [2, 100, 200, 100]]	{'cont': 1, 'disc': [2]}	['spectrum']	0.67	0	5	10000	20	0	10	10000	5	2500	0.001	50	TRUE	TRUE	FALSE	-1	30	128	0.001	20.4179	5.66279	14.6476	{'kldiv_cont_0': 4.97175047555189}	{'kldiv_disc_0': 0.691038825046057}	5.75983	0.0105418	0.893947	0.446838	11533.4	0.566795	0.801668	0.596705	62756.2	0.426424	23.6055	5.75331	15.0285	{'kldiv_cont_0': 5.060617744922638}	{'kldiv_disc_0': 0.6926909685134888}	8.57477	0.00228107	0.89046	0.454325
348	jointvae_capacity	HMDB	jointvae_capacity_100-200-100-2-100-200-100_03 (16-01-2022_05-03-14)	[[100, 200, 100, 2], [2, 100, 200, 100]]	{'cont': 1, 'disc': [2]}	['spectrum']	0.67	0	10	10000	20	0	3	10000	5	2500	0.001	50	TRUE	TRUE	FALSE	-1	30	128	0.001	29.9423	10.2002	14.6629	{'kldiv_cont_0': 9.509927137829791}	{'kldiv_disc_0': 0.6903189083282975}	15.2652	0.0141414	0.893924	0.446289	12829.3	0.56838	0.801668	0.596705	62756.2	0.426424	46.0207	9.75867	14.8235	{'kldiv_cont_0': 9.067732393741608}	{'kldiv_disc_0': 0.6909330040216446}	31.1862	0.0110709	0.891798	0.443658
349	jointvae_capacity	HMDB	jointvae_capacity_100-200-100-2-100-200-100_03 (16-01-2022_05-11-06)	[[100, 200, 100, 2], [2, 100, 200, 100]]	{'cont': 1, 'disc': [2]}	['spectrum']	0.67	0	10	10000	20	0	5	10000	5	2500	0.001	50	TRUE	TRUE	FALSE	-1	30	128	0.001	29.5282	11.149	14.6466	{'kldiv_cont_0': 10.458954456208767}	{'kldiv_disc_0': 0.690079240278266}	14.8662	0.0153397	0.895562	0.443903	12025.4	0.568747	0.801668	0.596705	62756.2	0.426424	38.1656	11.4359	14.9866	{'kldiv_cont_0': 10.745317101478577}	{'kldiv_disc_0': 0.6905394718050957}	23.166	0.0130386	0.894031	0.44108
350	jointvae_capacity	HMDB	jointvae_capacity_100-200-100-2-100-200-100_03 (16-01-2022_05-19-03)	[[100, 200, 100, 2], [2, 100, 200, 100]]	{'cont': 1, 'disc': [2]}	['spectrum']	0.67	0	10	10000	20	0	10	10000	5	2500	0.001	50	TRUE	TRUE	FALSE	-1	30	128	0.001	28.0671	10.3109	14.6501	{'kldiv_cont_0': 9.620293701517172}	{'kldiv_disc_0': 0.6905624660095949}	13.4041	0.0129236	0.89212	0.447995	10207.4	0.553832	0.801668	0.596705	62756.2	0.426424	25.123	10.5352	14.9	{'kldiv_cont_0': 9.846337914466858}	{'kldiv_disc_0': 0.688899576663971}	10.2018	0.021238	0.888913	0.451105
351	jointvae_capacity	HMDB	jointvae_capacity_100-100-90-2-90-100-100_03 (16-01-2022_05-26-53)	[[100, 100, 90, 2], [2, 90, 100, 100]]	{'cont': 1, 'disc': [2]}	['spectrum']	0.67	0	3	10000	20	0	3	10000	5	2500	0.001	50	TRUE	TRUE	FALSE	-1	30	128	0.001	18.3841	3.73493	14.6406	{'kldiv_cont_0': 3.0441070140778335}	{'kldiv_disc_0': 0.6908238695441992}	3.73187	0.0116166	0.897448	0.444492	10857.9	0.569574	0.801668	0.596705	62756.2	0.426424	19.1615	3.84755	14.9049	{'kldiv_cont_0': 3.158808559179306}	{'kldiv_disc_0': 0.6887452304363251}	4.23466	0.0220098	0.895302	0.447032
352	jointvae_capacity	HMDB	jointvae_capacity_100-100-90-2-90-100-100_03 (16-01-2022_05-34-37)	[[100, 100, 90, 2], [2, 90, 100, 100]]	{'cont': 1, 'disc': [2]}	['spectrum']	0.67	0	3	10000	20	0	5	10000	5	2500	0.001	50	TRUE	TRUE	FALSE	-1	30	128	0.001	19.9202	3.6883	14.647	{'kldiv_cont_0': 2.997785843994426}	{'kldiv_disc_0': 0.6905183035066758}	5.25998	0.0131444	0.896747	0.446475	10606.8	0.54118	0.801668	0.596705	62756.2	0.426424	27.2828	3.08147	15.1047	{'kldiv_cont_0': 2.3920220881700516}	{'kldiv_disc_0': 0.6894528418779373}	12.1596	0.0184717	0.893491	0.45098
353	jointvae_capacity	HMDB	jointvae_capacity_100-100-90-2-90-100-100_03 (16-01-2022_05-42-30)	[[100, 100, 90, 2], [2, 90, 100, 100]]	{'cont': 1, 'disc': [2]}	['spectrum']	0.67	0	3	10000	20	0	10	10000	5	2500	0.001	50	TRUE	TRUE	FALSE	-1	30	128	0.001	18.4106	3.69776	14.6424	{'kldiv_cont_0': 3.0074849111595374}	{'kldiv_disc_0': 0.69027446313151}	3.7538	0.0143636	0.894694	0.446345	10824.7	0.551063	0.801668	0.596705	62756.2	0.426424	18.8085	3.79708	14.9128	{'kldiv_cont_0': 3.1069690883159637}	{'kldiv_disc_0': 0.6901149526238441}	3.88054	0.0151611	0.891719	0.448792
354	jointvae_capacity	HMDB	jointvae_capacity_100-100-90-2-90-100-100_03 (16-01-2022_05-50-23)	[[100, 100, 90, 2], [2, 90, 100, 100]]	{'cont': 1, 'disc': [2]}	['spectrum']	0.67	0	5	10000	20	0	3	10000	5	2500	0.001	50	TRUE	TRUE	FALSE	-1	30	128	0.001	21.0746	5.72282	14.6258	{'kldiv_cont_0': 5.031813324525438}	{'kldiv_disc_0': 0.6910077298338386}	6.43819	0.0106973	0.8991	0.450009	4666.84	0.598884	0.801668	0.596705	62756.2	0.426424	24.6616	6.17559	14.9985	{'kldiv_cont_0': 5.483013451099396}	{'kldiv_disc_0': 0.6925753355026245}	9.66027	0.00285923	0.89528	0.453329
355	jointvae_capacity	HMDB	jointvae_capacity_100-100-90-2-90-100-100_03 (16-01-2022_05-58-18)	[[100, 100, 90, 2], [2, 90, 100, 100]]	{'cont': 1, 'disc': [2]}	['spectrum']	0.67	0	5	10000	20	0	5	10000	5	2500	0.001	50	TRUE	TRUE	FALSE	-1	30	128	0.001	20.6054	5.58174	14.6435	{'kldiv_cont_0': 4.891452556711504}	{'kldiv_disc_0': 0.690290864771125}	5.94761	0.0142816	0.895498	0.445548	11083.2	0.554392	0.801668	0.596705	62756.2	0.426424	21.5812	5.72828	14.8574	{'kldiv_cont_0': 5.037743330001831}	{'kldiv_disc_0': 0.6905327662825584}	6.71081	0.0130721	0.892712	0.441394
356	jointvae_capacity	HMDB	jointvae_capacity_100-100-90-2-90-100-100_03 (16-01-2022_06-06-11)	[[100, 100, 90, 2], [2, 90, 100, 100]]	{'cont': 1, 'disc': [2]}	['spectrum']	0.67	0	5	10000	20	0	10	10000	5	2500	0.001	50	TRUE	TRUE	FALSE	-1	30	128	0.001	24.9116	5.63342	14.6586	{'kldiv_cont_0': 4.9420092688209705}	{'kldiv_disc_0': 0.6914080430207581}	10.2444	0.0086957	0.899902	0.454173	6095.7	0.558865	0.801668	0.596705	62756.2	0.426424	32.6203	4.85063	14.993	{'kldiv_cont_0': 4.161290168762207}	{'kldiv_disc_0': 0.6893434450030327}	17.6083	0.0190187	0.895341	0.462209
357	jointvae_capacity	HMDB	jointvae_capacity_100-100-90-2-90-100-100_03 (16-01-2022_06-13-58)	[[100, 100, 90, 2], [2, 90, 100, 100]]	{'cont': 1, 'disc': [2]}	['spectrum']	0.67	0	10	10000	20	0	3	10000	5	2500	0.001	50	TRUE	TRUE	FALSE	-1	30	128	0.001	31.3032	10.9328	14.6404	{'kldiv_cont_0': 10.243270776052585}	{'kldiv_disc_0': 0.6895240845008829}	16.6447	0.0181155	0.896311	0.441648	11690.4	0.538819	0.801668	0.596705	62756.2	0.426424	42.298	9.3213	14.9306	{'kldiv_cont_0': 8.632784247398376}	{'kldiv_disc_0': 0.6885191574692726}	27.3443	0.0231401	0.893908	0.444345
358	jointvae_capacity	HMDB	jointvae_capacity_100-100-90-2-90-100-100_03 (16-01-2022_06-21-48)	[[100, 100, 90, 2], [2, 90, 100, 100]]	{'cont': 1, 'disc': [2]}	['spectrum']	0.67	0	10	10000	20	0	5	10000	5	2500	0.001	50	TRUE	TRUE	FALSE	-1	30	128	0.001	32.7073	9.84055	14.6609	{'kldiv_cont_0': 9.150960847564127}	{'kldiv_disc_0': 0.6895864897932129}	18.0285	0.0178035	0.895874	0.446898	11487.5	0.509328	0.801668	0.596705	62756.2	0.426424	34.4969	9.80764	15.0245	{'kldiv_cont_0': 9.118560910224915}	{'kldiv_disc_0': 0.6890838965773582}	19.4521	0.0203164	0.892812	0.449308
359	jointvae_capacity	HMDB	jointvae_capacity_100-100-90-2-90-100-100_03 (16-01-2022_06-29-40)	[[100, 100, 90, 2], [2, 90, 100, 100]]	{'cont': 1, 'disc': [2]}	['spectrum']	0.67	0	10	10000	20	0	10	10000	5	2500	0.001	50	TRUE	TRUE	FALSE	-1	30	128	0.001	33.9436	9.91269	14.6622	{'kldiv_cont_0': 9.222829126763617}	{'kldiv_disc_0': 0.6898629781843602}	19.2649	0.016421	0.895368	0.446329	12835.3	0.528838	0.801668	0.596705	62756.2	0.426424	54.5357	8.70842	14.8938	{'kldiv_cont_0': 8.018781960010529}	{'kldiv_disc_0': 0.6896412447094917}	39.6244	0.0175297	0.894906	0.44447
360	jointvae_capacity	HMDB	jointvae_capacity_100-1600-200-50-2-50-200-1600-100_03 (16-01-2022_06-37-27)	[[100, 1600, 200, 50, 2], [2, 50, 200, 1600, 100]]	{'cont': 1, 'disc': [2]}	['spectrum']	0.67	0	3	10000	20	0	3	10000	5	2500	0.001	50	TRUE	TRUE	FALSE	-1	30	128	0.001	20.7966	3.65602	14.6401	{'kldiv_cont_0': 2.964043783045363}	{'kldiv_disc_0': 0.6919736495648308}	6.15064	0.00586766	0.899962	0.451913	4940.79	0.523833	0.801668	0.596705	62756.2	0.426424	26.0957	3.13081	14.8721	{'kldiv_cont_0': 2.439203053712845}	{'kldiv_disc_0': 0.6916103884577751}	11.2159	0.00768397	0.897639	0.452428
361	jointvae_capacity	HMDB	jointvae_capacity_100-1600-200-50-2-50-200-1600-100_03 (16-01-2022_06-46-05)	[[100, 1600, 200, 50, 2], [2, 50, 200, 1600, 100]]	{'cont': 1, 'disc': [2]}	['spectrum']	0.67	0	3	10000	20	0	5	10000	5	2500	0.001	50	TRUE	TRUE	FALSE	-1	30	128	0.001	18.4991	3.59632	14.7282	{'kldiv_cont_0': 2.904528812430371}	{'kldiv_disc_0': 0.6917899212446706}	3.76414	0.00678631	0.886297	0.45808	17022.5	0.563678	0.801668	0.596705	62756.2	0.426424	19.4951	3.4724	15.1129	{'kldiv_cont_0': 2.781438559293747}	{'kldiv_disc_0': 0.6909579411149025}	4.37123	0.0109462	0.887224	0.457973
362	jointvae_capacity	HMDB	jointvae_capacity_100-1600-200-50-2-50-200-1600-100_03 (16-01-2022_06-54-40)	[[100, 1600, 200, 50, 2], [2, 50, 200, 1600, 100]]	{'cont': 1, 'disc': [2]}	['spectrum']	0.67	0	3	10000	20	0	10	10000	5	2500	0.001	50	TRUE	TRUE	FALSE	-1	30	128	0.001	18.6815	3.57994	14.6471	{'kldiv_cont_0': 2.8882813412567665}	{'kldiv_disc_0': 0.6916628443132872}	4.02705	0.00742169	0.89951	0.451989	5352.66	0.531306	0.801668	0.596705	62756.2	0.426424	17.4958	3.62531	15.003	{'kldiv_cont_0': 2.9339384734630585}	{'kldiv_disc_0': 0.6913755610585213}	2.48394	0.00885811	0.894925	0.457837
363	jointvae_capacity	HMDB	jointvae_capacity_100-1600-200-50-2-50-200-1600-100_03 (16-01-2022_07-03-15)	[[100, 1600, 200, 50, 2], [2, 50, 200, 1600, 100]]	{'cont': 1, 'disc': [2]}	['spectrum']	0.67	0	5	10000	20	0	3	10000	5	2500	0.001	50	TRUE	TRUE	FALSE	-1	30	128	0.001	23.2473	5.72003	14.6918	{'kldiv_cont_0': 5.028058131535848}	{'kldiv_disc_0': 0.6919754752996324}	8.5497	0.00585854	0.899287	0.458046	4943.66	0.500531	0.801668	0.596705	62756.2	0.426424	35.6799	5.54588	14.9964	{'kldiv_cont_0': 4.85339492559433}	{'kldiv_disc_0': 0.6924813166260719}	20.6801	0.00332933	0.895196	0.467835
364	jointvae_capacity	HMDB	jointvae_capacity_100-1600-200-50-2-50-200-1600-100_03 (16-01-2022_07-11-50)	[[100, 1600, 200, 50, 2], [2, 50, 200, 1600, 100]]	{'cont': 1, 'disc': [2]}	['spectrum']	0.67	0	5	10000	20	0	5	10000	5	2500	0.001	50	TRUE	TRUE	FALSE	-1	30	128	0.001	25.5364	5.27337	14.7008	{'kldiv_cont_0': 4.582012638278391}	{'kldiv_disc_0': 0.6913607127365025}	10.8267	0.00893235	0.89157	0.453967	14322.1	0.526753	0.801668	0.596705	62756.2	0.426424	37.8119	4.54743	14.9205	{'kldiv_cont_0': 3.85581511259079}	{'kldiv_disc_0': 0.6916136592626572}	22.8837	0.00766762	0.890199	0.451399
365	jointvae_capacity	HMDB	jointvae_capacity_100-1600-200-50-2-50-200-1600-100_03 (16-01-2022_07-20-21)	[[100, 1600, 200, 50, 2], [2, 50, 200, 1600, 100]]	{'cont': 1, 'disc': [2]}	['spectrum']	0.67	0	5	10000	20	0	10	10000	5	2500	0.001	50	TRUE	TRUE	FALSE	-1	30	128	0.001	20.982	5.697	14.7292	{'kldiv_cont_0': 5.005073165756532}	{'kldiv_disc_0': 0.6919247236573833}	6.24664	0.00611229	0.885886	0.457285	17393.8	0.551775	0.801668	0.596705	62756.2	0.426424	20.5579	5.42705	15.0866	{'kldiv_cont_0': 4.735333323478699}	{'kldiv_disc_0': 0.6917202174663544}	5.46419	0.00713482	0.884571	0.458964
366	jointvae_capacity	HMDB	jointvae_capacity_100-1600-200-50-2-50-200-1600-100_03 (16-01-2022_07-29-00)	[[100, 1600, 200, 50, 2], [2, 50, 200, 1600, 100]]	{'cont': 1, 'disc': [2]}	['spectrum']	0.67	0	10	10000	20	0	3	10000	5	2500	0.001	50	TRUE	TRUE	FALSE	-1	30	128	0.001	29.6296	10.1089	14.7088	{'kldiv_cont_0': 9.41818237578732}	{'kldiv_disc_0': 0.6906798269556856}	14.9084	0.0123368	0.889042	0.455259	15943.5	0.564926	0.801668	0.596705	62756.2	0.426424	40.2787	9.66404	14.8747	{'kldiv_cont_0': 8.972533762454987}	{'kldiv_disc_0': 0.6915058940649033}	25.3958	0.00820644	0.889007	0.451703
367	jointvae_capacity	HMDB	jointvae_capacity_100-1600-200-50-2-50-200-1600-100_03 (16-01-2022_07-37-24)	[[100, 1600, 200, 50, 2], [2, 50, 200, 1600, 100]]	{'cont': 1, 'disc': [2]}	['spectrum']	0.67	0	10	10000	20	0	5	10000	5	2500	0.001	50	TRUE	TRUE	FALSE	-1	30	128	0.001	42.8272	9.42166	14.6694	{'kldiv_cont_0': 8.730190635412589}	{'kldiv_disc_0': 0.6914697824709717}	28.1494	0.008387	0.899059	0.453932	5124.56	0.521231	0.801668	0.596705	62756.2	0.426424	53.2964	8.77666	14.9764	{'kldiv_cont_0': 8.084160804748535}	{'kldiv_disc_0': 0.6925038993358612}	38.3168	0.00321642	0.893901	0.459824
368	jointvae_capacity	HMDB	jointvae_capacity_100-1600-200-50-2-50-200-1600-100_03 (16-01-2022_07-46-02)	[[100, 1600, 200, 50, 2], [2, 50, 200, 1600, 100]]	{'cont': 1, 'disc': [2]}	['spectrum']	0.67	0	10	10000	20	0	10	10000	5	2500	0.001	50	TRUE	TRUE	FALSE	-1	30	128	0.001	30.074	10.0802	14.6556	{'kldiv_cont_0': 9.389059162002871}	{'kldiv_disc_0': 0.6910963560315384}	15.4082	0.0102541	0.894054	0.447086	11698.7	0.535109	0.801668	0.596705	62756.2	0.426424	33.0108	9.78544	14.935	{'kldiv_cont_0': 9.097514510154724}	{'kldiv_disc_0': 0.6879245489835739}	18.0497	0.0261132	0.890274	0.449523
369	jointvae_capacity	HMDB	jointvae_capacity_100-800-200-50-2-50-200-800-100_03 (16-01-2022_07-54-49)	[[100, 800, 200, 50, 2], [2, 50, 200, 800, 100]]	{'cont': 1, 'disc': [2]}	['spectrum']	0.67	0	3	10000	20	0	3	10000	5	2500	0.001	50	TRUE	TRUE	FALSE	-1	30	128	0.001	20.8574	3.62766	14.6819	{'kldiv_cont_0': 2.9357585468511473}	{'kldiv_disc_0': 0.691904876595256}	6.16928	0.00621153	0.891205	0.452271	12520.1	0.583832	0.801668	0.596705	62756.2	0.426424	27.2314	3.07983	14.9737	{'kldiv_cont_0': 2.3872549533843994}	{'kldiv_disc_0': 0.6925757825374603}	12.2549	0.002857	0.889137	0.452866
370	jointvae_capacity	HMDB	jointvae_capacity_100-800-200-50-2-50-200-800-100_03 (16-01-2022_08-03-22)	[[100, 800, 200, 50, 2], [2, 50, 200, 800, 100]]	{'cont': 1, 'disc': [2]}	['spectrum']	0.67	0	3	10000	20	0	5	10000	5	2500	0.001	50	TRUE	TRUE	FALSE	-1	30	128	0.001	19.9096	3.68193	14.6957	{'kldiv_cont_0': 2.989734634243209}	{'kldiv_disc_0': 0.6921954111292444}	5.20913	0.00475886	0.889943	0.4548	13379.9	0.588282	0.801668	0.596705	62756.2	0.426424	24.8788	3.1976	14.9766	{'kldiv_cont_0': 2.5050376653671265}	{'kldiv_disc_0': 0.6925608441233635}	9.89925	0.00293169	0.887455	0.454062
371	jointvae_capacity	HMDB	jointvae_capacity_100-800-200-50-2-50-200-800-100_03 (16-01-2022_08-11-51)	[[100, 800, 200, 50, 2], [2, 50, 200, 800, 100]]	{'cont': 1, 'disc': [2]}	['spectrum']	0.67	0	3	10000	20	0	10	10000	5	2500	0.001	50	TRUE	TRUE	FALSE	-1	30	128	0.001	21.7877	3.42744	14.6946	{'kldiv_cont_0': 2.7352350838910575}	{'kldiv_disc_0': 0.6922048153890961}	7.08847	0.00471184	0.890766	0.452707	14645.3	0.562581	0.801668	0.596705	62756.2	0.426424	32.1999	2.83467	15.0603	{'kldiv_cont_0': 2.1435158103704453}	{'kldiv_disc_0': 0.691158339381218}	17.1297	0.00994422	0.888803	0.453696
372	jointvae_capacity	HMDB	jointvae_capacity_100-800-200-50-2-50-200-800-100_03 (16-01-2022_08-20-19)	[[100, 800, 200, 50, 2], [2, 50, 200, 800, 100]]	{'cont': 1, 'disc': [2]}	['spectrum']	0.67	0	5	10000	20	0	3	10000	5	2500	0.001	50	TRUE	TRUE	FALSE	-1	30	128	0.001	19.9895	5.71937	14.6994	{'kldiv_cont_0': 5.0275123499590775}	{'kldiv_disc_0': 0.6918612365750061}	5.28362	0.00642973	0.889989	0.455389	14427.7	0.568078	0.801668	0.596705	62756.2	0.426424	25.2447	5.44466	15.1745	{'kldiv_cont_0': 4.7527018785476685}	{'kldiv_disc_0': 0.6919625550508499}	10.0643	0.00592314	0.889008	0.458403
373	jointvae_capacity	HMDB	jointvae_capacity_100-800-200-50-2-50-200-800-100_03 (16-01-2022_08-28-52)	[[100, 800, 200, 50, 2], [2, 50, 200, 800, 100]]	{'cont': 1, 'disc': [2]}	['spectrum']	0.67	0	5	10000	20	0	5	10000	5	2500	0.001	50	TRUE	TRUE	FALSE	-1	30	128	0.001	24.0588	5.44484	14.7263	{'kldiv_cont_0': 4.753128326829823}	{'kldiv_disc_0': 0.6917072594508358}	9.32524	0.00719962	0.898704	0.464619	5992.36	0.575673	0.801668	0.596705	62756.2	0.426424	28.2816	5.02712	14.9801	{'kldiv_cont_0': 4.335243761539459}	{'kldiv_disc_0': 0.6918766424059868}	13.2951	0.0063527	0.895473	0.4613
374	jointvae_capacity	HMDB	jointvae_capacity_100-800-200-50-2-50-200-800-100_03 (16-01-2022_08-37-24)	[[100, 800, 200, 50, 2], [2, 50, 200, 800, 100]]	{'cont': 1, 'disc': [2]}	['spectrum']	0.67	0	5	10000	20	0	10	10000	5	2500	0.001	50	TRUE	TRUE	FALSE	-1	30	128	0.001	26.3938	5.30415	14.6401	{'kldiv_cont_0': 4.613029174421025}	{'kldiv_disc_0': 0.6911233242215782}	11.7436	0.0101193	0.897816	0.452935	6458.19	0.568764	0.801668	0.596705	62756.2	0.426424	36.6866	4.60988	15.0587	{'kldiv_cont_0': 3.9192271530628204}	{'kldiv_disc_0': 0.6906560212373734}	21.6155	0.0124558	0.895269	0.455297
375	jointvae_capacity	HMDB	jointvae_capacity_100-800-200-50-2-50-200-800-100_03 (16-01-2022_08-45-55)	[[100, 800, 200, 50, 2], [2, 50, 200, 800, 100]]	{'cont': 1, 'disc': [2]}	['spectrum']	0.67	0	10	10000	20	0	3	10000	5	2500	0.001	50	TRUE	TRUE	FALSE	-1	30	128	0.001	35.6004	9.96115	14.6684	{'kldiv_cont_0': 9.27034211569819}	{'kldiv_disc_0': 0.6908111675032254}	20.9203	0.0116801	0.893544	0.448207	13335.3	0.566347	0.801668	0.596705	62756.2	0.426424	61.2479	8.37581	14.9551	{'kldiv_cont_0': 7.68625682592392}	{'kldiv_disc_0': 0.6895528584718704}	46.2749	0.0179716	0.892318	0.450681
376	jointvae_capacity	HMDB	jointvae_capacity_100-800-200-50-2-50-200-800-100_03 (16-01-2022_08-54-31)	[[100, 800, 200, 50, 2], [2, 50, 200, 800, 100]]	{'cont': 1, 'disc': [2]}	['spectrum']	0.67	0	10	10000	20	0	5	10000	5	2500	0.001	50	TRUE	TRUE	FALSE	-1	30	128	0.001	26.9315	10.6269	14.7278	{'kldiv_cont_0': 9.936272841760482}	{'kldiv_disc_0': 0.6906610502936374}	12.1912	0.0124307	0.886071	0.457824	17257.1	0.600474	0.801668	0.596705	62756.2	0.426424	32.0984	9.92298	15.0117	{'kldiv_cont_0': 9.231512784957886}	{'kldiv_disc_0': 0.6914661973714828}	17.0783	0.00840493	0.88761	0.451424
377	jointvae_capacity	HMDB	jointvae_capacity_100-800-200-50-2-50-200-800-100_03 (16-01-2022_09-03-05)	[[100, 800, 200, 50, 2], [2, 50, 200, 800, 100]]	{'cont': 1, 'disc': [2]}	['spectrum']	0.67	0	10	10000	20	0	10	10000	5	2500	0.001	50	TRUE	TRUE	FALSE	-1	30	128	0.001	32.5568	10.4589	14.6988	{'kldiv_cont_0': 9.76748970938825}	{'kldiv_disc_0': 0.6914320071709568}	17.8494	0.00857588	0.887647	0.453774	15638.9	0.557472	0.801668	0.596705	62756.2	0.426424	50.7595	8.90589	15.0341	{'kldiv_cont_0': 8.214061319828033}	{'kldiv_disc_0': 0.691831685602665}	35.7188	0.00657748	0.887372	0.451297
378	jointvae_capacity	HMDB	jointvae_capacity_100-400-200-50-2-50-200-400-100_03 (16-01-2022_09-11-37)	[[100, 400, 200, 50, 2], [2, 50, 200, 400, 100]]	{'cont': 1, 'disc': [2]}	['spectrum']	0.67	0	3	10000	20	0	3	10000	5	2500	0.001	50	TRUE	TRUE	FALSE	-1	30	128	0.001	19.9166	3.47773	14.7232	{'kldiv_cont_0': 2.7860781156468666}	{'kldiv_disc_0': 0.6916540188864729}	5.1859	0.00746582	0.897784	0.465393	6592.01	0.51942	0.801668	0.596705	62756.2	0.426424	19.1482	3.51534	14.9205	{'kldiv_cont_0': 2.824672222137451}	{'kldiv_disc_0': 0.6906656846404076}	4.21535	0.0124075	0.895788	0.458702
379	jointvae_capacity	HMDB	jointvae_capacity_100-400-200-50-2-50-200-400-100_03 (16-01-2022_09-20-10)	[[100, 400, 200, 50, 2], [2, 50, 200, 400, 100]]	{'cont': 1, 'disc': [2]}	['spectrum']	0.67	0	3	10000	20	0	5	10000	5	2500	0.001	50	TRUE	TRUE	FALSE	-1	30	128	0.001	18.497	3.56056	14.6785	{'kldiv_cont_0': 2.868584374586741}	{'kldiv_disc_0': 0.691977339486281}	3.81267	0.00584921	0.894516	0.451553	11716.8	0.578446	0.801668	0.596705	62756.2	0.426424	18.5473	3.54648	14.9462	{'kldiv_cont_0': 2.853505492210388}	{'kldiv_disc_0': 0.6929713115096092}	3.60027	0.000879355	0.892317	0.452959
380	jointvae_capacity	HMDB	jointvae_capacity_100-400-200-50-2-50-200-400-100_03 (16-01-2022_09-28-38)	[[100, 400, 200, 50, 2], [2, 50, 200, 400, 100]]	{'cont': 1, 'disc': [2]}	['spectrum']	0.67	0	3	10000	20	0	10	10000	5	2500	0.001	50	TRUE	TRUE	FALSE	-1	30	128	0.001	20.3468	3.57301	14.6978	{'kldiv_cont_0': 2.880979051535157}	{'kldiv_disc_0': 0.6920318378285429}	5.6434	0.00557672	0.8893	0.453758	14499	0.593197	0.801668	0.596705	62756.2	0.426424	27.383	3.07498	15.024	{'kldiv_cont_0': 2.3821210861206055}	{'kldiv_disc_0': 0.6928605735301971}	12.3576	0.00143304	0.889291	0.453368
381	jointvae_capacity	HMDB	jointvae_capacity_100-400-200-50-2-50-200-400-100_03 (16-01-2022_09-37-05)	[[100, 400, 200, 50, 2], [2, 50, 200, 400, 100]]	{'cont': 1, 'disc': [2]}	['spectrum']	0.67	0	5	10000	20	0	3	10000	5	2500	0.001	50	TRUE	TRUE	FALSE	-1	30	128	0.001	24.3708	5.90278	14.6667	{'kldiv_cont_0': 5.21114710966746}	{'kldiv_disc_0': 0.6916317964593569}	9.69652	0.00757693	0.892998	0.450283	12105.4	0.621941	0.801668	0.596705	62756.2	0.426424	27.0503	5.08934	15.0015	{'kldiv_cont_0': 4.398010075092316}	{'kldiv_disc_0': 0.6913339346647263}	12.0398	0.00906624	0.88946	0.454263
382	jointvae_capacity	HMDB	jointvae_capacity_100-400-200-50-2-50-200-400-100_03 (16-01-2022_09-45-30)	[[100, 400, 200, 50, 2], [2, 50, 200, 400, 100]]	{'cont': 1, 'disc': [2]}	['spectrum']	0.67	0	5	10000	20	0	5	10000	5	2500	0.001	50	TRUE	TRUE	FALSE	-1	30	128	0.001	24.8278	5.34592	14.692	{'kldiv_cont_0': 4.654244434216927}	{'kldiv_disc_0': 0.6916776053693102}	10.1284	0.00734789	0.89137	0.453926	14373.6	0.612359	0.801668	0.596705	62756.2	0.426424	38.3578	4.52196	14.9507	{'kldiv_cont_0': 3.829921066761017}	{'kldiv_disc_0': 0.6920361369848251}	23.4016	0.00555523	0.890744	0.453029
383	jointvae_capacity	HMDB	jointvae_capacity_100-400-200-50-2-50-200-400-100_03 (16-01-2022_09-53-51)	[[100, 400, 200, 50, 2], [2, 50, 200, 400, 100]]	{'cont': 1, 'disc': [2]}	['spectrum']	0.67	0	5	10000	20	0	10	10000	5	2500	0.001	50	TRUE	TRUE	FALSE	-1	30	128	0.001	25.3781	5.35493	14.7322	{'kldiv_cont_0': 4.663038722742563}	{'kldiv_disc_0': 0.6918920170644234}	10.6396	0.00627583	0.886369	0.457607	17924.1	0.584964	0.801668	0.596705	62756.2	0.426424	38.7259	4.5114	15.0996	{'kldiv_cont_0': 3.8188286423683167}	{'kldiv_disc_0': 0.6925720497965813}	23.6234	0.00287566	0.886453	0.457748
384	jointvae_capacity	HMDB	jointvae_capacity_100-400-200-50-2-50-200-400-100_03 (16-01-2022_10-02-24)	[[100, 400, 200, 50, 2], [2, 50, 200, 400, 100]]	{'cont': 1, 'disc': [2]}	['spectrum']	0.67	0	10	10000	20	0	3	10000	5	2500	0.001	50	TRUE	TRUE	FALSE	-1	30	128	0.001	36.243	9.87763	14.6731	{'kldiv_cont_0': 9.1865604389673}	{'kldiv_disc_0': 0.6910704993482294}	21.5595	0.0103834	0.891775	0.449221	13304.4	0.591724	0.801668	0.596705	62756.2	0.426424	56.1888	8.63052	14.9658	{'kldiv_cont_0': 7.93934178352356}	{'kldiv_disc_0': 0.6911758929491043}	41.2132	0.00985645	0.890904	0.44847
385	jointvae_capacity	HMDB	jointvae_capacity_100-400-200-50-2-50-200-400-100_03 (16-01-2022_10-11-02)	[[100, 400, 200, 50, 2], [2, 50, 200, 400, 100]]	{'cont': 1, 'disc': [2]}	['spectrum']	0.67	0	10	10000	20	0	5	10000	5	2500	0.001	50	TRUE	TRUE	FALSE	-1	30	128	0.001	33.4752	10.2764	14.6735	{'kldiv_cont_0': 9.585494236014355}	{'kldiv_disc_0': 0.6909272379573734}	18.7906	0.0110997	0.891114	0.451289	13100.7	0.598794	0.801668	0.596705	62756.2	0.426424	50.4555	8.91685	14.9816	{'kldiv_cont_0': 8.227168083190918}	{'kldiv_disc_0': 0.6896835416555405}	35.4566	0.0173182	0.889879	0.45251
386	jointvae_capacity	HMDB	jointvae_capacity_100-400-200-50-2-50-200-400-100_03 (16-01-2022_10-19-28)	[[100, 400, 200, 50, 2], [2, 50, 200, 400, 100]]	{'cont': 1, 'disc': [2]}	['spectrum']	0.67	0	10	10000	20	0	10	10000	5	2500	0.001	50	TRUE	TRUE	FALSE	-1	30	128	0.001	33.7295	11.0823	14.6879	{'kldiv_cont_0': 10.391523866817868}	{'kldiv_disc_0': 0.6907525321190384}	19.0296	0.0119733	0.891937	0.449938	15612.6	0.651218	0.801668	0.596705	62756.2	0.426424	40.3193	9.41848	14.8472	{'kldiv_cont_0': 8.726746380329132}	{'kldiv_disc_0': 0.6917296424508095}	25.4651	0.0070877	0.892252	0.442212
387	jointvae_capacity	HMDB	jointvae_capacity_100-200-100-50-2-50-100-200-100_03 (16-01-2022_10-27-52)	[[100, 200, 100, 50, 2], [2, 50, 100, 200, 100]]	{'cont': 1, 'disc': [2]}	['spectrum']	0.67	0	3	10000	20	0	3	10000	5	2500	0.001	50	TRUE	TRUE	FALSE	-1	30	128	0.001	17.9901	3.65939	14.6699	{'kldiv_cont_0': 2.9673945266624977}	{'kldiv_disc_0': 0.6919934038800755}	3.31435	0.00576889	0.894129	0.450285	12332.7	0.569934	0.801668	0.596705	62756.2	0.426424	19.2193	3.61245	14.9215	{'kldiv_cont_0': 2.919951945543289}	{'kldiv_disc_0': 0.692502461373806}	4.29457	0.00322361	0.891946	0.449233
388	jointvae_capacity	HMDB	jointvae_capacity_100-200-100-50-2-50-100-200-100_03 (16-01-2022_10-36-14)	[[100, 200, 100, 50, 2], [2, 50, 100, 200, 100]]	{'cont': 1, 'disc': [2]}	['spectrum']	0.67	0	3	10000	20	0	5	10000	5	2500	0.001	50	TRUE	TRUE	FALSE	-1	30	128	0.001	17.566	3.68038	14.656	{'kldiv_cont_0': 2.988442489813114}	{'kldiv_disc_0': 0.6919359302726286}	2.90389	0.00605626	0.897774	0.455956	5367.47	0.585053	0.801668	0.596705	62756.2	0.426424	20.3422	3.86478	15.0325	{'kldiv_cont_0': 3.174441874027252}	{'kldiv_disc_0': 0.690340630710125}	5.29568	0.0140328	0.892326	0.46174
389	jointvae_capacity	HMDB	jointvae_capacity_100-200-100-50-2-50-100-200-100_03 (16-01-2022_10-44-42)	[[100, 200, 100, 50, 2], [2, 50, 100, 200, 100]]	{'cont': 1, 'disc': [2]}	['spectrum']	0.67	0	3	10000	20	0	10	10000	5	2500	0.001	50	TRUE	TRUE	FALSE	-1	30	128	0.001	18.3103	3.61573	14.6887	{'kldiv_cont_0': 2.9237605045581687}	{'kldiv_disc_0': 0.6919718731580109}	3.61573	0.00587655	0.889943	0.452996	13290.5	0.566691	0.801668	0.596705	62756.2	0.426424	19.4474	3.57029	14.9575	{'kldiv_cont_0': 2.878936678171158}	{'kldiv_disc_0': 0.6913577690720558}	4.48104	0.00894707	0.889338	0.449403
390	jointvae_capacity	HMDB	jointvae_capacity_100-200-100-50-2-50-100-200-100_03 (16-01-2022_10-53-15)	[[100, 200, 100, 50, 2], [2, 50, 100, 200, 100]]	{'cont': 1, 'disc': [2]}	['spectrum']	0.67	0	5	10000	20	0	3	10000	5	2500	0.001	50	TRUE	TRUE	FALSE	-1	30	128	0.001	20.4102	5.59799	14.6863	{'kldiv_cont_0': 4.906020333027017}	{'kldiv_disc_0': 0.6919662555058798}	5.71796	0.00590463	0.888923	0.452594	13717.2	0.58344	0.801668	0.596705	62756.2	0.426424	21.7443	5.48107	15.0338	{'kldiv_cont_0': 4.788073241710663}	{'kldiv_disc_0': 0.6929979026317596}	6.70979	0.000746399	0.886131	0.457964
391	jointvae_capacity	HMDB	jointvae_capacity_100-200-100-50-2-50-100-200-100_03 (16-01-2022_11-01-43)	[[100, 200, 100, 50, 2], [2, 50, 100, 200, 100]]	{'cont': 1, 'disc': [2]}	['spectrum']	0.67	0	5	10000	20	0	5	10000	5	2500	0.001	50	TRUE	TRUE	FALSE	-1	30	128	0.001	20.1619	5.63886	14.6832	{'kldiv_cont_0': 4.94675181994493}	{'kldiv_disc_0': 0.6921101847941848}	5.47356	0.00518499	0.890588	0.452862	13588.9	0.565267	0.801668	0.596705	62756.2	0.426424	23.1454	5.37693	15.1464	{'kldiv_cont_0': 4.685756802558899}	{'kldiv_disc_0': 0.6911707445979118}	7.98911	0.00988219	0.887681	0.458792
392	jointvae_capacity	HMDB	jointvae_capacity_100-200-100-50-2-50-100-200-100_03 (16-01-2022_11-10-11)	[[100, 200, 100, 50, 2], [2, 50, 100, 200, 100]]	{'cont': 1, 'disc': [2]}	['spectrum']	0.67	0	5	10000	20	0	10	10000	5	2500	0.001	50	TRUE	TRUE	FALSE	-1	30	128	0.001	23.1426	5.44835	14.7353	{'kldiv_cont_0': 4.75700269416831}	{'kldiv_disc_0': 0.6913491030191553}	8.39837	0.0089904	0.886778	0.458697	16977.7	0.589708	0.801668	0.596705	62756.2	0.426424	31.1608	4.92701	15.0462	{'kldiv_cont_0': 4.236152321100235}	{'kldiv_disc_0': 0.6908562406897545}	16.1031	0.0114547	0.887705	0.455227
393	jointvae_capacity	HMDB	jointvae_capacity_100-200-100-50-2-50-100-200-100_03 (16-01-2022_11-18-29)	[[100, 200, 100, 50, 2], [2, 50, 100, 200, 100]]	{'cont': 1, 'disc': [2]}	['spectrum']	0.67	0	10	10000	20	0	3	10000	5	2500	0.001	50	TRUE	TRUE	FALSE	-1	30	128	0.001	30.8733	10.1767	14.6751	{'kldiv_cont_0': 9.485947965890512}	{'kldiv_disc_0': 0.690714396707628}	16.186	0.0121639	0.891887	0.451447	12709.4	0.586956	0.801668	0.596705	62756.2	0.426424	30.9751	9.96217	15.069	{'kldiv_cont_0': 9.271528244018555}	{'kldiv_disc_0': 0.6906416341662407}	15.8936	0.0125277	0.889406	0.456074
394	jointvae_capacity	HMDB	jointvae_capacity_100-200-100-50-2-50-100-200-100_03 (16-01-2022_11-26-53)	[[100, 200, 100, 50, 2], [2, 50, 100, 200, 100]]	{'cont': 1, 'disc': [2]}	['spectrum']	0.67	0	10	10000	20	0	5	10000	5	2500	0.001	50	TRUE	TRUE	FALSE	-1	30	128	0.001	32.7792	10.796	14.7057	{'kldiv_cont_0': 10.104807798889862}	{'kldiv_disc_0': 0.6911706205072075}	18.0636	0.00988281	0.890075	0.452246	16701.9	0.594389	0.801668	0.596705	62756.2	0.426424	47.5047	9.06188	14.9283	{'kldiv_cont_0': 8.37199580669403}	{'kldiv_disc_0': 0.689888246357441}	32.5601	0.0162947	0.89084	0.446919
395	jointvae_capacity	HMDB	jointvae_capacity_100-200-100-50-2-50-100-200-100_03 (16-01-2022_11-35-25)	[[100, 200, 100, 50, 2], [2, 50, 100, 200, 100]]	{'cont': 1, 'disc': [2]}	['spectrum']	0.67	0	10	10000	20	0	10	10000	5	2500	0.001	50	TRUE	TRUE	FALSE	-1	30	128	0.001	38.1662	9.72043	14.7229	{'kldiv_cont_0': 9.028943260510763}	{'kldiv_disc_0': 0.691486491468446}	23.4349	0.00830345	0.889777	0.453397	16084.2	0.591361	0.801668	0.596705	62756.2	0.426424	74.718	7.70894	15.0691	{'kldiv_cont_0': 7.018142461776733}	{'kldiv_disc_0': 0.6907936856150627}	59.6371	0.0117675	0.890131	0.451551
396	jointvae_capacity	HMDB	jointvae_capacity_100-100-90-50-2-50-90-100-100_03 (16-01-2022_11-43-52)	[[100, 100, 90, 50, 2], [2, 50, 90, 100, 100]]	{'cont': 1, 'disc': [2]}	['spectrum']	0.67	0	3	10000	20	0	3	10000	5	2500	0.001	50	TRUE	TRUE	FALSE	-1	30	128	0.001	21.4459	3.51467	14.6461	{'kldiv_cont_0': 2.822630609931617}	{'kldiv_disc_0': 0.692039930529293}	6.79431	0.00553626	0.898556	0.454066	4862.8	0.559138	0.801668	0.596705	62756.2	0.426424	29.4136	2.97039	14.9833	{'kldiv_cont_0': 2.2788965553045273}	{'kldiv_disc_0': 0.6914961934089661}	14.4221	0.00825495	0.894749	0.458864
397	jointvae_capacity	HMDB	jointvae_capacity_100-100-90-50-2-50-90-100-100_03 (16-01-2022_11-52-24)	[[100, 100, 90, 50, 2], [2, 50, 90, 100, 100]]	{'cont': 1, 'disc': [2]}	['spectrum']	0.67	0	3	10000	20	0	5	10000	5	2500	0.001	50	TRUE	TRUE	FALSE	-1	30	128	0.001	20.038	3.45391	14.7102	{'kldiv_cont_0': 2.7618004916043115}	{'kldiv_disc_0': 0.6921144558609217}	5.32263	0.00516363	0.888659	0.457509	15040.1	0.571006	0.801668	0.596705	62756.2	0.426424	21.4535	3.36871	14.9987	{'kldiv_cont_0': 2.677826553583145}	{'kldiv_disc_0': 0.6908802539110184}	6.44347	0.0113346	0.886968	0.454053
398	jointvae_capacity	HMDB	jointvae_capacity_100-100-90-50-2-50-90-100-100_03 (16-01-2022_12-00-42)	[[100, 100, 90, 50, 2], [2, 50, 90, 100, 100]]	{'cont': 1, 'disc': [2]}	['spectrum']	0.67	0	3	10000	20	0	10	10000	5	2500	0.001	50	TRUE	TRUE	FALSE	-1	30	128	0.001	19.367	3.59894	14.6465	{'kldiv_cont_0': 2.9072672988491495}	{'kldiv_disc_0': 0.691668871319157}	4.71313	0.00739156	0.900133	0.454318	5108.57	0.569678	0.801668	0.596705	62756.2	0.426424	17.1309	3.71804	15.0152	{'kldiv_cont_0': 3.026195079088211}	{'kldiv_disc_0': 0.6918461695313454}	2.10922	0.00650506	0.896944	0.457268
399	jointvae_capacity	HMDB	jointvae_capacity_100-100-90-50-2-50-90-100-100_03 (16-01-2022_12-09-06)	[[100, 100, 90, 50, 2], [2, 50, 90, 100, 100]]	{'cont': 1, 'disc': [2]}	['spectrum']	0.67	0	5	10000	20	0	3	10000	5	2500	0.001	50	TRUE	TRUE	FALSE	-1	30	128	0.001	23.9744	5.65523	14.6787	{'kldiv_cont_0': 4.963431658073404}	{'kldiv_disc_0': 0.6917971538743753}	9.28901	0.00675014	0.891282	0.451687	13021.4	0.538411	0.801668	0.596705	62756.2	0.426424	36.1096	4.6397	15.0463	{'kldiv_cont_0': 3.9469285011291504}	{'kldiv_disc_0': 0.6927713081240654}	21.0614	0.00187937	0.889543	0.452383
400	jointvae_capacity	HMDB	jointvae_capacity_100-100-90-50-2-50-90-100-100_03 (16-01-2022_12-17-27)	[[100, 100, 90, 50, 2], [2, 50, 90, 100, 100]]	{'cont': 1, 'disc': [2]}	['spectrum']	0.67	0	5	10000	20	0	5	10000	5	2500	0.001	50	TRUE	TRUE	FALSE	-1	30	128	0.001	24.0631	5.37486	14.6573	{'kldiv_cont_0': 4.683711742532664}	{'kldiv_disc_0': 0.6911515374293272}	9.39582	0.00997823	0.898552	0.455784	5652	0.571718	0.801668	0.596705	62756.2	0.426424	28.9419	4.99106	14.9548	{'kldiv_cont_0': 4.30155685544014}	{'kldiv_disc_0': 0.6895028501749039}	13.9689	0.0182217	0.894526	0.459405
401	jointvae_capacity	HMDB	jointvae_capacity_100-100-90-50-2-50-90-100-100_03 (16-01-2022_12-26-01)	[[100, 100, 90, 50, 2], [2, 50, 90, 100, 100]]	{'cont': 1, 'disc': [2]}	['spectrum']	0.67	0	5	10000	20	0	10	10000	5	2500	0.001	50	TRUE	TRUE	FALSE	-1	30	128	0.001	21.4346	5.49003	14.7298	{'kldiv_cont_0': 4.7984302304256925}	{'kldiv_disc_0': 0.6916011035784908}	6.69712	0.00773039	0.887572	0.458481	16999.4	0.578604	0.801668	0.596705	62756.2	0.426424	25.9663	5.13764	14.8655	{'kldiv_cont_0': 4.44511878490448}	{'kldiv_disc_0': 0.6925207749009132}	11.0976	0.00313204	0.886892	0.452466
402	jointvae_capacity	HMDB	jointvae_capacity_100-100-90-50-2-50-90-100-100_03 (16-01-2022_12-34-20)	[[100, 100, 90, 50, 2], [2, 50, 90, 100, 100]]	{'cont': 1, 'disc': [2]}	['spectrum']	0.67	0	10	10000	20	0	3	10000	5	2500	0.001	50	TRUE	TRUE	FALSE	-1	30	128	0.001	32.9315	10.0967	14.6634	{'kldiv_cont_0': 9.405461985489417}	{'kldiv_disc_0': 0.6912081356363735}	18.2584	0.00969523	0.900917	0.451842	5930.48	0.566843	0.801668	0.596705	62756.2	0.426424	34.2584	10.3238	15.1659	{'kldiv_cont_0': 9.633830428123474}	{'kldiv_disc_0': 0.6899853423237801}	19.0767	0.0158092	0.895878	0.458067
403	jointvae_capacity	HMDB	jointvae_capacity_100-100-90-50-2-50-90-100-100_03 (16-01-2022_12-42-38)	[[100, 100, 90, 50, 2], [2, 50, 90, 100, 100]]	{'cont': 1, 'disc': [2]}	['spectrum']	0.67	0	10	10000	20	0	5	10000	5	2500	0.001	50	TRUE	TRUE	FALSE	-1	30	128	0.001	34.4743	10.5522	14.7124	{'kldiv_cont_0': 9.860633711705262}	{'kldiv_disc_0': 0.6915527705488533}	19.7539	0.00797206	0.8901	0.452801	17636.8	0.578617	0.801668	0.596705	62756.2	0.426424	59.4363	8.47041	15.0031	{'kldiv_cont_0': 7.778700649738312}	{'kldiv_disc_0': 0.6917044147849083}	44.426	0.00721384	0.890136	0.449608
404	jointvae_capacity	HMDB	jointvae_capacity_100-100-90-50-2-50-90-100-100_03 (16-01-2022_12-51-07)	[[100, 100, 90, 50, 2], [2, 50, 90, 100, 100]]	{'cont': 1, 'disc': [2]}	['spectrum']	0.67	0	10	10000	20	0	10	10000	5	2500	0.001	50	TRUE	TRUE	FALSE	-1	30	128	0.001	38.6376	9.68537	14.6874	{'kldiv_cont_0': 8.993943345272678}	{'kldiv_disc_0': 0.6914266444657041}	23.9416	0.00860269	0.892811	0.449071	14500.5	0.570569	0.801668	0.596705	62756.2	0.426424	71.482	7.87271	15.1104	{'kldiv_cont_0': 7.18203592300415}	{'kldiv_disc_0': 0.6906788870692253}	56.3593	0.0123415	0.893365	0.448975
405	jointvae_capacity	HMDB	jointvae_capacity_100-100-2-100-100_04 (15-01-2022_19-11-40)	[[100, 100, 2], [2, 100, 100]]	{'cont': 1, 'disc': [2]}	['spectrum']	0.67	0	3	10000	5	0	3	10000	10	2500	0.001	50	TRUE	TRUE	FALSE	-1	30	128	0.001	15.2736	3.65659	14.5277	{'kldiv_cont_0': 2.964878100773384}	{'kldiv_disc_0': 0.6917158432904331}	0.731582	0.0143134	0.905914	0.419452	4289.98	0.427849	0.801668	0.596705	62756.2	0.426424	15.8389	3.60301	14.9942	{'kldiv_cont_0': 2.9113709926605225}	{'kldiv_disc_0': 0.6916380748152733}	0.829597	0.0150911	0.900843	0.436752
406	jointvae_capacity	HMDB	jointvae_capacity_100-100-2-100-100_04 (15-01-2022_19-19-02)	[[100, 100, 2], [2, 100, 100]]	{'cont': 1, 'disc': [2]}	['spectrum']	0.67	0	3	10000	5	0	5	10000	10	2500	0.001	50	TRUE	TRUE	FALSE	-1	30	128	0.001	16.0614	3.73694	14.5363	{'kldiv_cont_0': 3.0454363725308715}	{'kldiv_disc_0': 0.6915075050174505}	1.50868	0.0163968	0.9051	0.421918	4383.35	0.4293	0.801668	0.596705	62756.2	0.426424	17.5912	3.15607	14.8937	{'kldiv_cont_0': 2.463220626115799}	{'kldiv_disc_0': 0.6928505748510361}	2.69453	0.00296608	0.900696	0.430708
407	jointvae_capacity	HMDB	jointvae_capacity_100-100-2-100-100_04 (15-01-2022_19-26-28)	[[100, 100, 2], [2, 100, 100]]	{'cont': 1, 'disc': [2]}	['spectrum']	0.67	0	3	10000	5	0	10	10000	10	2500	0.001	50	TRUE	TRUE	FALSE	-1	30	128	0.001	15.3164	3.66925	14.535	{'kldiv_cont_0': 2.9778208609285026}	{'kldiv_disc_0': 0.691426907034441}	0.764196	0.0172028	0.905252	0.421838	5012.27	0.429169	0.801668	0.596705	62756.2	0.426424	15.456	3.66886	14.8286	{'kldiv_cont_0': 2.976375252008438}	{'kldiv_disc_0': 0.6924829930067062}	0.620749	0.00664189	0.901712	0.426239
408	jointvae_capacity	HMDB	jointvae_capacity_100-100-2-100-100_04 (15-01-2022_19-33-54)	[[100, 100, 2], [2, 100, 100]]	{'cont': 1, 'disc': [2]}	['spectrum']	0.67	0	5	10000	5	0	3	10000	10	2500	0.001	50	TRUE	TRUE	FALSE	-1	30	128	0.001	16.0259	5.68809	14.5903	{'kldiv_cont_0': 4.99708855837241}	{'kldiv_disc_0': 0.690997169192495}	1.41417	0.0215001	0.901829	0.435153	7315.17	0.454811	0.801668	0.596705	62756.2	0.426424	16.1349	5.76544	14.7185	{'kldiv_cont_0': 5.07309627532959}	{'kldiv_disc_0': 0.6923477500677109}	1.40842	0.00799432	0.899037	0.437698
409	jointvae_capacity	HMDB	jointvae_capacity_100-100-2-100-100_04 (15-01-2022_19-41-15)	[[100, 100, 2], [2, 100, 100]]	{'cont': 1, 'disc': [2]}	['spectrum']	0.67	0	5	10000	5	0	5	10000	10	2500	0.001	50	TRUE	TRUE	FALSE	-1	30	128	0.001	17.137	5.47184	14.5318	{'kldiv_cont_0': 4.780436255465979}	{'kldiv_disc_0': 0.6913994984037575}	2.58769	0.0174768	0.903932	0.419616	4546.28	0.434225	0.801668	0.596705	62756.2	0.426424	20.2314	4.6416	14.9687	{'kldiv_cont_0': 3.9494391679763794}	{'kldiv_disc_0': 0.6921575665473938}	5.2528	0.00989616	0.899234	0.432446
410	jointvae_capacity	HMDB	jointvae_capacity_100-100-2-100-100_04 (15-01-2022_19-49-54)	[[100, 100, 2], [2, 100, 100]]	{'cont': 1, 'disc': [2]}	['spectrum']	0.67	0	5	10000	5	0	10	10000	10	2500	0.001	50	TRUE	TRUE	FALSE	-1	30	128	0.001	16.3971	5.52066	14.5644	{'kldiv_cont_0': 4.8299392396691205}	{'kldiv_disc_0': 0.6907180891126051}	1.80836	0.0242909	0.903583	0.430154	5819.87	0.442618	0.801668	0.596705	62756.2	0.426424	17.4195	5.81532	15.068	{'kldiv_cont_0': 5.122724890708923}	{'kldiv_disc_0': 0.6925921216607094}	2.34593	0.00555061	0.900616	0.438545
411	jointvae_capacity	HMDB	jointvae_capacity_100-100-2-100-100_04 (15-01-2022_19-57-23)	[[100, 100, 2], [2, 100, 100]]	{'cont': 1, 'disc': [2]}	['spectrum']	0.67	0	10	10000	5	0	3	10000	10	2500	0.001	50	TRUE	TRUE	FALSE	-1	30	128	0.001	17.7635	10.2906	14.6032	{'kldiv_cont_0': 9.59984905897886}	{'kldiv_disc_0': 0.6907147515094143}	3.13593	0.0243243	0.900685	0.44001	8126.41	0.460715	0.801668	0.596705	62756.2	0.426424	18.2661	10.7021	14.9021	{'kldiv_cont_0': 10.010369181632996}	{'kldiv_disc_0': 0.6917479485273361}	3.35001	0.0139923	0.897482	0.445047
412	jointvae_capacity	HMDB	jointvae_capacity_100-100-2-100-100_04 (15-01-2022_20-04-46)	[[100, 100, 2], [2, 100, 100]]	{'cont': 1, 'disc': [2]}	['spectrum']	0.67	0	10	10000	5	0	5	10000	10	2500	0.001	50	TRUE	TRUE	FALSE	-1	30	128	0.001	19.4785	10.3445	14.6287	{'kldiv_cont_0': 9.653793091061472}	{'kldiv_disc_0': 0.690751216277994}	4.82584	0.0239597	0.899159	0.44593	8789.38	0.460511	0.801668	0.596705	62756.2	0.426424	25.5835	8.55506	14.8711	{'kldiv_cont_0': 7.866304337978363}	{'kldiv_disc_0': 0.6887583062052727}	10.6685	0.0438888	0.896241	0.447647
413	jointvae_capacity	HMDB	jointvae_capacity_100-100-2-100-100_04 (15-01-2022_20-12-02)	[[100, 100, 2], [2, 100, 100]]	{'cont': 1, 'disc': [2]}	['spectrum']	0.67	0	10	10000	5	0	10	10000	10	2500	0.001	50	TRUE	TRUE	FALSE	-1	30	128	0.001	19.4308	10.417	14.6331	{'kldiv_cont_0': 9.726538142253613}	{'kldiv_disc_0': 0.6904886902748854}	4.77115	0.0265849	0.8982	0.446465	9347.05	0.460851	0.801668	0.596705	62756.2	0.426424	24.9735	8.65225	14.7453	{'kldiv_cont_0': 7.963846027851105}	{'kldiv_disc_0': 0.688404031097889}	10.1808	0.0474315	0.895756	0.444724
414	jointvae_capacity	HMDB	jointvae_capacity_100-200-2-200-100_04 (15-01-2022_20-19-22)	[[100, 200, 2], [2, 200, 100]]	{'cont': 1, 'disc': [2]}	['spectrum']	0.67	0	3	10000	5	0	3	10000	10	2500	0.001	50	TRUE	TRUE	FALSE	-1	30	128	0.001	15.4397	3.67471	14.521	{'kldiv_cont_0': 2.9832438850539855}	{'kldiv_disc_0': 0.6914621415151947}	0.901814	0.0168504	0.906883	0.418283	4740.61	0.409599	0.801668	0.596705	62756.2	0.426424	15.6509	3.7665	14.8887	{'kldiv_cont_0': 3.0762833952903748}	{'kldiv_disc_0': 0.690212070941925}	0.732824	0.0293511	0.903152	0.427651
415	jointvae_capacity	HMDB	jointvae_capacity_100-200-2-200-100_04 (15-01-2022_20-26-42)	[[100, 200, 2], [2, 200, 100]]	{'cont': 1, 'disc': [2]}	['spectrum']	0.67	0	3	10000	5	0	5	10000	10	2500	0.001	50	TRUE	TRUE	FALSE	-1	30	128	0.001	15.3595	3.75229	14.5257	{'kldiv_cont_0': 3.060590580277059}	{'kldiv_disc_0': 0.6916988707821945}	0.819339	0.0144831	0.9055	0.420871	3408.51	0.408801	0.801668	0.596705	62756.2	0.426424	15.6883	3.75817	14.7282	{'kldiv_cont_0': 3.067663460969925}	{'kldiv_disc_0': 0.6905036866664886}	0.933698	0.026435	0.901654	0.423556
416	jointvae_capacity	HMDB	jointvae_capacity_100-200-2-200-100_04 (15-01-2022_20-34-05)	[[100, 200, 2], [2, 200, 100]]	{'cont': 1, 'disc': [2]}	['spectrum']	0.67	0	3	10000	5	0	10	10000	10	2500	0.001	50	TRUE	TRUE	FALSE	-1	30	128	0.001	15.9281	3.63923	14.5305	{'kldiv_cont_0': 2.947695966082058}	{'kldiv_disc_0': 0.6915383349204886}	1.38156	0.0160885	0.903665	0.421532	3811.84	0.412659	0.801668	0.596705	62756.2	0.426424	18.1838	3.05518	14.9879	{'kldiv_cont_0': 2.3632287979125977}	{'kldiv_disc_0': 0.6919481530785561}	3.18386	0.0119903	0.899052	0.430244
417	jointvae_capacity	HMDB	jointvae_capacity_100-200-2-200-100_04 (15-01-2022_20-41-25)	[[100, 200, 2], [2, 200, 100]]	{'cont': 1, 'disc': [2]}	['spectrum']	0.67	0	5	10000	5	0	3	10000	10	2500	0.001	50	TRUE	TRUE	FALSE	-1	30	128	0.001	16.0096	5.54578	14.5124	{'kldiv_cont_0': 4.854134811409589}	{'kldiv_disc_0': 0.6916407881968323}	1.48215	0.0150639	0.908746	0.414192	4551.88	0.401894	0.801668	0.596705	62756.2	0.426424	16.8239	5.83305	14.7831	{'kldiv_cont_0': 5.140921771526337}	{'kldiv_disc_0': 0.6921274438500404}	2.03058	0.0101974	0.906594	0.417465
418	jointvae_capacity	HMDB	jointvae_capacity_100-200-2-200-100_04 (15-01-2022_20-48-45)	[[100, 200, 2], [2, 200, 100]]	{'cont': 1, 'disc': [2]}	['spectrum']	0.67	0	5	10000	5	0	5	10000	10	2500	0.001	50	TRUE	TRUE	FALSE	-1	30	128	0.001	17.1656	5.6164	14.517	{'kldiv_cont_0': 4.924598134797195}	{'kldiv_disc_0': 0.6917985682857448}	2.63509	0.0134861	0.906369	0.416882	4214.49	0.403386	0.801668	0.596705	62756.2	0.426424	19.7957	4.72061	14.9297	{'kldiv_cont_0': 4.028117597103119}	{'kldiv_disc_0': 0.6924904882907867}	4.85941	0.00656694	0.902292	0.42631
419	jointvae_capacity	HMDB	jointvae_capacity_100-200-2-200-100_04 (15-01-2022_20-56-03)	[[100, 200, 2], [2, 200, 100]]	{'cont': 1, 'disc': [2]}	['spectrum']	0.67	0	5	10000	5	0	10	10000	10	2500	0.001	50	TRUE	TRUE	FALSE	-1	30	128	0.001	17.1896	5.73712	14.5626	{'kldiv_cont_0': 5.04587831784939}	{'kldiv_disc_0': 0.6912403053593361}	2.60789	0.0190688	0.901874	0.429779	5900.45	0.433585	0.801668	0.596705	62756.2	0.426424	20.2476	4.62909	14.9191	{'kldiv_cont_0': 3.9375686943531036}	{'kldiv_disc_0': 0.6915197223424911}	5.31216	0.0162746	0.897157	0.436659
420	jointvae_capacity	HMDB	jointvae_capacity_100-200-2-200-100_04 (15-01-2022_21-03-30)	[[100, 200, 2], [2, 200, 100]]	{'cont': 1, 'disc': [2]}	['spectrum']	0.67	0	10	10000	5	0	3	10000	10	2500	0.001	50	TRUE	TRUE	FALSE	-1	30	128	0.001	19.6546	10.4002	14.5841	{'kldiv_cont_0': 9.709375613722308}	{'kldiv_disc_0': 0.6908716971333}	5.04772	0.0227549	0.901052	0.43597	7030.54	0.455353	0.801668	0.596705	62756.2	0.426424	26.8645	8.30574	14.9234	{'kldiv_cont_0': 7.6134191155433655}	{'kldiv_disc_0': 0.6923257187008858}	11.9329	0.00821464	0.896568	0.44548
421	jointvae_capacity	HMDB	jointvae_capacity_100-200-2-200-100_04 (15-01-2022_21-11-00)	[[100, 200, 2], [2, 200, 100]]	{'cont': 1, 'disc': [2]}	['spectrum']	0.67	0	10	10000	5	0	5	10000	10	2500	0.001	50	TRUE	TRUE	FALSE	-1	30	128	0.001	17.1277	10.5986	14.604	{'kldiv_cont_0': 9.907282721037152}	{'kldiv_disc_0': 0.6913035849387619}	2.50526	0.018436	0.900722	0.440137	7774.32	0.461483	0.801668	0.596705	62756.2	0.426424	17.8733	10.942	15.0055	{'kldiv_cont_0': 10.250115633010864}	{'kldiv_disc_0': 0.6919295340776443}	2.85565	0.0121765	0.897973	0.444154
422	jointvae_capacity	HMDB	jointvae_capacity_100-200-2-200-100_04 (15-01-2022_21-18-19)	[[100, 200, 2], [2, 200, 100]]	{'cont': 1, 'disc': [2]}	['spectrum']	0.67	0	10	10000	5	0	10	10000	10	2500	0.001	50	TRUE	TRUE	FALSE	-1	30	128	0.001	17.2203	10.6786	14.6048	{'kldiv_cont_0': 9.987443718416937}	{'kldiv_disc_0': 0.6911112607039255}	2.59515	0.0203592	0.900895	0.439873	7412.61	0.4502	0.801668	0.596705	62756.2	0.426424	17.4238	11.1491	14.9402	{'kldiv_cont_0': 10.460134029388428}	{'kldiv_disc_0': 0.6889711394906044}	2.44182	0.0417604	0.897255	0.44347
423	jointvae_capacity	HMDB	jointvae_capacity_100-400-2-400-100_04 (15-01-2022_21-25-41)	[[100, 400, 2], [2, 400, 100]]	{'cont': 1, 'disc': [2]}	['spectrum']	0.67	0	3	10000	5	0	3	10000	10	2500	0.001	50	TRUE	TRUE	FALSE	-1	30	128	0.001	15.5506	3.5671	14.5086	{'kldiv_cont_0': 2.8751521874433275}	{'kldiv_disc_0': 0.6919466732390995}	1.02997	0.0120051	0.906339	0.416838	4333.02	0.405912	0.801668	0.596705	62756.2	0.426424	16.5905	3.5067	14.7405	{'kldiv_cont_0': 2.814448267221451}	{'kldiv_disc_0': 0.6922514140605927}	1.8411	0.00895768	0.902051	0.421225
424	jointvae_capacity	HMDB	jointvae_capacity_100-400-2-400-100_04 (15-01-2022_21-32-56)	[[100, 400, 2], [2, 400, 100]]	{'cont': 1, 'disc': [2]}	['spectrum']	0.67	0	3	10000	5	0	5	10000	10	2500	0.001	50	TRUE	TRUE	FALSE	-1	30	128	0.001	15.3982	3.62632	14.5099	{'kldiv_cont_0': 2.9342673996399187}	{'kldiv_disc_0': 0.6920510902144443}	0.877309	0.0109609	0.90881	0.414675	3774.21	0.403014	0.801668	0.596705	62756.2	0.426424	15.6741	3.68085	14.9146	{'kldiv_cont_0': 2.9885135889053345}	{'kldiv_disc_0': 0.6923412308096886}	0.751434	0.00805952	0.903436	0.423238
425	jointvae_capacity	HMDB	jointvae_capacity_100-400-2-400-100_04 (15-01-2022_21-40-14)	[[100, 400, 2], [2, 400, 100]]	{'cont': 1, 'disc': [2]}	['spectrum']	0.67	0	3	10000	5	0	10	10000	10	2500	0.001	50	TRUE	TRUE	FALSE	-1	30	128	0.001	15.3968	3.63737	14.5165	{'kldiv_cont_0': 2.9454071275119125}	{'kldiv_disc_0': 0.6919644596590393}	0.86845	0.0118272	0.906148	0.418629	4296.17	0.409484	0.801668	0.596705	62756.2	0.426424	16.5388	3.68966	14.7751	{'kldiv_cont_0': 2.997713714838028}	{'kldiv_disc_0': 0.6919413059949875}	1.75165	0.0120588	0.902474	0.422915
426	jointvae_capacity	HMDB	jointvae_capacity_100-400-2-400-100_04 (15-01-2022_21-47-34)	[[100, 400, 2], [2, 400, 100]]	{'cont': 1, 'disc': [2]}	['spectrum']	0.67	0	5	10000	5	0	3	10000	10	2500	0.001	50	TRUE	TRUE	FALSE	-1	30	128	0.001	16.1143	5.53398	14.5145	{'kldiv_cont_0': 4.842279391384673}	{'kldiv_disc_0': 0.6916985052755509}	1.58533	0.0144868	0.907561	0.415478	4273.57	0.404945	0.801668	0.596705	62756.2	0.426424	16.1301	5.72122	14.8556	{'kldiv_cont_0': 5.029757082462311}	{'kldiv_disc_0': 0.6914601251482964}	1.25761	0.0168706	0.903271	0.422323
427	jointvae_capacity	HMDB	jointvae_capacity_100-400-2-400-100_04 (15-01-2022_21-54-53)	[[100, 400, 2], [2, 400, 100]]	{'cont': 1, 'disc': [2]}	['spectrum']	0.67	0	5	10000	5	0	5	10000	10	2500	0.001	50	TRUE	TRUE	FALSE	-1	30	128	0.001	16.4262	5.85146	14.5396	{'kldiv_cont_0': 5.159921205591881}	{'kldiv_disc_0': 0.6915393412627023}	1.87045	0.0160784	0.905382	0.422414	4682.01	0.429027	0.801668	0.596705	62756.2	0.426424	17.302	6.11627	14.8906	{'kldiv_cont_0': 5.423723995685577}	{'kldiv_disc_0': 0.6925448253750801}	2.40535	0.00602357	0.901353	0.429485
428	jointvae_capacity	HMDB	jointvae_capacity_100-400-2-400-100_04 (15-01-2022_22-02-09)	[[100, 400, 2], [2, 400, 100]]	{'cont': 1, 'disc': [2]}	['spectrum']	0.67	0	5	10000	5	0	10	10000	10	2500	0.001	50	TRUE	TRUE	FALSE	-1	30	128	0.001	17.3525	5.55084	14.5928	{'kldiv_cont_0': 4.859265351089938}	{'kldiv_disc_0': 0.691575882849337}	2.74399	0.015713	0.90112	0.437099	7149.06	0.466214	0.801668	0.596705	62756.2	0.426424	20.8611	4.5077	14.9271	{'kldiv_cont_0': 3.815893590450287}	{'kldiv_disc_0': 0.6918041557073593}	5.92053	0.0134303	0.897691	0.441746
429	jointvae_capacity	HMDB	jointvae_capacity_100-400-2-400-100_04 (15-01-2022_22-09-27)	[[100, 400, 2], [2, 400, 100]]	{'cont': 1, 'disc': [2]}	['spectrum']	0.67	0	10	10000	5	0	3	10000	10	2500	0.001	50	TRUE	TRUE	FALSE	-1	30	128	0.001	17.7683	10.5383	14.6188	{'kldiv_cont_0': 9.846737364927927}	{'kldiv_disc_0': 0.6915594094443596}	3.13369	0.0158777	0.899309	0.446014	7086.74	0.491954	0.801668	0.596705	62756.2	0.426424	16.368	10.5353	14.8958	{'kldiv_cont_0': 9.844062685966492}	{'kldiv_disc_0': 0.6912628188729286}	1.45339	0.0188436	0.896456	0.446648
430	jointvae_capacity	HMDB	jointvae_capacity_100-400-2-400-100_04 (15-01-2022_22-16-44)	[[100, 400, 2], [2, 400, 100]]	{'cont': 1, 'disc': [2]}	['spectrum']	0.67	0	10	10000	5	0	5	10000	10	2500	0.001	50	TRUE	TRUE	FALSE	-1	30	128	0.001	19.4528	10.3943	14.6434	{'kldiv_cont_0': 9.702701753583447}	{'kldiv_disc_0': 0.6915858914626056}	4.79372	0.0156129	0.898527	0.447271	9364.39	0.468194	0.801668	0.596705	62756.2	0.426424	25.313	8.64503	14.9775	{'kldiv_cont_0': 7.953151047229767}	{'kldiv_disc_0': 0.691883273422718}	10.3229	0.0126391	0.894721	0.454219
431	jointvae_capacity	HMDB	jointvae_capacity_100-400-2-400-100_04 (15-01-2022_22-24-02)	[[100, 400, 2], [2, 400, 100]]	{'cont': 1, 'disc': [2]}	['spectrum']	0.67	0	10	10000	5	0	10	10000	10	2500	0.001	50	TRUE	TRUE	FALSE	-1	30	128	0.001	17.8037	10.283	14.6116	{'kldiv_cont_0': 9.59199290919578}	{'kldiv_disc_0': 0.6909697442904286}	3.17038	0.0217744	0.899812	0.440106	8785.53	0.466553	0.801668	0.596705	62756.2	0.426424	18.7201	10.9072	15.0271	{'kldiv_cont_0': 10.21573805809021}	{'kldiv_disc_0': 0.691498689353466}	3.67645	0.0164849	0.896278	0.446457
432	jointvae_capacity	HMDB	jointvae_capacity_100-800-2-800-100_04 (15-01-2022_22-31-24)	[[100, 800, 2], [2, 800, 100]]	{'cont': 1, 'disc': [2]}	['spectrum']	0.67	0	3	10000	5	0	3	10000	10	2500	0.001	50	TRUE	TRUE	FALSE	-1	30	128	0.001	15.5473	3.56246	14.4981	{'kldiv_cont_0': 2.8706628639122536}	{'kldiv_disc_0': 0.691794238898946}	1.0357	0.0135294	0.908019	0.413273	4200.3	0.422235	0.801668	0.596705	62756.2	0.426424	16.0653	3.54925	14.7277	{'kldiv_cont_0': 2.8563520312309265}	{'kldiv_disc_0': 0.692902222275734}	1.33521	0.0024496	0.903723	0.416159
433	jointvae_capacity	HMDB	jointvae_capacity_100-800-2-800-100_04 (15-01-2022_22-38-47)	[[100, 800, 2], [2, 800, 100]]	{'cont': 1, 'disc': [2]}	['spectrum']	0.67	0	3	10000	5	0	5	10000	10	2500	0.001	50	TRUE	TRUE	FALSE	-1	30	128	0.001	15.9699	3.79495	14.5174	{'kldiv_cont_0': 3.1035307823926552}	{'kldiv_disc_0': 0.6914193839177318}	1.43526	0.017278	0.903615	0.419636	3506.85	0.428129	0.801668	0.596705	62756.2	0.426424	16.7629	3.34051	14.9038	{'kldiv_cont_0': 2.6495814323425293}	{'kldiv_disc_0': 0.6909314319491386}	1.83689	0.0221575	0.90227	0.420354
434	jointvae_capacity	HMDB	jointvae_capacity_100-800-2-800-100_04 (15-01-2022_22-46-09)	[[100, 800, 2], [2, 800, 100]]	{'cont': 1, 'disc': [2]}	['spectrum']	0.67	0	3	10000	5	0	10	10000	10	2500	0.001	50	TRUE	TRUE	FALSE	-1	30	128	0.001	15.5134	3.6722	14.5198	{'kldiv_cont_0': 2.9800308374152786}	{'kldiv_disc_0': 0.6921705505114862}	0.983828	0.00976632	0.907575	0.415711	4817.61	0.425655	0.801668	0.596705	62756.2	0.426424	15.9534	3.65037	14.8657	{'kldiv_cont_0': 2.958687126636505}	{'kldiv_disc_0': 0.6916808187961578}	1.07303	0.0146636	0.903936	0.42258
435	jointvae_capacity	HMDB	jointvae_capacity_100-800-2-800-100_04 (15-01-2022_22-53-38)	[[100, 800, 2], [2, 800, 100]]	{'cont': 1, 'disc': [2]}	['spectrum']	0.67	0	5	10000	5	0	3	10000	10	2500	0.001	50	TRUE	TRUE	FALSE	-1	30	128	0.001	16.3946	5.97457	14.5302	{'kldiv_cont_0': 5.282518275852861}	{'kldiv_disc_0': 0.6920531445193565}	1.85348	0.0109404	0.906331	0.422415	3088.78	0.430515	0.801668	0.596705	62756.2	0.426424	17.4686	6.19726	14.9355	{'kldiv_cont_0': 5.504946947097778}	{'kldiv_disc_0': 0.6923133060336113}	2.52473	0.00833876	0.903553	0.431729
436	jointvae_capacity	HMDB	jointvae_capacity_100-800-2-800-100_04 (15-01-2022_23-00-58)	[[100, 800, 2], [2, 800, 100]]	{'cont': 1, 'disc': [2]}	['spectrum']	0.67	0	5	10000	5	0	5	10000	10	2500	0.001	50	TRUE	TRUE	FALSE	-1	30	128	0.001	17.3657	5.57093	14.5568	{'kldiv_cont_0': 4.878910914919842}	{'kldiv_disc_0': 0.6920218530228768}	2.79761	0.0112533	0.904402	0.428414	5440.24	0.481932	0.801668	0.596705	62756.2	0.426424	21.1383	4.49282	14.7947	{'kldiv_cont_0': 3.8000708520412445}	{'kldiv_disc_0': 0.6927503049373627}	6.33963	0.00396878	0.899318	0.432687
437	jointvae_capacity	HMDB	jointvae_capacity_100-800-2-800-100_04 (15-01-2022_23-08-15)	[[100, 800, 2], [2, 800, 100]]	{'cont': 1, 'disc': [2]}	['spectrum']	0.67	0	5	10000	5	0	10	10000	10	2500	0.001	50	TRUE	TRUE	FALSE	-1	30	128	0.001	16.3287	5.57381	14.5596	{'kldiv_cont_0': 4.881926790051077}	{'kldiv_disc_0': 0.6918850535120087}	1.75645	0.0126213	0.90348	0.428088	5787.38	0.473403	0.801668	0.596705	62756.2	0.426424	17.1317	5.90486	14.9112	{'kldiv_cont_0': 5.212784647941589}	{'kldiv_disc_0': 0.6920724585652351}	2.20973	0.0107472	0.899191	0.4399
438	jointvae_capacity	HMDB	jointvae_capacity_100-800-2-800-100_04 (15-01-2022_23-15-36)	[[100, 800, 2], [2, 800, 100]]	{'cont': 1, 'disc': [2]}	['spectrum']	0.67	0	10	10000	5	0	3	10000	10	2500	0.001	50	TRUE	TRUE	FALSE	-1	30	128	0.001	25.0603	12.6416	14.6101	{'kldiv_cont_0': 11.94955530043306}	{'kldiv_disc_0': 0.6920356152729056}	10.439	0.0111157	0.900018	0.444866	6954.08	0.508226	0.801668	0.596705	62756.2	0.426424	17.656	10.253	14.8574	{'kldiv_cont_0': 9.560891270637512}	{'kldiv_disc_0': 0.6921115517616272}	2.78823	0.0103563	0.89594	0.451148
439	jointvae_capacity	HMDB	jointvae_capacity_100-800-2-800-100_04 (15-01-2022_23-22-52)	[[100, 800, 2], [2, 800, 100]]	{'cont': 1, 'disc': [2]}	['spectrum']	0.67	0	10	10000	5	0	5	10000	10	2500	0.001	50	TRUE	TRUE	FALSE	-1	30	128	0.001	17.5964	10.8757	14.5903	{'kldiv_cont_0': 10.183739505965134}	{'kldiv_disc_0': 0.6919316364259556}	2.99397	0.0121555	0.900919	0.436708	7077.66	0.518654	0.801668	0.596705	62756.2	0.426424	17.3668	10.8684	14.9017	{'kldiv_cont_0': 10.17559552192688}	{'kldiv_disc_0': 0.6927880570292473}	2.46155	0.00359125	0.897711	0.441348
440	jointvae_capacity	HMDB	jointvae_capacity_100-800-2-800-100_04 (15-01-2022_23-30-17)	[[100, 800, 2], [2, 800, 100]]	{'cont': 1, 'disc': [2]}	['spectrum']	0.67	0	10	10000	5	0	10	10000	10	2500	0.001	50	TRUE	TRUE	FALSE	-1	30	128	0.001	20.2874	10.0671	14.6154	{'kldiv_cont_0': 9.37537930683158}	{'kldiv_disc_0': 0.6917046959372772}	5.65757	0.0144249	0.900161	0.441008	8549.36	0.497743	0.801668	0.596705	62756.2	0.426424	27.1904	8.21521	14.794	{'kldiv_cont_0': 7.523399233818054}	{'kldiv_disc_0': 0.6918071135878563}	12.383	0.0134007	0.897413	0.441741
441	jointvae_capacity	HMDB	jointvae_capacity_100-1600-2-1600-100_04 (15-01-2022_23-37-36)	[[100, 1600, 2], [2, 1600, 100]]	{'cont': 1, 'disc': [2]}	['spectrum']	0.67	0	3	10000	5	0	3	10000	10	2500	0.001	50	TRUE	TRUE	FALSE	-1	30	128	0.001	15.5478	3.67051	14.5231	{'kldiv_cont_0': 2.97906530417245}	{'kldiv_disc_0': 0.6914488276702234}	1.00766	0.0169835	0.907906	0.41913	4833.92	0.479558	0.801668	0.596705	62756.2	0.426424	15.8878	3.86397	14.7337	{'kldiv_cont_0': 3.1729893386363983}	{'kldiv_disc_0': 0.6909817904233932}	1.13246	0.0216539	0.906315	0.419257
442	jointvae_capacity	HMDB	jointvae_capacity_100-1600-2-1600-100_04 (15-01-2022_23-45-06)	[[100, 1600, 2], [2, 1600, 100]]	{'cont': 1, 'disc': [2]}	['spectrum']	0.67	0	3	10000	5	0	5	10000	10	2500	0.001	50	TRUE	TRUE	FALSE	-1	30	128	0.001	15.8681	3.67766	14.5157	{'kldiv_cont_0': 2.9853392979879487}	{'kldiv_disc_0': 0.6923229730334776}	1.34421	0.00824209	0.904096	0.420036	2681.7	0.44865	0.801668	0.596705	62756.2	0.426424	16.9266	3.28283	14.7736	{'kldiv_cont_0': 2.5899387896060944}	{'kldiv_disc_0': 0.6928931996226311}	2.15045	0.00253983	0.899315	0.428679
443	jointvae_capacity	HMDB	jointvae_capacity_100-1600-2-1600-100_04 (15-01-2022_23-52-34)	[[100, 1600, 2], [2, 1600, 100]]	{'cont': 1, 'disc': [2]}	['spectrum']	0.67	0	3	10000	5	0	10	10000	10	2500	0.001	50	TRUE	TRUE	FALSE	-1	30	128	0.001	15.5236	3.8058	14.5419	{'kldiv_cont_0': 3.113590479582206}	{'kldiv_disc_0': 0.6922080834535347}	0.972315	0.00939099	0.904812	0.426211	2545.1	0.452191	0.801668	0.596705	62756.2	0.426424	16.1196	3.95002	14.824	{'kldiv_cont_0': 3.257623016834259}	{'kldiv_disc_0': 0.6923955604434013}	1.28812	0.00751622	0.900886	0.431239
444	jointvae_capacity	HMDB	jointvae_capacity_100-1600-2-1600-100_04 (15-01-2022_23-59-49)	[[100, 1600, 2], [2, 1600, 100]]	{'cont': 1, 'disc': [2]}	['spectrum']	0.67	0	5	10000	5	0	3	10000	10	2500	0.001	50	TRUE	TRUE	FALSE	-1	30	128	0.001	16.8058	5.38324	14.4936	{'kldiv_cont_0': 4.691780912122507}	{'kldiv_disc_0': 0.6914575855279791}	2.29531	0.016896	0.912898	0.404172	4557.26	0.471418	0.801668	0.596705	62756.2	0.426424	19.0524	4.94258	14.8168	{'kldiv_cont_0': 4.2531872391700745}	{'kldiv_disc_0': 0.6893888041377068}	4.19804	0.0375838	0.909531	0.412475
445	jointvae_capacity	HMDB	jointvae_capacity_100-1600-2-1600-100_04 (16-01-2022_00-07-16)	[[100, 1600, 2], [2, 1600, 100]]	{'cont': 1, 'disc': [2]}	['spectrum']	0.67	0	5	10000	5	0	5	10000	10	2500	0.001	50	TRUE	TRUE	FALSE	-1	30	128	0.001	17.4625	6.05892	14.534	{'kldiv_cont_0': 5.36838173934783}	{'kldiv_disc_0': 0.6905415132641792}	2.9024	0.0260567	0.909438	0.421196	3617.61	0.513172	0.801668	0.596705	62756.2	0.426424	19.0286	5.28672	14.8058	{'kldiv_cont_0': 4.597001373767853}	{'kldiv_disc_0': 0.6897168084979057}	4.18849	0.0343037	0.906013	0.431328
446	jointvae_capacity	HMDB	jointvae_capacity_100-1600-2-1600-100_04 (16-01-2022_00-14-45)	[[100, 1600, 2], [2, 1600, 100]]	{'cont': 1, 'disc': [2]}	['spectrum']	0.67	0	5	10000	5	0	10	10000	10	2500	0.001	50	TRUE	TRUE	FALSE	-1	30	128	0.001	16.305	5.5418	14.5539	{'kldiv_cont_0': 4.850186003693219}	{'kldiv_disc_0': 0.691611439160917}	1.73573	0.0153574	0.903221	0.428727	5176.35	0.511205	0.801668	0.596705	62756.2	0.426424	16.4885	5.8147	14.9267	{'kldiv_cont_0': 5.122716009616852}	{'kldiv_disc_0': 0.691986046731472}	1.55012	0.0116114	0.900153	0.437023
447	jointvae_capacity	HMDB	jointvae_capacity_100-1600-2-1600-100_04 (16-01-2022_00-22-12)	[[100, 1600, 2], [2, 1600, 100]]	{'cont': 1, 'disc': [2]}	['spectrum']	0.67	0	10	10000	5	0	3	10000	10	2500	0.001	50	TRUE	TRUE	FALSE	-1	30	128	0.001	19.4856	10.3124	14.5858	{'kldiv_cont_0': 9.620693522623215}	{'kldiv_disc_0': 0.6917384047617857}	4.8858	0.0140878	0.900598	0.436446	6282.98	0.486004	0.801668	0.596705	62756.2	0.426424	27.3047	8.20602	14.8642	{'kldiv_cont_0': 7.513853073120117}	{'kldiv_disc_0': 0.6921708211302757}	12.4307	0.00976361	0.89729	0.43574
448	jointvae_capacity	HMDB	jointvae_capacity_100-1600-2-1600-100_04 (16-01-2022_00-29-34)	[[100, 1600, 2], [2, 1600, 100]]	{'cont': 1, 'disc': [2]}	['spectrum']	0.67	0	10	10000	5	0	5	10000	10	2500	0.001	50	TRUE	TRUE	FALSE	-1	30	128	0.001	19.8924	10.1741	14.5869	{'kldiv_cont_0': 9.482112635826242}	{'kldiv_disc_0': 0.691989977726306}	5.29392	0.011572	0.90138	0.436938	6864.79	0.505167	0.801668	0.596705	62756.2	0.426424	27.9847	8.07064	14.8641	{'kldiv_cont_0': 7.379101514816284}	{'kldiv_disc_0': 0.691540852189064}	13.1045	0.0160633	0.898496	0.441604
449	jointvae_capacity	HMDB	jointvae_capacity_100-1600-2-1600-100_04 (16-01-2022_00-37-00)	[[100, 1600, 2], [2, 1600, 100]]	{'cont': 1, 'disc': [2]}	['spectrum']	0.67	0	10	10000	5	0	10	10000	10	2500	0.001	50	TRUE	TRUE	FALSE	-1	30	128	0.001	17.8941	10.3433	14.6211	{'kldiv_cont_0': 9.651685602363498}	{'kldiv_disc_0': 0.6915775761864651}	3.25723	0.0156961	0.899431	0.442638	7932.2	0.511187	0.801668	0.596705	62756.2	0.426424	18.0801	10.4585	14.8715	{'kldiv_cont_0': 9.76610815525055}	{'kldiv_disc_0': 0.6923758685588837}	3.20093	0.00771314	0.894146	0.449132
450	jointvae_capacity	HMDB	jointvae_capacity_100-1600-100-2-100-1600-100_04 (16-01-2022_00-44-19)	[[100, 1600, 100, 2], [2, 100, 1600, 100]]	{'cont': 1, 'disc': [2]}	['spectrum']	0.67	0	3	10000	5	0	3	10000	10	2500	0.001	50	TRUE	TRUE	FALSE	-1	30	128	0.001	15.7229	3.7995	14.4533	{'kldiv_cont_0': 3.1075665388984244}	{'kldiv_disc_0': 0.6919286485718584}	1.25736	0.0121853	0.91618	0.395623	3527.49	0.488219	0.801668	0.596705	62756.2	0.426424	16.2898	3.4344	14.6652	{'kldiv_cont_0': 2.7442809641361237}	{'kldiv_disc_0': 0.6901146173477173}	1.59436	0.0303257	0.911857	0.399359
451	jointvae_capacity	HMDB	jointvae_capacity_100-1600-100-2-100-1600-100_04 (16-01-2022_00-52-21)	[[100, 1600, 100, 2], [2, 100, 1600, 100]]	{'cont': 1, 'disc': [2]}	['spectrum']	0.67	0	3	10000	5	0	5	10000	10	2500	0.001	50	TRUE	TRUE	FALSE	-1	30	128	0.001	15.6509	3.51818	14.4722	{'kldiv_cont_0': 2.82610214749972}	{'kldiv_disc_0': 0.692078025947357}	1.168	0.0106916	0.911051	0.405051	2057.61	0.470314	0.801668	0.596705	62756.2	0.426424	15.8684	3.68654	14.8088	{'kldiv_cont_0': 2.993469148874283}	{'kldiv_disc_0': 0.6930717900395393}	1.05885	0.000753924	0.908371	0.407022
452	jointvae_capacity	HMDB	jointvae_capacity_100-1600-100-2-100-1600-100_04 (16-01-2022_01-00-17)	[[100, 1600, 100, 2], [2, 100, 1600, 100]]	{'cont': 1, 'disc': [2]}	['spectrum']	0.67	0	3	10000	5	0	10	10000	10	2500	0.001	50	TRUE	TRUE	FALSE	-1	30	128	0.001	15.5964	3.62283	14.4726	{'kldiv_cont_0': 2.930715443074018}	{'kldiv_disc_0': 0.6921105792467621}	1.11342	0.010366	0.913008	0.406429	2969.94	0.454159	0.801668	0.596705	62756.2	0.426424	16.4043	3.34864	14.6804	{'kldiv_cont_0': 2.6557828187942505}	{'kldiv_disc_0': 0.6928617656230927}	1.72109	0.00285417	0.911093	0.405295
453	jointvae_capacity	HMDB	jointvae_capacity_100-1600-100-2-100-1600-100_04 (16-01-2022_01-08-23)	[[100, 1600, 100, 2], [2, 100, 1600, 100]]	{'cont': 1, 'disc': [2]}	['spectrum']	0.67	0	5	10000	5	0	3	10000	10	2500	0.001	50	TRUE	TRUE	FALSE	-1	30	128	0.001	16.2907	5.83301	14.4372	{'kldiv_cont_0': 5.140857037799112}	{'kldiv_disc_0': 0.6921527139928149}	1.84352	0.00994468	0.917904	0.387183	3615.96	0.45243	0.801668	0.596705	62756.2	0.426424	17.4274	6.09091	14.6864	{'kldiv_cont_0': 5.40014785528183}	{'kldiv_disc_0': 0.6907603219151497}	2.71713	0.0238686	0.91606	0.38819
454	jointvae_capacity	HMDB	jointvae_capacity_100-1600-100-2-100-1600-100_04 (16-01-2022_01-16-19)	[[100, 1600, 100, 2], [2, 100, 1600, 100]]	{'cont': 1, 'disc': [2]}	['spectrum']	0.67	0	5	10000	5	0	5	10000	10	2500	0.001	50	TRUE	TRUE	FALSE	-1	30	128	0.001	17.3627	5.56786	14.5533	{'kldiv_cont_0': 4.876190729867453}	{'kldiv_disc_0': 0.6916644604041658}	2.79463	0.0148272	0.903852	0.425408	3542.38	0.51887	0.801668	0.596705	62756.2	0.426424	19.6187	4.95375	14.9073	{'kldiv_cont_0': 4.261328428983688}	{'kldiv_disc_0': 0.6924172416329384}	4.70404	0.00729941	0.900701	0.431332
455	jointvae_capacity	HMDB	jointvae_capacity_100-1600-100-2-100-1600-100_04 (16-01-2022_01-24-14)	[[100, 1600, 100, 2], [2, 100, 1600, 100]]	{'cont': 1, 'disc': [2]}	['spectrum']	0.67	0	5	10000	5	0	10	10000	10	2500	0.001	50	TRUE	TRUE	FALSE	-1	30	128	0.001	17.3892	5.56301	14.5682	{'kldiv_cont_0': 4.871186931585443}	{'kldiv_disc_0': 0.6918275306622187}	2.80779	0.0131965	0.905557	0.432124	3879	0.497124	0.801668	0.596705	62756.2	0.426424	19.4043	4.993	14.9197	{'kldiv_cont_0': 4.300443679094315}	{'kldiv_disc_0': 0.6925517693161964}	4.47866	0.00595413	0.902068	0.43901
456	jointvae_capacity	HMDB	jointvae_capacity_100-1600-100-2-100-1600-100_04 (16-01-2022_01-32-12)	[[100, 1600, 100, 2], [2, 100, 1600, 100]]	{'cont': 1, 'disc': [2]}	['spectrum']	0.67	0	10	10000	5	0	3	10000	10	2500	0.001	50	TRUE	TRUE	FALSE	-1	30	128	0.001	20.1116	11.4899	14.5812	{'kldiv_cont_0': 10.797868392248263}	{'kldiv_disc_0': 0.6919832668941597}	5.51877	0.0116392	0.901221	0.434093	8173.37	0.503484	0.801668	0.596705	62756.2	0.426424	20.1883	9.7496	14.9665	{'kldiv_cont_0': 9.056807160377502}	{'kldiv_disc_0': 0.6927959471940994}	5.21832	0.00351235	0.898088	0.440774
457	jointvae_capacity	HMDB	jointvae_capacity_100-1600-100-2-100-1600-100_04 (16-01-2022_01-40-11)	[[100, 1600, 100, 2], [2, 100, 1600, 100]]	{'cont': 1, 'disc': [2]}	['spectrum']	0.67	0	10	10000	5	0	5	10000	10	2500	0.001	50	TRUE	TRUE	FALSE	-1	30	128	0.001	18.1101	10.2988	14.6095	{'kldiv_cont_0': 9.607271535643216}	{'kldiv_disc_0': 0.6915041886526963}	3.48417	0.0164299	0.90244	0.439979	6076.88	0.525807	0.801668	0.596705	62756.2	0.426424	19.9507	9.75719	14.9919	{'kldiv_cont_0': 9.066912651062012}	{'kldiv_disc_0': 0.6902737841010094}	4.93	0.028734	0.899724	0.445433
458	jointvae_capacity	HMDB	jointvae_capacity_100-1600-100-2-100-1600-100_04 (16-01-2022_01-48-15)	[[100, 1600, 100, 2], [2, 100, 1600, 100]]	{'cont': 1, 'disc': [2]}	['spectrum']	0.67	0	10	10000	5	0	10	10000	10	2500	0.001	50	TRUE	TRUE	FALSE	-1	30	128	0.001	21.0016	9.78419	14.6089	{'kldiv_cont_0': 9.092847561014109}	{'kldiv_disc_0': 0.6913415674848118}	6.37466	0.0180561	0.901669	0.445679	4242.28	0.522861	0.801668	0.596705	62756.2	0.426424	25.763	8.75692	15.0448	{'kldiv_cont_0': 8.06478214263916}	{'kldiv_disc_0': 0.6921398863196373}	10.7082	0.010073	0.897973	0.453521
459	jointvae_capacity	HMDB	jointvae_capacity_100-800-100-2-100-800-100_04 (16-01-2022_01-56-12)	[[100, 800, 100, 2], [2, 100, 800, 100]]	{'cont': 1, 'disc': [2]}	['spectrum']	0.67	0	3	10000	5	0	3	10000	10	2500	0.001	50	TRUE	TRUE	FALSE	-1	30	128	0.001	15.7459	3.5527	14.48	{'kldiv_cont_0': 2.86050385168229}	{'kldiv_disc_0': 0.692196087162385}	1.25629	0.00951095	0.913163	0.405959	4371.47	0.524159	0.801668	0.596705	62756.2	0.426424	16.5187	3.3469	14.7817	{'kldiv_cont_0': 2.6549129486083984}	{'kldiv_disc_0': 0.6919917389750481}	1.72544	0.0115544	0.912062	0.407279
460	jointvae_capacity	HMDB	jointvae_capacity_100-800-100-2-100-800-100_04 (16-01-2022_02-04-03)	[[100, 800, 100, 2], [2, 100, 800, 100]]	{'cont': 1, 'disc': [2]}	['spectrum']	0.67	0	3	10000	5	0	5	10000	10	2500	0.001	50	TRUE	TRUE	FALSE	-1	30	128	0.001	15.5	3.75804	14.4855	{'kldiv_cont_0': 3.0662158052811677}	{'kldiv_disc_0': 0.6918220115804125}	1.0012	0.0132517	0.910096	0.410184	1957.01	0.517058	0.801668	0.596705	62756.2	0.426424	15.7017	3.82595	14.7566	{'kldiv_cont_0': 3.1340735256671906}	{'kldiv_disc_0': 0.6918732821941376}	0.932325	0.012739	0.906278	0.417378
461	jointvae_capacity	HMDB	jointvae_capacity_100-800-100-2-100-800-100_04 (16-01-2022_02-11-55)	[[100, 800, 100, 2], [2, 100, 800, 100]]	{'cont': 1, 'disc': [2]}	['spectrum']	0.67	0	3	10000	5	0	10	10000	10	2500	0.001	50	TRUE	TRUE	FALSE	-1	30	128	0.001	15.6196	3.78941	14.4762	{'kldiv_cont_0': 3.097573108714202}	{'kldiv_disc_0': 0.6918344037799999}	1.13025	0.0131278	0.913423	0.40729	2881.79	0.469276	0.801668	0.596705	62756.2	0.426424	16.958	4.04629	14.7954	{'kldiv_cont_0': 3.3563324213027954}	{'kldiv_disc_0': 0.6899589374661446}	2.13068	0.0318824	0.910008	0.410797
462	jointvae_capacity	HMDB	jointvae_capacity_100-800-100-2-100-800-100_04 (16-01-2022_02-19-50)	[[100, 800, 100, 2], [2, 100, 800, 100]]	{'cont': 1, 'disc': [2]}	['spectrum']	0.67	0	5	10000	5	0	3	10000	10	2500	0.001	50	TRUE	TRUE	FALSE	-1	30	128	0.001	16.8637	5.25419	14.4515	{'kldiv_cont_0': 4.562059839909104}	{'kldiv_disc_0': 0.6921322405680843}	2.40204	0.0101494	0.915317	0.394828	3794.26	0.499635	0.801668	0.596705	62756.2	0.426424	16.4263	5.44893	14.7186	{'kldiv_cont_0': 4.757074654102325}	{'kldiv_disc_0': 0.6918594092130661}	1.69486	0.0128777	0.910367	0.400495
463	jointvae_capacity	HMDB	jointvae_capacity_100-800-100-2-100-800-100_04 (16-01-2022_02-27-40)	[[100, 800, 100, 2], [2, 100, 800, 100]]	{'cont': 1, 'disc': [2]}	['spectrum']	0.67	0	5	10000	5	0	5	10000	10	2500	0.001	50	TRUE	TRUE	FALSE	-1	30	128	0.001	16.1514	5.65856	14.4392	{'kldiv_cont_0': 4.9666842595599165}	{'kldiv_disc_0': 0.6918729187428266}	1.69943	0.0127426	0.916582	0.392988	3566.11	0.52409	0.801668	0.596705	62756.2	0.426424	18.3167	6.31214	14.7994	{'kldiv_cont_0': 5.620807766914368}	{'kldiv_disc_0': 0.691329188644886}	3.49917	0.0181799	0.913552	0.392666
464	jointvae_capacity	HMDB	jointvae_capacity_100-800-100-2-100-800-100_04 (16-01-2022_02-35-37)	[[100, 800, 100, 2], [2, 100, 800, 100]]	{'cont': 1, 'disc': [2]}	['spectrum']	0.67	0	5	10000	5	0	10	10000	10	2500	0.001	50	TRUE	TRUE	FALSE	-1	30	128	0.001	16.2772	5.54134	14.5937	{'kldiv_cont_0': 4.8496333799142946}	{'kldiv_disc_0': 0.6917087655814215}	1.66907	0.0143842	0.901004	0.441353	4911.45	0.556917	0.801668	0.596705	62756.2	0.426424	15.9154	5.72818	14.8917	{'kldiv_cont_0': 5.036639332771301}	{'kldiv_disc_0': 0.6915386393666267}	1.00768	0.0160854	0.897901	0.4455
465	jointvae_capacity	HMDB	jointvae_capacity_100-800-100-2-100-800-100_04 (16-01-2022_02-43-30)	[[100, 800, 100, 2], [2, 100, 800, 100]]	{'cont': 1, 'disc': [2]}	['spectrum']	0.67	0	10	10000	5	0	3	10000	10	2500	0.001	50	TRUE	TRUE	FALSE	-1	30	128	0.001	20.261	9.86339	14.6299	{'kldiv_cont_0': 9.171779929906473}	{'kldiv_disc_0': 0.6916125560628956}	5.61577	0.0153463	0.899671	0.442289	10311.6	0.531128	0.801668	0.596705	62756.2	0.426424	26.7131	8.62809	14.8284	{'kldiv_cont_0': 7.93607097864151}	{'kldiv_disc_0': 0.6920211613178253}	11.8735	0.0112602	0.897258	0.441589
466	jointvae_capacity	HMDB	jointvae_capacity_100-800-100-2-100-800-100_04 (16-01-2022_02-51-23)	[[100, 800, 100, 2], [2, 100, 800, 100]]	{'cont': 1, 'disc': [2]}	['spectrum']	0.67	0	10	10000	5	0	5	10000	10	2500	0.001	50	TRUE	TRUE	FALSE	-1	30	128	0.001	18.0854	10.1174	14.6064	{'kldiv_cont_0': 9.426047409402914}	{'kldiv_disc_0': 0.6913788495906468}	3.46129	0.0176833	0.898786	0.440569	8151.56	0.563105	0.801668	0.596705	62756.2	0.426424	17.4312	10.201	14.9326	{'kldiv_cont_0': 9.509014368057251}	{'kldiv_disc_0': 0.6920132264494896}	2.48726	0.0113396	0.896598	0.442069
467	jointvae_capacity	HMDB	jointvae_capacity_100-800-100-2-100-800-100_04 (16-01-2022_02-59-11)	[[100, 800, 100, 2], [2, 100, 800, 100]]	{'cont': 1, 'disc': [2]}	['spectrum']	0.67	0	10	10000	5	0	10	10000	10	2500	0.001	50	TRUE	TRUE	FALSE	-1	30	128	0.001	20.197	10.6315	14.606	{'kldiv_cont_0': 9.940068395658471}	{'kldiv_disc_0': 0.6914474177120746}	5.57404	0.0169976	0.900933	0.445477	4500.44	0.563731	0.801668	0.596705	62756.2	0.426424	24.5225	8.74337	14.7632	{'kldiv_cont_0': 8.052300453186035}	{'kldiv_disc_0': 0.6910726055502892}	9.7385	0.0207458	0.898089	0.443896
468	jointvae_capacity	HMDB	jointvae_capacity_100-400-100-2-100-400-100_04 (16-01-2022_03-07-06)	[[100, 400, 100, 2], [2, 100, 400, 100]]	{'cont': 1, 'disc': [2]}	['spectrum']	0.67	0	3	10000	5	0	3	10000	10	2500	0.001	50	TRUE	TRUE	FALSE	-1	30	128	0.001	15.8602	3.55622	14.5587	{'kldiv_cont_0': 2.8650354335362884}	{'kldiv_disc_0': 0.6911807239226911}	1.28189	0.0196646	0.909578	0.417943	4150.67	0.521995	0.801668	0.596705	62756.2	0.426424	17.1335	3.22985	14.8076	{'kldiv_cont_0': 2.5385946929454803}	{'kldiv_disc_0': 0.6912594959139824}	2.30703	0.0188769	0.906798	0.423288
469	jointvae_capacity	HMDB	jointvae_capacity_100-400-100-2-100-400-100_04 (16-01-2022_03-15-00)	[[100, 400, 100, 2], [2, 100, 400, 100]]	{'cont': 1, 'disc': [2]}	['spectrum']	0.67	0	3	10000	5	0	5	10000	10	2500	0.001	50	TRUE	TRUE	FALSE	-1	30	128	0.001	15.9523	3.47211	14.5056	{'kldiv_cont_0': 2.7803992695849518}	{'kldiv_disc_0': 0.6917142664221512}	1.43243	0.0143292	0.91052	0.415616	4846.83	0.498556	0.801668	0.596705	62756.2	0.426424	17.752	3.09418	14.7414	{'kldiv_cont_0': 2.404186725616455}	{'kldiv_disc_0': 0.6899950578808784}	2.97907	0.0315212	0.90754	0.414334
470	jointvae_capacity	HMDB	jointvae_capacity_100-400-100-2-100-400-100_04 (16-01-2022_03-22-53)	[[100, 400, 100, 2], [2, 100, 400, 100]]	{'cont': 1, 'disc': [2]}	['spectrum']	0.67	0	3	10000	5	0	10	10000	10	2500	0.001	50	TRUE	TRUE	FALSE	-1	30	128	0.001	15.5104	3.70693	14.4806	{'kldiv_cont_0': 3.0148990407757377}	{'kldiv_disc_0': 0.692028304454924}	1.01861	0.0111888	0.909871	0.406151	2493.57	0.472358	0.801668	0.596705	62756.2	0.426424	15.7299	3.77394	15.0329	{'kldiv_cont_0': 3.0830095410346985}	{'kldiv_disc_0': 0.6909333169460297}	0.674926	0.0221387	0.90666	0.420212
471	jointvae_capacity	HMDB	jointvae_capacity_100-400-100-2-100-400-100_04 (16-01-2022_03-30-50)	[[100, 400, 100, 2], [2, 100, 400, 100]]	{'cont': 1, 'disc': [2]}	['spectrum']	0.67	0	5	10000	5	0	3	10000	10	2500	0.001	50	TRUE	TRUE	FALSE	-1	30	128	0.001	16.8471	5.65043	14.5044	{'kldiv_cont_0': 4.958812020975968}	{'kldiv_disc_0': 0.6916207621494929}	2.32745	0.0152642	0.909962	0.41132	4342.69	0.48217	0.801668	0.596705	62756.2	0.426424	18.3695	5.07888	14.81	{'kldiv_cont_0': 4.387247979640961}	{'kldiv_disc_0': 0.6916337534785271}	3.54435	0.0151343	0.907535	0.414377
472	jointvae_capacity	HMDB	jointvae_capacity_100-400-100-2-100-400-100_04 (16-01-2022_03-38-44)	[[100, 400, 100, 2], [2, 100, 400, 100]]	{'cont': 1, 'disc': [2]}	['spectrum']	0.67	0	5	10000	5	0	5	10000	10	2500	0.001	50	TRUE	TRUE	FALSE	-1	30	128	0.001	16.7387	5.37113	14.5741	{'kldiv_cont_0': 4.679470913506102}	{'kldiv_disc_0': 0.6916568236446928}	2.14967	0.0149036	0.901792	0.435862	5314.45	0.585829	0.801668	0.596705	62756.2	0.426424	15.9377	5.53573	14.902	{'kldiv_cont_0': 4.843444049358368}	{'kldiv_disc_0': 0.692282035946846}	1.02712	0.00865147	0.896612	0.446957
473	jointvae_capacity	HMDB	jointvae_capacity_100-400-100-2-100-400-100_04 (16-01-2022_03-46-41)	[[100, 400, 100, 2], [2, 100, 400, 100]]	{'cont': 1, 'disc': [2]}	['spectrum']	0.67	0	5	10000	5	0	10	10000	10	2500	0.001	50	TRUE	TRUE	FALSE	-1	30	128	0.001	17.2437	5.93637	14.5532	{'kldiv_cont_0': 5.244636101626802}	{'kldiv_disc_0': 0.6917308419086468}	2.67626	0.0141634	0.902163	0.430194	5150.96	0.566893	0.801668	0.596705	62756.2	0.426424	18.06	5.09073	14.9247	{'kldiv_cont_0': 4.397757261991501}	{'kldiv_disc_0': 0.6929721310734749}	3.13353	0.00175051	0.898963	0.435354
474	jointvae_capacity	HMDB	jointvae_capacity_100-400-100-2-100-400-100_04 (16-01-2022_03-54-33)	[[100, 400, 100, 2], [2, 100, 400, 100]]	{'cont': 1, 'disc': [2]}	['spectrum']	0.67	0	10	10000	5	0	3	10000	10	2500	0.001	50	TRUE	TRUE	FALSE	-1	30	128	0.001	17.5843	10.6796	14.5951	{'kldiv_cont_0': 9.988289113702445}	{'kldiv_disc_0': 0.6912929471368077}	2.97067	0.0185424	0.898398	0.43717	8467.64	0.567702	0.801668	0.596705	62756.2	0.426424	17.7918	10.9261	14.774	{'kldiv_cont_0': 10.23569142818451}	{'kldiv_disc_0': 0.6904033049941063}	2.9903	0.0274388	0.896059	0.438697
475	jointvae_capacity	HMDB	jointvae_capacity_100-400-100-2-100-400-100_04 (16-01-2022_04-02-27)	[[100, 400, 100, 2], [2, 100, 400, 100]]	{'cont': 1, 'disc': [2]}	['spectrum']	0.67	0	10	10000	5	0	5	10000	10	2500	0.001	50	TRUE	TRUE	FALSE	-1	30	128	0.001	17.9981	10.9725	14.6268	{'kldiv_cont_0': 10.281257190923581}	{'kldiv_disc_0': 0.6912026761592119}	3.35185	0.0194451	0.897943	0.440621	10961.9	0.560033	0.801668	0.596705	62756.2	0.426424	20.2104	11.6092	14.7622	{'kldiv_cont_0': 10.920305013656616}	{'kldiv_disc_0': 0.6888480633497238}	5.4052	0.0429912	0.896003	0.435489
476	jointvae_capacity	HMDB	jointvae_capacity_100-400-100-2-100-400-100_04 (16-01-2022_04-10-21)	[[100, 400, 100, 2], [2, 100, 400, 100]]	{'cont': 1, 'disc': [2]}	['spectrum']	0.67	0	10	10000	5	0	10	10000	10	2500	0.001	50	TRUE	TRUE	FALSE	-1	30	128	0.001	19.8322	10.3148	14.6225	{'kldiv_cont_0': 9.623836774935668}	{'kldiv_disc_0': 0.6909591786820313}	5.18787	0.02188	0.900704	0.44711	4690.73	0.585333	0.801668	0.596705	62756.2	0.426424	24.6559	8.72386	14.8024	{'kldiv_cont_0': 8.032112419605255}	{'kldiv_disc_0': 0.6917485445737839}	9.83944	0.0139864	0.89809	0.444699
477	jointvae_capacity	HMDB	jointvae_capacity_100-200-100-2-100-200-100_04 (16-01-2022_04-18-10)	[[100, 200, 100, 2], [2, 100, 200, 100]]	{'cont': 1, 'disc': [2]}	['spectrum']	0.67	0	3	10000	5	0	3	10000	10	2500	0.001	50	TRUE	TRUE	FALSE	-1	30	128	0.001	15.4865	3.67086	14.4886	{'kldiv_cont_0': 2.9792325421311388}	{'kldiv_disc_0': 0.6916272381598922}	0.982754	0.0151994	0.908879	0.413821	2657.47	0.468681	0.801668	0.596705	62756.2	0.426424	16.6126	3.86548	14.808	{'kldiv_cont_0': 3.1726720333099365}	{'kldiv_disc_0': 0.6928034797310829}	1.8012	0.00343703	0.906905	0.418563
478	jointvae_capacity	HMDB	jointvae_capacity_100-200-100-2-100-200-100_04 (16-01-2022_04-26-07)	[[100, 200, 100, 2], [2, 100, 200, 100]]	{'cont': 1, 'disc': [2]}	['spectrum']	0.67	0	3	10000	5	0	5	10000	10	2500	0.001	50	TRUE	TRUE	FALSE	-1	30	128	0.001	15.7475	3.53375	14.4898	{'kldiv_cont_0': 2.84166245761959}	{'kldiv_disc_0': 0.6920850757381012}	1.24704	0.0106211	0.910242	0.409066	4439.49	0.509574	0.801668	0.596705	62756.2	0.426424	17.0604	3.24573	14.8188	{'kldiv_cont_0': 2.553463637828827}	{'kldiv_disc_0': 0.6922629773616791}	2.23268	0.00884205	0.906955	0.410849
479	jointvae_capacity	HMDB	jointvae_capacity_100-200-100-2-100-200-100_04 (16-01-2022_04-34-06)	[[100, 200, 100, 2], [2, 100, 200, 100]]	{'cont': 1, 'disc': [2]}	['spectrum']	0.67	0	3	10000	5	0	10	10000	10	2500	0.001	50	TRUE	TRUE	FALSE	-1	30	128	0.001	15.4583	3.63518	14.4779	{'kldiv_cont_0': 2.943503290072255}	{'kldiv_disc_0': 0.6916787495900845}	0.965691	0.0146843	0.912992	0.404961	3345.95	0.486512	0.801668	0.596705	62756.2	0.426424	16.3573	3.41155	14.8965	{'kldiv_cont_0': 2.7194018065929413}	{'kldiv_disc_0': 0.692146934568882}	1.45079	0.0100025	0.907389	0.418984
480	jointvae_capacity	HMDB	jointvae_capacity_100-200-100-2-100-200-100_04 (16-01-2022_04-41-57)	[[100, 200, 100, 2], [2, 100, 200, 100]]	{'cont': 1, 'disc': [2]}	['spectrum']	0.67	0	5	10000	5	0	3	10000	10	2500	0.001	50	TRUE	TRUE	FALSE	-1	30	128	0.001	16.7086	5.994	14.4494	{'kldiv_cont_0': 5.302179089907942}	{'kldiv_disc_0': 0.6918237721440436}	2.24594	0.0132341	0.915738	0.395785	3194.05	0.462737	0.801668	0.596705	62756.2	0.426424	17.3653	5.36106	14.8272	{'kldiv_cont_0': 4.669426590204239}	{'kldiv_disc_0': 0.6916288509964943}	2.52296	0.0151833	0.912078	0.402004
481	jointvae_capacity	HMDB	jointvae_capacity_100-200-100-2-100-200-100_04 (16-01-2022_04-49-47)	[[100, 200, 100, 2], [2, 100, 200, 100]]	{'cont': 1, 'disc': [2]}	['spectrum']	0.67	0	5	10000	5	0	5	10000	10	2500	0.001	50	TRUE	TRUE	FALSE	-1	30	128	0.001	16.1418	5.56859	14.5811	{'kldiv_cont_0': 4.876832837345956}	{'kldiv_disc_0': 0.6917596611825899}	1.54689	0.0138752	0.902076	0.434784	7213.62	0.526739	0.801668	0.596705	62756.2	0.426424	15.8791	5.87966	14.762	{'kldiv_cont_0': 5.187764346599579}	{'kldiv_disc_0': 0.6918938234448433}	1.10463	0.0125336	0.899472	0.434029
482	jointvae_capacity	HMDB	jointvae_capacity_100-200-100-2-100-200-100_04 (16-01-2022_04-57-36)	[[100, 200, 100, 2], [2, 100, 200, 100]]	{'cont': 1, 'disc': [2]}	['spectrum']	0.67	0	5	10000	5	0	10	10000	10	2500	0.001	50	TRUE	TRUE	FALSE	-1	30	128	0.001	17.2997	5.28691	14.5849	{'kldiv_cont_0': 4.595655081600978}	{'kldiv_disc_0': 0.6912570274595556}	2.69596	0.0189016	0.901228	0.435476	7337	0.567795	0.801668	0.596705	62756.2	0.426424	21.3743	4.41699	14.9575	{'kldiv_cont_0': 3.7251164615154266}	{'kldiv_disc_0': 0.6918743774294853}	6.40411	0.0127281	0.898458	0.441453
483	jointvae_capacity	HMDB	jointvae_capacity_100-200-100-2-100-200-100_04 (16-01-2022_05-05-29)	[[100, 200, 100, 2], [2, 100, 200, 100]]	{'cont': 1, 'disc': [2]}	['spectrum']	0.67	0	10	10000	5	0	3	10000	10	2500	0.001	50	TRUE	TRUE	FALSE	-1	30	128	0.001	19.0728	10.732	14.5968	{'kldiv_cont_0': 10.04051812900894}	{'kldiv_disc_0': 0.6914595147145206}	4.45905	0.0168767	0.899409	0.43742	8904.68	0.544362	0.801668	0.596705	62756.2	0.426424	23.7287	9.34308	14.8858	{'kldiv_cont_0': 8.650716543197632}	{'kldiv_disc_0': 0.692366361618042}	8.83511	0.00780821	0.89708	0.444139
484	jointvae_capacity	HMDB	jointvae_capacity_100-200-100-2-100-200-100_04 (16-01-2022_05-13-21)	[[100, 200, 100, 2], [2, 100, 200, 100]]	{'cont': 1, 'disc': [2]}	['spectrum']	0.67	0	10	10000	5	0	5	10000	10	2500	0.001	50	TRUE	TRUE	FALSE	-1	30	128	0.001	17.4082	10.5418	14.6011	{'kldiv_cont_0': 9.85028274717002}	{'kldiv_disc_0': 0.6915349259801294}	2.79093	0.0161226	0.900218	0.439319	8535.28	0.575852	0.801668	0.596705	62756.2	0.426424	18.5704	11.3033	14.7691	{'kldiv_cont_0': 10.610900402069092}	{'kldiv_disc_0': 0.6923995316028595}	3.79384	0.00747651	0.898281	0.439889
485	jointvae_capacity	HMDB	jointvae_capacity_100-200-100-2-100-200-100_04 (16-01-2022_05-21-13)	[[100, 200, 100, 2], [2, 100, 200, 100]]	{'cont': 1, 'disc': [2]}	['spectrum']	0.67	0	10	10000	5	0	10	10000	10	2500	0.001	50	TRUE	TRUE	FALSE	-1	30	128	0.001	20.5217	10.1615	14.6385	{'kldiv_cont_0': 9.469733275216202}	{'kldiv_disc_0': 0.6917741568437938}	5.86947	0.0137303	0.896862	0.451207	7476.93	0.561283	0.801668	0.596705	62756.2	0.426424	26.559	8.36087	14.8897	{'kldiv_cont_0': 7.669302940368652}	{'kldiv_disc_0': 0.6915645375847816}	11.6535	0.0158264	0.895347	0.451325
486	jointvae_capacity	HMDB	jointvae_capacity_100-100-90-2-90-100-100_04 (16-01-2022_05-29-00)	[[100, 100, 90, 2], [2, 90, 100, 100]]	{'cont': 1, 'disc': [2]}	['spectrum']	0.67	0	3	10000	5	0	3	10000	10	2500	0.001	50	TRUE	TRUE	FALSE	-1	30	128	0.001	15.5112	3.65394	14.512	{'kldiv_cont_0': 2.9621008877781616}	{'kldiv_disc_0': 0.6918418373184643}	0.986134	0.0130535	0.908701	0.416855	4460.88	0.482061	0.801668	0.596705	62756.2	0.426424	16.1875	3.94266	14.7632	{'kldiv_cont_0': 3.2501214146614075}	{'kldiv_disc_0': 0.6925364434719086}	1.41827	0.00610739	0.905836	0.419856
487	jointvae_capacity	HMDB	jointvae_capacity_100-100-90-2-90-100-100_04 (16-01-2022_05-36-51)	[[100, 100, 90, 2], [2, 90, 100, 100]]	{'cont': 1, 'disc': [2]}	['spectrum']	0.67	0	3	10000	5	0	5	10000	10	2500	0.001	50	TRUE	TRUE	FALSE	-1	30	128	0.001	15.7084	3.50455	14.5079	{'kldiv_cont_0': 2.813028104346374}	{'kldiv_disc_0': 0.6915212718919775}	1.18418	0.0162591	0.908187	0.419041	4161.59	0.518209	0.801668	0.596705	62756.2	0.426424	15.7975	3.51636	14.9063	{'kldiv_cont_0': 2.8246695697307587}	{'kldiv_disc_0': 0.6916928067803383}	0.876652	0.0145438	0.9049	0.424259
488	jointvae_capacity	HMDB	jointvae_capacity_100-100-90-2-90-100-100_04 (16-01-2022_05-44-38)	[[100, 100, 90, 2], [2, 90, 100, 100]]	{'cont': 1, 'disc': [2]}	['spectrum']	0.67	0	3	10000	5	0	10	10000	10	2500	0.001	50	TRUE	TRUE	FALSE	-1	30	128	0.001	15.5327	3.68582	14.4964	{'kldiv_cont_0': 2.9939088598750105}	{'kldiv_disc_0': 0.691912921852079}	1.02392	0.0123426	0.907595	0.415329	3149.78	0.487078	0.801668	0.596705	62756.2	0.426424	15.8825	3.46394	14.6889	{'kldiv_cont_0': 2.770850419998169}	{'kldiv_disc_0': 0.6930874139070511}	1.19292	0.000597686	0.902479	0.416146
489	jointvae_capacity	HMDB	jointvae_capacity_100-100-90-2-90-100-100_04 (16-01-2022_05-52-26)	[[100, 100, 90, 2], [2, 90, 100, 100]]	{'cont': 1, 'disc': [2]}	['spectrum']	0.67	0	5	10000	5	0	3	10000	10	2500	0.001	50	TRUE	TRUE	FALSE	-1	30	128	0.001	16.46	5.56869	14.5735	{'kldiv_cont_0': 4.876625008624176}	{'kldiv_disc_0': 0.6920634467882671}	1.8757	0.0108374	0.901638	0.431094	8044.65	0.533192	0.801668	0.596705	62756.2	0.426424	16.4185	5.6777	14.9534	{'kldiv_cont_0': 4.984979450702667}	{'kldiv_disc_0': 0.6927211359143257}	1.46084	0.00426047	0.900759	0.43437
490	jointvae_capacity	HMDB	jointvae_capacity_100-100-90-2-90-100-100_04 (16-01-2022_06-00-18)	[[100, 100, 90, 2], [2, 90, 100, 100]]	{'cont': 1, 'disc': [2]}	['spectrum']	0.67	0	5	10000	5	0	5	10000	10	2500	0.001	50	TRUE	TRUE	FALSE	-1	30	128	0.001	17.1161	5.63678	14.5491	{'kldiv_cont_0': 4.945244268781837}	{'kldiv_disc_0': 0.6915343255661}	2.55088	0.0161286	0.90396	0.42899	3935.74	0.548411	0.801668	0.596705	62756.2	0.426424	19.0636	4.8707	14.8011	{'kldiv_cont_0': 4.178816646337509}	{'kldiv_disc_0': 0.691878654062748}	4.2498	0.0126853	0.899263	0.432526
491	jointvae_capacity	HMDB	jointvae_capacity_100-100-90-2-90-100-100_04 (16-01-2022_06-08-03)	[[100, 100, 90, 2], [2, 90, 100, 100]]	{'cont': 1, 'disc': [2]}	['spectrum']	0.67	0	5	10000	5	0	10	10000	10	2500	0.001	50	TRUE	TRUE	FALSE	-1	30	128	0.001	16.1768	5.7276	14.5821	{'kldiv_cont_0': 5.036596292736887}	{'kldiv_disc_0': 0.6910074913296206}	1.57331	0.0213969	0.902559	0.437613	3444.25	0.566649	0.801668	0.596705	62756.2	0.426424	17.5682	6.20912	14.9339	{'kldiv_cont_0': 5.5196006298065186}	{'kldiv_disc_0': 0.6895214542746544}	2.598	0.0362573	0.897852	0.444036
492	jointvae_capacity	HMDB	jointvae_capacity_100-100-90-2-90-100-100_04 (16-01-2022_06-15-47)	[[100, 100, 90, 2], [2, 90, 100, 100]]	{'cont': 1, 'disc': [2]}	['spectrum']	0.67	0	10	10000	5	0	3	10000	10	2500	0.001	50	TRUE	TRUE	FALSE	-1	30	128	0.001	18.5561	10.9087	14.5982	{'kldiv_cont_0': 10.216938814212536}	{'kldiv_disc_0': 0.6917209849617947}	3.94361	0.014262	0.903299	0.439865	4111.87	0.558084	0.801668	0.596705	62756.2	0.426424	18.7727	10.0063	14.904	{'kldiv_cont_0': 9.315145015716553}	{'kldiv_disc_0': 0.6911204233765602}	3.84851	0.0202676	0.898013	0.449549
493	jointvae_capacity	HMDB	jointvae_capacity_100-100-90-2-90-100-100_04 (16-01-2022_06-23-32)	[[100, 100, 90, 2], [2, 90, 100, 100]]	{'cont': 1, 'disc': [2]}	['spectrum']	0.67	0	10	10000	5	0	5	10000	10	2500	0.001	50	TRUE	TRUE	FALSE	-1	30	128	0.001	18.3799	10.8592	14.6073	{'kldiv_cont_0': 10.167508131471173}	{'kldiv_disc_0': 0.691736289567646}	3.7585	0.0141089	0.901547	0.444607	4406.76	0.580066	0.801668	0.596705	62756.2	0.426424	20.8296	9.58781	14.971	{'kldiv_cont_0': 8.896265149116516}	{'kldiv_disc_0': 0.6915460675954819}	5.8426	0.0160111	0.898097	0.452212
494	jointvae_capacity	HMDB	jointvae_capacity_100-100-90-2-90-100-100_04 (16-01-2022_06-31-19)	[[100, 100, 90, 2], [2, 90, 100, 100]]	{'cont': 1, 'disc': [2]}	['spectrum']	0.67	0	10	10000	5	0	10	10000	10	2500	0.001	50	TRUE	TRUE	FALSE	-1	30	128	0.001	18.8294	10.06	14.6328	{'kldiv_cont_0': 9.368423821597263}	{'kldiv_disc_0': 0.6915364815243359}	4.18049	0.016107	0.894217	0.443435	10556.7	0.554438	0.801668	0.596705	62756.2	0.426424	21.9792	9.27087	14.8515	{'kldiv_cont_0': 8.580980777740479}	{'kldiv_disc_0': 0.6898859590291977}	7.0951	0.0326122	0.891508	0.444706
495	jointvae_capacity	HMDB	jointvae_capacity_100-1600-200-50-2-50-200-1600-100_04 (16-01-2022_06-39-11)	[[100, 1600, 200, 50, 2], [2, 50, 200, 1600, 100]]	{'cont': 1, 'disc': [2]}	['spectrum']	0.67	0	3	10000	5	0	3	10000	10	2500	0.001	50	TRUE	TRUE	FALSE	-1	30	128	0.001	15.7395	3.49302	14.5211	{'kldiv_cont_0': 2.8004930646255097}	{'kldiv_disc_0': 0.6925278962857422}	1.21216	0.00619286	0.905339	0.422852	3716.15	0.487837	0.801668	0.596705	62756.2	0.426424	16.0884	3.41554	14.6741	{'kldiv_cont_0': 2.7226154804229736}	{'kldiv_disc_0': 0.6929242834448814}	1.4121	0.00222899	0.902584	0.420832
496	jointvae_capacity	HMDB	jointvae_capacity_100-1600-200-50-2-50-200-1600-100_04 (16-01-2022_06-47-40)	[[100, 1600, 200, 50, 2], [2, 50, 200, 1600, 100]]	{'cont': 1, 'disc': [2]}	['spectrum']	0.67	0	3	10000	5	0	5	10000	10	2500	0.001	50	TRUE	TRUE	FALSE	-1	30	128	0.001	15.7061	3.67255	14.4737	{'kldiv_cont_0': 2.980144453117217}	{'kldiv_disc_0': 0.6924099139441019}	1.22504	0.00737269	0.91218	0.405597	3342.04	0.462015	0.801668	0.596705	62756.2	0.426424	16.6954	3.30463	14.7526	{'kldiv_cont_0': 2.6115310192108154}	{'kldiv_disc_0': 0.693102665245533}	1.94234	0.000445172	0.906727	0.4113
497	jointvae_capacity	HMDB	jointvae_capacity_100-1600-200-50-2-50-200-1600-100_04 (16-01-2022_06-56-07)	[[100, 1600, 200, 50, 2], [2, 50, 200, 1600, 100]]	{'cont': 1, 'disc': [2]}	['spectrum']	0.67	0	3	10000	5	0	10	10000	10	2500	0.001	50	TRUE	TRUE	FALSE	-1	30	128	0.001	15.6265	3.72809	14.4968	{'kldiv_cont_0': 3.03564522458219}	{'kldiv_disc_0': 0.6924468467290374}	1.12277	0.00700336	0.910124	0.414349	4396	0.513371	0.801668	0.596705	62756.2	0.426424	16.4667	3.39867	14.8796	{'kldiv_cont_0': 2.7059528827667236}	{'kldiv_disc_0': 0.6927214562892914}	1.58281	0.00425726	0.909394	0.41317
498	jointvae_capacity	HMDB	jointvae_capacity_100-1600-200-50-2-50-200-1600-100_04 (16-01-2022_07-04-33)	[[100, 1600, 200, 50, 2], [2, 50, 200, 1600, 100]]	{'cont': 1, 'disc': [2]}	['spectrum']	0.67	0	5	10000	5	0	3	10000	10	2500	0.001	50	TRUE	TRUE	FALSE	-1	30	128	0.001	16.9936	5.24864	14.4709	{'kldiv_cont_0': 4.55733338238179}	{'kldiv_disc_0': 0.6913068560005604}	2.50431	0.0184033	0.914041	0.400085	3869.63	0.506245	0.801668	0.596705	62756.2	0.426424	17.2565	5.20365	14.8051	{'kldiv_cont_0': 4.511282324790955}	{'kldiv_disc_0': 0.6923721507191658}	2.44359	0.00775032	0.910118	0.404842
499	jointvae_capacity	HMDB	jointvae_capacity_100-1600-200-50-2-50-200-1600-100_04 (16-01-2022_07-13-15)	[[100, 1600, 200, 50, 2], [2, 50, 200, 1600, 100]]	{'cont': 1, 'disc': [2]}	['spectrum']	0.67	0	5	10000	5	0	5	10000	10	2500	0.001	50	TRUE	TRUE	FALSE	-1	30	128	0.001	17.008	5.96464	14.5958	{'kldiv_cont_0': 5.272477468882484}	{'kldiv_disc_0': 0.6921607968450962}	2.4023	0.00986386	0.902048	0.43226	9769.19	0.553888	0.801668	0.596705	62756.2	0.426424	17.9553	5.30924	15.013	{'kldiv_cont_0': 4.61634162068367}	{'kldiv_disc_0': 0.6928971260786057}	2.93984	0.00250056	0.898854	0.436033
500	jointvae_capacity	HMDB	jointvae_capacity_100-1600-200-50-2-50-200-1600-100_04 (16-01-2022_07-21-46)	[[100, 1600, 200, 50, 2], [2, 50, 200, 1600, 100]]	{'cont': 1, 'disc': [2]}	['spectrum']	0.67	0	5	10000	5	0	10	10000	10	2500	0.001	50	TRUE	TRUE	FALSE	-1	30	128	0.001	17.9958	5.31218	14.639	{'kldiv_cont_0': 4.620218629467076}	{'kldiv_disc_0': 0.6919582487865427}	3.34486	0.0118893	0.898899	0.449402	7315.1	0.522924	0.801668	0.596705	62756.2	0.426424	20.6749	4.56551	15.0317	{'kldiv_cont_0': 3.8733655214309692}	{'kldiv_disc_0': 0.6921431794762611}	5.63317	0.01004	0.896636	0.453174
501	jointvae_capacity	HMDB	jointvae_capacity_100-1600-200-50-2-50-200-1600-100_04 (16-01-2022_07-30-25)	[[100, 1600, 200, 50, 2], [2, 50, 200, 1600, 100]]	{'cont': 1, 'disc': [2]}	['spectrum']	0.67	0	10	10000	5	0	3	10000	10	2500	0.001	50	TRUE	TRUE	FALSE	-1	30	128	0.001	20.5437	9.70164	14.6132	{'kldiv_cont_0': 9.009652637887275}	{'kldiv_disc_0': 0.6919843764311966}	5.9189	0.0116281	0.898974	0.432946	10999.8	0.534033	0.801668	0.596705	62756.2	0.426424	24.4397	8.78888	14.9024	{'kldiv_cont_0': 8.098921716213226}	{'kldiv_disc_0': 0.6899623349308968}	9.50539	0.0318485	0.896399	0.434682
502	jointvae_capacity	HMDB	jointvae_capacity_100-1600-200-50-2-50-200-1600-100_04 (16-01-2022_07-39-02)	[[100, 1600, 200, 50, 2], [2, 50, 200, 1600, 100]]	{'cont': 1, 'disc': [2]}	['spectrum']	0.67	0	10	10000	5	0	5	10000	10	2500	0.001	50	TRUE	TRUE	FALSE	-1	30	128	0.001	19.2763	9.94616	14.6536	{'kldiv_cont_0': 9.254399271532037}	{'kldiv_disc_0': 0.6917616844862357}	4.60877	0.013855	0.89838	0.453601	6981.32	0.499426	0.801668	0.596705	62756.2	0.426424	18.5887	10.1279	14.8757	{'kldiv_cont_0': 9.435010194778442}	{'kldiv_disc_0': 0.6928756907582283}	3.71031	0.00271492	0.894293	0.452564
503	jointvae_capacity	HMDB	jointvae_capacity_100-1600-200-50-2-50-200-1600-100_04 (16-01-2022_07-47-40)	[[100, 1600, 200, 50, 2], [2, 50, 200, 1600, 100]]	{'cont': 1, 'disc': [2]}	['spectrum']	0.67	0	10	10000	5	0	10	10000	10	2500	0.001	50	TRUE	TRUE	FALSE	-1	30	128	0.001	17.5555	10.7347	14.65	{'kldiv_cont_0': 10.042477213103195}	{'kldiv_disc_0': 0.6921849614758601}	2.89585	0.00962221	0.897501	0.442642	12043.3	0.554703	0.801668	0.596705	62756.2	0.426424	19.0668	10.8096	14.8415	{'kldiv_cont_0': 10.118032455444336}	{'kldiv_disc_0': 0.6915595605969429}	4.20946	0.0158762	0.893912	0.443962
504	jointvae_capacity	HMDB	jointvae_capacity_100-800-200-50-2-50-200-800-100_04 (16-01-2022_07-56-22)	[[100, 800, 200, 50, 2], [2, 50, 200, 800, 100]]	{'cont': 1, 'disc': [2]}	['spectrum']	0.67	0	3	10000	5	0	3	10000	10	2500	0.001	50	TRUE	TRUE	FALSE	-1	30	128	0.001	15.6616	3.67779	14.4925	{'kldiv_cont_0': 2.985964284546074}	{'kldiv_disc_0': 0.6918237728291544}	1.15585	0.0132341	0.911307	0.409372	3483.82	0.501389	0.801668	0.596705	62756.2	0.426424	17.7515	3.12646	14.9027	{'kldiv_cont_0': 2.436392843723297}	{'kldiv_disc_0': 0.690072126686573}	2.81804	0.0307506	0.906131	0.420301
505	jointvae_capacity	HMDB	jointvae_capacity_100-800-200-50-2-50-200-800-100_04 (16-01-2022_08-04-54)	[[100, 800, 200, 50, 2], [2, 50, 200, 800, 100]]	{'cont': 1, 'disc': [2]}	['spectrum']	0.67	0	3	10000	5	0	5	10000	10	2500	0.001	50	TRUE	TRUE	FALSE	-1	30	128	0.001	15.9103	3.50018	14.5245	{'kldiv_cont_0': 2.8080867624830925}	{'kldiv_disc_0': 0.6920922909831179}	1.37532	0.0105489	0.90972	0.419763	3938.95	0.527926	0.801668	0.596705	62756.2	0.426424	17.428	3.20556	14.9036	{'kldiv_cont_0': 2.513078033924103}	{'kldiv_disc_0': 0.692482702434063}	2.51776	0.0066448	0.906489	0.4248
506	jointvae_capacity	HMDB	jointvae_capacity_100-800-200-50-2-50-200-800-100_04 (16-01-2022_08-13-25)	[[100, 800, 200, 50, 2], [2, 50, 200, 800, 100]]	{'cont': 1, 'disc': [2]}	['spectrum']	0.67	0	3	10000	5	0	10	10000	10	2500	0.001	50	TRUE	TRUE	FALSE	-1	30	128	0.001	15.4223	3.63664	14.4936	{'kldiv_cont_0': 2.9443895416013124}	{'kldiv_disc_0': 0.6922499503212414}	0.919763	0.00897232	0.909334	0.413808	4104.8	0.516473	0.801668	0.596705	62756.2	0.426424	15.7236	3.61333	14.8536	{'kldiv_cont_0': 2.9201946556568146}	{'kldiv_disc_0': 0.6931344866752625}	0.869864	0.000126958	0.906305	0.414526
507	jointvae_capacity	HMDB	jointvae_capacity_100-800-200-50-2-50-200-800-100_04 (16-01-2022_08-21-54)	[[100, 800, 200, 50, 2], [2, 50, 200, 800, 100]]	{'cont': 1, 'disc': [2]}	['spectrum']	0.67	0	5	10000	5	0	3	10000	10	2500	0.001	50	TRUE	TRUE	FALSE	-1	30	128	0.001	17.5978	5.99822	14.5697	{'kldiv_cont_0': 5.306577673246121}	{'kldiv_disc_0': 0.6916460659483383}	3.01315	0.0150112	0.902508	0.437335	4275.48	0.596987	0.801668	0.596705	62756.2	0.426424	18.413	5.11369	14.9583	{'kldiv_cont_0': 4.423269718885422}	{'kldiv_disc_0': 0.690423347055912}	3.42738	0.0272384	0.896107	0.453732
508	jointvae_capacity	HMDB	jointvae_capacity_100-800-200-50-2-50-200-800-100_04 (16-01-2022_08-30-26)	[[100, 800, 200, 50, 2], [2, 50, 200, 800, 100]]	{'cont': 1, 'disc': [2]}	['spectrum']	0.67	0	5	10000	5	0	5	10000	10	2500	0.001	50	TRUE	TRUE	FALSE	-1	30	128	0.001	16.2216	5.77319	14.4386	{'kldiv_cont_0': 5.080894262968809}	{'kldiv_disc_0': 0.6922993611158996}	1.77451	0.00847821	0.917818	0.391126	3106.79	0.513346	0.801668	0.596705	62756.2	0.426424	17.3095	6.1017	14.91	{'kldiv_cont_0': 5.408841490745544}	{'kldiv_disc_0': 0.6928597539663315}	2.39662	0.00287428	0.91429	0.402411
509	jointvae_capacity	HMDB	jointvae_capacity_100-800-200-50-2-50-200-800-100_04 (16-01-2022_08-38-56)	[[100, 800, 200, 50, 2], [2, 50, 200, 800, 100]]	{'cont': 1, 'disc': [2]}	['spectrum']	0.67	0	5	10000	5	0	10	10000	10	2500	0.001	50	TRUE	TRUE	FALSE	-1	30	128	0.001	16.5001	5.48204	14.5757	{'kldiv_cont_0': 4.7897381135101975}	{'kldiv_disc_0': 0.6923026985478127}	1.91591	0.00844484	0.900619	0.43946	4591.01	0.535704	0.801668	0.596705	62756.2	0.426424	17.3079	5.47193	14.7909	{'kldiv_cont_0': 4.77940034866333}	{'kldiv_disc_0': 0.6925301551818848}	2.51085	0.00617027	0.897673	0.438297
510	jointvae_capacity	HMDB	jointvae_capacity_100-800-200-50-2-50-200-800-100_04 (16-01-2022_08-47-34)	[[100, 800, 200, 50, 2], [2, 50, 200, 800, 100]]	{'cont': 1, 'disc': [2]}	['spectrum']	0.67	0	10	10000	5	0	3	10000	10	2500	0.001	50	TRUE	TRUE	FALSE	-1	30	128	0.001	18.0506	10.9162	14.614	{'kldiv_cont_0': 10.224049469520306}	{'kldiv_disc_0': 0.6921178374824852}	3.42633	0.0102934	0.900655	0.436267	9871.93	0.602232	0.801668	0.596705	62756.2	0.426424	20.2227	11.4003	14.9534	{'kldiv_cont_0': 10.709365367889404}	{'kldiv_disc_0': 0.6909136027097702}	5.24698	0.0223358	0.89642	0.441329
511	jointvae_capacity	HMDB	jointvae_capacity_100-800-200-50-2-50-200-800-100_04 (16-01-2022_08-56-05)	[[100, 800, 200, 50, 2], [2, 50, 200, 800, 100]]	{'cont': 1, 'disc': [2]}	['spectrum']	0.67	0	10	10000	5	0	5	10000	10	2500	0.001	50	TRUE	TRUE	FALSE	-1	30	128	0.001	18.8622	10.0222	14.5952	{'kldiv_cont_0': 9.329591899767689}	{'kldiv_disc_0': 0.6926017153537136}	4.26153	0.00545467	0.902203	0.440978	4099.09	0.591595	0.801668	0.596705	62756.2	0.426424	20.2557	10.1384	14.9292	{'kldiv_cont_0': 9.445245265960693}	{'kldiv_disc_0': 0.693128876388073}	5.32638	0.000183061	0.897207	0.449262
512	jointvae_capacity	HMDB	jointvae_capacity_100-800-200-50-2-50-200-800-100_04 (16-01-2022_09-04-40)	[[100, 800, 200, 50, 2], [2, 50, 200, 800, 100]]	{'cont': 1, 'disc': [2]}	['spectrum']	0.67	0	10	10000	5	0	10	10000	10	2500	0.001	50	TRUE	TRUE	FALSE	-1	30	128	0.001	20.4026	9.58569	14.6088	{'kldiv_cont_0': 8.893472437885986}	{'kldiv_disc_0': 0.6922169564955536}	5.78454	0.00930226	0.900435	0.444095	4855.26	0.56888	0.801668	0.596705	62756.2	0.426424	24.2983	8.80775	14.8674	{'kldiv_cont_0': 8.115403413772583}	{'kldiv_disc_0': 0.6923500001430511}	9.42298	0.00797182	0.897945	0.446797
513	jointvae_capacity	HMDB	jointvae_capacity_100-400-200-50-2-50-200-400-100_04 (16-01-2022_09-13-12)	[[100, 400, 200, 50, 2], [2, 50, 200, 400, 100]]	{'cont': 1, 'disc': [2]}	['spectrum']	0.67	0	3	10000	5	0	3	10000	10	2500	0.001	50	TRUE	TRUE	FALSE	-1	30	128	0.001	15.7091	3.48185	14.4906	{'kldiv_cont_0': 2.7898820628379952}	{'kldiv_disc_0': 0.6919654642884758}	1.20667	0.0118172	0.912116	0.410116	4480.28	0.551592	0.801668	0.596705	62756.2	0.426424	15.6197	3.56189	14.6721	{'kldiv_cont_0': 2.8689284324645996}	{'kldiv_disc_0': 0.6929581016302109}	0.945704	0.00189081	0.910847	0.404834
514	jointvae_capacity	HMDB	jointvae_capacity_100-400-200-50-2-50-200-400-100_04 (16-01-2022_09-21-42)	[[100, 400, 200, 50, 2], [2, 50, 200, 400, 100]]	{'cont': 1, 'disc': [2]}	['spectrum']	0.67	0	3	10000	5	0	5	10000	10	2500	0.001	50	TRUE	TRUE	FALSE	-1	30	128	0.001	15.6367	3.6965	14.4978	{'kldiv_cont_0': 3.0047117992379198}	{'kldiv_disc_0': 0.6917868781535105}	1.12529	0.013603	0.910407	0.412482	3271.67	0.534109	0.801668	0.596705	62756.2	0.426424	16.8412	3.30882	14.8611	{'kldiv_cont_0': 2.6185258328914642}	{'kldiv_disc_0': 0.690296545624733}	1.95155	0.0285064	0.907098	0.417035
515	jointvae_capacity	HMDB	jointvae_capacity_100-400-200-50-2-50-200-400-100_04 (16-01-2022_09-30-16)	[[100, 400, 200, 50, 2], [2, 50, 200, 400, 100]]	{'cont': 1, 'disc': [2]}	['spectrum']	0.67	0	3	10000	5	0	10	10000	10	2500	0.001	50	TRUE	TRUE	FALSE	-1	30	128	0.001	15.7635	3.66259	14.501	{'kldiv_cont_0': 2.9706152451449426}	{'kldiv_disc_0': 0.6919709098065037}	1.25075	0.0117627	0.909109	0.41564	3688.6	0.541562	0.801668	0.596705	62756.2	0.426424	17.1417	3.23764	14.8596	{'kldiv_cont_0': 2.545393645763397}	{'kldiv_disc_0': 0.692244827747345}	2.27303	0.00902355	0.906269	0.418571
516	jointvae_capacity	HMDB	jointvae_capacity_100-400-200-50-2-50-200-400-100_04 (16-01-2022_09-38-52)	[[100, 400, 200, 50, 2], [2, 50, 200, 400, 100]]	{'cont': 1, 'disc': [2]}	['spectrum']	0.67	0	5	10000	5	0	3	10000	10	2500	0.001	50	TRUE	TRUE	FALSE	-1	30	128	0.001	16.3917	5.68609	14.4221	{'kldiv_cont_0': 4.994384237747083}	{'kldiv_disc_0': 0.6917106397021776}	1.9552	0.0143654	0.919476	0.3847	3559.07	0.509284	0.801668	0.596705	62756.2	0.426424	16.811	5.99698	14.8436	{'kldiv_cont_0': 5.306741237640381}	{'kldiv_disc_0': 0.6902364492416382}	1.9383	0.0291073	0.915551	0.38997
517	jointvae_capacity	HMDB	jointvae_capacity_100-400-200-50-2-50-200-400-100_04 (16-01-2022_09-47-19)	[[100, 400, 200, 50, 2], [2, 50, 200, 400, 100]]	{'cont': 1, 'disc': [2]}	['spectrum']	0.67	0	5	10000	5	0	5	10000	10	2500	0.001	50	TRUE	TRUE	FALSE	-1	30	128	0.001	16.0674	5.56405	14.591	{'kldiv_cont_0': 4.871760382734496}	{'kldiv_disc_0': 0.6922871064523171}	1.46789	0.00860076	0.900052	0.43705	8358.05	0.585973	0.801668	0.596705	62756.2	0.426424	16.2464	5.74758	14.9835	{'kldiv_cont_0': 5.055156052112579}	{'kldiv_disc_0': 0.6924193724989891}	1.25558	0.0072781	0.898152	0.440855
518	jointvae_capacity	HMDB	jointvae_capacity_100-400-200-50-2-50-200-400-100_04 (16-01-2022_09-55-47)	[[100, 400, 200, 50, 2], [2, 50, 200, 400, 100]]	{'cont': 1, 'disc': [2]}	['spectrum']	0.67	0	5	10000	5	0	10	10000	10	2500	0.001	50	TRUE	TRUE	FALSE	-1	30	128	0.001	16.2075	5.63022	14.6265	{'kldiv_cont_0': 4.938003487970637}	{'kldiv_disc_0': 0.6922165638413923}	1.57172	0.00930619	0.898948	0.44301	9880.21	0.568076	0.801668	0.596705	62756.2	0.426424	16.1401	5.64983	14.9271	{'kldiv_cont_0': 4.957552433013916}	{'kldiv_disc_0': 0.6922813951969147}	1.20435	0.00865787	0.89716	0.447839
519	jointvae_capacity	HMDB	jointvae_capacity_100-400-200-50-2-50-200-400-100_04 (16-01-2022_10-04-19)	[[100, 400, 200, 50, 2], [2, 50, 200, 400, 100]]	{'cont': 1, 'disc': [2]}	['spectrum']	0.67	0	10	10000	5	0	3	10000	10	2500	0.001	50	TRUE	TRUE	FALSE	-1	30	128	0.001	19.8564	9.8587	14.6597	{'kldiv_cont_0': 9.166708596136377}	{'kldiv_disc_0': 0.6919945850968361}	5.18516	0.011526	0.893402	0.441536	14438.6	0.560367	0.801668	0.596705	62756.2	0.426424	24.4272	8.83666	14.8422	{'kldiv_cont_0': 8.144279718399048}	{'kldiv_disc_0': 0.6923830136656761}	9.57735	0.00764169	0.889717	0.43953
520	jointvae_capacity	HMDB	jointvae_capacity_100-400-200-50-2-50-200-400-100_04 (16-01-2022_10-12-59)	[[100, 400, 200, 50, 2], [2, 50, 200, 400, 100]]	{'cont': 1, 'disc': [2]}	['spectrum']	0.67	0	10	10000	5	0	5	10000	10	2500	0.001	50	TRUE	TRUE	FALSE	-1	30	128	0.001	17.7477	10.4291	14.6181	{'kldiv_cont_0': 9.737422419690537}	{'kldiv_disc_0': 0.6917202762146105}	3.11535	0.0142691	0.899055	0.440103	8733.03	0.581619	0.801668	0.596705	62756.2	0.426424	20.5092	10.9429	14.7315	{'kldiv_cont_0': 10.250873804092407}	{'kldiv_disc_0': 0.692021481692791}	5.76638	0.011257	0.895593	0.440887
521	jointvae_capacity	HMDB	jointvae_capacity_100-400-200-50-2-50-200-400-100_04 (16-01-2022_10-21-27)	[[100, 400, 200, 50, 2], [2, 50, 200, 400, 100]]	{'cont': 1, 'disc': [2]}	['spectrum']	0.67	0	10	10000	5	0	10	10000	10	2500	0.001	50	TRUE	TRUE	FALSE	-1	30	128	0.001	18.9537	10.3666	14.6332	{'kldiv_cont_0': 9.674396736183386}	{'kldiv_disc_0': 0.6921935165408014}	4.31091	0.00953666	0.899557	0.438357	11705.2	0.616165	0.801668	0.596705	62756.2	0.426424	22.8818	9.1333	15.0824	{'kldiv_cont_0': 8.440169632434845}	{'kldiv_disc_0': 0.6931295096874237}	7.79915	0.000176728	0.896899	0.444393
522	jointvae_capacity	HMDB	jointvae_capacity_100-200-100-50-2-50-100-200-100_04 (16-01-2022_10-30-02)	[[100, 200, 100, 50, 2], [2, 50, 100, 200, 100]]	{'cont': 1, 'disc': [2]}	['spectrum']	0.67	0	3	10000	5	0	3	10000	10	2500	0.001	50	TRUE	TRUE	FALSE	-1	30	128	0.001	15.7986	3.53832	14.4719	{'kldiv_cont_0': 2.84713248514581}	{'kldiv_disc_0': 0.6911878857290608}	1.30708	0.019593	0.913476	0.404689	2836.34	0.518812	0.801668	0.596705	62756.2	0.426424	17.9979	3.04879	14.7741	{'kldiv_cont_0': 2.3560560941696167}	{'kldiv_disc_0': 0.6927371770143509}	3.21972	0.00410005	0.910058	0.409297
523	jointvae_capacity	HMDB	jointvae_capacity_100-200-100-50-2-50-100-200-100_04 (16-01-2022_10-38-23)	[[100, 200, 100, 50, 2], [2, 50, 100, 200, 100]]	{'cont': 1, 'disc': [2]}	['spectrum']	0.67	0	3	10000	5	0	5	10000	10	2500	0.001	50	TRUE	TRUE	FALSE	-1	30	128	0.001	15.7374	3.58416	14.5014	{'kldiv_cont_0': 2.8925526272291426}	{'kldiv_disc_0': 0.6916096581295988}	1.22063	0.0153752	0.910661	0.40792	5643.32	0.545236	0.801668	0.596705	62756.2	0.426424	16.865	3.31908	14.7651	{'kldiv_cont_0': 2.628415197134018}	{'kldiv_disc_0': 0.6906647682189941}	2.07502	0.0248241	0.907095	0.409555
524	jointvae_capacity	HMDB	jointvae_capacity_100-200-100-50-2-50-100-200-100_04 (16-01-2022_10-46-51)	[[100, 200, 100, 50, 2], [2, 50, 100, 200, 100]]	{'cont': 1, 'disc': [2]}	['spectrum']	0.67	0	3	10000	5	0	10	10000	10	2500	0.001	50	TRUE	TRUE	FALSE	-1	30	128	0.001	15.6032	3.60264	14.4706	{'kldiv_cont_0': 2.910247213881591}	{'kldiv_disc_0': 0.6923925648818071}	1.12499	0.00754618	0.913824	0.404944	2688.29	0.488921	0.801668	0.596705	62756.2	0.426424	16.9361	3.27697	14.8299	{'kldiv_cont_0': 2.5843193233013153}	{'kldiv_disc_0': 0.692650243639946}	2.10125	0.00496939	0.909919	0.414057
525	jointvae_capacity	HMDB	jointvae_capacity_100-200-100-50-2-50-100-200-100_04 (16-01-2022_10-55-29)	[[100, 200, 100, 50, 2], [2, 50, 100, 200, 100]]	{'cont': 1, 'disc': [2]}	['spectrum']	0.67	0	5	10000	5	0	3	10000	10	2500	0.001	50	TRUE	TRUE	FALSE	-1	30	128	0.001	16.4478	5.84562	14.4737	{'kldiv_cont_0': 5.15358247565127}	{'kldiv_disc_0': 0.6920393999965712}	1.96302	0.0110778	0.911797	0.407965	2135.4	0.477081	0.801668	0.596705	62756.2	0.426424	18.105	5.06658	14.8688	{'kldiv_cont_0': 4.373960316181183}	{'kldiv_disc_0': 0.692622184753418}	3.23102	0.00524998	0.907548	0.417968
526	jointvae_capacity	HMDB	jointvae_capacity_100-200-100-50-2-50-100-200-100_04 (16-01-2022_11-03-50)	[[100, 200, 100, 50, 2], [2, 50, 100, 200, 100]]	{'cont': 1, 'disc': [2]}	['spectrum']	0.67	0	5	10000	5	0	5	10000	10	2500	0.001	50	TRUE	TRUE	FALSE	-1	30	128	0.001	16.5058	5.49104	14.4779	{'kldiv_cont_0': 4.798625983383464}	{'kldiv_disc_0': 0.6924122893947294}	2.02059	0.00734893	0.913357	0.404885	5051.16	0.587869	0.801668	0.596705	62756.2	0.426424	19.0279	4.84964	14.8103	{'kldiv_cont_0': 4.156499624252319}	{'kldiv_disc_0': 0.6931363716721535}	4.2175	0.000108108	0.910038	0.408341
527	jointvae_capacity	HMDB	jointvae_capacity_100-200-100-50-2-50-100-200-100_04 (16-01-2022_11-12-12)	[[100, 200, 100, 50, 2], [2, 50, 100, 200, 100]]	{'cont': 1, 'disc': [2]}	['spectrum']	0.67	0	5	10000	5	0	10	10000	10	2500	0.001	50	TRUE	TRUE	FALSE	-1	30	128	0.001	16.3321	5.78544	14.5793	{'kldiv_cont_0': 5.0931073492285845}	{'kldiv_disc_0': 0.6923370789522412}	1.74476	0.00810104	0.902471	0.438825	4493.86	0.556339	0.801668	0.596705	62756.2	0.426424	17.333	6.06749	15.01	{'kldiv_cont_0': 5.37610536813736}	{'kldiv_disc_0': 0.6913877576589584}	2.30542	0.0175942	0.89951	0.444462
528	jointvae_capacity	HMDB	jointvae_capacity_100-200-100-50-2-50-100-200-100_04 (16-01-2022_11-20-37)	[[100, 200, 100, 50, 2], [2, 50, 100, 200, 100]]	{'cont': 1, 'disc': [2]}	['spectrum']	0.67	0	10	10000	5	0	3	10000	10	2500	0.001	50	TRUE	TRUE	FALSE	-1	30	128	0.001	17.5767	10.5968	14.6338	{'kldiv_cont_0': 9.904610933928653}	{'kldiv_disc_0': 0.6921986896416237}	2.9334	0.00948493	0.895423	0.444411	10401.4	0.574368	0.801668	0.596705	62756.2	0.426424	18.3053	10.0727	15.0112	{'kldiv_cont_0': 9.380785942077637}	{'kldiv_disc_0': 0.6919113770127296}	3.28171	0.0123581	0.892599	0.447953
529	jointvae_capacity	HMDB	jointvae_capacity_100-200-100-50-2-50-100-200-100_04 (16-01-2022_11-29-12)	[[100, 200, 100, 50, 2], [2, 50, 100, 200, 100]]	{'cont': 1, 'disc': [2]}	['spectrum']	0.67	0	10	10000	5	0	5	10000	10	2500	0.001	50	TRUE	TRUE	FALSE	-1	30	128	0.001	18.0995	10.5927	14.6687	{'kldiv_cont_0': 9.900672576893335}	{'kldiv_disc_0': 0.6920436859644693}	3.41976	0.011035	0.894229	0.444122	15160.3	0.558529	0.801668	0.596705	62756.2	0.426424	19.9518	9.8322	15.009	{'kldiv_cont_0': 9.140309929847717}	{'kldiv_disc_0': 0.6918865889310837}	4.93017	0.0126059	0.891062	0.451422
530	jointvae_capacity	HMDB	jointvae_capacity_100-200-100-50-2-50-100-200-100_04 (16-01-2022_11-37-45)	[[100, 200, 100, 50, 2], [2, 50, 100, 200, 100]]	{'cont': 1, 'disc': [2]}	['spectrum']	0.67	0	10	10000	5	0	10	10000	10	2500	0.001	50	TRUE	TRUE	FALSE	-1	30	128	0.001	18.3568	10.661	14.6448	{'kldiv_cont_0': 9.968829581107217}	{'kldiv_disc_0': 0.6921414533394507}	3.70187	0.0100573	0.898894	0.452613	6564.52	0.547184	0.801668	0.596705	62756.2	0.426424	16.8088	10.4538	14.9018	{'kldiv_cont_0': 9.761881828308105}	{'kldiv_disc_0': 0.6918956339359283}	1.89446	0.0125155	0.895127	0.455543
531	jointvae_capacity	HMDB	jointvae_capacity_100-100-90-50-2-50-90-100-100_04 (16-01-2022_11-46-05)	[[100, 100, 90, 50, 2], [2, 50, 90, 100, 100]]	{'cont': 1, 'disc': [2]}	['spectrum']	0.67	0	3	10000	5	0	3	10000	10	2500	0.001	50	TRUE	TRUE	FALSE	-1	30	128	0.001	15.5986	3.5941	14.4675	{'kldiv_cont_0': 2.9023689329624176}	{'kldiv_disc_0': 0.6917278153457861}	1.11687	0.0141937	0.913651	0.39779	3854.95	0.512104	0.801668	0.596705	62756.2	0.426424	16.3246	3.3962	14.7612	{'kldiv_cont_0': 2.706767112016678}	{'kldiv_disc_0': 0.6894331574440002}	1.52629	0.0371403	0.907976	0.405645
532	jointvae_capacity	HMDB	jointvae_capacity_100-100-90-50-2-50-90-100-100_04 (16-01-2022_11-54-26)	[[100, 100, 90, 50, 2], [2, 50, 90, 100, 100]]	{'cont': 1, 'disc': [2]}	['spectrum']	0.67	0	3	10000	5	0	5	10000	10	2500	0.001	50	TRUE	TRUE	FALSE	-1	30	128	0.001	15.7442	3.77876	14.4949	{'kldiv_cont_0': 3.0865569772391486}	{'kldiv_disc_0': 0.6922000843560558}	1.23976	0.00947098	0.909264	0.416969	2515.69	0.511524	0.801668	0.596705	62756.2	0.426424	17.3147	3.23549	15.0218	{'kldiv_cont_0': 2.5432774126529694}	{'kldiv_disc_0': 0.6922130882740021}	2.28361	0.00934094	0.905852	0.427972
533	jointvae_capacity	HMDB	jointvae_capacity_100-100-90-50-2-50-90-100-100_04 (16-01-2022_12-02-52)	[[100, 100, 90, 50, 2], [2, 50, 90, 100, 100]]	{'cont': 1, 'disc': [2]}	['spectrum']	0.67	0	3	10000	5	0	10	10000	10	2500	0.001	50	TRUE	TRUE	FALSE	-1	30	128	0.001	15.7216	3.53542	14.5416	{'kldiv_cont_0': 2.8434849035465852}	{'kldiv_disc_0': 0.6919400650879433}	1.16791	0.0120712	0.905679	0.42771	4390.17	0.531305	0.801668	0.596705	62756.2	0.426424	17.3482	3.18905	14.8227	{'kldiv_cont_0': 2.4968940019607544}	{'kldiv_disc_0': 0.6921532824635506}	2.51553	0.009939	0.903076	0.427738
534	jointvae_capacity	HMDB	jointvae_capacity_100-100-90-50-2-50-90-100-100_04 (16-01-2022_12-11-24)	[[100, 100, 90, 50, 2], [2, 50, 90, 100, 100]]	{'cont': 1, 'disc': [2]}	['spectrum']	0.67	0	5	10000	5	0	3	10000	10	2500	0.001	50	TRUE	TRUE	FALSE	-1	30	128	0.001	16.4503	5.52221	14.4711	{'kldiv_cont_0': 4.830076170721274}	{'kldiv_disc_0': 0.6921302020207218}	1.96898	0.0101698	0.914079	0.405034	3920.24	0.493846	0.801668	0.596705	62756.2	0.426424	16.3252	5.56255	14.8784	{'kldiv_cont_0': 4.871516585350037}	{'kldiv_disc_0': 0.6910319328308105}	1.42568	0.0211525	0.912347	0.406326
535	jointvae_capacity	HMDB	jointvae_capacity_100-100-90-50-2-50-90-100-100_04 (16-01-2022_12-19-54)	[[100, 100, 90, 50, 2], [2, 50, 90, 100, 100]]	{'cont': 1, 'disc': [2]}	['spectrum']	0.67	0	5	10000	5	0	5	10000	10	2500	0.001	50	TRUE	TRUE	FALSE	-1	30	128	0.001	17.7194	5.09978	14.579	{'kldiv_cont_0': 4.407643617227159}	{'kldiv_disc_0': 0.6921356260433964}	3.13032	0.0101156	0.9015	0.437575	3289.82	0.552799	0.801668	0.596705	62756.2	0.426424	18.3471	5.01352	14.9447	{'kldiv_cont_0': 4.3212087750434875}	{'kldiv_disc_0': 0.6923065856099129}	3.39396	0.00840597	0.89794	0.446484
536	jointvae_capacity	HMDB	jointvae_capacity_100-100-90-50-2-50-90-100-100_04 (16-01-2022_12-28-08)	[[100, 100, 90, 50, 2], [2, 50, 90, 100, 100]]	{'cont': 1, 'disc': [2]}	['spectrum']	0.67	0	5	10000	5	0	10	10000	10	2500	0.001	50	TRUE	TRUE	FALSE	-1	30	128	0.001	16.1432	5.8417	14.6034	{'kldiv_cont_0': 5.149628971157403}	{'kldiv_disc_0': 0.6920754493310534}	1.52905	0.0107173	0.901101	0.44233	4961.73	0.58598	0.801668	0.596705	62756.2	0.426424	16.2289	5.79034	14.9207	{'kldiv_cont_0': 5.097603380680084}	{'kldiv_disc_0': 0.6927375942468643}	1.30406	0.00409588	0.897913	0.445181
537	jointvae_capacity	HMDB	jointvae_capacity_100-100-90-50-2-50-90-100-100_04 (16-01-2022_12-36-28)	[[100, 100, 90, 50, 2], [2, 50, 90, 100, 100]]	{'cont': 1, 'disc': [2]}	['spectrum']	0.67	0	10	10000	5	0	3	10000	10	2500	0.001	50	TRUE	TRUE	FALSE	-1	30	128	0.001	19.6835	10.0412	14.636	{'kldiv_cont_0': 9.348878910486725}	{'kldiv_disc_0': 0.6923410109747415}	5.0394	0.00806171	0.895053	0.443381	11280.3	0.564358	0.801668	0.596705	62756.2	0.426424	25.6903	8.76536	14.9049	{'kldiv_cont_0': 8.073848068714142}	{'kldiv_disc_0': 0.6915147677063942}	10.769	0.0163241	0.891738	0.444415
538	jointvae_capacity	HMDB	jointvae_capacity_100-100-90-50-2-50-90-100-100_04 (16-01-2022_12-44-54)	[[100, 100, 90, 50, 2], [2, 50, 90, 100, 100]]	{'cont': 1, 'disc': [2]}	['spectrum']	0.67	0	10	10000	5	0	5	10000	10	2500	0.001	50	TRUE	TRUE	FALSE	-1	30	128	0.001	19.4715	10.2628	14.6537	{'kldiv_cont_0': 9.570902787405869}	{'kldiv_disc_0': 0.691852305898036}	4.80483	0.0129488	0.894493	0.442076	13308.7	0.585737	0.801668	0.596705	62756.2	0.426424	24.2217	8.82442	14.8512	{'kldiv_cont_0': 8.136638879776001}	{'kldiv_disc_0': 0.6877789422869682}	9.31681	0.0536824	0.89138	0.442696
539	jointvae_capacity	HMDB	jointvae_capacity_100-100-90-50-2-50-90-100-100_04 (16-01-2022_12-53-17)	[[100, 100, 90, 50, 2], [2, 50, 90, 100, 100]]	{'cont': 1, 'disc': [2]}	['spectrum']	0.67	0	10	10000	5	0	10	10000	10	2500	0.001	50	TRUE	TRUE	FALSE	-1	30	128	0.001	18.4956	10.3193	14.6322	{'kldiv_cont_0': 9.626912084804184}	{'kldiv_disc_0': 0.6923596305751253}	3.85548	0.00787552	0.900566	0.449822	5811.61	0.571899	0.801668	0.596705	62756.2	0.426424	20.2719	9.73852	15.1148	{'kldiv_cont_0': 9.046126961708069}	{'kldiv_disc_0': 0.6923966780304909}	5.14955	0.00750504	0.897782	0.462264
540	jointvae_capacity	HMDB	jointvae_capacity_100-100-2-100-100_05 (15-01-2022_19-11-40)	[[100, 100, 2], [2, 100, 100]]	{'cont': 1, 'disc': [2]}	['spectrum']	0.67	0	3	10000	10	0	3	10000	10	2500	0.001	50	TRUE	TRUE	FALSE	-1	30	128	0.001	16.4713	3.64235	14.5689	{'kldiv_cont_0': 2.951270938262172}	{'kldiv_disc_0': 0.6910745359357746}	1.88172	0.0207265	0.902131	0.431318	6065.9	0.454567	0.801668	0.596705	62756.2	0.426424	16.6732	3.82968	14.8718	{'kldiv_cont_0': 3.1367488503456116}	{'kldiv_disc_0': 0.6929330751299858}	1.79924	0.00214107	0.897952	0.437622
541	jointvae_capacity	HMDB	jointvae_capacity_100-100-2-100-100_05 (15-01-2022_19-19-11)	[[100, 100, 2], [2, 100, 100]]	{'cont': 1, 'disc': [2]}	['spectrum']	0.67	0	3	10000	10	0	5	10000	10	2500	0.001	50	TRUE	TRUE	FALSE	-1	30	128	0.001	16.6252	3.61708	14.5815	{'kldiv_cont_0': 2.925845091027775}	{'kldiv_disc_0': 0.6912355706438251}	2.02459	0.0191161	0.903117	0.432548	6428.35	0.454532	0.801668	0.596705	62756.2	0.426424	17.686	3.6583	14.9345	{'kldiv_cont_0': 2.9659640192985535}	{'kldiv_disc_0': 0.692340150475502}	2.7434	0.00807032	0.899755	0.438684
542	jointvae_capacity	HMDB	jointvae_capacity_100-100-2-100-100_05 (15-01-2022_19-26-34)	[[100, 100, 2], [2, 100, 100]]	{'cont': 1, 'disc': [2]}	['spectrum']	0.67	0	3	10000	10	0	10	10000	10	2500	0.001	50	TRUE	TRUE	FALSE	-1	30	128	0.001	16.6767	3.59757	14.5779	{'kldiv_cont_0': 2.9068870902404016}	{'kldiv_disc_0': 0.690679894610383}	2.07418	0.0246729	0.901613	0.434698	6292.58	0.447263	0.801668	0.596705	62756.2	0.426424	16.6579	3.68234	14.9756	{'kldiv_cont_0': 2.991545170545578}	{'kldiv_disc_0': 0.690790943801403}	1.65874	0.0235624	0.898855	0.440678
543	jointvae_capacity	HMDB	jointvae_capacity_100-100-2-100-100_05 (15-01-2022_19-34-01)	[[100, 100, 2], [2, 100, 100]]	{'cont': 1, 'disc': [2]}	['spectrum']	0.67	0	5	10000	10	0	3	10000	10	2500	0.001	50	TRUE	TRUE	FALSE	-1	30	128	0.001	20.4098	5.99964	14.6052	{'kldiv_cont_0': 5.309016743610645}	{'kldiv_disc_0': 0.690619897482724}	5.77929	0.0252728	0.900742	0.440002	7446.42	0.461077	0.801668	0.596705	62756.2	0.426424	23.9186	4.95992	14.9803	{'kldiv_cont_0': 4.271392911672592}	{'kldiv_disc_0': 0.6885286942124367}	8.89215	0.0461849	0.898259	0.444866
544	jointvae_capacity	HMDB	jointvae_capacity_100-100-2-100-100_05 (15-01-2022_19-41-18)	[[100, 100, 2], [2, 100, 100]]	{'cont': 1, 'disc': [2]}	['spectrum']	0.67	0	5	10000	10	0	5	10000	10	2500	0.001	50	TRUE	TRUE	FALSE	-1	30	128	0.001	17.3211	5.63321	14.6217	{'kldiv_cont_0': 4.942649762520845}	{'kldiv_disc_0': 0.6905610304454277}	2.67359	0.0258615	0.899982	0.443303	8566.44	0.465402	0.801668	0.596705	62756.2	0.426424	17.5566	5.809	14.8336	{'kldiv_cont_0': 5.118759036064148}	{'kldiv_disc_0': 0.6902425140142441}	2.69395	0.0290467	0.895864	0.450633
545	jointvae_capacity	HMDB	jointvae_capacity_100-100-2-100-100_05 (15-01-2022_19-49-47)	[[100, 100, 2], [2, 100, 100]]	{'cont': 1, 'disc': [2]}	['spectrum']	0.67	0	5	10000	10	0	10	10000	10	2500	0.001	50	TRUE	TRUE	FALSE	-1	30	128	0.001	18.0172	5.43756	14.6309	{'kldiv_cont_0': 4.746951217281407}	{'kldiv_disc_0': 0.6906081611911455}	3.36089	0.0253902	0.898361	0.444321	9961.73	0.473211	0.801668	0.596705	62756.2	0.426424	19.476	5.64731	14.7433	{'kldiv_cont_0': 4.958470165729523}	{'kldiv_disc_0': 0.6888392344117165}	4.68965	0.0430795	0.895353	0.442353
546	jointvae_capacity	HMDB	jointvae_capacity_100-100-2-100-100_05 (15-01-2022_19-57-18)	[[100, 100, 2], [2, 100, 100]]	{'cont': 1, 'disc': [2]}	['spectrum']	0.67	0	10	10000	10	0	3	10000	10	2500	0.001	50	TRUE	TRUE	FALSE	-1	30	128	0.001	23.5319	10.717	14.6162	{'kldiv_cont_0': 10.027383721422876}	{'kldiv_disc_0': 0.6895845728530281}	8.88011	0.0356261	0.898083	0.442548	8471.36	0.47268	0.801668	0.596705	62756.2	0.426424	34.5998	8.7162	14.8303	{'kldiv_cont_0': 8.025647759437561}	{'kldiv_disc_0': 0.6905535459518433}	19.7435	0.0259364	0.895477	0.441576
547	jointvae_capacity	HMDB	jointvae_capacity_100-100-2-100-100_05 (15-01-2022_20-04-34)	[[100, 100, 2], [2, 100, 100]]	{'cont': 1, 'disc': [2]}	['spectrum']	0.67	0	10	10000	10	0	5	10000	10	2500	0.001	50	TRUE	TRUE	FALSE	-1	30	128	0.001	24.303	10.7081	14.6358	{'kldiv_cont_0': 10.018067933362106}	{'kldiv_disc_0': 0.6900420001354711}	9.63613	0.0310518	0.89965	0.445604	9727.77	0.462939	0.801668	0.596705	62756.2	0.426424	31.49	9.0577	14.8088	{'kldiv_cont_0': 8.367116570472717}	{'kldiv_disc_0': 0.6905797719955444}	16.6555	0.0256741	0.897177	0.444247
548	jointvae_capacity	HMDB	jointvae_capacity_100-100-2-100-100_05 (15-01-2022_20-11-56)	[[100, 100, 2], [2, 100, 100]]	{'cont': 1, 'disc': [2]}	['spectrum']	0.67	0	10	10000	10	0	10	10000	10	2500	0.001	50	TRUE	TRUE	FALSE	-1	30	128	0.001	24.7256	10.1955	14.6484	{'kldiv_cont_0': 9.505514466899564}	{'kldiv_disc_0': 0.6899771137141634}	10.0455	0.0317007	0.899258	0.446808	10325.4	0.472482	0.801668	0.596705	62756.2	0.426424	42.1763	7.97623	15.0071	{'kldiv_cont_0': 7.286430716514587}	{'kldiv_disc_0': 0.6898024752736092}	27.1357	0.0334471	0.894068	0.453706
549	jointvae_capacity	HMDB	jointvae_capacity_100-200-2-200-100_05 (15-01-2022_20-19-13)	[[100, 200, 2], [2, 200, 100]]	{'cont': 1, 'disc': [2]}	['spectrum']	0.67	0	3	10000	10	0	3	10000	10	2500	0.001	50	TRUE	TRUE	FALSE	-1	30	128	0.001	17.5041	3.61584	14.608	{'kldiv_cont_0': 2.9247395305455415}	{'kldiv_disc_0': 0.6911047448714575}	2.87566	0.0204244	0.901612	0.44105	7258.86	0.463566	0.801668	0.596705	62756.2	0.426424	21.4036	3.03238	14.796	{'kldiv_cont_0': 2.3407198190689087}	{'kldiv_disc_0': 0.6916629746556282}	6.5928	0.0148421	0.897402	0.443291
550	jointvae_capacity	HMDB	jointvae_capacity_100-200-2-200-100_05 (15-01-2022_20-26-34)	[[100, 200, 2], [2, 200, 100]]	{'cont': 1, 'disc': [2]}	['spectrum']	0.67	0	3	10000	10	0	5	10000	10	2500	0.001	50	TRUE	TRUE	FALSE	-1	30	128	0.001	16.2256	3.64217	14.5286	{'kldiv_cont_0': 2.950412985579721}	{'kldiv_disc_0': 0.6917570565623798}	1.68302	0.0139013	0.905821	0.420495	3526.7	0.413594	0.801668	0.596705	62756.2	0.426424	17.1661	3.56191	14.8753	{'kldiv_cont_0': 2.8707681000232697}	{'kldiv_disc_0': 0.6911387965083122}	2.27078	0.0200839	0.901654	0.428316
551	jointvae_capacity	HMDB	jointvae_capacity_100-200-2-200-100_05 (15-01-2022_20-33-47)	[[100, 200, 2], [2, 200, 100]]	{'cont': 1, 'disc': [2]}	['spectrum']	0.67	0	3	10000	10	0	10	10000	10	2500	0.001	50	TRUE	TRUE	FALSE	-1	30	128	0.001	17.5862	3.80806	14.5299	{'kldiv_cont_0': 3.116484871883502}	{'kldiv_disc_0': 0.6915718844567222}	3.04056	0.015753	0.905702	0.419277	4227.94	0.410198	0.801668	0.596705	62756.2	0.426424	18.8955	3.312	14.9946	{'kldiv_cont_0': 2.620281904935837}	{'kldiv_disc_0': 0.6917167752981186}	3.88668	0.0143041	0.901148	0.432454
552	jointvae_capacity	HMDB	jointvae_capacity_100-200-2-200-100_05 (15-01-2022_20-41-11)	[[100, 200, 2], [2, 200, 100]]	{'cont': 1, 'disc': [2]}	['spectrum']	0.67	0	5	10000	10	0	3	10000	10	2500	0.001	50	TRUE	TRUE	FALSE	-1	30	128	0.001	17.5032	5.5803	14.6176	{'kldiv_cont_0': 4.8894839057292065}	{'kldiv_disc_0': 0.690812237560749}	2.86226	0.0233494	0.899702	0.443067	8711.02	0.471472	0.801668	0.596705	62756.2	0.426424	17.8803	5.528	15.1413	{'kldiv_cont_0': 4.836139768362045}	{'kldiv_disc_0': 0.691859245300293}	2.72613	0.0128794	0.896832	0.453313
553	jointvae_capacity	HMDB	jointvae_capacity_100-200-2-200-100_05 (15-01-2022_20-48-34)	[[100, 200, 2], [2, 200, 100]]	{'cont': 1, 'disc': [2]}	['spectrum']	0.67	0	5	10000	10	0	5	10000	10	2500	0.001	50	TRUE	TRUE	FALSE	-1	30	128	0.001	17.5746	5.7875	14.638	{'kldiv_cont_0': 5.096551038067917}	{'kldiv_disc_0': 0.6909460602649327}	2.91456	0.0220112	0.898083	0.446004	9262.13	0.464583	0.801668	0.596705	62756.2	0.426424	18.417	5.95482	15	{'kldiv_cont_0': 5.264079689979553}	{'kldiv_disc_0': 0.6907419711351395}	3.39285	0.0240521	0.894144	0.454396
554	jointvae_capacity	HMDB	jointvae_capacity_100-200-2-200-100_05 (15-01-2022_20-55-52)	[[100, 200, 2], [2, 200, 100]]	{'cont': 1, 'disc': [2]}	['spectrum']	0.67	0	5	10000	10	0	10	10000	10	2500	0.001	50	TRUE	TRUE	FALSE	-1	30	128	0.001	19.7575	5.78727	14.6194	{'kldiv_cont_0': 5.096284714238397}	{'kldiv_disc_0': 0.6909803371319826}	5.11643	0.0216685	0.899572	0.442753	8665.14	0.457744	0.801668	0.596705	62756.2	0.426424	25.959	4.59224	14.9499	{'kldiv_cont_0': 3.902787894010544}	{'kldiv_disc_0': 0.6894521266222}	10.9721	0.0369506	0.89665	0.4454
555	jointvae_capacity	HMDB	jointvae_capacity_100-200-2-200-100_05 (15-01-2022_21-03-11)	[[100, 200, 2], [2, 200, 100]]	{'cont': 1, 'disc': [2]}	['spectrum']	0.67	0	10	10000	10	0	3	10000	10	2500	0.001	50	TRUE	TRUE	FALSE	-1	30	128	0.001	21.2347	10.2684	14.6115	{'kldiv_cont_0': 9.578330261953946}	{'kldiv_disc_0': 0.6900926451573427}	6.59271	0.0305454	0.899289	0.442086	7765.89	0.464104	0.801668	0.596705	62756.2	0.426424	19.9868	10.5462	15.1405	{'kldiv_cont_0': 9.858033657073975}	{'kldiv_disc_0': 0.6881638094782829}	4.79653	0.0498337	0.896422	0.450809
556	jointvae_capacity	HMDB	jointvae_capacity_100-200-2-200-100_05 (15-01-2022_21-10-41)	[[100, 200, 2], [2, 200, 100]]	{'cont': 1, 'disc': [2]}	['spectrum']	0.67	0	10	10000	10	0	5	10000	10	2500	0.001	50	TRUE	TRUE	FALSE	-1	30	128	0.001	19.2432	10.6664	14.6477	{'kldiv_cont_0': 9.975630602617374}	{'kldiv_disc_0': 0.6907950983136549}	4.572	0.0235208	0.897944	0.447513	9850.75	0.453369	0.801668	0.596705	62756.2	0.426424	18.6107	10.8053	15.0254	{'kldiv_cont_0': 10.113599061965942}	{'kldiv_disc_0': 0.691652238368988}	3.57036	0.0149494	0.894689	0.452467
557	jointvae_capacity	HMDB	jointvae_capacity_100-200-2-200-100_05 (15-01-2022_21-18-03)	[[100, 200, 2], [2, 200, 100]]	{'cont': 1, 'disc': [2]}	['spectrum']	0.67	0	10	10000	10	0	10	10000	10	2500	0.001	50	TRUE	TRUE	FALSE	-1	30	128	0.001	20.0036	10.9245	14.6495	{'kldiv_cont_0': 10.23408536116282}	{'kldiv_disc_0': 0.6904277494926562}	5.32693	0.0271943	0.897625	0.447367	10389.9	0.464743	0.801668	0.596705	62756.2	0.426424	21.3295	11.2513	15.0511	{'kldiv_cont_0': 10.561632990837097}	{'kldiv_disc_0': 0.6896491795778275}	6.24339	0.03498	0.89418	0.451282
558	jointvae_capacity	HMDB	jointvae_capacity_100-400-2-400-100_05 (15-01-2022_21-25-20)	[[100, 400, 2], [2, 400, 100]]	{'cont': 1, 'disc': [2]}	['spectrum']	0.67	0	3	10000	10	0	3	10000	10	2500	0.001	50	TRUE	TRUE	FALSE	-1	30	128	0.001	18.4718	3.93974	14.5543	{'kldiv_cont_0': 3.2483055894744806}	{'kldiv_disc_0': 0.6914363932506792}	3.90041	0.0171079	0.902586	0.426501	4335.28	0.448133	0.801668	0.596705	62756.2	0.426424	18.8218	3.307	14.856	{'kldiv_cont_0': 2.614443749189377}	{'kldiv_disc_0': 0.6925583034753799}	3.95993	0.00588879	0.898349	0.432005
559	jointvae_capacity	HMDB	jointvae_capacity_100-400-2-400-100_05 (15-01-2022_21-32-38)	[[100, 400, 2], [2, 400, 100]]	{'cont': 1, 'disc': [2]}	['spectrum']	0.67	0	3	10000	10	0	5	10000	10	2500	0.001	50	TRUE	TRUE	FALSE	-1	30	128	0.001	18.0165	3.77506	14.6182	{'kldiv_cont_0': 3.0833473743378432}	{'kldiv_disc_0': 0.6917132223132013}	3.38397	0.0143396	0.898992	0.445577	6256.75	0.459861	0.801668	0.596705	62756.2	0.426424	21.6258	3.02464	14.9408	{'kldiv_cont_0': 2.332535669207573}	{'kldiv_disc_0': 0.6921089068055153}	6.67464	0.0103828	0.895183	0.44955
560	jointvae_capacity	HMDB	jointvae_capacity_100-400-2-400-100_05 (15-01-2022_21-40-00)	[[100, 400, 2], [2, 400, 100]]	{'cont': 1, 'disc': [2]}	['spectrum']	0.67	0	3	10000	10	0	10	10000	10	2500	0.001	50	TRUE	TRUE	FALSE	-1	30	128	0.001	16.5231	3.58903	14.5303	{'kldiv_cont_0': 2.8973222272149446}	{'kldiv_disc_0': 0.6917107784371267}	1.97843	0.014364	0.904969	0.420393	4581.93	0.413882	0.801668	0.596705	62756.2	0.426424	16.9374	3.48618	14.8298	{'kldiv_cont_0': 2.7932340502738953}	{'kldiv_disc_0': 0.692950889468193}	2.10565	0.00196293	0.902138	0.424935
561	jointvae_capacity	HMDB	jointvae_capacity_100-400-2-400-100_05 (15-01-2022_21-47-21)	[[100, 400, 2], [2, 400, 100]]	{'cont': 1, 'disc': [2]}	['spectrum']	0.67	0	5	10000	10	0	3	10000	10	2500	0.001	50	TRUE	TRUE	FALSE	-1	30	128	0.001	18.1925	5.65038	14.6121	{'kldiv_cont_0': 4.9591330940696015}	{'kldiv_disc_0': 0.6912431457433207}	3.56138	0.0190404	0.899359	0.440801	7873.57	0.459929	0.801668	0.596705	62756.2	0.426424	20.6603	6.13379	14.8534	{'kldiv_cont_0': 5.443026900291443}	{'kldiv_disc_0': 0.6907617300748825}	5.783	0.0238545	0.895334	0.440585
562	jointvae_capacity	HMDB	jointvae_capacity_100-400-2-400-100_05 (15-01-2022_21-54-37)	[[100, 400, 2], [2, 400, 100]]	{'cont': 1, 'disc': [2]}	['spectrum']	0.67	0	5	10000	10	0	5	10000	10	2500	0.001	50	TRUE	TRUE	FALSE	-1	30	128	0.001	17.8714	5.6943	14.6213	{'kldiv_cont_0': 5.0040232271983704}	{'kldiv_disc_0': 0.6902782743175825}	3.22139	0.0286891	0.899875	0.443447	8496.27	0.491685	0.801668	0.596705	62756.2	0.426424	20.4168	6.11861	14.9892	{'kldiv_cont_0': 5.428228735923767}	{'kldiv_disc_0': 0.6903786435723305}	5.39994	0.0276854	0.895584	0.45155
563	jointvae_capacity	HMDB	jointvae_capacity_100-400-2-400-100_05 (15-01-2022_22-01-59)	[[100, 400, 2], [2, 400, 100]]	{'cont': 1, 'disc': [2]}	['spectrum']	0.67	0	5	10000	10	0	10	10000	10	2500	0.001	50	TRUE	TRUE	FALSE	-1	30	128	0.001	21.0767	5.20336	14.5993	{'kldiv_cont_0': 4.512157554256505}	{'kldiv_disc_0': 0.6912020192235365}	6.45802	0.0194516	0.899172	0.44148	5160.32	0.465821	0.801668	0.596705	62756.2	0.426424	28.5869	4.49041	15.0453	{'kldiv_cont_0': 3.8031094670295715}	{'kldiv_disc_0': 0.6873034760355949}	13.4832	0.0584371	0.896115	0.452431
564	jointvae_capacity	HMDB	jointvae_capacity_100-400-2-400-100_05 (15-01-2022_22-09-17)	[[100, 400, 2], [2, 400, 100]]	{'cont': 1, 'disc': [2]}	['spectrum']	0.67	0	10	10000	10	0	3	10000	10	2500	0.001	50	TRUE	TRUE	FALSE	-1	30	128	0.001	24.54	10.1536	14.6183	{'kldiv_cont_0': 9.463528511853054}	{'kldiv_disc_0': 0.6900565166925562}	9.89074	0.0309067	0.898637	0.440402	9498.04	0.472169	0.801668	0.596705	62756.2	0.426424	39.1332	8.27346	14.9364	{'kldiv_cont_0': 7.584278345108032}	{'kldiv_disc_0': 0.6891841813921928}	24.1572	0.03963	0.894469	0.445017
565	jointvae_capacity	HMDB	jointvae_capacity_100-400-2-400-100_05 (15-01-2022_22-16-34)	[[100, 400, 2], [2, 400, 100]]	{'cont': 1, 'disc': [2]}	['spectrum']	0.67	0	10	10000	10	0	5	10000	10	2500	0.001	50	TRUE	TRUE	FALSE	-1	30	128	0.001	28.0567	9.54005	14.6523	{'kldiv_cont_0': 8.848971348384332}	{'kldiv_disc_0': 0.691073799270323}	13.3836	0.0207338	0.895577	0.449256	11333.8	0.468264	0.801668	0.596705	62756.2	0.426424	45.0296	8.19763	14.6838	{'kldiv_cont_0': 7.507073521614075}	{'kldiv_disc_0': 0.6905539333820343}	30.3199	0.0259325	0.892443	0.447313
566	jointvae_capacity	HMDB	jointvae_capacity_100-400-2-400-100_05 (15-01-2022_22-24-01)	[[100, 400, 2], [2, 400, 100]]	{'cont': 1, 'disc': [2]}	['spectrum']	0.67	0	10	10000	10	0	10	10000	10	2500	0.001	50	TRUE	TRUE	FALSE	-1	30	128	0.001	19.6903	10.7928	14.6263	{'kldiv_cont_0': 10.101808079357806}	{'kldiv_disc_0': 0.6910140615427631}	5.0427	0.0213312	0.898324	0.444397	9232.73	0.471056	0.801668	0.596705	62756.2	0.426424	21.701	11.1438	14.9842	{'kldiv_cont_0': 10.45182490348816}	{'kldiv_disc_0': 0.6920192390680313}	6.70557	0.0112794	0.89426	0.45383
567	jointvae_capacity	HMDB	jointvae_capacity_100-800-2-800-100_05 (15-01-2022_22-31-24)	[[100, 800, 2], [2, 800, 100]]	{'cont': 1, 'disc': [2]}	['spectrum']	0.67	0	3	10000	10	0	3	10000	10	2500	0.001	50	TRUE	TRUE	FALSE	-1	30	128	0.001	16.4781	3.70124	14.5134	{'kldiv_cont_0': 3.009567495735212}	{'kldiv_disc_0': 0.691668593164148}	1.94985	0.0147859	0.908026	0.415563	4559.24	0.470943	0.801668	0.596705	62756.2	0.426424	17.0769	3.88052	14.9204	{'kldiv_cont_0': 3.188549220561981}	{'kldiv_disc_0': 0.6919702962040901}	2.1447	0.0117689	0.904034	0.426136
568	jointvae_capacity	HMDB	jointvae_capacity_100-800-2-800-100_05 (15-01-2022_22-38-45)	[[100, 800, 2], [2, 800, 100]]	{'cont': 1, 'disc': [2]}	['spectrum']	0.67	0	3	10000	10	0	5	10000	10	2500	0.001	50	TRUE	TRUE	FALSE	-1	30	128	0.001	16.4734	3.61866	14.5526	{'kldiv_cont_0': 2.92678208460753}	{'kldiv_disc_0': 0.6918738392749052}	1.90811	0.0127334	0.903622	0.428041	4781.62	0.442185	0.801668	0.596705	62756.2	0.426424	17.2911	3.63569	14.9011	{'kldiv_cont_0': 2.943455398082733}	{'kldiv_disc_0': 0.6922335252165794}	2.38086	0.00913657	0.901311	0.43187
569	jointvae_capacity	HMDB	jointvae_capacity_100-800-2-800-100_05 (15-01-2022_22-46-04)	[[100, 800, 2], [2, 800, 100]]	{'cont': 1, 'disc': [2]}	['spectrum']	0.67	0	3	10000	10	0	10	10000	10	2500	0.001	50	TRUE	TRUE	FALSE	-1	30	128	0.001	18.047	3.49053	14.5985	{'kldiv_cont_0': 2.7986521333798593}	{'kldiv_disc_0': 0.6918753991010546}	3.43569	0.0127178	0.900044	0.438889	6602.88	0.48918	0.801668	0.596705	62756.2	0.426424	23.3766	2.84572	14.9023	{'kldiv_cont_0': 2.1547074764966965}	{'kldiv_disc_0': 0.6910129562020302}	8.45293	0.0213423	0.895999	0.44403
570	jointvae_capacity	HMDB	jointvae_capacity_100-800-2-800-100_05 (15-01-2022_22-53-26)	[[100, 800, 2], [2, 800, 100]]	{'cont': 1, 'disc': [2]}	['spectrum']	0.67	0	5	10000	10	0	3	10000	10	2500	0.001	50	TRUE	TRUE	FALSE	-1	30	128	0.001	18.6973	5.97728	14.6211	{'kldiv_cont_0': 5.285980280103354}	{'kldiv_disc_0': 0.6912969029669104}	4.05779	0.0185028	0.898998	0.443704	8400.91	0.495902	0.801668	0.596705	62756.2	0.426424	18.4378	5.91069	14.9523	{'kldiv_cont_0': 5.218135833740234}	{'kldiv_disc_0': 0.6925560235977173}	3.47961	0.00591159	0.894798	0.448186
571	jointvae_capacity	HMDB	jointvae_capacity_100-800-2-800-100_05 (15-01-2022_23-00-49)	[[100, 800, 2], [2, 800, 100]]	{'cont': 1, 'disc': [2]}	['spectrum']	0.67	0	5	10000	10	0	5	10000	10	2500	0.001	50	TRUE	TRUE	FALSE	-1	30	128	0.001	18.4008	5.9179	14.6241	{'kldiv_cont_0': 5.226273700423624}	{'kldiv_disc_0': 0.6916215088346909}	3.76146	0.0152567	0.897431	0.440972	8070.91	0.500668	0.801668	0.596705	62756.2	0.426424	22.4007	6.03965	14.9608	{'kldiv_cont_0': 5.3479145765304565}	{'kldiv_disc_0': 0.6917362064123154}	7.42581	0.0141098	0.894832	0.446639
572	jointvae_capacity	HMDB	jointvae_capacity_100-800-2-800-100_05 (15-01-2022_23-08-04)	[[100, 800, 2], [2, 800, 100]]	{'cont': 1, 'disc': [2]}	['spectrum']	0.67	0	5	10000	10	0	10	10000	10	2500	0.001	50	TRUE	TRUE	FALSE	-1	30	128	0.001	19.8357	5.47638	14.6266	{'kldiv_cont_0': 4.784372801068185}	{'kldiv_disc_0': 0.6920056448414408}	5.19762	0.0114154	0.899387	0.44453	7722.5	0.522986	0.801668	0.596705	62756.2	0.426424	25.978	4.58475	14.8941	{'kldiv_cont_0': 3.8925462663173676}	{'kldiv_disc_0': 0.6922066658735275}	11.0745	0.00940517	0.895863	0.448522
573	jointvae_capacity	HMDB	jointvae_capacity_100-800-2-800-100_05 (15-01-2022_23-15-34)	[[100, 800, 2], [2, 800, 100]]	{'cont': 1, 'disc': [2]}	['spectrum']	0.67	0	10	10000	10	0	3	10000	10	2500	0.001	50	TRUE	TRUE	FALSE	-1	30	128	0.001	24.8382	11.3447	14.5955	{'kldiv_cont_0': 10.653991545068807}	{'kldiv_disc_0': 0.6907349210018399}	10.2186	0.0241226	0.898624	0.437017	7806.18	0.509117	0.801668	0.596705	62756.2	0.426424	27.3078	10.0416	14.9011	{'kldiv_cont_0': 9.351368844509125}	{'kldiv_disc_0': 0.6901868432760239}	12.377	0.0296034	0.894736	0.444373
574	jointvae_capacity	HMDB	jointvae_capacity_100-800-2-800-100_05 (15-01-2022_23-22-58)	[[100, 800, 2], [2, 800, 100]]	{'cont': 1, 'disc': [2]}	['spectrum']	0.67	0	10	10000	10	0	5	10000	10	2500	0.001	50	TRUE	TRUE	FALSE	-1	30	128	0.001	20.4539	10.8046	14.6143	{'kldiv_cont_0': 10.113376961357291}	{'kldiv_disc_0': 0.6912652924656868}	5.82077	0.0188189	0.899001	0.442134	8046.23	0.499659	0.801668	0.596705	62756.2	0.426424	20.7716	10.8955	15.0304	{'kldiv_cont_0': 10.20278787612915}	{'kldiv_disc_0': 0.6927246600389481}	5.73696	0.00422522	0.895173	0.449473
575	jointvae_capacity	HMDB	jointvae_capacity_100-800-2-800-100_05 (15-01-2022_23-30-24)	[[100, 800, 2], [2, 800, 100]]	{'cont': 1, 'disc': [2]}	['spectrum']	0.67	0	10	10000	10	0	10	10000	10	2500	0.001	50	TRUE	TRUE	FALSE	-1	30	128	0.001	23.8827	10.2713	14.6245	{'kldiv_cont_0': 9.58025158479296}	{'kldiv_disc_0': 0.6910591176015207}	9.23726	0.0208806	0.899276	0.442407	8858.85	0.50335	0.801668	0.596705	62756.2	0.426424	36.73	8.52205	15.019	{'kldiv_cont_0': 7.830418288707733}	{'kldiv_disc_0': 0.6916267275810242}	21.6958	0.0152045	0.89536	0.448691
576	jointvae_capacity	HMDB	jointvae_capacity_100-1600-2-1600-100_05 (15-01-2022_23-37-41)	[[100, 1600, 2], [2, 1600, 100]]	{'cont': 1, 'disc': [2]}	['spectrum']	0.67	0	3	10000	10	0	3	10000	10	2500	0.001	50	TRUE	TRUE	FALSE	-1	30	128	0.001	17.1713	3.70846	14.5262	{'kldiv_cont_0': 3.0164082017780722}	{'kldiv_disc_0': 0.6920529017331957}	2.63413	0.0109428	0.903812	0.424336	3055.51	0.456994	0.801668	0.596705	62756.2	0.426424	20.8597	3.23941	14.8421	{'kldiv_cont_0': 2.5463240146636963}	{'kldiv_disc_0': 0.693082332611084}	6.01696	0.000648499	0.900658	0.428132
577	jointvae_capacity	HMDB	jointvae_capacity_100-1600-2-1600-100_05 (15-01-2022_23-45-08)	[[100, 1600, 2], [2, 1600, 100]]	{'cont': 1, 'disc': [2]}	['spectrum']	0.67	0	3	10000	10	0	5	10000	10	2500	0.001	50	TRUE	TRUE	FALSE	-1	30	128	0.001	16.9925	3.49878	14.5881	{'kldiv_cont_0': 2.806316418209295}	{'kldiv_disc_0': 0.6924639661079166}	2.39757	0.00683216	0.900891	0.436405	7065.57	0.510085	0.801668	0.596705	62756.2	0.426424	17.041	3.56957	14.8826	{'kldiv_cont_0': 2.878275454044342}	{'kldiv_disc_0': 0.6912993118166924}	2.13984	0.0184787	0.89782	0.441801
578	jointvae_capacity	HMDB	jointvae_capacity_100-1600-2-1600-100_05 (15-01-2022_23-52-34)	[[100, 1600, 2], [2, 1600, 100]]	{'cont': 1, 'disc': [2]}	['spectrum']	0.67	0	3	10000	10	0	10	10000	10	2500	0.001	50	TRUE	TRUE	FALSE	-1	30	128	0.001	17.819	3.50385	14.5695	{'kldiv_cont_0': 2.812414466992192}	{'kldiv_disc_0': 0.6914324556616531}	3.23241	0.0171473	0.902137	0.431614	5447.36	0.525199	0.801668	0.596705	62756.2	0.426424	22.2668	2.95572	14.8925	{'kldiv_cont_0': 2.2635472267866135}	{'kldiv_disc_0': 0.692169114947319}	7.36453	0.00978068	0.89947	0.434961
579	jointvae_capacity	HMDB	jointvae_capacity_100-1600-2-1600-100_05 (15-01-2022_23-59-57)	[[100, 1600, 2], [2, 1600, 100]]	{'cont': 1, 'disc': [2]}	['spectrum']	0.67	0	5	10000	10	0	3	10000	10	2500	0.001	50	TRUE	TRUE	FALSE	-1	30	128	0.001	20.7366	5.20411	14.6241	{'kldiv_cont_0': 4.512020302229915}	{'kldiv_disc_0': 0.6920874043442737}	6.10196	0.0105978	0.898727	0.444338	9335.06	0.512962	0.801668	0.596705	62756.2	0.426424	29.2461	4.27202	15.0348	{'kldiv_cont_0': 3.5803163647651672}	{'kldiv_disc_0': 0.6917025595903397}	14.1968	0.0144462	0.895726	0.451338
580	jointvae_capacity	HMDB	jointvae_capacity_100-1600-2-1600-100_05 (16-01-2022_00-07-28)	[[100, 1600, 2], [2, 1600, 100]]	{'cont': 1, 'disc': [2]}	['spectrum']	0.67	0	5	10000	10	0	5	10000	10	2500	0.001	50	TRUE	TRUE	FALSE	-1	30	128	0.001	17.7364	5.71896	14.5985	{'kldiv_cont_0': 5.027154538480715}	{'kldiv_disc_0': 0.691806516085548}	3.12451	0.0134067	0.900362	0.438408	7984.95	0.519631	0.801668	0.596705	62756.2	0.426424	20.1058	6.09924	14.9275	{'kldiv_cont_0': 5.407352328300476}	{'kldiv_disc_0': 0.6918914541602135}	5.16574	0.0125573	0.896169	0.442179
581	jointvae_capacity	HMDB	jointvae_capacity_100-1600-2-1600-100_05 (16-01-2022_00-14-51)	[[100, 1600, 2], [2, 1600, 100]]	{'cont': 1, 'disc': [2]}	['spectrum']	0.67	0	5	10000	10	0	10	10000	10	2500	0.001	50	TRUE	TRUE	FALSE	-1	30	128	0.001	19.9278	5.68757	14.6274	{'kldiv_cont_0': 4.995801365581052}	{'kldiv_disc_0': 0.6917681616099401}	5.28663	0.0137902	0.897833	0.445218	7962.13	0.516981	0.801668	0.596705	62756.2	0.426424	25.9904	4.62418	14.9973	{'kldiv_cont_0': 3.93362495303154}	{'kldiv_disc_0': 0.6905575022101402}	10.9673	0.0258968	0.893956	0.454085
582	jointvae_capacity	HMDB	jointvae_capacity_100-1600-2-1600-100_05 (16-01-2022_00-22-19)	[[100, 1600, 2], [2, 1600, 100]]	{'cont': 1, 'disc': [2]}	['spectrum']	0.67	0	10	10000	10	0	3	10000	10	2500	0.001	50	TRUE	TRUE	FALSE	-1	30	128	0.001	21.4114	10.3484	14.6131	{'kldiv_cont_0': 9.657085455012048}	{'kldiv_disc_0': 0.6913514697346194}	6.78033	0.0179571	0.898051	0.440605	8428.72	0.492836	0.801668	0.596705	62756.2	0.426424	20.8886	10.1939	14.7249	{'kldiv_cont_0': 9.502601683139801}	{'kldiv_disc_0': 0.6913371086120605}	6.14555	0.0181007	0.894241	0.444758
583	jointvae_capacity	HMDB	jointvae_capacity_100-1600-2-1600-100_05 (16-01-2022_00-29-44)	[[100, 1600, 2], [2, 1600, 100]]	{'cont': 1, 'disc': [2]}	['spectrum']	0.67	0	10	10000	10	0	5	10000	10	2500	0.001	50	TRUE	TRUE	FALSE	-1	30	128	0.001	23.4888	10.7834	14.6053	{'kldiv_cont_0': 10.092049579510743}	{'kldiv_disc_0': 0.6913136263517128}	8.86518	0.0183356	0.899955	0.438976	8443.91	0.503201	0.801668	0.596705	62756.2	0.426424	35.408	8.64953	14.9719	{'kldiv_cont_0': 7.95950311422348}	{'kldiv_disc_0': 0.6900254860520363}	20.405	0.031217	0.895698	0.443974
584	jointvae_capacity	HMDB	jointvae_capacity_100-1600-2-1600-100_05 (16-01-2022_00-37-04)	[[100, 1600, 2], [2, 1600, 100]]	{'cont': 1, 'disc': [2]}	['spectrum']	0.67	0	10	10000	10	0	10	10000	10	2500	0.001	50	TRUE	TRUE	FALSE	-1	30	128	0.001	19.9869	10.3016	14.6359	{'kldiv_cont_0': 9.609718119961093}	{'kldiv_disc_0': 0.6919133361728712}	5.33867	0.0123385	0.898135	0.446684	9735.6	0.511261	0.801668	0.596705	62756.2	0.426424	20.1087	10.4081	14.9258	{'kldiv_cont_0': 9.716481804847717}	{'kldiv_disc_0': 0.6915756091475487}	5.16715	0.0157157	0.895937	0.450088
585	jointvae_capacity	HMDB	jointvae_capacity_100-1600-100-2-100-1600-100_05 (16-01-2022_00-44-26)	[[100, 1600, 100, 2], [2, 100, 1600, 100]]	{'cont': 1, 'disc': [2]}	['spectrum']	0.67	0	3	10000	10	0	3	10000	10	2500	0.001	50	TRUE	TRUE	FALSE	-1	30	128	0.001	17.4237	3.68333	14.5714	{'kldiv_cont_0': 2.991436539025142}	{'kldiv_disc_0': 0.691891331268453}	2.83973	0.0125585	0.900297	0.434862	5824.65	0.525927	0.801668	0.596705	62756.2	0.426424	20.4421	3.14434	14.954	{'kldiv_cont_0': 2.451479345560074}	{'kldiv_disc_0': 0.6928626596927643}	5.48521	0.00284523	0.896817	0.441967
586	jointvae_capacity	HMDB	jointvae_capacity_100-1600-100-2-100-1600-100_05 (16-01-2022_00-52-27)	[[100, 1600, 100, 2], [2, 100, 1600, 100]]	{'cont': 1, 'disc': [2]}	['spectrum']	0.67	0	3	10000	10	0	5	10000	10	2500	0.001	50	TRUE	TRUE	FALSE	-1	30	128	0.001	17.2155	3.70752	14.6174	{'kldiv_cont_0': 3.0154729615682845}	{'kldiv_disc_0': 0.6920428575798013}	2.58707	0.0110432	0.898287	0.442325	9570.34	0.529911	0.801668	0.596705	62756.2	0.426424	19.9507	3.20565	15.0758	{'kldiv_cont_0': 2.5136190950870514}	{'kldiv_disc_0': 0.6920323073863983}	4.86381	0.0111488	0.89621	0.449424
587	jointvae_capacity	HMDB	jointvae_capacity_100-1600-100-2-100-1600-100_05 (16-01-2022_01-00-29)	[[100, 1600, 100, 2], [2, 100, 1600, 100]]	{'cont': 1, 'disc': [2]}	['spectrum']	0.67	0	3	10000	10	0	10	10000	10	2500	0.001	50	TRUE	TRUE	FALSE	-1	30	128	0.001	16.7778	3.54957	14.5298	{'kldiv_cont_0': 2.8577244326301003}	{'kldiv_disc_0': 0.6918407846456287}	2.23495	0.013064	0.905341	0.424992	3048.53	0.497409	0.801668	0.596705	62756.2	0.426424	18.1896	3.59023	14.9573	{'kldiv_cont_0': 2.897603392601013}	{'kldiv_disc_0': 0.6926230639219284}	3.22706	0.00524119	0.901608	0.433254
588	jointvae_capacity	HMDB	jointvae_capacity_100-1600-100-2-100-1600-100_05 (16-01-2022_01-08-29)	[[100, 1600, 100, 2], [2, 100, 1600, 100]]	{'cont': 1, 'disc': [2]}	['spectrum']	0.67	0	5	10000	10	0	3	10000	10	2500	0.001	50	TRUE	TRUE	FALSE	-1	30	128	0.001	17.8374	5.54798	14.6202	{'kldiv_cont_0': 4.85603180082365}	{'kldiv_disc_0': 0.6919503386678367}	3.20529	0.0119684	0.898654	0.442563	8826.91	0.496348	0.801668	0.596705	62756.2	0.426424	18.289	5.84659	14.9446	{'kldiv_cont_0': 5.155026853084564}	{'kldiv_disc_0': 0.6915671527385712}	3.32854	0.0158003	0.895697	0.445984
589	jointvae_capacity	HMDB	jointvae_capacity_100-1600-100-2-100-1600-100_05 (16-01-2022_01-16-27)	[[100, 1600, 100, 2], [2, 100, 1600, 100]]	{'cont': 1, 'disc': [2]}	['spectrum']	0.67	0	5	10000	10	0	5	10000	10	2500	0.001	50	TRUE	TRUE	FALSE	-1	30	128	0.001	17.6229	5.57832	14.6354	{'kldiv_cont_0': 4.886933465113585}	{'kldiv_disc_0': 0.6913816491248964}	2.9698	0.0176553	0.899744	0.45219	6062.21	0.517119	0.801668	0.596705	62756.2	0.426424	18.1793	5.96258	14.8261	{'kldiv_cont_0': 5.270166993141174}	{'kldiv_disc_0': 0.6924146413803101}	3.3459	0.00732541	0.897033	0.448613
590	jointvae_capacity	HMDB	jointvae_capacity_100-1600-100-2-100-1600-100_05 (16-01-2022_01-24-20)	[[100, 1600, 100, 2], [2, 100, 1600, 100]]	{'cont': 1, 'disc': [2]}	['spectrum']	0.67	0	5	10000	10	0	10	10000	10	2500	0.001	50	TRUE	TRUE	FALSE	-1	30	128	0.001	17.9354	5.78205	14.6334	{'kldiv_cont_0': 5.090726968200728}	{'kldiv_disc_0': 0.691324058020937}	3.28382	0.0182312	0.896593	0.442424	10613.6	0.50279	0.801668	0.596705	62756.2	0.426424	19.1279	6.04477	15.0566	{'kldiv_cont_0': 5.353138983249664}	{'kldiv_disc_0': 0.691630594432354}	4.05613	0.0151659	0.893055	0.44687
591	jointvae_capacity	HMDB	jointvae_capacity_100-1600-100-2-100-1600-100_05 (16-01-2022_01-32-21)	[[100, 1600, 100, 2], [2, 100, 1600, 100]]	{'cont': 1, 'disc': [2]}	['spectrum']	0.67	0	10	10000	10	0	3	10000	10	2500	0.001	50	TRUE	TRUE	FALSE	-1	30	128	0.001	20.605	10.7236	14.64	{'kldiv_cont_0': 10.032979118412939}	{'kldiv_disc_0': 0.690637598435084}	5.9399	0.0250958	0.896748	0.445284	10464.9	0.58017	0.801668	0.596705	62756.2	0.426424	23.6064	10.809	15.0796	{'kldiv_cont_0': 10.117782235145569}	{'kldiv_disc_0': 0.6912147998809814}	8.50742	0.0193238	0.893761	0.454894
592	jointvae_capacity	HMDB	jointvae_capacity_100-1600-100-2-100-1600-100_05 (16-01-2022_01-40-19)	[[100, 1600, 100, 2], [2, 100, 1600, 100]]	{'cont': 1, 'disc': [2]}	['spectrum']	0.67	0	10	10000	10	0	5	10000	10	2500	0.001	50	TRUE	TRUE	FALSE	-1	30	128	0.001	21.9824	10.5046	14.6214	{'kldiv_cont_0': 9.813054320455967}	{'kldiv_disc_0': 0.691511453140056}	7.34471	0.0163573	0.901425	0.44626	4007.84	0.523036	0.801668	0.596705	62756.2	0.426424	34.13	9.61253	14.8948	{'kldiv_cont_0': 8.921710669994354}	{'kldiv_disc_0': 0.690816193819046}	19.2119	0.0233099	0.897827	0.450162
593	jointvae_capacity	HMDB	jointvae_capacity_100-1600-100-2-100-1600-100_05 (16-01-2022_01-48-12)	[[100, 1600, 100, 2], [2, 100, 1600, 100]]	{'cont': 1, 'disc': [2]}	['spectrum']	0.67	0	10	10000	10	0	10	10000	10	2500	0.001	50	TRUE	TRUE	FALSE	-1	30	128	0.001	20.6152	10.7321	14.6299	{'kldiv_cont_0': 10.040682122625153}	{'kldiv_disc_0': 0.6913840905174442}	5.96775	0.0176309	0.895583	0.441211	9862.17	0.522441	0.801668	0.596705	62756.2	0.426424	19.763	11.1075	14.9475	{'kldiv_cont_0': 10.416176557540894}	{'kldiv_disc_0': 0.691359207034111}	4.79764	0.0178798	0.892637	0.440401
594	jointvae_capacity	HMDB	jointvae_capacity_100-800-100-2-100-800-100_05 (16-01-2022_01-56-19)	[[100, 800, 100, 2], [2, 100, 800, 100]]	{'cont': 1, 'disc': [2]}	['spectrum']	0.67	0	3	10000	10	0	3	10000	10	2500	0.001	50	TRUE	TRUE	FALSE	-1	30	128	0.001	16.351	3.63268	14.4775	{'kldiv_cont_0': 2.940633074648079}	{'kldiv_disc_0': 0.6920501297746582}	1.86248	0.0109705	0.912309	0.409527	3507.58	0.519084	0.801668	0.596705	62756.2	0.426424	17.3311	3.85538	14.8263	{'kldiv_cont_0': 3.16290619969368}	{'kldiv_disc_0': 0.6924705654382706}	2.49804	0.00676617	0.909766	0.412738
595	jointvae_capacity	HMDB	jointvae_capacity_100-800-100-2-100-800-100_05 (16-01-2022_02-04-09)	[[100, 800, 100, 2], [2, 100, 800, 100]]	{'cont': 1, 'disc': [2]}	['spectrum']	0.67	0	3	10000	10	0	5	10000	10	2500	0.001	50	TRUE	TRUE	FALSE	-1	30	128	0.001	16.9725	3.52465	14.6123	{'kldiv_cont_0': 2.8331397014787827}	{'kldiv_disc_0': 0.6915123079014921}	2.34381	0.0163487	0.897663	0.44227	8341.12	0.5171	0.801668	0.596705	62756.2	0.426424	16.1972	3.68063	14.9933	{'kldiv_cont_0': 2.9885790646076202}	{'kldiv_disc_0': 0.6920529752969742}	1.19297	0.0109421	0.89516	0.444349
596	jointvae_capacity	HMDB	jointvae_capacity_100-800-100-2-100-800-100_05 (16-01-2022_02-12-03)	[[100, 800, 100, 2], [2, 100, 800, 100]]	{'cont': 1, 'disc': [2]}	['spectrum']	0.67	0	3	10000	10	0	10	10000	10	2500	0.001	50	TRUE	TRUE	FALSE	-1	30	128	0.001	17.0359	3.81103	14.6095	{'kldiv_cont_0': 3.119141779411798}	{'kldiv_disc_0': 0.691885726119595}	2.41379	0.0126146	0.899956	0.44569	5663.91	0.575169	0.801668	0.596705	62756.2	0.426424	18.0186	3.98849	14.9069	{'kldiv_cont_0': 3.295831650495529}	{'kldiv_disc_0': 0.6926607340574265}	3.10685	0.00486448	0.896605	0.445005
597	jointvae_capacity	HMDB	jointvae_capacity_100-800-100-2-100-800-100_05 (16-01-2022_02-20-02)	[[100, 800, 100, 2], [2, 100, 800, 100]]	{'cont': 1, 'disc': [2]}	['spectrum']	0.67	0	5	10000	10	0	3	10000	10	2500	0.001	50	TRUE	TRUE	FALSE	-1	30	128	0.001	19.7052	5.27423	14.6219	{'kldiv_cont_0': 4.583267686010777}	{'kldiv_disc_0': 0.6909598310788473}	5.06142	0.0218735	0.896331	0.443442	8763.45	0.543992	0.801668	0.596705	62756.2	0.426424	25.1189	4.75405	14.7875	{'kldiv_cont_0': 4.061767607927322}	{'kldiv_disc_0': 0.6922856494784355}	10.3228	0.00861533	0.894295	0.445068
598	jointvae_capacity	HMDB	jointvae_capacity_100-800-100-2-100-800-100_05 (16-01-2022_02-27-54)	[[100, 800, 100, 2], [2, 100, 800, 100]]	{'cont': 1, 'disc': [2]}	['spectrum']	0.67	0	5	10000	10	0	5	10000	10	2500	0.001	50	TRUE	TRUE	FALSE	-1	30	128	0.001	18.9644	5.58488	14.6214	{'kldiv_cont_0': 4.893587529659271}	{'kldiv_disc_0': 0.6912890318138846}	4.32444	0.0185815	0.89714	0.441744	9390.47	0.533106	0.801668	0.596705	62756.2	0.426424	23.1067	4.86403	14.8155	{'kldiv_cont_0': 4.173377901315689}	{'kldiv_disc_0': 0.6906535625457764}	8.26622	0.0249362	0.894564	0.442916
599	jointvae_capacity	HMDB	jointvae_capacity_100-800-100-2-100-800-100_05 (16-01-2022_02-35-45)	[[100, 800, 100, 2], [2, 100, 800, 100]]	{'cont': 1, 'disc': [2]}	['spectrum']	0.67	0	5	10000	10	0	10	10000	10	2500	0.001	50	TRUE	TRUE	FALSE	-1	30	128	0.001	17.6441	5.60064	14.6207	{'kldiv_cont_0': 4.9088886592579986}	{'kldiv_disc_0': 0.691751950516783}	3.00938	0.0139523	0.897678	0.443475	9274.52	0.534002	0.801668	0.596705	62756.2	0.426424	17.8029	5.79105	15.0002	{'kldiv_cont_0': 5.098927199840546}	{'kldiv_disc_0': 0.6921186074614525}	2.79248	0.0102858	0.894733	0.446093
600	jointvae_capacity	HMDB	jointvae_capacity_100-800-100-2-100-800-100_05 (16-01-2022_02-43-39)	[[100, 800, 100, 2], [2, 100, 800, 100]]	{'cont': 1, 'disc': [2]}	['spectrum']	0.67	0	10	10000	10	0	3	10000	10	2500	0.001	50	TRUE	TRUE	FALSE	-1	30	128	0.001	25.7586	9.67926	14.6404	{'kldiv_cont_0': 8.988295379726367}	{'kldiv_disc_0': 0.6909677222713657}	11.0964	0.0217946	0.895427	0.441851	10972.7	0.523462	0.801668	0.596705	62756.2	0.426424	32.9039	8.89994	14.9718	{'kldiv_cont_0': 8.208830714225769}	{'kldiv_disc_0': 0.6911080628633499}	17.9117	0.0203912	0.891574	0.451399
601	jointvae_capacity	HMDB	jointvae_capacity_100-800-100-2-100-800-100_05 (16-01-2022_02-51-35)	[[100, 800, 100, 2], [2, 100, 800, 100]]	{'cont': 1, 'disc': [2]}	['spectrum']	0.67	0	10	10000	10	0	5	10000	10	2500	0.001	50	TRUE	TRUE	FALSE	-1	30	128	0.001	25.6305	11.4697	14.6273	{'kldiv_cont_0': 10.778874763127032}	{'kldiv_disc_0': 0.6908485452676641}	10.9803	0.0229864	0.897606	0.44263	10488.9	0.539139	0.801668	0.596705	62756.2	0.426424	27.6518	9.88096	14.7553	{'kldiv_cont_0': 9.190837979316711}	{'kldiv_disc_0': 0.6901194974780083}	12.8663	0.0302768	0.893677	0.441236
602	jointvae_capacity	HMDB	jointvae_capacity_100-800-100-2-100-800-100_05 (16-01-2022_02-59-31)	[[100, 800, 100, 2], [2, 100, 800, 100]]	{'cont': 1, 'disc': [2]}	['spectrum']	0.67	0	10	10000	10	0	10	10000	10	2500	0.001	50	TRUE	TRUE	FALSE	-1	30	128	0.001	25.0208	11.0612	14.631	{'kldiv_cont_0': 10.36987436228785}	{'kldiv_disc_0': 0.6913709804929536}	10.3721	0.017762	0.901584	0.449629	4657.64	0.551955	0.801668	0.596705	62756.2	0.426424	34.7577	8.71948	15.021	{'kldiv_cont_0': 8.028306007385254}	{'kldiv_disc_0': 0.6911727711558342}	19.7169	0.0197441	0.897416	0.455491
603	jointvae_capacity	HMDB	jointvae_capacity_100-400-100-2-100-400-100_05 (16-01-2022_03-07-31)	[[100, 400, 100, 2], [2, 100, 400, 100]]	{'cont': 1, 'disc': [2]}	['spectrum']	0.67	0	3	10000	10	0	3	10000	10	2500	0.001	50	TRUE	TRUE	FALSE	-1	30	128	0.001	16.6561	3.77761	14.5889	{'kldiv_cont_0': 3.0859226519348977}	{'kldiv_disc_0': 0.6916860775358376}	2.05264	0.014611	0.899897	0.437722	6203.71	0.591496	0.801668	0.596705	62756.2	0.426424	17.7741	3.88662	14.9639	{'kldiv_cont_0': 3.195726841688156}	{'kldiv_disc_0': 0.690889909863472}	2.78757	0.0225727	0.896323	0.439689
604	jointvae_capacity	HMDB	jointvae_capacity_100-400-100-2-100-400-100_05 (16-01-2022_03-15-16)	[[100, 400, 100, 2], [2, 100, 400, 100]]	{'cont': 1, 'disc': [2]}	['spectrum']	0.67	0	3	10000	10	0	5	10000	10	2500	0.001	50	TRUE	TRUE	FALSE	-1	30	128	0.001	18.6035	3.4994	14.6436	{'kldiv_cont_0': 2.8076650753788566}	{'kldiv_disc_0': 0.6917338914227211}	3.94579	0.0141329	0.899273	0.451944	7040.95	0.629163	0.801668	0.596705	62756.2	0.426424	23.0673	2.89592	15.095	{'kldiv_cont_0': 2.203493222594261}	{'kldiv_disc_0': 0.69242824614048}	7.96507	0.00718936	0.895806	0.457915
605	jointvae_capacity	HMDB	jointvae_capacity_100-400-100-2-100-400-100_05 (16-01-2022_03-23-06)	[[100, 400, 100, 2], [2, 100, 400, 100]]	{'cont': 1, 'disc': [2]}	['spectrum']	0.67	0	3	10000	10	0	10	10000	10	2500	0.001	50	TRUE	TRUE	FALSE	-1	30	128	0.001	16.6295	3.56211	14.6225	{'kldiv_cont_0': 2.8705618580182395}	{'kldiv_disc_0': 0.6915480789096876}	1.99101	0.015991	0.897183	0.443663	9197.77	0.55575	0.801668	0.596705	62756.2	0.426424	16.5733	3.66567	14.9639	{'kldiv_cont_0': 2.9735429286956787}	{'kldiv_disc_0': 0.6921234577894211}	1.59908	0.0102372	0.895683	0.450199
606	jointvae_capacity	HMDB	jointvae_capacity_100-400-100-2-100-400-100_05 (16-01-2022_03-30-57)	[[100, 400, 100, 2], [2, 100, 400, 100]]	{'cont': 1, 'disc': [2]}	['spectrum']	0.67	0	5	10000	10	0	3	10000	10	2500	0.001	50	TRUE	TRUE	FALSE	-1	30	128	0.001	18.4626	5.38268	14.6259	{'kldiv_cont_0': 4.691585837767042}	{'kldiv_disc_0': 0.6910978282491366}	3.81618	0.0204935	0.895808	0.44347	7898.89	0.505168	0.801668	0.596705	62756.2	0.426424	17.6951	5.46318	15.0031	{'kldiv_cont_0': 4.773461759090424}	{'kldiv_disc_0': 0.6897195279598236}	2.65768	0.0342765	0.893885	0.444566
607	jointvae_capacity	HMDB	jointvae_capacity_100-400-100-2-100-400-100_05 (16-01-2022_03-38-55)	[[100, 400, 100, 2], [2, 100, 400, 100]]	{'cont': 1, 'disc': [2]}	['spectrum']	0.67	0	5	10000	10	0	5	10000	10	2500	0.001	50	TRUE	TRUE	FALSE	-1	30	128	0.001	19.6397	5.35272	14.6206	{'kldiv_cont_0': 4.660846656766431}	{'kldiv_disc_0': 0.6918756471968245}	5.00635	0.0127154	0.89731	0.44173	9703.73	0.599171	0.801668	0.596705	62756.2	0.426424	25.9026	4.59604	14.9316	{'kldiv_cont_0': 3.905389726161957}	{'kldiv_disc_0': 0.6906527951359749}	10.9461	0.0249439	0.892437	0.447151
608	jointvae_capacity	HMDB	jointvae_capacity_100-400-100-2-100-400-100_05 (16-01-2022_03-46-49)	[[100, 400, 100, 2], [2, 100, 400, 100]]	{'cont': 1, 'disc': [2]}	['spectrum']	0.67	0	5	10000	10	0	10	10000	10	2500	0.001	50	TRUE	TRUE	FALSE	-1	30	128	0.001	21.9568	6.11386	14.6178	{'kldiv_cont_0': 5.422129247380399}	{'kldiv_disc_0': 0.6917257978655826}	7.32487	0.0142138	0.899976	0.446674	5533.46	0.575157	0.801668	0.596705	62756.2	0.426424	24.7084	5.13465	14.9401	{'kldiv_cont_0': 4.442245543003082}	{'kldiv_disc_0': 0.6924000084400177}	9.76082	0.00747174	0.897203	0.448219
609	jointvae_capacity	HMDB	jointvae_capacity_100-400-100-2-100-400-100_05 (16-01-2022_03-54-42)	[[100, 400, 100, 2], [2, 100, 400, 100]]	{'cont': 1, 'disc': [2]}	['spectrum']	0.67	0	10	10000	10	0	3	10000	10	2500	0.001	50	TRUE	TRUE	FALSE	-1	30	128	0.001	21.8864	10.7219	14.6539	{'kldiv_cont_0': 10.030150316227441}	{'kldiv_disc_0': 0.6917753452542185}	7.21876	0.0137184	0.895461	0.446343	11451.6	0.587742	0.801668	0.596705	62756.2	0.426424	20.8675	10.2071	14.9711	{'kldiv_cont_0': 9.514862716197968}	{'kldiv_disc_0': 0.6922426894307137}	5.88733	0.00904493	0.892839	0.449157
610	jointvae_capacity	HMDB	jointvae_capacity_100-400-100-2-100-400-100_05 (16-01-2022_04-02-46)	[[100, 400, 100, 2], [2, 100, 400, 100]]	{'cont': 1, 'disc': [2]}	['spectrum']	0.67	0	10	10000	10	0	5	10000	10	2500	0.001	50	TRUE	TRUE	FALSE	-1	30	128	0.001	20.9609	10.9182	14.6223	{'kldiv_cont_0': 10.226743580281049}	{'kldiv_disc_0': 0.6914410600545763}	6.32147	0.0170612	0.900874	0.445209	4871.17	0.590574	0.801668	0.596705	62756.2	0.426424	28.2878	11.7757	15.0421	{'kldiv_cont_0': 11.08450448513031}	{'kldiv_disc_0': 0.6911663711071014}	13.2259	0.0198081	0.896976	0.453728
611	jointvae_capacity	HMDB	jointvae_capacity_100-400-100-2-100-400-100_05 (16-01-2022_04-10-48)	[[100, 400, 100, 2], [2, 100, 400, 100]]	{'cont': 1, 'disc': [2]}	['spectrum']	0.67	0	10	10000	10	0	10	10000	10	2500	0.001	50	TRUE	TRUE	FALSE	-1	30	128	0.001	21.015	10.8737	14.6342	{'kldiv_cont_0': 10.182601760858777}	{'kldiv_disc_0': 0.6911205305107708}	6.36055	0.0202665	0.896215	0.443264	10589.8	0.586164	0.801668	0.596705	62756.2	0.426424	27.2776	11.4532	15.0679	{'kldiv_cont_0': 10.762839436531067}	{'kldiv_disc_0': 0.6903903782367706}	12.1821	0.027568	0.892794	0.448847
612	jointvae_capacity	HMDB	jointvae_capacity_100-200-100-2-100-200-100_05 (16-01-2022_04-18-51)	[[100, 200, 100, 2], [2, 100, 200, 100]]	{'cont': 1, 'disc': [2]}	['spectrum']	0.67	0	3	10000	10	0	3	10000	10	2500	0.001	50	TRUE	TRUE	FALSE	-1	30	128	0.001	16.3838	3.68704	14.489	{'kldiv_cont_0': 2.995012272705977}	{'kldiv_disc_0': 0.692026155176519}	1.88358	0.0112103	0.91158	0.410437	4190.62	0.486269	0.801668	0.596705	62756.2	0.426424	18.3834	3.98541	14.7645	{'kldiv_cont_0': 3.292501449584961}	{'kldiv_disc_0': 0.692910835146904}	3.6165	0.00236347	0.90869	0.409642
613	jointvae_capacity	HMDB	jointvae_capacity_100-200-100-2-100-200-100_05 (16-01-2022_04-26-34)	[[100, 200, 100, 2], [2, 100, 200, 100]]	{'cont': 1, 'disc': [2]}	['spectrum']	0.67	0	3	10000	10	0	5	10000	10	2500	0.001	50	TRUE	TRUE	FALSE	-1	30	128	0.001	17.1785	3.64995	14.608	{'kldiv_cont_0': 2.9581791902410575}	{'kldiv_disc_0': 0.6917689054690558}	2.55666	0.0137828	0.897991	0.442541	7854.83	0.571705	0.801668	0.596705	62756.2	0.426424	20.9097	3.10106	14.9888	{'kldiv_cont_0': 2.4090985506772995}	{'kldiv_disc_0': 0.6919583976268768}	5.90901	0.0118878	0.893987	0.44422
614	jointvae_capacity	HMDB	jointvae_capacity_100-200-100-2-100-200-100_05 (16-01-2022_04-34-19)	[[100, 200, 100, 2], [2, 100, 200, 100]]	{'cont': 1, 'disc': [2]}	['spectrum']	0.67	0	3	10000	10	0	10	10000	10	2500	0.001	50	TRUE	TRUE	FALSE	-1	30	128	0.001	16.6999	3.5582	14.6272	{'kldiv_cont_0': 2.8680283588239517}	{'kldiv_disc_0': 0.6901675781299328}	2.04291	0.029796	0.899305	0.431809	9454.28	0.583448	0.801668	0.596705	62756.2	0.426424	18.3812	3.87378	14.862	{'kldiv_cont_0': 3.1850418746471405}	{'kldiv_disc_0': 0.6887397989630699}	3.47515	0.0440738	0.895873	0.437275
615	jointvae_capacity	HMDB	jointvae_capacity_100-200-100-2-100-200-100_05 (16-01-2022_04-42-03)	[[100, 200, 100, 2], [2, 100, 200, 100]]	{'cont': 1, 'disc': [2]}	['spectrum']	0.67	0	5	10000	10	0	3	10000	10	2500	0.001	50	TRUE	TRUE	FALSE	-1	30	128	0.001	17.7917	5.52729	14.61	{'kldiv_cont_0': 4.835467595478584}	{'kldiv_disc_0': 0.6918203596068525}	3.16843	0.0132682	0.898827	0.439492	9450.78	0.546682	0.801668	0.596705	62756.2	0.426424	18.6355	5.58431	14.891	{'kldiv_cont_0': 4.892126441001892}	{'kldiv_disc_0': 0.6921836137771606}	3.73481	0.00963569	0.895328	0.444634
616	jointvae_capacity	HMDB	jointvae_capacity_100-200-100-2-100-200-100_05 (16-01-2022_04-49-52)	[[100, 200, 100, 2], [2, 100, 200, 100]]	{'cont': 1, 'disc': [2]}	['spectrum']	0.67	0	5	10000	10	0	5	10000	10	2500	0.001	50	TRUE	TRUE	FALSE	-1	30	128	0.001	19.5781	5.86057	14.6404	{'kldiv_cont_0': 5.168919686270856}	{'kldiv_disc_0': 0.6916458531357776}	4.92271	0.0150133	0.896486	0.445789	10544.6	0.555611	0.801668	0.596705	62756.2	0.426424	23.4713	4.845	14.9898	{'kldiv_cont_0': 4.152852177619934}	{'kldiv_disc_0': 0.6921472474932671}	8.47148	0.00999935	0.892753	0.451561
617	jointvae_capacity	HMDB	jointvae_capacity_100-200-100-2-100-200-100_05 (16-01-2022_04-57-43)	[[100, 200, 100, 2], [2, 100, 200, 100]]	{'cont': 1, 'disc': [2]}	['spectrum']	0.67	0	5	10000	10	0	10	10000	10	2500	0.001	50	TRUE	TRUE	FALSE	-1	30	128	0.001	17.5962	5.60774	14.6359	{'kldiv_cont_0': 4.916099463043542}	{'kldiv_disc_0': 0.6916431920795605}	2.94523	0.0150399	0.895642	0.443625	9976.82	0.585545	0.801668	0.596705	62756.2	0.426424	19.5021	5.63484	14.8836	{'kldiv_cont_0': 4.944428354501724}	{'kldiv_disc_0': 0.6904101893305779}	4.59115	0.0273699	0.893535	0.443314
618	jointvae_capacity	HMDB	jointvae_capacity_100-200-100-2-100-200-100_05 (16-01-2022_05-05-33)	[[100, 200, 100, 2], [2, 100, 200, 100]]	{'cont': 1, 'disc': [2]}	['spectrum']	0.67	0	10	10000	10	0	3	10000	10	2500	0.001	50	TRUE	TRUE	FALSE	-1	30	128	0.001	25.7112	11.6942	14.6341	{'kldiv_cont_0': 11.003308334569821}	{'kldiv_disc_0': 0.6909019474325508}	11.0547	0.0224524	0.896279	0.444389	9831.59	0.563268	0.801668	0.596705	62756.2	0.426424	26.0665	11.1843	14.9944	{'kldiv_cont_0': 10.493770003318787}	{'kldiv_disc_0': 0.6904896646738052}	11.0455	0.0265752	0.893835	0.445851
619	jointvae_capacity	HMDB	jointvae_capacity_100-200-100-2-100-200-100_05 (16-01-2022_05-13-30)	[[100, 200, 100, 2], [2, 100, 200, 100]]	{'cont': 1, 'disc': [2]}	['spectrum']	0.67	0	10	10000	10	0	5	10000	10	2500	0.001	50	TRUE	TRUE	FALSE	-1	30	128	0.001	30.1578	12.0108	14.6083	{'kldiv_cont_0': 11.319122930367788}	{'kldiv_disc_0': 0.6916625295904861}	15.5346	0.0148465	0.898405	0.445387	2883.65	0.585626	0.801668	0.596705	62756.2	0.426424	27.8083	9.40146	14.8914	{'kldiv_cont_0': 8.70924437046051}	{'kldiv_disc_0': 0.6922128945589066}	12.9076	0.00934288	0.89424	0.44715
620	jointvae_capacity	HMDB	jointvae_capacity_100-200-100-2-100-200-100_05 (16-01-2022_05-21-19)	[[100, 200, 100, 2], [2, 100, 200, 100]]	{'cont': 1, 'disc': [2]}	['spectrum']	0.67	0	10	10000	10	0	10	10000	10	2500	0.001	50	TRUE	TRUE	FALSE	-1	30	128	0.001	31.2308	9.22118	14.6519	{'kldiv_cont_0': 8.530075918668988}	{'kldiv_disc_0': 0.6911047392192928}	16.5585	0.0204244	0.897088	0.455931	6944.48	0.5743	0.801668	0.596705	62756.2	0.426424	39.6417	8.24049	15.1151	{'kldiv_cont_0': 7.548752188682556}	{'kldiv_disc_0': 0.691734753549099}	24.5125	0.0141243	0.893967	0.461557
621	jointvae_capacity	HMDB	jointvae_capacity_100-100-90-2-90-100-100_05 (16-01-2022_05-29-06)	[[100, 100, 90, 2], [2, 90, 100, 100]]	{'cont': 1, 'disc': [2]}	['spectrum']	0.67	0	3	10000	10	0	3	10000	10	2500	0.001	50	TRUE	TRUE	FALSE	-1	30	128	0.001	16.1693	3.68066	14.5248	{'kldiv_cont_0': 2.9895471269371865}	{'kldiv_disc_0': 0.6911094526963673}	1.62416	0.0203773	0.90748	0.420871	5047.61	0.523316	0.801668	0.596705	62756.2	0.426424	16.0179	3.7677	14.6883	{'kldiv_cont_0': 3.0757491290569305}	{'kldiv_disc_0': 0.6919503584504128}	1.31765	0.0119682	0.903236	0.427583
622	jointvae_capacity	HMDB	jointvae_capacity_100-100-90-2-90-100-100_05 (16-01-2022_05-36-52)	[[100, 100, 90, 2], [2, 90, 100, 100]]	{'cont': 1, 'disc': [2]}	['spectrum']	0.67	0	3	10000	10	0	5	10000	10	2500	0.001	50	TRUE	TRUE	FALSE	-1	30	128	0.001	18.3078	3.85267	14.5949	{'kldiv_cont_0': 3.1606296160440337}	{'kldiv_disc_0': 0.6920449708042473}	3.7019	0.0110221	0.899055	0.443343	3805.5	0.549921	0.801668	0.596705	62756.2	0.426424	20.3549	3.14743	14.8977	{'kldiv_cont_0': 2.4551846385002136}	{'kldiv_disc_0': 0.6922442317008972}	5.44815	0.00902951	0.895711	0.44987
623	jointvae_capacity	HMDB	jointvae_capacity_100-100-90-2-90-100-100_05 (16-01-2022_05-44-43)	[[100, 100, 90, 2], [2, 90, 100, 100]]	{'cont': 1, 'disc': [2]}	['spectrum']	0.67	0	3	10000	10	0	10	10000	10	2500	0.001	50	TRUE	TRUE	FALSE	-1	30	128	0.001	18.9018	3.32898	14.6294	{'kldiv_cont_0': 2.6372502192683602}	{'kldiv_disc_0': 0.6917294119110052}	4.25828	0.0141777	0.900945	0.44836	3930.68	0.554015	0.801668	0.596705	62756.2	0.426424	20.1626	3.22121	15.0441	{'kldiv_cont_0': 2.529617190361023}	{'kldiv_disc_0': 0.6915973499417305}	5.10293	0.0154983	0.895853	0.461516
624	jointvae_capacity	HMDB	jointvae_capacity_100-100-90-2-90-100-100_05 (16-01-2022_05-52-36)	[[100, 100, 90, 2], [2, 90, 100, 100]]	{'cont': 1, 'disc': [2]}	['spectrum']	0.67	0	5	10000	10	0	3	10000	10	2500	0.001	50	TRUE	TRUE	FALSE	-1	30	128	0.001	19.3378	5.43601	14.6367	{'kldiv_cont_0': 4.74507427455365}	{'kldiv_disc_0': 0.690935768187046}	4.67892	0.0221141	0.896493	0.446142	8927.31	0.545388	0.801668	0.596705	62756.2	0.426424	26.035	4.56821	14.7856	{'kldiv_cont_0': 3.8775919377803802}	{'kldiv_disc_0': 0.6906153485178947}	11.2241	0.0253183	0.893052	0.44045
625	jointvae_capacity	HMDB	jointvae_capacity_100-100-90-2-90-100-100_05 (16-01-2022_06-00-30)	[[100, 100, 90, 2], [2, 90, 100, 100]]	{'cont': 1, 'disc': [2]}	['spectrum']	0.67	0	5	10000	10	0	5	10000	10	2500	0.001	50	TRUE	TRUE	FALSE	-1	30	128	0.001	17.357	5.57375	14.648	{'kldiv_cont_0': 4.882190558074535}	{'kldiv_disc_0': 0.691555132725458}	2.69306	0.0159205	0.89529	0.447591	10506.6	0.520223	0.801668	0.596705	62756.2	0.426424	17.7536	5.73187	14.9517	{'kldiv_cont_0': 5.041228473186493}	{'kldiv_disc_0': 0.6906378716230392}	2.77685	0.0250931	0.892639	0.450462
626	jointvae_capacity	HMDB	jointvae_capacity_100-100-90-2-90-100-100_05 (16-01-2022_06-08-24)	[[100, 100, 90, 2], [2, 90, 100, 100]]	{'cont': 1, 'disc': [2]}	['spectrum']	0.67	0	5	10000	10	0	10	10000	10	2500	0.001	50	TRUE	TRUE	FALSE	-1	30	128	0.001	18.4461	5.40288	14.6397	{'kldiv_cont_0': 4.711534477170857}	{'kldiv_disc_0': 0.6913413650345528}	3.7883	0.0180582	0.896165	0.44572	10949.7	0.539726	0.801668	0.596705	62756.2	0.426424	20.0047	5.78898	14.8449	{'kldiv_cont_0': 5.09675931930542}	{'kldiv_disc_0': 0.6922215297818184}	5.15057	0.00925653	0.891648	0.446383
627	jointvae_capacity	HMDB	jointvae_capacity_100-100-90-2-90-100-100_05 (16-01-2022_06-16-17)	[[100, 100, 90, 2], [2, 90, 100, 100]]	{'cont': 1, 'disc': [2]}	['spectrum']	0.67	0	10	10000	10	0	3	10000	10	2500	0.001	50	TRUE	TRUE	FALSE	-1	30	128	0.001	21.9947	10.7008	14.6548	{'kldiv_cont_0': 10.009875463343215}	{'kldiv_disc_0': 0.6909647481194858}	7.31807	0.0218243	0.897461	0.446206	10615.7	0.535113	0.801668	0.596705	62756.2	0.426424	21.9633	11.2379	14.8943	{'kldiv_cont_0': 10.546836853027344}	{'kldiv_disc_0': 0.6910833939909935}	7.04842	0.0206379	0.894525	0.447033
628	jointvae_capacity	HMDB	jointvae_capacity_100-100-90-2-90-100-100_05 (16-01-2022_06-24-01)	[[100, 100, 90, 2], [2, 90, 100, 100]]	{'cont': 1, 'disc': [2]}	['spectrum']	0.67	0	10	10000	10	0	5	10000	10	2500	0.001	50	TRUE	TRUE	FALSE	-1	30	128	0.001	24.0803	10.0339	14.6236	{'kldiv_cont_0': 9.34287618631604}	{'kldiv_disc_0': 0.69101221268547}	9.43531	0.0213497	0.896734	0.440993	9611.07	0.538822	0.801668	0.596705	62756.2	0.426424	35.6273	8.62255	14.9213	{'kldiv_cont_0': 7.931970000267029}	{'kldiv_disc_0': 0.6905796155333519}	20.6803	0.0256757	0.894528	0.44086
629	jointvae_capacity	HMDB	jointvae_capacity_100-100-90-2-90-100-100_05 (16-01-2022_06-31-45)	[[100, 100, 90, 2], [2, 90, 100, 100]]	{'cont': 1, 'disc': [2]}	['spectrum']	0.67	0	10	10000	10	0	10	10000	10	2500	0.001	50	TRUE	TRUE	FALSE	-1	30	128	0.001	21.4115	10.3737	14.6297	{'kldiv_cont_0': 9.682672453337702}	{'kldiv_disc_0': 0.6910606148256653}	6.76094	0.0208657	0.901204	0.447879	4467.83	0.547121	0.801668	0.596705	62756.2	0.426424	22.8392	10.4128	14.7698	{'kldiv_cont_0': 9.720271646976471}	{'kldiv_disc_0': 0.6924897208809853}	8.06284	0.00657462	0.898172	0.448023
630	jointvae_capacity	HMDB	jointvae_capacity_100-1600-200-50-2-50-200-1600-100_05 (16-01-2022_06-39-45)	[[100, 1600, 200, 50, 2], [2, 50, 200, 1600, 100]]	{'cont': 1, 'disc': [2]}	['spectrum']	0.67	0	3	10000	10	0	3	10000	10	2500	0.001	50	TRUE	TRUE	FALSE	-1	30	128	0.001	17.5254	3.8527	14.6181	{'kldiv_cont_0': 3.1602320832082595}	{'kldiv_disc_0': 0.6924659095105083}	2.9005	0.00681273	0.894533	0.444727	7400.55	0.513084	0.801668	0.596705	62756.2	0.426424	18.9255	3.3172	15.055	{'kldiv_cont_0': 2.624243587255478}	{'kldiv_disc_0': 0.6929612532258034}	3.86869	0.00185929	0.887725	0.459654
631	jointvae_capacity	HMDB	jointvae_capacity_100-1600-200-50-2-50-200-1600-100_05 (16-01-2022_06-48-14)	[[100, 1600, 200, 50, 2], [2, 50, 200, 1600, 100]]	{'cont': 1, 'disc': [2]}	['spectrum']	0.67	0	3	10000	10	0	5	10000	10	2500	0.001	50	TRUE	TRUE	FALSE	-1	30	128	0.001	16.8054	3.67636	14.625	{'kldiv_cont_0': 2.9840413684817566}	{'kldiv_disc_0': 0.6923162714503277}	2.17207	0.00830911	0.899014	0.442304	8123.93	0.493673	0.801668	0.596705	62756.2	0.426424	18.5058	3.33738	14.9481	{'kldiv_cont_0': 2.645598530769348}	{'kldiv_disc_0': 0.6917772963643074}	3.54401	0.0136989	0.89847	0.441632
632	jointvae_capacity	HMDB	jointvae_capacity_100-1600-200-50-2-50-200-1600-100_05 (16-01-2022_06-56-44)	[[100, 1600, 200, 50, 2], [2, 50, 200, 1600, 100]]	{'cont': 1, 'disc': [2]}	['spectrum']	0.67	0	3	10000	10	0	10	10000	10	2500	0.001	50	TRUE	TRUE	FALSE	-1	30	128	0.001	17.1988	3.49215	14.509	{'kldiv_cont_0': 2.799961757043312}	{'kldiv_disc_0': 0.69218777522616}	2.68022	0.00959407	0.90975	0.413787	4958.4	0.44771	0.801668	0.596705	62756.2	0.426424	19.0356	3.26596	14.7637	{'kldiv_cont_0': 2.573564127087593}	{'kldiv_disc_0': 0.6923910155892372}	4.26436	0.00756167	0.908732	0.408424
633	jointvae_capacity	HMDB	jointvae_capacity_100-1600-200-50-2-50-200-1600-100_05 (16-01-2022_07-05-21)	[[100, 1600, 200, 50, 2], [2, 50, 200, 1600, 100]]	{'cont': 1, 'disc': [2]}	['spectrum']	0.67	0	5	10000	10	0	3	10000	10	2500	0.001	50	TRUE	TRUE	FALSE	-1	30	128	0.001	17.6966	5.67005	14.6676	{'kldiv_cont_0': 4.9778400046386935}	{'kldiv_disc_0': 0.6922107883568468}	3.01956	0.00936394	0.892361	0.449926	12505	0.521758	0.801668	0.596705	62756.2	0.426424	18.8742	5.36023	15.0248	{'kldiv_cont_0': 4.670041561126709}	{'kldiv_disc_0': 0.6901843696832657}	3.81981	0.0296281	0.891154	0.449777
634	jointvae_capacity	HMDB	jointvae_capacity_100-1600-200-50-2-50-200-1600-100_05 (16-01-2022_07-13-55)	[[100, 1600, 200, 50, 2], [2, 50, 200, 1600, 100]]	{'cont': 1, 'disc': [2]}	['spectrum']	0.67	0	5	10000	10	0	5	10000	10	2500	0.001	50	TRUE	TRUE	FALSE	-1	30	128	0.001	19.206	5.62403	14.6962	{'kldiv_cont_0': 4.932357449983728}	{'kldiv_disc_0': 0.6916757264527781}	4.49507	0.0147146	0.900533	0.453917	5931.55	0.489377	0.801668	0.596705	62756.2	0.426424	22.5349	5.0128	14.9262	{'kldiv_cont_0': 4.320411771535873}	{'kldiv_disc_0': 0.6923928782343864}	7.6011	0.00754304	0.896146	0.457448
635	jointvae_capacity	HMDB	jointvae_capacity_100-1600-200-50-2-50-200-1600-100_05 (16-01-2022_07-22-42)	[[100, 1600, 200, 50, 2], [2, 50, 200, 1600, 100]]	{'cont': 1, 'disc': [2]}	['spectrum']	0.67	0	5	10000	10	0	10	10000	10	2500	0.001	50	TRUE	TRUE	FALSE	-1	30	128	0.001	17.349	5.61276	14.6911	{'kldiv_cont_0': 4.920587402650679}	{'kldiv_disc_0': 0.692169685644665}	2.64808	0.00977497	0.891644	0.452292	14884	0.557723	0.801668	0.596705	62756.2	0.426424	18.3642	5.58462	15.1052	{'kldiv_cont_0': 4.893794596195221}	{'kldiv_disc_0': 0.6908276304602623}	3.23586	0.0231955	0.889945	0.454301
636	jointvae_capacity	HMDB	jointvae_capacity_100-1600-200-50-2-50-200-1600-100_05 (16-01-2022_07-31-15)	[[100, 1600, 200, 50, 2], [2, 50, 200, 1600, 100]]	{'cont': 1, 'disc': [2]}	['spectrum']	0.67	0	10	10000	10	0	3	10000	10	2500	0.001	50	TRUE	TRUE	FALSE	-1	30	128	0.001	24.0797	10.468	14.6415	{'kldiv_cont_0': 9.776170282528318}	{'kldiv_disc_0': 0.691806230736875}	9.42478	0.0134095	0.894624	0.443854	11831.2	0.533001	0.801668	0.596705	62756.2	0.426424	36.604	8.52378	14.9103	{'kldiv_cont_0': 7.831408381462097}	{'kldiv_disc_0': 0.6923744007945061}	21.6859	0.00772782	0.89201	0.444133
637	jointvae_capacity	HMDB	jointvae_capacity_100-1600-200-50-2-50-200-1600-100_05 (16-01-2022_07-39-56)	[[100, 1600, 200, 50, 2], [2, 50, 200, 1600, 100]]	{'cont': 1, 'disc': [2]}	['spectrum']	0.67	0	10	10000	10	0	5	10000	10	2500	0.001	50	TRUE	TRUE	FALSE	-1	30	128	0.001	21.7686	10.4436	14.7247	{'kldiv_cont_0': 9.751581323557886}	{'kldiv_disc_0': 0.6920208388018882}	7.03268	0.0112634	0.887541	0.453771	18698.6	0.572753	0.801668	0.596705	62756.2	0.426424	25.0053	9.73732	15.0055	{'kldiv_cont_0': 9.044951438903809}	{'kldiv_disc_0': 0.6923658400774002}	9.99198	0.00781342	0.888626	0.457852
638	jointvae_capacity	HMDB	jointvae_capacity_100-1600-200-50-2-50-200-1600-100_05 (16-01-2022_07-48-35)	[[100, 1600, 200, 50, 2], [2, 50, 200, 1600, 100]]	{'cont': 1, 'disc': [2]}	['spectrum']	0.67	0	10	10000	10	0	10	10000	10	2500	0.001	50	TRUE	TRUE	FALSE	-1	30	128	0.001	21.1201	10.8792	14.6069	{'kldiv_cont_0': 10.187336176291279}	{'kldiv_disc_0': 0.6918789329885067}	6.50047	0.0126825	0.900605	0.444369	3298.66	0.493993	0.801668	0.596705	62756.2	0.426424	22.2597	10.5831	14.7538	{'kldiv_cont_0': 9.890559911727905}	{'kldiv_disc_0': 0.692519523203373}	7.49964	0.00627659	0.897871	0.44549
639	jointvae_capacity	HMDB	jointvae_capacity_100-800-200-50-2-50-200-800-100_05 (16-01-2022_07-57-05)	[[100, 800, 200, 50, 2], [2, 50, 200, 800, 100]]	{'cont': 1, 'disc': [2]}	['spectrum']	0.67	0	3	10000	10	0	3	10000	10	2500	0.001	50	TRUE	TRUE	FALSE	-1	30	128	0.001	16.5717	3.60762	14.5847	{'kldiv_cont_0': 2.9166547186758325}	{'kldiv_disc_0': 0.6909631864949205}	1.96519	0.02184	0.900882	0.439956	5438.9	0.569146	0.801668	0.596705	62756.2	0.426424	18.9409	3.30657	14.7233	{'kldiv_cont_0': 2.614132732152939}	{'kldiv_disc_0': 0.6924406290054321}	4.21055	0.00706553	0.898381	0.437529
640	jointvae_capacity	HMDB	jointvae_capacity_100-800-200-50-2-50-200-800-100_05 (16-01-2022_08-05-30)	[[100, 800, 200, 50, 2], [2, 50, 200, 800, 100]]	{'cont': 1, 'disc': [2]}	['spectrum']	0.67	0	3	10000	10	0	5	10000	10	2500	0.001	50	TRUE	TRUE	FALSE	-1	30	128	0.001	16.4082	3.63441	14.6417	{'kldiv_cont_0': 2.9424040235322098}	{'kldiv_disc_0': 0.6920039715438053}	1.75501	0.0114321	0.896361	0.445182	9514.35	0.551742	0.801668	0.596705	62756.2	0.426424	16.9373	3.61541	15.0862	{'kldiv_cont_0': 2.9226335287094116}	{'kldiv_disc_0': 0.6927752941846848}	1.84743	0.00371888	0.891046	0.454708
641	jointvae_capacity	HMDB	jointvae_capacity_100-800-200-50-2-50-200-800-100_05 (16-01-2022_08-14-07)	[[100, 800, 200, 50, 2], [2, 50, 200, 800, 100]]	{'cont': 1, 'disc': [2]}	['spectrum']	0.67	0	3	10000	10	0	10	10000	10	2500	0.001	50	TRUE	TRUE	FALSE	-1	30	128	0.001	20.1732	3.14742	14.6321	{'kldiv_cont_0': 2.4550091482099448}	{'kldiv_disc_0': 0.6924092314024081}	5.53369	0.00737951	0.896686	0.444608	10379	0.572118	0.801668	0.596705	62756.2	0.426424	25.3134	2.66531	15.035	{'kldiv_cont_0': 1.9732289761304855}	{'kldiv_disc_0': 0.6920776888728142}	10.2677	0.0106949	0.89406	0.450082
642	jointvae_capacity	HMDB	jointvae_capacity_100-800-200-50-2-50-200-800-100_05 (16-01-2022_08-22-44)	[[100, 800, 200, 50, 2], [2, 50, 200, 800, 100]]	{'cont': 1, 'disc': [2]}	['spectrum']	0.67	0	5	10000	10	0	3	10000	10	2500	0.001	50	TRUE	TRUE	FALSE	-1	30	128	0.001	17.5516	5.58758	14.6548	{'kldiv_cont_0': 4.895302183669189}	{'kldiv_disc_0': 0.6922732276478033}	2.88806	0.00873955	0.892716	0.447442	12009	0.567165	0.801668	0.596705	62756.2	0.426424	20.2244	5.23021	15.1121	{'kldiv_cont_0': 4.538229376077652}	{'kldiv_disc_0': 0.6919812634587288}	5.10059	0.0116592	0.890707	0.450652
643	jointvae_capacity	HMDB	jointvae_capacity_100-800-200-50-2-50-200-800-100_05 (16-01-2022_08-31-29)	[[100, 800, 200, 50, 2], [2, 50, 200, 800, 100]]	{'cont': 1, 'disc': [2]}	['spectrum']	0.67	0	5	10000	10	0	5	10000	10	2500	0.001	50	TRUE	TRUE	FALSE	-1	30	128	0.001	17.6917	5.64429	14.6354	{'kldiv_cont_0': 4.952060281202711}	{'kldiv_disc_0': 0.692226624608725}	3.04702	0.00920558	0.898865	0.447964	6210.64	0.606747	0.801668	0.596705	62756.2	0.426424	17.6814	5.93318	14.94	{'kldiv_cont_0': 5.240583956241608}	{'kldiv_disc_0': 0.6925983726978302}	2.73586	0.0054881	0.895284	0.455589
644	jointvae_capacity	HMDB	jointvae_capacity_100-800-200-50-2-50-200-800-100_05 (16-01-2022_08-40-02)	[[100, 800, 200, 50, 2], [2, 50, 200, 800, 100]]	{'cont': 1, 'disc': [2]}	['spectrum']	0.67	0	5	10000	10	0	10	10000	10	2500	0.001	50	TRUE	TRUE	FALSE	-1	30	128	0.001	20.9864	5.19434	14.655	{'kldiv_cont_0': 4.502392506119849}	{'kldiv_disc_0': 0.6919462196957106}	6.31941	0.0120096	0.899294	0.454688	5628.44	0.527743	0.801668	0.596705	62756.2	0.426424	27.2439	4.46059	14.9184	{'kldiv_cont_0': 3.7682248950004578}	{'kldiv_disc_0': 0.692367434501648}	12.3178	0.00779748	0.89514	0.45486
645	jointvae_capacity	HMDB	jointvae_capacity_100-800-200-50-2-50-200-800-100_05 (16-01-2022_08-48-24)	[[100, 800, 200, 50, 2], [2, 50, 200, 800, 100]]	{'cont': 1, 'disc': [2]}	['spectrum']	0.67	0	10	10000	10	0	3	10000	10	2500	0.001	50	TRUE	TRUE	FALSE	-1	30	128	0.001	24.2127	10.7213	14.6346	{'kldiv_cont_0': 10.029125959023663}	{'kldiv_disc_0': 0.6921266650502709}	9.56781	0.0102052	0.894785	0.442912	11387.5	0.53425	0.801668	0.596705	62756.2	0.426424	32.5392	8.92911	14.8988	{'kldiv_cont_0': 8.236889004707336}	{'kldiv_disc_0': 0.6922203227877617}	17.6311	0.0092686	0.890274	0.448463
646	jointvae_capacity	HMDB	jointvae_capacity_100-800-200-50-2-50-200-800-100_05 (16-01-2022_08-56-55)	[[100, 800, 200, 50, 2], [2, 50, 200, 800, 100]]	{'cont': 1, 'disc': [2]}	['spectrum']	0.67	0	10	10000	10	0	5	10000	10	2500	0.001	50	TRUE	TRUE	FALSE	-1	30	128	0.001	21.8589	10.3712	14.6686	{'kldiv_cont_0': 9.679543935704505}	{'kldiv_disc_0': 0.6916777314297085}	7.17564	0.0146945	0.894888	0.446566	13305.6	0.571429	0.801668	0.596705	62756.2	0.426424	26.1743	9.57257	14.9686	{'kldiv_cont_0': 8.880863308906555}	{'kldiv_disc_0': 0.6917110607028008}	11.1914	0.0143612	0.890953	0.455746
647	jointvae_capacity	HMDB	jointvae_capacity_100-800-200-50-2-50-200-800-100_05 (16-01-2022_09-05-32)	[[100, 800, 200, 50, 2], [2, 50, 200, 800, 100]]	{'cont': 1, 'disc': [2]}	['spectrum']	0.67	0	10	10000	10	0	10	10000	10	2500	0.001	50	TRUE	TRUE	FALSE	-1	30	128	0.001	25.7589	9.8658	14.7039	{'kldiv_cont_0': 9.173957783600379}	{'kldiv_disc_0': 0.6918384558681784}	11.042	0.0130873	0.889333	0.45354	15983.1	0.605857	0.801668	0.596705	62756.2	0.426424	42.8113	7.91079	14.9877	{'kldiv_cont_0': 7.218736410140991}	{'kldiv_disc_0': 0.6920556053519249}	27.8126	0.0109158	0.888538	0.447776
648	jointvae_capacity	HMDB	jointvae_capacity_100-400-200-50-2-50-200-400-100_05 (16-01-2022_09-14-04)	[[100, 400, 200, 50, 2], [2, 50, 200, 400, 100]]	{'cont': 1, 'disc': [2]}	['spectrum']	0.67	0	3	10000	10	0	3	10000	10	2500	0.001	50	TRUE	TRUE	FALSE	-1	30	128	0.001	16.7827	3.63821	14.4942	{'kldiv_cont_0': 2.9460809319868857}	{'kldiv_disc_0': 0.6921315886851015}	2.2783	0.0101559	0.909004	0.410622	4305.86	0.534237	0.801668	0.596705	62756.2	0.426424	18.2834	3.3363	14.7148	{'kldiv_cont_0': 2.643805503845215}	{'kldiv_disc_0': 0.6924901008605957}	3.56194	0.00657082	0.904734	0.409145
649	jointvae_capacity	HMDB	jointvae_capacity_100-400-200-50-2-50-200-400-100_05 (16-01-2022_09-22-39)	[[100, 400, 200, 50, 2], [2, 50, 200, 400, 100]]	{'cont': 1, 'disc': [2]}	['spectrum']	0.67	0	3	10000	10	0	5	10000	10	2500	0.001	50	TRUE	TRUE	FALSE	-1	30	128	0.001	17.8585	3.3982	14.6675	{'kldiv_cont_0': 2.708328768782232}	{'kldiv_disc_0': 0.6898676537234207}	3.15818	0.0327953	0.894968	0.449967	10971.7	0.651467	0.801668	0.596705	62756.2	0.426424	19.7619	3.30934	15.2011	{'kldiv_cont_0': 2.620589315891266}	{'kldiv_disc_0': 0.688745878636837}	4.51676	0.044013	0.892872	0.456582
650	jointvae_capacity	HMDB	jointvae_capacity_100-400-200-50-2-50-200-400-100_05 (16-01-2022_09-31-15)	[[100, 400, 200, 50, 2], [2, 50, 200, 400, 100]]	{'cont': 1, 'disc': [2]}	['spectrum']	0.67	0	3	10000	10	0	10	10000	10	2500	0.001	50	TRUE	TRUE	FALSE	-1	30	128	0.001	16.8804	3.61837	14.4979	{'kldiv_cont_0': 2.926234986590243}	{'kldiv_disc_0': 0.6921302778111107}	2.37238	0.010169	0.910576	0.413897	3656.69	0.556336	0.801668	0.596705	62756.2	0.426424	18.6876	3.33224	14.6702	{'kldiv_cont_0': 2.6398144960403442}	{'kldiv_disc_0': 0.6924284473061562}	4.01026	0.00718735	0.907518	0.415929
651	jointvae_capacity	HMDB	jointvae_capacity_100-400-200-50-2-50-200-400-100_05 (16-01-2022_09-39-46)	[[100, 400, 200, 50, 2], [2, 50, 200, 400, 100]]	{'cont': 1, 'disc': [2]}	['spectrum']	0.67	0	5	10000	10	0	3	10000	10	2500	0.001	50	TRUE	TRUE	FALSE	-1	30	128	0.001	18.5824	5.43858	14.6666	{'kldiv_cont_0': 4.746114932257553}	{'kldiv_disc_0': 0.6924674146134278}	3.90897	0.00679768	0.895134	0.446112	12761.3	0.57915	0.801668	0.596705	62756.2	0.426424	21.1486	5.30202	14.894	{'kldiv_cont_0': 4.609689116477966}	{'kldiv_disc_0': 0.6923315301537514}	6.24646	0.00815652	0.894455	0.444233
652	jointvae_capacity	HMDB	jointvae_capacity_100-400-200-50-2-50-200-400-100_05 (16-01-2022_09-48-14)	[[100, 400, 200, 50, 2], [2, 50, 200, 400, 100]]	{'cont': 1, 'disc': [2]}	['spectrum']	0.67	0	5	10000	10	0	5	10000	10	2500	0.001	50	TRUE	TRUE	FALSE	-1	30	128	0.001	19.6672	5.45135	14.6813	{'kldiv_cont_0': 4.7588874577790845}	{'kldiv_disc_0': 0.6924621376326714}	4.97897	0.00685045	0.889927	0.45123	14171.4	0.618688	0.801668	0.596705	62756.2	0.426424	26.1245	4.6756	15.0457	{'kldiv_cont_0': 3.98365581035614}	{'kldiv_disc_0': 0.6919435188174248}	11.0668	0.0120366	0.889199	0.450803
653	jointvae_capacity	HMDB	jointvae_capacity_100-400-200-50-2-50-200-400-100_05 (16-01-2022_09-56-49)	[[100, 400, 200, 50, 2], [2, 50, 200, 400, 100]]	{'cont': 1, 'disc': [2]}	['spectrum']	0.67	0	5	10000	10	0	10	10000	10	2500	0.001	50	TRUE	TRUE	FALSE	-1	30	128	0.001	20.1162	5.3056	14.6827	{'kldiv_cont_0': 4.613133778517273}	{'kldiv_disc_0': 0.692462687519775}	5.42662	0.00684495	0.891275	0.449879	13836.9	0.582999	0.801668	0.596705	62756.2	0.426424	26.4689	4.5438	14.9755	{'kldiv_cont_0': 3.8513303399086}	{'kldiv_disc_0': 0.6924718543887138}	11.4867	0.00675328	0.887302	0.45613
654	jointvae_capacity	HMDB	jointvae_capacity_100-400-200-50-2-50-200-400-100_05 (16-01-2022_10-05-18)	[[100, 400, 200, 50, 2], [2, 50, 200, 400, 100]]	{'cont': 1, 'disc': [2]}	['spectrum']	0.67	0	10	10000	10	0	3	10000	10	2500	0.001	50	TRUE	TRUE	FALSE	-1	30	128	0.001	23.9042	10.3634	14.6703	{'kldiv_cont_0': 9.671527303498367}	{'kldiv_disc_0': 0.6918433420788282}	9.22083	0.0130384	0.89305	0.448844	13458.9	0.606858	0.801668	0.596705	62756.2	0.426424	35.8251	8.60192	14.9129	{'kldiv_cont_0': 7.910244822502136}	{'kldiv_disc_0': 0.6916787773370743}	20.8976	0.0146841	0.890812	0.451113
655	jointvae_capacity	HMDB	jointvae_capacity_100-400-200-50-2-50-200-400-100_05 (16-01-2022_10-13-50)	[[100, 400, 200, 50, 2], [2, 50, 200, 400, 100]]	{'cont': 1, 'disc': [2]}	['spectrum']	0.67	0	10	10000	10	0	5	10000	10	2500	0.001	50	TRUE	TRUE	FALSE	-1	30	128	0.001	23.1042	11.1671	14.6464	{'kldiv_cont_0': 10.475668484452127}	{'kldiv_disc_0': 0.6914158524281677}	8.44053	0.0173133	0.897329	0.445588	10771.1	0.600312	0.801668	0.596705	62756.2	0.426424	30.0706	12.1792	14.8642	{'kldiv_cont_0': 11.488606095314026}	{'kldiv_disc_0': 0.690639890730381}	15.1813	0.0250729	0.894509	0.448817
656	jointvae_capacity	HMDB	jointvae_capacity_100-400-200-50-2-50-200-400-100_05 (16-01-2022_10-22-14)	[[100, 400, 200, 50, 2], [2, 50, 200, 400, 100]]	{'cont': 1, 'disc': [2]}	['spectrum']	0.67	0	10	10000	10	0	10	10000	10	2500	0.001	50	TRUE	TRUE	FALSE	-1	30	128	0.001	23.9251	11.1332	14.6799	{'kldiv_cont_0': 10.441142729644117}	{'kldiv_disc_0': 0.6920910939231686}	9.23457	0.0105609	0.893245	0.448242	14077.2	0.603149	0.801668	0.596705	62756.2	0.426424	26.7857	9.49672	14.8215	{'kldiv_cont_0': 8.80588948726654}	{'kldiv_disc_0': 0.6908356323838234}	11.9411	0.0231155	0.891805	0.443727
657	jointvae_capacity	HMDB	jointvae_capacity_100-200-100-50-2-50-100-200-100_05 (16-01-2022_10-30-34)	[[100, 200, 100, 50, 2], [2, 50, 100, 200, 100]]	{'cont': 1, 'disc': [2]}	['spectrum']	0.67	0	3	10000	10	0	3	10000	10	2500	0.001	50	TRUE	TRUE	FALSE	-1	30	128	0.001	16.3322	3.69279	14.6514	{'kldiv_cont_0': 3.000512785267556}	{'kldiv_disc_0': 0.6922742890558023}	1.67204	0.00872893	0.894638	0.445943	11576.3	0.554045	0.801668	0.596705	62756.2	0.426424	15.8642	3.73244	14.8134	{'kldiv_cont_0': 3.0395687222480774}	{'kldiv_disc_0': 0.6928671970963478}	1.04804	0.00279985	0.891481	0.444899
658	jointvae_capacity	HMDB	jointvae_capacity_100-200-100-50-2-50-100-200-100_05 (16-01-2022_10-39-04)	[[100, 200, 100, 50, 2], [2, 50, 100, 200, 100]]	{'cont': 1, 'disc': [2]}	['spectrum']	0.67	0	3	10000	10	0	5	10000	10	2500	0.001	50	TRUE	TRUE	FALSE	-1	30	128	0.001	17.0141	3.71489	14.6346	{'kldiv_cont_0': 3.0226661097044234}	{'kldiv_disc_0': 0.6922208865483602}	2.37028	0.00926296	0.89718	0.444716	9597.94	0.580171	0.801668	0.596705	62756.2	0.426424	20.1438	3.20977	14.9507	{'kldiv_cont_0': 2.517939269542694}	{'kldiv_disc_0': 0.6918317228555679}	5.1799	0.0131546	0.894457	0.444192
659	jointvae_capacity	HMDB	jointvae_capacity_100-200-100-50-2-50-100-200-100_05 (16-01-2022_10-47-34)	[[100, 200, 100, 50, 2], [2, 50, 100, 200, 100]]	{'cont': 1, 'disc': [2]}	['spectrum']	0.67	0	3	10000	10	0	10	10000	10	2500	0.001	50	TRUE	TRUE	FALSE	-1	30	128	0.001	18.1239	3.50127	14.6045	{'kldiv_cont_0': 2.8087495669893836}	{'kldiv_disc_0': 0.6925161128071533}	3.51306	0.0063107	0.901814	0.441589	5963.91	0.613723	0.801668	0.596705	62756.2	0.426424	23.391	2.83645	14.8241	{'kldiv_cont_0': 2.143663138151169}	{'kldiv_disc_0': 0.6927890703082085}	8.56337	0.00358112	0.898961	0.439646
660	jointvae_capacity	HMDB	jointvae_capacity_100-200-100-50-2-50-100-200-100_05 (16-01-2022_10-55-57)	[[100, 200, 100, 50, 2], [2, 50, 100, 200, 100]]	{'cont': 1, 'disc': [2]}	['spectrum']	0.67	0	5	10000	10	0	3	10000	10	2500	0.001	50	TRUE	TRUE	FALSE	-1	30	128	0.001	20.6122	5.54884	14.679	{'kldiv_cont_0': 4.856993622135842}	{'kldiv_disc_0': 0.6918490595858673}	5.92028	0.0129812	0.89879	0.455362	5965.67	0.605084	0.801668	0.596705	62756.2	0.426424	25.3958	4.98652	14.9274	{'kldiv_cont_0': 4.294503211975098}	{'kldiv_disc_0': 0.6920121014118195}	10.457	0.0113508	0.896725	0.459055
661	jointvae_capacity	HMDB	jointvae_capacity_100-200-100-50-2-50-100-200-100_05 (16-01-2022_11-04-13)	[[100, 200, 100, 50, 2], [2, 50, 100, 200, 100]]	{'cont': 1, 'disc': [2]}	['spectrum']	0.67	0	5	10000	10	0	5	10000	10	2500	0.001	50	TRUE	TRUE	FALSE	-1	30	128	0.001	20.6734	5.22073	14.6833	{'kldiv_cont_0': 4.528399850445232}	{'kldiv_disc_0': 0.6923294797025877}	5.98191	0.00817703	0.892149	0.452851	13525	0.593617	0.801668	0.596705	62756.2	0.426424	27.205	4.63481	15.0689	{'kldiv_cont_0': 3.9442203044891357}	{'kldiv_disc_0': 0.690587617456913}	12.1106	0.0255957	0.889976	0.462443
662	jointvae_capacity	HMDB	jointvae_capacity_100-200-100-50-2-50-100-200-100_05 (16-01-2022_11-12-35)	[[100, 200, 100, 50, 2], [2, 50, 100, 200, 100]]	{'cont': 1, 'disc': [2]}	['spectrum']	0.67	0	5	10000	10	0	10	10000	10	2500	0.001	50	TRUE	TRUE	FALSE	-1	30	128	0.001	18.0109	5.81809	14.6272	{'kldiv_cont_0': 5.127433753561699}	{'kldiv_disc_0': 0.6906574049900318}	3.35878	0.0248978	0.899195	0.450789	3658.07	0.566812	0.801668	0.596705	62756.2	0.426424	17.6125	5.81418	14.9224	{'kldiv_cont_0': 5.123447775840759}	{'kldiv_disc_0': 0.6907357051968575}	2.666	0.0241148	0.895751	0.453352
663	jointvae_capacity	HMDB	jointvae_capacity_100-200-100-50-2-50-100-200-100_05 (16-01-2022_11-21-01)	[[100, 200, 100, 50, 2], [2, 50, 100, 200, 100]]	{'cont': 1, 'disc': [2]}	['spectrum']	0.67	0	10	10000	10	0	3	10000	10	2500	0.001	50	TRUE	TRUE	FALSE	-1	30	128	0.001	23.0754	10.5159	14.6741	{'kldiv_cont_0': 9.824680927841143}	{'kldiv_disc_0': 0.6912602223027712}	8.38248	0.0188696	0.892873	0.448619	13929	0.582405	0.801668	0.596705	62756.2	0.426424	35.727	8.61815	14.977	{'kldiv_cont_0': 7.926884949207306}	{'kldiv_disc_0': 0.6912660002708435}	20.7312	0.0188118	0.893126	0.442317
664	jointvae_capacity	HMDB	jointvae_capacity_100-200-100-50-2-50-100-200-100_05 (16-01-2022_11-29-32)	[[100, 200, 100, 50, 2], [2, 50, 100, 200, 100]]	{'cont': 1, 'disc': [2]}	['spectrum']	0.67	0	10	10000	10	0	5	10000	10	2500	0.001	50	TRUE	TRUE	FALSE	-1	30	128	0.001	20.1252	10.4929	14.6157	{'kldiv_cont_0': 9.800559924936843}	{'kldiv_disc_0': 0.6923035681247711}	5.50102	0.00843614	0.900657	0.443827	3947.46	0.589139	0.801668	0.596705	62756.2	0.426424	20.8934	10.2143	14.9293	{'kldiv_cont_0': 9.524862885475159}	{'kldiv_disc_0': 0.689452774822712}	5.92716	0.0369441	0.89769	0.447155
665	jointvae_capacity	HMDB	jointvae_capacity_100-200-100-50-2-50-100-200-100_05 (16-01-2022_11-38-07)	[[100, 200, 100, 50, 2], [2, 50, 100, 200, 100]]	{'cont': 1, 'disc': [2]}	['spectrum']	0.67	0	10	10000	10	0	10	10000	10	2500	0.001	50	TRUE	TRUE	FALSE	-1	30	128	0.001	21.6638	10.2573	14.6498	{'kldiv_cont_0': 9.565574600093667}	{'kldiv_disc_0': 0.6916915572237694}	6.99937	0.0145563	0.896371	0.44402	11626	0.595827	0.801668	0.596705	62756.2	0.426424	28.3932	9.34495	14.9112	{'kldiv_cont_0': 8.654531478881836}	{'kldiv_disc_0': 0.6904173865914345}	13.4547	0.027298	0.8923	0.443278
666	jointvae_capacity	HMDB	jointvae_capacity_100-100-90-50-2-50-90-100-100_05 (16-01-2022_11-46-34)	[[100, 100, 90, 50, 2], [2, 50, 90, 100, 100]]	{'cont': 1, 'disc': [2]}	['spectrum']	0.67	0	3	10000	10	0	3	10000	10	2500	0.001	50	TRUE	TRUE	FALSE	-1	30	128	0.001	16.5254	3.61817	14.6039	{'kldiv_cont_0': 2.9259018048472787}	{'kldiv_disc_0': 0.692267209976569}	1.91266	0.00879972	0.898422	0.440441	7566.21	0.550713	0.801668	0.596705	62756.2	0.426424	17.0293	3.66195	14.8111	{'kldiv_cont_0': 2.968812495470047}	{'kldiv_disc_0': 0.6931409388780594}	2.21813	6.24359e-05	0.895499	0.441926
667	jointvae_capacity	HMDB	jointvae_capacity_100-100-90-50-2-50-90-100-100_05 (16-01-2022_11-54-57)	[[100, 100, 90, 50, 2], [2, 50, 90, 100, 100]]	{'cont': 1, 'disc': [2]}	['spectrum']	0.67	0	3	10000	10	0	5	10000	10	2500	0.001	50	TRUE	TRUE	FALSE	-1	30	128	0.001	18.5221	3.72364	14.6162	{'kldiv_cont_0': 3.0313827073437043}	{'kldiv_disc_0': 0.6922597211154028}	3.89702	0.00887461	0.899967	0.447074	4367.68	0.574843	0.801668	0.596705	62756.2	0.426424	21.4703	3.0309	14.8478	{'kldiv_cont_0': 2.337765172123909}	{'kldiv_disc_0': 0.6931349188089371}	6.62235	0.000122637	0.893238	0.449879
668	jointvae_capacity	HMDB	jointvae_capacity_100-100-90-50-2-50-90-100-100_05 (16-01-2022_12-03-25)	[[100, 100, 90, 50, 2], [2, 50, 90, 100, 100]]	{'cont': 1, 'disc': [2]}	['spectrum']	0.67	0	3	10000	10	0	10	10000	10	2500	0.001	50	TRUE	TRUE	FALSE	-1	30	128	0.001	18.5294	3.51901	14.6183	{'kldiv_cont_0': 2.826893983387399}	{'kldiv_disc_0': 0.692113493365803}	3.90079	0.0103369	0.899821	0.4474	5034.27	0.559406	0.801668	0.596705	62756.2	0.426424	23.0151	2.87355	14.8192	{'kldiv_cont_0': 2.183526322245598}	{'kldiv_disc_0': 0.6900274306535721}	8.16474	0.0311975	0.896026	0.446918
669	jointvae_capacity	HMDB	jointvae_capacity_100-100-90-50-2-50-90-100-100_05 (16-01-2022_12-11-46)	[[100, 100, 90, 50, 2], [2, 50, 90, 100, 100]]	{'cont': 1, 'disc': [2]}	['spectrum']	0.67	0	5	10000	10	0	3	10000	10	2500	0.001	50	TRUE	TRUE	FALSE	-1	30	128	0.001	17.4372	5.69548	14.6314	{'kldiv_cont_0': 5.003167812851654}	{'kldiv_disc_0': 0.6923075470773653}	2.79745	0.00839635	0.896417	0.442978	9968.58	0.573939	0.801668	0.596705	62756.2	0.426424	18.3311	5.58569	14.9157	{'kldiv_cont_0': 4.893398821353912}	{'kldiv_disc_0': 0.6922928169369698}	3.40687	0.00854366	0.89362	0.445752
670	jointvae_capacity	HMDB	jointvae_capacity_100-100-90-50-2-50-90-100-100_05 (16-01-2022_12-20-08)	[[100, 100, 90, 50, 2], [2, 50, 90, 100, 100]]	{'cont': 1, 'disc': [2]}	['spectrum']	0.67	0	5	10000	10	0	5	10000	10	2500	0.001	50	TRUE	TRUE	FALSE	-1	30	128	0.001	17.5589	5.72949	14.669	{'kldiv_cont_0': 5.037433827745503}	{'kldiv_disc_0': 0.6920515980528689}	2.87895	0.0109558	0.894427	0.448568	12815.8	0.575226	0.801668	0.596705	62756.2	0.426424	17.8698	5.47051	15.0381	{'kldiv_cont_0': 4.779283761978149}	{'kldiv_disc_0': 0.6912282854318619}	2.81252	0.019189	0.893007	0.451835
671	jointvae_capacity	HMDB	jointvae_capacity_100-100-90-50-2-50-90-100-100_05 (16-01-2022_12-28-30)	[[100, 100, 90, 50, 2], [2, 50, 90, 100, 100]]	{'cont': 1, 'disc': [2]}	['spectrum']	0.67	0	5	10000	10	0	10	10000	10	2500	0.001	50	TRUE	TRUE	FALSE	-1	30	128	0.001	19.831	5.44108	14.7007	{'kldiv_cont_0': 4.748682975426488}	{'kldiv_disc_0': 0.6923978370667874}	5.12275	0.00749345	0.889101	0.452908	16301.2	0.560505	0.801668	0.596705	62756.2	0.426424	26.148	4.78692	14.6961	{'kldiv_cont_0': 4.09526714682579}	{'kldiv_disc_0': 0.6916544139385223}	11.437	0.0149277	0.887197	0.446557
672	jointvae_capacity	HMDB	jointvae_capacity_100-100-90-50-2-50-90-100-100_05 (16-01-2022_12-36-52)	[[100, 100, 90, 50, 2], [2, 50, 90, 100, 100]]	{'cont': 1, 'disc': [2]}	['spectrum']	0.67	0	10	10000	10	0	3	10000	10	2500	0.001	50	TRUE	TRUE	FALSE	-1	30	128	0.001	20.3219	10.7857	14.6452	{'kldiv_cont_0': 10.094187620042385}	{'kldiv_disc_0': 0.69149360197714}	5.66019	0.0165358	0.894782	0.448115	10102	0.562878	0.801668	0.596705	62756.2	0.426424	21.696	10.3033	14.976	{'kldiv_cont_0': 9.612525343894958}	{'kldiv_disc_0': 0.6907731145620346}	6.69623	0.0237407	0.888899	0.459103
673	jointvae_capacity	HMDB	jointvae_capacity_100-100-90-50-2-50-90-100-100_05 (16-01-2022_12-45-11)	[[100, 100, 90, 50, 2], [2, 50, 90, 100, 100]]	{'cont': 1, 'disc': [2]}	['spectrum']	0.67	0	10	10000	10	0	5	10000	10	2500	0.001	50	TRUE	TRUE	FALSE	-1	30	128	0.001	24.7311	9.91465	14.6982	{'kldiv_cont_0': 9.222759168723535}	{'kldiv_disc_0': 0.6918916810175468}	10.0204	0.012555	0.892503	0.45062	14616.4	0.553045	0.801668	0.596705	62756.2	0.426424	32.6374	8.92636	14.9695	{'kldiv_cont_0': 8.23523759841919}	{'kldiv_disc_0': 0.6911211535334587}	17.6476	0.0202603	0.890512	0.449178
674	jointvae_capacity	HMDB	jointvae_capacity_100-100-90-50-2-50-90-100-100_05 (16-01-2022_12-53-40)	[[100, 100, 90, 50, 2], [2, 50, 90, 100, 100]]	{'cont': 1, 'disc': [2]}	['spectrum']	0.67	0	10	10000	10	0	10	10000	10	2500	0.001	50	TRUE	TRUE	FALSE	-1	30	128	0.001	23.8005	10.6391	14.6567	{'kldiv_cont_0': 9.947600336595514}	{'kldiv_disc_0': 0.6915069885295013}	9.12742	0.0164019	0.899951	0.452105	5594.45	0.570265	0.801668	0.596705	62756.2	0.426424	36.4092	12.3668	15.089	{'kldiv_cont_0': 11.674897193908691}	{'kldiv_disc_0': 0.6919398754835129}	21.3081	0.0120731	0.89405	0.4642
675	jointvae_capacity	HMDB	jointvae_capacity_100-100-2-100-100_06 (15-01-2022_19-11-40)	[[100, 100, 2], [2, 100, 100]]	{'cont': 1, 'disc': [2]}	['spectrum']	0.67	0	3	10000	20	0	3	10000	10	2500	0.001	50	TRUE	TRUE	FALSE	-1	30	128	0.001	18.1078	3.768	14.6426	{'kldiv_cont_0': 3.0774792186145126}	{'kldiv_disc_0': 0.6905228174452124}	3.43897	0.0262437	0.898197	0.447933	9379.06	0.469051	0.801668	0.596705	62756.2	0.426424	18.7145	3.87154	14.8259	{'kldiv_cont_0': 3.1834850311279297}	{'kldiv_disc_0': 0.6880543529987335}	3.83775	0.0509283	0.896032	0.448034
676	jointvae_capacity	HMDB	jointvae_capacity_100-100-2-100-100_06 (15-01-2022_19-19-07)	[[100, 100, 2], [2, 100, 100]]	{'cont': 1, 'disc': [2]}	['spectrum']	0.67	0	3	10000	20	0	5	10000	10	2500	0.001	50	TRUE	TRUE	FALSE	-1	30	128	0.001	21.0685	3.80123	14.6513	{'kldiv_cont_0': 3.1109022482715805}	{'kldiv_disc_0': 0.6903293053994234}	6.38893	0.0281788	0.896923	0.448739	9912.55	0.473361	0.801668	0.596705	62756.2	0.426424	24.6103	3.20373	14.8401	{'kldiv_cont_0': 2.51239737868309}	{'kldiv_disc_0': 0.691331759095192}	9.75205	0.0181542	0.894676	0.446186
677	jointvae_capacity	HMDB	jointvae_capacity_100-100-2-100-100_06 (15-01-2022_19-26-29)	[[100, 100, 2], [2, 100, 100]]	{'cont': 1, 'disc': [2]}	['spectrum']	0.67	0	3	10000	20	0	10	10000	10	2500	0.001	50	TRUE	TRUE	FALSE	-1	30	128	0.001	21.1291	3.56781	14.669	{'kldiv_cont_0': 2.877476966757884}	{'kldiv_disc_0': 0.6903295123885418}	6.43188	0.0281767	0.895503	0.454041	9232.03	0.472554	0.801668	0.596705	62756.2	0.426424	29.7586	2.95195	14.9512	{'kldiv_cont_0': 2.2604568749666214}	{'kldiv_disc_0': 0.6914905905723572}	14.7909	0.0165659	0.889603	0.46164
678	jointvae_capacity	HMDB	jointvae_capacity_100-100-2-100-100_06 (15-01-2022_19-34-02)	[[100, 100, 2], [2, 100, 100]]	{'cont': 1, 'disc': [2]}	['spectrum']	0.67	0	5	10000	20	0	3	10000	10	2500	0.001	50	TRUE	TRUE	FALSE	-1	30	128	0.001	19.9094	5.62669	14.659	{'kldiv_cont_0': 4.936236115022638}	{'kldiv_disc_0': 0.6904505450150062}	5.2234	0.0269664	0.897243	0.450337	10851.3	0.478875	0.801668	0.596705	62756.2	0.426424	21.0139	5.79342	14.9426	{'kldiv_cont_0': 5.105743408203125}	{'kldiv_disc_0': 0.6876760274171829}	6.01655	0.0547116	0.894679	0.450621
679	jointvae_capacity	HMDB	jointvae_capacity_100-100-2-100-100_06 (15-01-2022_19-41-20)	[[100, 100, 2], [2, 100, 100]]	{'cont': 1, 'disc': [2]}	['spectrum']	0.67	0	5	10000	20	0	5	10000	10	2500	0.001	50	TRUE	TRUE	FALSE	-1	30	128	0.001	19.7505	5.66493	14.6724	{'kldiv_cont_0': 4.9744313523687165}	{'kldiv_disc_0': 0.6904973320063503}	5.05163	0.0264985	0.896012	0.456106	8356.86	0.474313	0.801668	0.596705	62756.2	0.426424	23.7095	5.93288	15.1055	{'kldiv_cont_0': 5.243510723114014}	{'kldiv_disc_0': 0.6893672943115234}	8.5662	0.0377989	0.890762	0.465199
680	jointvae_capacity	HMDB	jointvae_capacity_100-100-2-100-100_06 (15-01-2022_19-49-53)	[[100, 100, 2], [2, 100, 100]]	{'cont': 1, 'disc': [2]}	['spectrum']	0.67	0	5	10000	20	0	10	10000	10	2500	0.001	50	TRUE	TRUE	FALSE	-1	30	128	0.001	26.2181	5.27149	14.6444	{'kldiv_cont_0': 4.58179388443629}	{'kldiv_disc_0': 0.6897000377548153}	11.5393	0.0344714	0.897944	0.447347	9231.77	0.471779	0.801668	0.596705	62756.2	0.426424	43.3839	4.27408	15.0519	{'kldiv_cont_0': 3.585869789123535}	{'kldiv_disc_0': 0.6882063001394272}	28.2826	0.0494088	0.894608	0.450633
681	jointvae_capacity	HMDB	jointvae_capacity_100-100-2-100-100_06 (15-01-2022_19-57-14)	[[100, 100, 2], [2, 100, 100]]	{'cont': 1, 'disc': [2]}	['spectrum']	0.67	0	10	10000	20	0	3	10000	10	2500	0.001	50	TRUE	TRUE	FALSE	-1	30	128	0.001	34.837	10.9886	14.6327	{'kldiv_cont_0': 10.29889826390935}	{'kldiv_disc_0': 0.6896634352789528}	20.1695	0.0348375	0.898328	0.445531	9467.16	0.469275	0.801668	0.596705	62756.2	0.426424	55.8702	9.30297	14.8213	{'kldiv_cont_0': 8.613010346889496}	{'kldiv_disc_0': 0.689959429204464}	41.017	0.0318775	0.894947	0.447192
682	jointvae_capacity	HMDB	jointvae_capacity_100-100-2-100-100_06 (15-01-2022_20-04-38)	[[100, 100, 2], [2, 100, 100]]	{'cont': 1, 'disc': [2]}	['spectrum']	0.67	0	10	10000	20	0	5	10000	10	2500	0.001	50	TRUE	TRUE	FALSE	-1	30	128	0.001	33.714	10.2718	14.6611	{'kldiv_cont_0': 9.582095814847397}	{'kldiv_disc_0': 0.6897211317187069}	19.0186	0.0342605	0.89657	0.45056	10240.2	0.474648	0.801668	0.596705	62756.2	0.426424	56.2722	8.62716	14.978	{'kldiv_cont_0': 7.936564028263092}	{'kldiv_disc_0': 0.6905949637293816}	41.2687	0.0255222	0.894162	0.451787
683	jointvae_capacity	HMDB	jointvae_capacity_100-100-2-100-100_06 (15-01-2022_20-12-01)	[[100, 100, 2], [2, 100, 100]]	{'cont': 1, 'disc': [2]}	['spectrum']	0.67	0	10	10000	20	0	10	10000	10	2500	0.001	50	TRUE	TRUE	FALSE	-1	30	128	0.001	33.5595	10.7338	14.648	{'kldiv_cont_0': 10.043598856049023}	{'kldiv_disc_0': 0.6901782608066482}	18.8818	0.0296892	0.896691	0.447406	10378.2	0.459475	0.801668	0.596705	62756.2	0.426424	56.0606	8.63737	14.9646	{'kldiv_cont_0': 7.94617360830307}	{'kldiv_disc_0': 0.6911989822983742}	41.0765	0.019482	0.894244	0.448521
684	jointvae_capacity	HMDB	jointvae_capacity_100-200-2-200-100_06 (15-01-2022_20-19-18)	[[100, 200, 2], [2, 200, 100]]	{'cont': 1, 'disc': [2]}	['spectrum']	0.67	0	3	10000	20	0	3	10000	10	2500	0.001	50	TRUE	TRUE	FALSE	-1	30	128	0.001	18.2998	3.79047	14.6641	{'kldiv_cont_0': 3.09955288726708}	{'kldiv_disc_0': 0.6909175966491644}	3.61339	0.0222959	0.895857	0.452251	9694.8	0.479454	0.801668	0.596705	62756.2	0.426424	19.8977	3.86491	14.9806	{'kldiv_cont_0': 3.1737932562828064}	{'kldiv_disc_0': 0.69112129509449}	4.89685	0.0202589	0.893397	0.454146
685	jointvae_capacity	HMDB	jointvae_capacity_100-200-2-200-100_06 (15-01-2022_20-26-40)	[[100, 200, 2], [2, 200, 100]]	{'cont': 1, 'disc': [2]}	['spectrum']	0.67	0	3	10000	20	0	5	10000	10	2500	0.001	50	TRUE	TRUE	FALSE	-1	30	128	0.001	21.1479	3.67182	14.6537	{'kldiv_cont_0': 2.9808902646275772}	{'kldiv_disc_0': 0.6909271388732153}	6.47191	0.0222004	0.897492	0.449745	9783.61	0.488143	0.801668	0.596705	62756.2	0.426424	28.0955	3.02833	14.8367	{'kldiv_cont_0': 2.3389348536729813}	{'kldiv_disc_0': 0.6893976032733917}	13.2213	0.0374958	0.893281	0.451538
686	jointvae_capacity	HMDB	jointvae_capacity_100-200-2-200-100_06 (15-01-2022_20-33-58)	[[100, 200, 2], [2, 200, 100]]	{'cont': 1, 'disc': [2]}	['spectrum']	0.67	0	3	10000	20	0	10	10000	10	2500	0.001	50	TRUE	TRUE	FALSE	-1	30	128	0.001	18.0764	3.64535	14.6494	{'kldiv_cont_0': 2.954447954208001}	{'kldiv_disc_0': 0.6908978465302237}	3.40449	0.0224934	0.896596	0.448706	10351.3	0.47058	0.801668	0.596705	62756.2	0.426424	18.8644	3.74808	15.0733	{'kldiv_cont_0': 3.055661231279373}	{'kldiv_disc_0': 0.6924175471067429}	3.78385	0.00729635	0.89325	0.458288
687	jointvae_capacity	HMDB	jointvae_capacity_100-200-2-200-100_06 (15-01-2022_20-41-18)	[[100, 200, 2], [2, 200, 100]]	{'cont': 1, 'disc': [2]}	['spectrum']	0.67	0	5	10000	20	0	3	10000	10	2500	0.001	50	TRUE	TRUE	FALSE	-1	30	128	0.001	20.8033	5.63031	14.6399	{'kldiv_cont_0': 4.939851467294255}	{'kldiv_disc_0': 0.690454875600749}	6.13644	0.0269231	0.897688	0.446634	9402.34	0.485076	0.801668	0.596705	62756.2	0.426424	22.1357	6.05052	14.925	{'kldiv_cont_0': 5.35948258638382}	{'kldiv_disc_0': 0.6910422593355179}	7.18965	0.0210492	0.894817	0.445956
688	jointvae_capacity	HMDB	jointvae_capacity_100-200-2-200-100_06 (15-01-2022_20-48-35)	[[100, 200, 2], [2, 200, 100]]	{'cont': 1, 'disc': [2]}	['spectrum']	0.67	0	5	10000	20	0	5	10000	10	2500	0.001	50	TRUE	TRUE	FALSE	-1	30	128	0.001	24.5902	5.77222	14.6615	{'kldiv_cont_0': 5.081180119994043}	{'kldiv_disc_0': 0.6910419982226416}	9.90772	0.0210518	0.896339	0.450276	11560	0.485574	0.801668	0.596705	62756.2	0.426424	33.3721	5.01408	14.9222	{'kldiv_cont_0': 4.322157174348831}	{'kldiv_disc_0': 0.6919216588139534}	18.4376	0.0122552	0.894243	0.454279
689	jointvae_capacity	HMDB	jointvae_capacity_100-200-2-200-100_06 (15-01-2022_20-56-01)	[[100, 200, 2], [2, 200, 100]]	{'cont': 1, 'disc': [2]}	['spectrum']	0.67	0	5	10000	20	0	10	10000	10	2500	0.001	50	TRUE	TRUE	FALSE	-1	30	128	0.001	20.6641	5.82928	14.639	{'kldiv_cont_0': 5.138485468667129}	{'kldiv_disc_0': 0.6907937280062971}	6.00161	0.0235345	0.89789	0.451118	4592.38	0.470491	0.801668	0.596705	62756.2	0.426424	23.6561	6.12458	14.9113	{'kldiv_cont_0': 5.435303568840027}	{'kldiv_disc_0': 0.6892728209495544}	8.70607	0.0387436	0.894381	0.451566
690	jointvae_capacity	HMDB	jointvae_capacity_100-200-2-200-100_06 (15-01-2022_21-03-18)	[[100, 200, 2], [2, 200, 100]]	{'cont': 1, 'disc': [2]}	['spectrum']	0.67	0	10	10000	20	0	3	10000	10	2500	0.001	50	TRUE	TRUE	FALSE	-1	30	128	0.001	32.9869	10.2974	14.6303	{'kldiv_cont_0': 9.607991835851779}	{'kldiv_disc_0': 0.689405060876375}	18.3192	0.0374212	0.897467	0.444146	8321.65	0.461585	0.801668	0.596705	62756.2	0.426424	64.2927	8.21862	14.8528	{'kldiv_cont_0': 7.530540645122528}	{'kldiv_disc_0': 0.6880745813250542}	49.3892	0.050726	0.89438	0.443335
691	jointvae_capacity	HMDB	jointvae_capacity_100-200-2-200-100_06 (15-01-2022_21-10-33)	[[100, 200, 2], [2, 200, 100]]	{'cont': 1, 'disc': [2]}	['spectrum']	0.67	0	10	10000	20	0	5	10000	10	2500	0.001	50	TRUE	TRUE	FALSE	-1	30	128	0.001	35.6171	10.1908	14.6365	{'kldiv_cont_0': 9.500698027939633}	{'kldiv_disc_0': 0.6900586705098207}	20.9497	0.0308851	0.897639	0.445744	9428.19	0.466678	0.801668	0.596705	62756.2	0.426424	64.4553	8.22851	15.2176	{'kldiv_cont_0': 7.540863454341888}	{'kldiv_disc_0': 0.6876511126756668}	49.1827	0.0549607	0.894509	0.45702
692	jointvae_capacity	HMDB	jointvae_capacity_100-200-2-200-100_06 (15-01-2022_21-17-58)	[[100, 200, 2], [2, 200, 100]]	{'cont': 1, 'disc': [2]}	['spectrum']	0.67	0	10	10000	20	0	10	10000	10	2500	0.001	50	TRUE	TRUE	FALSE	-1	30	128	0.001	25.081	10.6656	14.6613	{'kldiv_cont_0': 9.975649382191143}	{'kldiv_disc_0': 0.6899777196947185}	10.388	0.0316946	0.897445	0.448652	11502	0.463558	0.801668	0.596705	62756.2	0.426424	27.6883	11.1598	14.9197	{'kldiv_cont_0': 10.471677899360657}	{'kldiv_disc_0': 0.6881696134805679}	12.7189	0.0497757	0.895392	0.445473
693	jointvae_capacity	HMDB	jointvae_capacity_100-400-2-400-100_06 (15-01-2022_21-25-13)	[[100, 400, 2], [2, 400, 100]]	{'cont': 1, 'disc': [2]}	['spectrum']	0.67	0	3	10000	20	0	3	10000	10	2500	0.001	50	TRUE	TRUE	FALSE	-1	30	128	0.001	18.4084	3.65286	14.6468	{'kldiv_cont_0': 2.961860131772085}	{'kldiv_disc_0': 0.6909964161700216}	3.74016	0.0215077	0.897358	0.447669	9784.6	0.51341	0.801668	0.596705	62756.2	0.426424	19.6127	3.89013	14.8861	{'kldiv_cont_0': 3.1994334161281586}	{'kldiv_disc_0': 0.6906955912709236}	4.70215	0.0245159	0.893029	0.449525
694	jointvae_capacity	HMDB	jointvae_capacity_100-400-2-400-100_06 (15-01-2022_21-32-36)	[[100, 400, 2], [2, 400, 100]]	{'cont': 1, 'disc': [2]}	['spectrum']	0.67	0	3	10000	20	0	5	10000	10	2500	0.001	50	TRUE	TRUE	FALSE	-1	30	128	0.001	17.9109	3.71273	14.6447	{'kldiv_cont_0': 3.0217485057896583}	{'kldiv_disc_0': 0.6909783705212604}	3.24457	0.0216881	0.896532	0.448065	9660.69	0.48869	0.801668	0.596705	62756.2	0.426424	18.2853	3.85741	14.8731	{'kldiv_cont_0': 3.1684971153736115}	{'kldiv_disc_0': 0.6889160349965096}	3.36994	0.0423115	0.893061	0.450468
695	jointvae_capacity	HMDB	jointvae_capacity_100-400-2-400-100_06 (15-01-2022_21-39-54)	[[100, 400, 2], [2, 400, 100]]	{'cont': 1, 'disc': [2]}	['spectrum']	0.67	0	3	10000	20	0	10	10000	10	2500	0.001	50	TRUE	TRUE	FALSE	-1	30	128	0.001	17.994	3.61567	14.6296	{'kldiv_cont_0': 2.92450080315272}	{'kldiv_disc_0': 0.6911681623294436}	3.34462	0.0197902	0.89796	0.446443	8477.19	0.471541	0.801668	0.596705	62756.2	0.426424	17.5042	3.64808	14.9418	{'kldiv_cont_0': 2.956515520811081}	{'kldiv_disc_0': 0.6915644407272339}	2.54666	0.0158274	0.896031	0.448224
[truncated: 519 more rows]
[truncated: 27 more columns]
