# Supplementary material for: In Search of Disentanglement in Tandem Mass Spectrometry Datasets
Source: Biomolecules. 2023 Sep 4;13(9):1343. doi: 10.3390/biom13091343 (PMC10526774; doi:10.3390/biom13091343)
Supplement: Supplementary file 1 [file biomolecules-13-01343-s001.zip › Table S3.xlsx]

## Sheet: classifier_and_betavae_trained_
	name	target_column	target_column_id	dataset	full_model_name	layer_config	clf_layer_config	input_columns	clf_input_columns	class_subset	param_latent_dim	param_beta	param_limit	param_dropout	param_n_classes	param_max_mz	param_min_intensity	param_max_num_peaks	param_normalize_intensity	param_normalize_mass	param_rescale_intensity	param_n_samples	param_n_epochs	param_batch_size	param_learning_rate	m_train_loss	m_train_cos_sim	m_train_eu_dist	m_train_per_chag	m_train_per_diff	m_train_accuracy_score	m_train_balanced_accuracy_score	m_train_recall_score_macro	m_train_precision_score_macro	m_train_f1_score_macro	m_train_avg_cos_sim	m_train_avg_eu_dist	m_train_avg_per_chag	m_train_avg_per_diff	m_valid_loss	m_valid_cos_sim	m_valid_eu_dist	m_valid_per_chag	m_valid_per_diff	m_valid_accuracy_score	m_valid_balanced_accuracy_score	m_valid_recall_score_macro	m_valid_precision_score_macro	m_valid_f1_score_macro
0	betavae_clf	ionization_mode	ionization_mode_id	MoNA	betavae_clf_100-800-200-3-200-800-100_01 (13-02-2022_14-34-40)	[[100, 800, 200, 3], [3, 200, 800, 100]]	[724, 482]	['spectrum']	['spectrum', 'collision_energy', 'total_exact_mass', 'precursor_mz', 'instrument_id', 'instrument_type_id', 'precursor_type_id', 'kingdom_id', 'superclass_id', 'class_id']	[]	3	0.01	1	0	2	2500	0.001	50	TRUE	TRUE	FALSE	-1	30	128	0.001	14.224	0.981407	0.246169	1530.91	0.307122	0.980602	0.980656	0.980656	0.980773	0.980449	0.878648	0.470888	128981	1.20875	14.4047	0.979692	0.255185	1510.53	0.309512	0.977545	0.977517	0.977517	0.978048	0.977428
1	betavae_clf	ionization_mode	ionization_mode_id	MoNA	betavae_clf_100-800-200-3-200-800-100_01 (13-02-2022_14-58-59)	[[100, 800, 200, 3], [3, 200, 800, 100]]	[724, 482]	['spectrum']	['spectrum', 'collision_energy', 'total_exact_mass', 'precursor_mz', 'instrument_id', 'instrument_type_id', 'precursor_type_id', 'kingdom_id', 'superclass_id', 'class_id']	[]	3	0.1	1	0	2	2500	0.001	50	TRUE	TRUE	FALSE	-1	30	128	0.001	14.6256	0.977962	0.27248	4472.77	0.468924	0.985124	0.985115	0.985115	0.985232	0.985016	0.878648	0.470888	128981	1.20875	14.5311	0.976596	0.274891	4476.17	0.474269	0.982966	0.98323	0.98323	0.982704	0.982813
2	betavae_clf	ionization_mode	ionization_mode_id	MoNA	betavae_clf_100-800-200-3-200-800-100_01 (13-02-2022_15-23-32)	[[100, 800, 200, 3], [3, 200, 800, 100]]	[724, 482]	['spectrum']	['spectrum', 'collision_energy', 'total_exact_mass', 'precursor_mz', 'instrument_id', 'instrument_type_id', 'precursor_type_id', 'kingdom_id', 'superclass_id', 'class_id']	[]	3	0.2	1	0	2	2500	0.001	50	TRUE	TRUE	FALSE	-1	30	128	0.001	15.2806	0.973871	0.299483	7321.2	0.656691	0.932401	0.932349	0.932349	0.93882	0.931636	0.878648	0.470888	128981	1.20875	15.537	0.972162	0.310296	7330.25	0.65229	0.93023	0.930037	0.930037	0.93691	0.929397
3	betavae_clf	ionization_mode	ionization_mode_id	MoNA	betavae_clf_100-800-200-3-200-800-100_01 (13-02-2022_15-48-38)	[[100, 800, 200, 3], [3, 200, 800, 100]]	[724, 482]	['spectrum']	['spectrum', 'collision_energy', 'total_exact_mass', 'precursor_mz', 'instrument_id', 'instrument_type_id', 'precursor_type_id', 'kingdom_id', 'superclass_id', 'class_id']	[]	3	0.5	1	0	2	2500	0.001	50	TRUE	TRUE	FALSE	-1	30	128	0.001	15.5789	0.95977	0.384414	17872.4	0.80969	0.979334	0.979326	0.979326	0.97947	0.97917	0.878648	0.470888	128981	1.20875	15.5868	0.958521	0.389337	18429.6	0.807494	0.973538	0.973506	0.973506	0.973711	0.97333
4	betavae_clf	ionization_mode	ionization_mode_id	MoNA	betavae_clf_100-800-200-3-200-800-100_01 (13-02-2022_16-13-24)	[[100, 800, 200, 3], [3, 200, 800, 100]]	[724, 482]	['spectrum']	['spectrum', 'collision_energy', 'total_exact_mass', 'precursor_mz', 'instrument_id', 'instrument_type_id', 'precursor_type_id', 'kingdom_id', 'superclass_id', 'class_id']	[]	3	1	1	0	2	2500	0.001	50	TRUE	TRUE	FALSE	-1	30	128	0.001	16.1247	0.942816	0.468853	32291.3	1.09123	0.986068	0.98604	0.98604	0.986168	0.985953	0.878648	0.470888	128981	1.20875	16.6398	0.939284	0.480221	31371.8	1.07036	0.982572	0.982812	0.982812	0.982512	0.982503
5	betavae_clf	ionization_mode	ionization_mode_id	MoNA	betavae_clf_100-800-200-3-200-800-100_01 (13-02-2022_16-37-52)	[[100, 800, 200, 3], [3, 200, 800, 100]]	[724, 482]	['spectrum']	['spectrum', 'collision_energy', 'total_exact_mass', 'precursor_mz', 'instrument_id', 'instrument_type_id', 'precursor_type_id', 'kingdom_id', 'superclass_id', 'class_id']	[]	3	2	1	0	2	2500	0.001	50	TRUE	TRUE	FALSE	-1	30	128	0.001	16.761	0.929118	0.529318	54295	1.18704	0.98347	0.983474	0.983474	0.98355	0.983345	0.878648	0.470888	128981	1.20875	16.8811	0.92998	0.528992	53298.2	1.1796	0.976543	0.976576	0.976576	0.976575	0.97639
6	betavae_clf	ionization_mode	ionization_mode_id	MoNA	betavae_clf_100-800-200-4-200-800-100_01 (13-02-2022_17-02-25)	[[100, 800, 200, 4], [4, 200, 800, 100]]	[725, 483]	['spectrum']	['spectrum', 'collision_energy', 'total_exact_mass', 'precursor_mz', 'instrument_id', 'instrument_type_id', 'precursor_type_id', 'kingdom_id', 'superclass_id', 'class_id']	[]	4	0.01	1	0	2	2500	0.001	50	TRUE	TRUE	FALSE	-1	30	128	0.001	14.0969	0.984718	0.221245	1381.94	0.275841	0.98356	0.983537	0.983537	0.983762	0.983438	0.878648	0.470888	128981	1.20875	14.6912	0.983355	0.230874	1327.96	0.280161	0.984569	0.984492	0.984492	0.984661	0.984432
7	betavae_clf	ionization_mode	ionization_mode_id	MoNA	betavae_clf_100-800-200-4-200-800-100_01 (13-02-2022_17-27-00)	[[100, 800, 200, 4], [4, 200, 800, 100]]	[725, 483]	['spectrum']	['spectrum', 'collision_energy', 'total_exact_mass', 'precursor_mz', 'instrument_id', 'instrument_type_id', 'precursor_type_id', 'kingdom_id', 'superclass_id', 'class_id']	[]	4	0.1	1	0	2	2500	0.001	50	TRUE	TRUE	FALSE	-1	30	128	0.001	14.6577	0.981041	0.254926	4070.35	0.490745	0.974368	0.974428	0.974428	0.974827	0.974149	0.878648	0.470888	128981	1.20875	14.7321	0.979566	0.258239	4026.58	0.48973	0.969312	0.969634	0.969634	0.969106	0.968979
8	betavae_clf	ionization_mode	ionization_mode_id	MoNA	betavae_clf_100-800-200-4-200-800-100_01 (13-02-2022_17-52-22)	[[100, 800, 200, 4], [4, 200, 800, 100]]	[725, 483]	['spectrum']	['spectrum', 'collision_energy', 'total_exact_mass', 'precursor_mz', 'instrument_id', 'instrument_type_id', 'precursor_type_id', 'kingdom_id', 'superclass_id', 'class_id']	[]	4	0.2	1	0	2	2500	0.001	50	TRUE	TRUE	FALSE	-1	30	128	0.001	14.9384	0.974318	0.294044	8446.98	0.663841	0.984069	0.984045	0.984045	0.984141	0.983946	0.878648	0.470888	128981	1.20875	15.1492	0.972249	0.300993	8280.4	0.662891	0.976343	0.977069	0.977069	0.976192	0.976187
9	betavae_clf	ionization_mode	ionization_mode_id	MoNA	betavae_clf_100-800-200-4-200-800-100_01 (13-02-2022_18-16-41)	[[100, 800, 200, 4], [4, 200, 800, 100]]	[725, 483]	['spectrum']	['spectrum', 'collision_energy', 'total_exact_mass', 'precursor_mz', 'instrument_id', 'instrument_type_id', 'precursor_type_id', 'kingdom_id', 'superclass_id', 'class_id']	[]	4	0.5	1	0	2	2500	0.001	50	TRUE	TRUE	FALSE	-1	30	128	0.001	15.4954	0.95893	0.393051	17724.3	0.833478	0.981213	0.981237	0.981237	0.981248	0.981086	0.878648	0.470888	128981	1.20875	15.6647	0.956818	0.401205	17921.1	0.828995	0.974514	0.97465	0.97465	0.97462	0.974352
10	betavae_clf	ionization_mode	ionization_mode_id	MoNA	betavae_clf_100-800-200-4-200-800-100_01 (13-02-2022_18-41-24)	[[100, 800, 200, 4], [4, 200, 800, 100]]	[725, 483]	['spectrum']	['spectrum', 'collision_energy', 'total_exact_mass', 'precursor_mz', 'instrument_id', 'instrument_type_id', 'precursor_type_id', 'kingdom_id', 'superclass_id', 'class_id']	[]	4	1	1	0	2	2500	0.001	50	TRUE	TRUE	FALSE	-1	30	128	0.001	16.1085	0.943356	0.465052	35174.4	1.1194	0.985535	0.985565	0.985565	0.985531	0.985425	0.878648	0.470888	128981	1.20875	16.2678	0.940619	0.47187	35226	1.10751	0.98537	0.985206	0.985206	0.985374	0.985219
11	betavae_clf	ionization_mode	ionization_mode_id	MoNA	betavae_clf_100-800-200-4-200-800-100_01 (13-02-2022_19-06-41)	[[100, 800, 200, 4], [4, 200, 800, 100]]	[725, 483]	['spectrum']	['spectrum', 'collision_energy', 'total_exact_mass', 'precursor_mz', 'instrument_id', 'instrument_type_id', 'precursor_type_id', 'kingdom_id', 'superclass_id', 'class_id']	[]	4	2	1	0	2	2500	0.001	50	TRUE	TRUE	FALSE	-1	30	128	0.001	16.7349	0.927992	0.537899	51657.8	1.1911	0.979601	0.979495	0.979495	0.980285	0.979434	0.878648	0.470888	128981	1.20875	16.6788	0.927465	0.53724	50847.5	1.18874	0.974928	0.974823	0.974823	0.975734	0.974728
12	betavae_clf	ionization_mode	ionization_mode_id	MoNA	betavae_clf_100-800-200-10-200-800-100_01 (13-02-2022_19-31-20)	[[100, 800, 200, 10], [10, 200, 800, 100]]	[731, 487]	['spectrum']	['spectrum', 'collision_energy', 'total_exact_mass', 'precursor_mz', 'instrument_id', 'instrument_type_id', 'precursor_type_id', 'kingdom_id', 'superclass_id', 'class_id']	[]	10	0.01	1	0	2	2500	0.001	50	TRUE	TRUE	FALSE	-1	30	128	0.001	14.0791	0.989213	0.181658	686.027	0.283322	0.986223	0.986228	0.986228	0.986197	0.986107	0.878648	0.470888	128981	1.20875	14.1452	0.988098	0.187808	706.692	0.282089	0.975949	0.97597	0.97597	0.975917	0.975757
13	betavae_clf	ionization_mode	ionization_mode_id	MoNA	betavae_clf_100-800-200-10-200-800-100_01 (13-02-2022_19-56-02)	[[100, 800, 200, 10], [10, 200, 800, 100]]	[731, 487]	['spectrum']	['spectrum', 'collision_energy', 'total_exact_mass', 'precursor_mz', 'instrument_id', 'instrument_type_id', 'precursor_type_id', 'kingdom_id', 'superclass_id', 'class_id']	[]	10	0.1	1	0	2	2500	0.001	50	TRUE	TRUE	FALSE	-1	30	128	0.001	14.5842	0.979819	0.257296	4500.22	0.440866	0.982479	0.982502	0.982502	0.982689	0.982352	0.878648	0.470888	128981	1.20875	14.4671	0.978491	0.261522	4531.83	0.438789	0.980343	0.980462	0.980462	0.980374	0.980141
14	betavae_clf	ionization_mode	ionization_mode_id	MoNA	betavae_clf_100-800-200-10-200-800-100_01 (13-02-2022_20-20-52)	[[100, 800, 200, 10], [10, 200, 800, 100]]	[731, 487]	['spectrum']	['spectrum', 'collision_energy', 'total_exact_mass', 'precursor_mz', 'instrument_id', 'instrument_type_id', 'precursor_type_id', 'kingdom_id', 'superclass_id', 'class_id']	[]	10	0.2	1	0	2	2500	0.001	50	TRUE	TRUE	FALSE	-1	30	128	0.001	15.0257	0.974441	0.296006	7846.73	0.554998	0.958738	0.958702	0.958702	0.960832	0.958378	0.878648	0.470888	128981	1.20875	14.9802	0.973618	0.298585	7983.67	0.552763	0.944867	0.946015	0.946015	0.947974	0.944581
15	betavae_clf	ionization_mode	ionization_mode_id	MoNA	betavae_clf_100-800-200-10-200-800-100_01 (13-02-2022_20-46-18)	[[100, 800, 200, 10], [10, 200, 800, 100]]	[731, 487]	['spectrum']	['spectrum', 'collision_energy', 'total_exact_mass', 'precursor_mz', 'instrument_id', 'instrument_type_id', 'precursor_type_id', 'kingdom_id', 'superclass_id', 'class_id']	[]	10	0.5	1	0	2	2500	0.001	50	TRUE	TRUE	FALSE	-1	30	128	0.001	15.5683	0.958079	0.394856	16592.1	0.853235	0.979757	0.97981	0.97981	0.980081	0.979606	0.878648	0.470888	128981	1.20875	15.9006	0.957053	0.400855	16546.5	0.844268	0.978165	0.978149	0.978149	0.97853	0.978077
16	betavae_clf	ionization_mode	ionization_mode_id	MoNA	betavae_clf_100-800-200-10-200-800-100_01 (13-02-2022_21-10-46)	[[100, 800, 200, 10], [10, 200, 800, 100]]	[731, 487]	['spectrum']	['spectrum', 'collision_energy', 'total_exact_mass', 'precursor_mz', 'instrument_id', 'instrument_type_id', 'precursor_type_id', 'kingdom_id', 'superclass_id', 'class_id']	[]	10	1	1	0	2	2500	0.001	50	TRUE	TRUE	FALSE	-1	30	128	0.001	16.2211	0.942539	0.471709	31645.6	1.07528	0.978524	0.978498	0.978498	0.978907	0.978348	0.878648	0.470888	128981	1.20875	16.3361	0.940755	0.476768	32004.3	1.07181	0.976543	0.976102	0.976102	0.977023	0.976303
17	betavae_clf	ionization_mode	ionization_mode_id	MoNA	betavae_clf_100-800-200-10-200-800-100_01 (13-02-2022_21-35-36)	[[100, 800, 200, 10], [10, 200, 800, 100]]	[731, 487]	['spectrum']	['spectrum', 'collision_energy', 'total_exact_mass', 'precursor_mz', 'instrument_id', 'instrument_type_id', 'precursor_type_id', 'kingdom_id', 'superclass_id', 'class_id']	[]	10	2	1	0	2	2500	0.001	50	TRUE	TRUE	FALSE	-1	30	128	0.001	16.6896	0.928518	0.531752	53452.5	1.18821	0.983529	0.983507	0.983507	0.983576	0.983398	0.878648	0.470888	128981	1.20875	16.7703	0.924711	0.542454	53765.8	1.19065	0.976756	0.976728	0.976728	0.976918	0.976604
18	betavae_clf	ionization_mode	ionization_mode_id	MoNA	betavae_clf_100-800-200-20-200-800-100_01 (13-02-2022_22-00-23)	[[100, 800, 200, 20], [20, 200, 800, 100]]	[741, 494]	['spectrum']	['spectrum', 'collision_energy', 'total_exact_mass', 'precursor_mz', 'instrument_id', 'instrument_type_id', 'precursor_type_id', 'kingdom_id', 'superclass_id', 'class_id']	[]	20	0.01	1	0	2	2500	0.001	50	TRUE	TRUE	FALSE	-1	30	128	0.001	14.0864	0.991452	0.168436	408.171	0.267548	0.985315	0.985323	0.985323	0.985317	0.985192	0.878648	0.470888	128981	1.20875	14.2726	0.990176	0.177426	439.834	0.274475	0.983554	0.983355	0.983355	0.98374	0.983413
19	betavae_clf	ionization_mode	ionization_mode_id	MoNA	betavae_clf_100-800-200-20-200-800-100_01 (13-02-2022_22-24-27)	[[100, 800, 200, 20], [20, 200, 800, 100]]	[741, 494]	['spectrum']	['spectrum', 'collision_energy', 'total_exact_mass', 'precursor_mz', 'instrument_id', 'instrument_type_id', 'precursor_type_id', 'kingdom_id', 'superclass_id', 'class_id']	[]	20	0.1	1	0	2	2500	0.001	50	TRUE	TRUE	FALSE	-1	30	128	0.001	14.6065	0.980467	0.257117	4361.59	0.441374	0.981842	0.981828	0.981828	0.982082	0.98171	0.878648	0.470888	128981	1.20875	15.0265	0.978708	0.266692	4388.59	0.439904	0.977958	0.978169	0.978169	0.977801	0.977757
20	betavae_clf	ionization_mode	ionization_mode_id	MoNA	betavae_clf_100-800-200-20-200-800-100_01 (13-02-2022_22-48-48)	[[100, 800, 200, 20], [20, 200, 800, 100]]	[741, 494]	['spectrum']	['spectrum', 'collision_energy', 'total_exact_mass', 'precursor_mz', 'instrument_id', 'instrument_type_id', 'precursor_type_id', 'kingdom_id', 'superclass_id', 'class_id']	[]	20	0.2	1	0	2	2500	0.001	50	TRUE	TRUE	FALSE	-1	30	128	0.001	14.9357	0.97475	0.297332	7852.57	0.570229	0.98338	0.983413	0.983413	0.983375	0.983244	0.878648	0.470888	128981	1.20875	15.104	0.973037	0.305216	7992.77	0.568479	0.978947	0.979029	0.979029	0.978829	0.978731
21	betavae_clf	ionization_mode	ionization_mode_id	MoNA	betavae_clf_100-800-200-20-200-800-100_01 (13-02-2022_23-12-56)	[[100, 800, 200, 20], [20, 200, 800, 100]]	[741, 494]	['spectrum']	['spectrum', 'collision_energy', 'total_exact_mass', 'precursor_mz', 'instrument_id', 'instrument_type_id', 'precursor_type_id', 'kingdom_id', 'superclass_id', 'class_id']	[]	20	0.5	1	0	2	2500	0.001	50	TRUE	TRUE	FALSE	-1	30	128	0.001	15.5945	0.958079	0.392608	18760.1	0.884745	0.973692	0.973713	0.973713	0.974426	0.973482	0.878648	0.470888	128981	1.20875	16.1433	0.955898	0.403269	18619.5	0.867948	0.974346	0.974384	0.974384	0.974562	0.974126
22	betavae_clf	ionization_mode	ionization_mode_id	MoNA	betavae_clf_100-800-200-20-200-800-100_01 (13-02-2022_23-37-23)	[[100, 800, 200, 20], [20, 200, 800, 100]]	[741, 494]	['spectrum']	['spectrum', 'collision_energy', 'total_exact_mass', 'precursor_mz', 'instrument_id', 'instrument_type_id', 'precursor_type_id', 'kingdom_id', 'superclass_id', 'class_id']	[]	20	1	1	0	2	2500	0.001	50	TRUE	TRUE	FALSE	-1	30	128	0.001	16.1118	0.943247	0.467849	32381.1	1.11497	0.98593	0.985913	0.985913	0.985992	0.985827	0.878648	0.470888	128981	1.20875	16.1469	0.942495	0.470039	31064.8	1.11048	0.984556	0.984309	0.984309	0.9845	0.984361
23	betavae_clf	ionization_mode	ionization_mode_id	MoNA	betavae_clf_100-800-200-20-200-800-100_01 (14-02-2022_00-01-44)	[[100, 800, 200, 20], [20, 200, 800, 100]]	[741, 494]	['spectrum']	['spectrum', 'collision_energy', 'total_exact_mass', 'precursor_mz', 'instrument_id', 'instrument_type_id', 'precursor_type_id', 'kingdom_id', 'superclass_id', 'class_id']	[]	20	2	1	0	2	2500	0.001	50	TRUE	TRUE	FALSE	-1	30	128	0.001	16.6916	0.929032	0.534832	50419	1.19398	0.982331	0.982349	0.982349	0.982509	0.982176	0.878648	0.470888	128981	1.20875	16.8131	0.927885	0.54125	50817.9	1.19818	0.981945	0.982027	0.982027	0.981901	0.981807
24	betavae_clf	ionization_mode	ionization_mode_id	HMDB	betavae_clf_100-800-200-3-200-800-100_01 (14-02-2022_22-36-30)	[[100, 800, 200, 3], [3, 200, 800, 100]]	[281, 187]	['spectrum']	['spectrum', 'collision_energy', 'kingdom_id', 'superclass_id', 'class_id']	[]	3	0.01	1	0	2	2500	0.001	50	TRUE	TRUE	FALSE	-1	30	128	0.001	14.3459	0.944216	0.308711	814.506	0.313568	0.972679	0.97269	0.97269	0.972657	0.972466	0.801668	0.596705	62756.2	0.426424	15.2027	0.939616	0.321056	489.716	0.317083	0.919401	0.919392	0.919392	0.919153	0.918759
25	betavae_clf	ionization_mode	ionization_mode_id	HMDB	betavae_clf_100-800-200-3-200-800-100_01 (14-02-2022_22-49-10)	[[100, 800, 200, 3], [3, 200, 800, 100]]	[281, 187]	['spectrum']	['spectrum', 'collision_energy', 'kingdom_id', 'superclass_id', 'class_id']	[]	3	0.1	1	0	2	2500	0.001	50	TRUE	TRUE	FALSE	-1	30	128	0.001	14.7305	0.934716	0.339301	1658.89	0.421639	0.969028	0.968989	0.968989	0.969093	0.968778	0.801668	0.596705	62756.2	0.426424	15.1535	0.926886	0.358173	1565.35	0.425973	0.922591	0.921869	0.921869	0.923392	0.921765
26	betavae_clf	ionization_mode	ionization_mode_id	HMDB	betavae_clf_100-800-200-3-200-800-100_01 (14-02-2022_23-01-53)	[[100, 800, 200, 3], [3, 200, 800, 100]]	[281, 187]	['spectrum']	['spectrum', 'collision_energy', 'kingdom_id', 'superclass_id', 'class_id']	[]	3	0.2	1	0	2	2500	0.001	50	TRUE	TRUE	FALSE	-1	30	128	0.001	14.9974	0.920266	0.382893	2700.11	0.499538	0.964726	0.964734	0.964734	0.964747	0.96446	0.801668	0.596705	62756.2	0.426424	15.2646	0.91789	0.384387	2510.8	0.487437	0.927214	0.925949	0.925949	0.926373	0.925878
27	betavae_clf	ionization_mode	ionization_mode_id	HMDB	betavae_clf_100-800-200-3-200-800-100_01 (14-02-2022_23-14-30)	[[100, 800, 200, 3], [3, 200, 800, 100]]	[281, 187]	['spectrum']	['spectrum', 'collision_energy', 'kingdom_id', 'superclass_id', 'class_id']	[]	3	0.5	1	0	2	2500	0.001	50	TRUE	TRUE	FALSE	-1	30	128	0.001	15.4093	0.907492	0.430181	5229.23	0.5028	0.941594	0.941479	0.941479	0.94327	0.941073	0.801668	0.596705	62756.2	0.426424	15.8374	0.905815	0.431635	3632.96	0.471244	0.888867	0.889262	0.889262	0.893788	0.888017
28	betavae_clf	ionization_mode	ionization_mode_id	HMDB	betavae_clf_100-800-200-3-200-800-100_01 (14-02-2022_23-27-19)	[[100, 800, 200, 3], [3, 200, 800, 100]]	[281, 187]	['spectrum']	['spectrum', 'collision_energy', 'kingdom_id', 'superclass_id', 'class_id']	[]	3	1	1	0	2	2500	0.001	50	TRUE	TRUE	FALSE	-1	30	128	0.001	15.8922	0.889199	0.47678	12079.7	0.525132	0.780351	0.780644	0.780644	0.805587	0.774425	0.801668	0.596705	62756.2	0.426424	16.2211	0.886705	0.479375	9957.92	0.503115	0.766992	0.768658	0.768658	0.79162	0.761175
29	betavae_clf	ionization_mode	ionization_mode_id	HMDB	betavae_clf_100-800-200-3-200-800-100_01 (14-02-2022_23-39-50)	[[100, 800, 200, 3], [3, 200, 800, 100]]	[281, 187]	['spectrum']	['spectrum', 'collision_energy', 'kingdom_id', 'superclass_id', 'class_id']	[]	3	2	1	0	2	2500	0.001	50	TRUE	TRUE	FALSE	-1	30	128	0.001	16.402	0.818242	0.6134	44333.7	0.54033	0.578128	0.577366	0.577366	0.624122	0.531781	0.801668	0.596705	62756.2	0.426424	16.6038	0.826825	0.617863	35922.5	0.522072	0.526563	0.5251	0.5251	0.545377	0.47915
30	betavae_clf	ionization_mode	ionization_mode_id	HMDB	betavae_clf_100-800-200-4-200-800-100_01 (14-02-2022_23-52-42)	[[100, 800, 200, 4], [4, 200, 800, 100]]	[282, 188]	['spectrum']	['spectrum', 'collision_energy', 'kingdom_id', 'superclass_id', 'class_id']	[]	4	0.01	1	0	2	2500	0.001	50	TRUE	TRUE	FALSE	-1	30	128	0.001	14.2822	0.951172	0.285628	827.726	0.332094	0.973363	0.973367	0.973367	0.973577	0.973171	0.801668	0.596705	62756.2	0.426424	14.8059	0.94625	0.297955	664.403	0.331643	0.929167	0.931303	0.931303	0.924913	0.926529
31	betavae_clf	ionization_mode	ionization_mode_id	HMDB	betavae_clf_100-800-200-4-200-800-100_01 (15-02-2022_00-05-12)	[[100, 800, 200, 4], [4, 200, 800, 100]]	[282, 188]	['spectrum']	['spectrum', 'collision_energy', 'kingdom_id', 'superclass_id', 'class_id']	[]	4	0.1	1	0	2	2500	0.001	50	TRUE	TRUE	FALSE	-1	30	128	0.001	14.7359	0.936379	0.333602	1973.94	0.40918	0.96419	0.9641	0.9641	0.964865	0.963897	0.801668	0.596705	62756.2	0.426424	15.0461	0.934307	0.332853	2038.44	0.403633	0.903516	0.897576	0.897576	0.906963	0.900336
32	betavae_clf	ionization_mode	ionization_mode_id	HMDB	betavae_clf_100-800-200-4-200-800-100_01 (15-02-2022_00-17-57)	[[100, 800, 200, 4], [4, 200, 800, 100]]	[282, 188]	['spectrum']	['spectrum', 'collision_energy', 'kingdom_id', 'superclass_id', 'class_id']	[]	4	0.2	1	0	2	2500	0.001	50	TRUE	TRUE	FALSE	-1	30	128	0.001	15.0329	0.920003	0.38646	2836.62	0.504645	0.96495	0.964891	0.964891	0.964894	0.964622	0.801668	0.596705	62756.2	0.426424	15.1635	0.915847	0.392646	2828.79	0.508419	0.903255	0.902715	0.902715	0.90415	0.902341
33	betavae_clf	ionization_mode	ionization_mode_id	HMDB	betavae_clf_100-800-200-4-200-800-100_01 (15-02-2022_00-30-27)	[[100, 800, 200, 4], [4, 200, 800, 100]]	[282, 188]	['spectrum']	['spectrum', 'collision_energy', 'kingdom_id', 'superclass_id', 'class_id']	[]	4	0.5	1	0	2	2500	0.001	50	TRUE	TRUE	FALSE	-1	30	128	0.001	15.4215	0.907932	0.42859	5579.55	0.523708	0.94788	0.947873	0.947873	0.948397	0.94747	0.801668	0.596705	62756.2	0.426424	16.0354	0.906313	0.43257	3621.31	0.490862	0.916732	0.918054	0.918054	0.918625	0.916488
34	betavae_clf	ionization_mode	ionization_mode_id	HMDB	betavae_clf_100-800-200-4-200-800-100_01 (15-02-2022_00-43-28)	[[100, 800, 200, 4], [4, 200, 800, 100]]	[282, 188]	['spectrum']	['spectrum', 'collision_energy', 'kingdom_id', 'superclass_id', 'class_id']	[]	4	1	1	0	2	2500	0.001	50	TRUE	TRUE	FALSE	-1	30	128	0.001	15.8959	0.888492	0.481844	11885.2	0.533442	0.754851	0.755133	0.755133	0.806423	0.742489	0.801668	0.596705	62756.2	0.426424	16.0794	0.888272	0.475475	8696.98	0.526509	0.792643	0.797076	0.797076	0.834447	0.78664
35	betavae_clf	ionization_mode	ionization_mode_id	HMDB	betavae_clf_100-800-200-4-200-800-100_01 (15-02-2022_00-56-08)	[[100, 800, 200, 4], [4, 200, 800, 100]]	[282, 188]	['spectrum']	['spectrum', 'collision_energy', 'kingdom_id', 'superclass_id', 'class_id']	[]	4	2	1	0	2	2500	0.001	50	TRUE	TRUE	FALSE	-1	30	128	0.001	16.3516	0.81004	0.612688	47288.7	0.538478	0.495491	0.494498	0.494498	0.493375	0.472517	0.801668	0.596705	62756.2	0.426424	16.5458	0.821123	0.601808	38731.2	0.519965	0.528581	0.524441	0.524441	0.526133	0.518613
36	betavae_clf	ionization_mode	ionization_mode_id	HMDB	betavae_clf_100-800-200-10-200-800-100_01 (15-02-2022_01-08-51)	[[100, 800, 200, 10], [10, 200, 800, 100]]	[288, 192]	['spectrum']	['spectrum', 'collision_energy', 'kingdom_id', 'superclass_id', 'class_id']	[]	10	0.01	1	0	2	2500	0.001	50	TRUE	TRUE	FALSE	-1	30	128	0.001	14.1897	0.966725	0.228177	461.232	0.342574	0.976338	0.97627	0.97627	0.976451	0.976147	0.801668	0.596705	62756.2	0.426424	14.6023	0.964379	0.237958	400.766	0.338481	0.924284	0.923371	0.923371	0.924744	0.923468
37	betavae_clf	ionization_mode	ionization_mode_id	HMDB	betavae_clf_100-800-200-10-200-800-100_01 (15-02-2022_01-21-29)	[[100, 800, 200, 10], [10, 200, 800, 100]]	[288, 192]	['spectrum']	['spectrum', 'collision_energy', 'kingdom_id', 'superclass_id', 'class_id']	[]	10	0.1	1	0	2	2500	0.001	50	TRUE	TRUE	FALSE	-1	30	128	0.001	14.7186	0.936178	0.334448	1422.91	0.448667	0.965225	0.965187	0.965187	0.965451	0.964968	0.801668	0.596705	62756.2	0.426424	15.0474	0.932499	0.339024	1234.58	0.433266	0.943099	0.944365	0.944365	0.943651	0.942862
38	betavae_clf	ionization_mode	ionization_mode_id	HMDB	betavae_clf_100-800-200-10-200-800-100_01 (15-02-2022_01-34-32)	[[100, 800, 200, 10], [10, 200, 800, 100]]	[288, 192]	['spectrum']	['spectrum', 'collision_energy', 'kingdom_id', 'superclass_id', 'class_id']	[]	10	0.2	1	0	2	2500	0.001	50	TRUE	TRUE	FALSE	-1	30	128	0.001	14.9843	0.920102	0.382379	3028.12	0.457233	0.967291	0.967294	0.967294	0.967369	0.967055	0.801668	0.596705	62756.2	0.426424	15.4781	0.91713	0.396646	2445.15	0.460428	0.933594	0.931308	0.931308	0.935677	0.931957
39	betavae_clf	ionization_mode	ionization_mode_id	HMDB	betavae_clf_100-800-200-10-200-800-100_01 (15-02-2022_01-47-10)	[[100, 800, 200, 10], [10, 200, 800, 100]]	[288, 192]	['spectrum']	['spectrum', 'collision_energy', 'kingdom_id', 'superclass_id', 'class_id']	[]	10	0.5	1	0	2	2500	0.001	50	TRUE	TRUE	FALSE	-1	30	128	0.001	15.4864	0.906084	0.434979	5300.8	0.546478	0.941527	0.941368	0.941368	0.942505	0.941058	0.801668	0.596705	62756.2	0.426424	15.888	0.90186	0.434372	4728.22	0.512168	0.904297	0.907658	0.907658	0.904787	0.903471
40	betavae_clf	ionization_mode	ionization_mode_id	HMDB	betavae_clf_100-800-200-10-200-800-100_01 (15-02-2022_01-59-49)	[[100, 800, 200, 10], [10, 200, 800, 100]]	[288, 192]	['spectrum']	['spectrum', 'collision_energy', 'kingdom_id', 'superclass_id', 'class_id']	[]	10	1	1	0	2	2500	0.001	50	TRUE	TRUE	FALSE	-1	30	128	0.001	15.8951	0.888056	0.479211	11976.2	0.489115	0.782578	0.78186	0.78186	0.811988	0.775504	0.801668	0.596705	62756.2	0.426424	16.3048	0.888525	0.481853	9353.84	0.46869	0.771159	0.772438	0.772438	0.811188	0.762374
41	betavae_clf	ionization_mode	ionization_mode_id	HMDB	betavae_clf_100-800-200-10-200-800-100_01 (15-02-2022_02-12-31)	[[100, 800, 200, 10], [10, 200, 800, 100]]	[288, 192]	['spectrum']	['spectrum', 'collision_energy', 'kingdom_id', 'superclass_id', 'class_id']	[]	10	2	1	0	2	2500	0.001	50	TRUE	TRUE	FALSE	-1	30	128	0.001	16.4411	0.813654	0.617967	40742.9	0.46665	0.522282	0.520631	0.520631	0.633149	0.391025	0.801668	0.596705	62756.2	0.426424	16.5552	0.822829	0.607216	36052.1	0.461917	0.506836	0.512872	0.512872	0.572314	0.387014
42	betavae_clf	ionization_mode	ionization_mode_id	HMDB	betavae_clf_100-800-200-20-200-800-100_01 (15-02-2022_02-25-10)	[[100, 800, 200, 20], [20, 200, 800, 100]]	[298, 198]	['spectrum']	['spectrum', 'collision_energy', 'kingdom_id', 'superclass_id', 'class_id']	[]	20	0.01	1	0	2	2500	0.001	50	TRUE	TRUE	FALSE	-1	30	128	0.001	14.1334	0.979611	0.174236	352.241	0.29457	0.975597	0.975636	0.975636	0.975693	0.975413	0.801668	0.596705	62756.2	0.426424	14.6556	0.977145	0.184582	268.509	0.270512	0.938477	0.938886	0.938886	0.939685	0.938119
43	betavae_clf	ionization_mode	ionization_mode_id	HMDB	betavae_clf_100-800-200-20-200-800-100_01 (15-02-2022_02-37-53)	[[100, 800, 200, 20], [20, 200, 800, 100]]	[298, 198]	['spectrum']	['spectrum', 'collision_energy', 'kingdom_id', 'superclass_id', 'class_id']	[]	20	0.1	1	0	2	2500	0.001	50	TRUE	TRUE	FALSE	-1	30	128	0.001	14.7097	0.934726	0.338242	1619.53	0.423422	0.967347	0.967382	0.967382	0.967705	0.967082	0.801668	0.596705	62756.2	0.426424	15.3952	0.932074	0.346492	1219.25	0.4123	0.910872	0.910901	0.910901	0.913379	0.910565
44	betavae_clf	ionization_mode	ionization_mode_id	HMDB	betavae_clf_100-800-200-20-200-800-100_01 (15-02-2022_02-50-43)	[[100, 800, 200, 20], [20, 200, 800, 100]]	[298, 198]	['spectrum']	['spectrum', 'collision_energy', 'kingdom_id', 'superclass_id', 'class_id']	[]	20	0.2	1	0	2	2500	0.001	50	TRUE	TRUE	FALSE	-1	30	128	0.001	15.0112	0.919749	0.386104	2810.95	0.473057	0.964762	0.964885	0.964885	0.964708	0.964508	0.801668	0.596705	62756.2	0.426424	15.3452	0.917938	0.385557	1883.7	0.467605	0.894987	0.895158	0.895158	0.896752	0.894393
45	betavae_clf	ionization_mode	ionization_mode_id	HMDB	betavae_clf_100-800-200-20-200-800-100_01 (15-02-2022_03-04-14)	[[100, 800, 200, 20], [20, 200, 800, 100]]	[298, 198]	['spectrum']	['spectrum', 'collision_energy', 'kingdom_id', 'superclass_id', 'class_id']	[]	20	0.5	1	0	2	2500	0.001	50	TRUE	TRUE	FALSE	-1	30	128	0.001	15.4069	0.905757	0.4299	4723.69	0.477918	0.934808	0.934828	0.934828	0.937835	0.934221	0.801668	0.596705	62756.2	0.426424	15.4182	0.904164	0.426718	3963.11	0.473516	0.881055	0.880183	0.880183	0.896419	0.879396
46	betavae_clf	ionization_mode	ionization_mode_id	HMDB	betavae_clf_100-800-200-20-200-800-100_01 (15-02-2022_03-17-42)	[[100, 800, 200, 20], [20, 200, 800, 100]]	[298, 198]	['spectrum']	['spectrum', 'collision_energy', 'kingdom_id', 'superclass_id', 'class_id']	[]	20	1	1	0	2	2500	0.001	50	TRUE	TRUE	FALSE	-1	30	128	0.001	15.9111	0.886628	0.479817	12451.1	0.522207	0.766861	0.766361	0.766361	0.803118	0.757972	0.801668	0.596705	62756.2	0.426424	15.9144	0.887713	0.463544	8400.44	0.506642	0.78724	0.788207	0.788207	0.82215	0.780613
47	betavae_clf	ionization_mode	ionization_mode_id	HMDB	betavae_clf_100-800-200-20-200-800-100_01 (15-02-2022_03-32-35)	[[100, 800, 200, 20], [20, 200, 800, 100]]	[298, 198]	['spectrum']	['spectrum', 'collision_energy', 'kingdom_id', 'superclass_id', 'class_id']	[]	20	2	1	0	2	2500	0.001	50	TRUE	TRUE	FALSE	-1	30	128	0.001	16.4599	0.806702	0.635471	48522.7	0.444269	0.498884	0.500668	0.500668	0.301829	0.333811	0.801668	0.596705	62756.2	0.426424	16.7463	0.822156	0.620864	35813.4	0.422309	0.517578	0.500962	0.500962	0.321043	0.342156
48	betavae_clf	instrument	instrument_id	MoNA	betavae_clf_100-800-200-3-200-800-100_01 (14-02-2022_00-26-23)	[[100, 800, 200, 3], [3, 200, 800, 100]]	[421, 280]	['spectrum']	['spectrum', 'collision_energy', 'total_exact_mass', 'precursor_mz', 'ionization_mode_id', 'instrument_type_id', 'precursor_type_id', 'kingdom_id', 'superclass_id', 'class_id']	[0, 129, 130, 155, 161, 133, 122, 157, 136, 116, 115, 135]	3	0.01	1	0	12	2500	0.001	50	TRUE	TRUE	FALSE	-1	30	128	0.001	13.7527	0.981815	0.237458	2161.6	0.343357	0.850133	0.850327	0.850327	0.870921	0.840517	0.882528	0.462843	120582	1.1157	14.4028	0.979466	0.253273	2094.49	0.341901	0.832899	0.831242	0.831242	0.854775	0.818733
49	betavae_clf	instrument	instrument_id	MoNA	betavae_clf_100-800-200-3-200-800-100_01 (14-02-2022_00-45-18)	[[100, 800, 200, 3], [3, 200, 800, 100]]	[421, 280]	['spectrum']	['spectrum', 'collision_energy', 'total_exact_mass', 'precursor_mz', 'ionization_mode_id', 'instrument_type_id', 'precursor_type_id', 'kingdom_id', 'superclass_id', 'class_id']	[0, 129, 130, 155, 161, 133, 122, 157, 136, 116, 115, 135]	3	0.1	1	0	12	2500	0.001	50	TRUE	TRUE	FALSE	-1	30	128	0.001	14.324	0.979685	0.257777	6644.73	0.477802	0.844129	0.845013	0.845013	0.864433	0.836543	0.882528	0.462843	120582	1.1157	14.8123	0.977408	0.272756	6436.19	0.464316	0.832205	0.834983	0.834983	0.857326	0.826018
50	betavae_clf	instrument	instrument_id	MoNA	betavae_clf_100-800-200-3-200-800-100_01 (14-02-2022_01-03-53)	[[100, 800, 200, 3], [3, 200, 800, 100]]	[421, 280]	['spectrum']	['spectrum', 'collision_energy', 'total_exact_mass', 'precursor_mz', 'ionization_mode_id', 'instrument_type_id', 'precursor_type_id', 'kingdom_id', 'superclass_id', 'class_id']	[0, 129, 130, 155, 161, 133, 122, 157, 136, 116, 115, 135]	3	0.2	1	0	12	2500	0.001	50	TRUE	TRUE	FALSE	-1	30	128	0.001	14.5285	0.974871	0.287205	8164.84	0.642669	0.827074	0.826488	0.826488	0.852178	0.81519	0.882528	0.462843	120582	1.1157	15.2578	0.972228	0.30434	7676.63	0.62351	0.829514	0.830825	0.830825	0.858722	0.821349
51	betavae_clf	instrument	instrument_id	MoNA	betavae_clf_100-800-200-3-200-800-100_01 (14-02-2022_01-22-02)	[[100, 800, 200, 3], [3, 200, 800, 100]]	[421, 280]	['spectrum']	['spectrum', 'collision_energy', 'total_exact_mass', 'precursor_mz', 'ionization_mode_id', 'instrument_type_id', 'precursor_type_id', 'kingdom_id', 'superclass_id', 'class_id']	[0, 129, 130, 155, 161, 133, 122, 157, 136, 116, 115, 135]	3	0.5	1	0	12	2500	0.001	50	TRUE	TRUE	FALSE	-1	30	128	0.001	15.1184	0.961087	0.371014	17521.3	0.882704	0.852399	0.851262	0.851262	0.860012	0.843738	0.882528	0.462843	120582	1.1157	15.5792	0.959656	0.383155	17679.1	0.865725	0.846701	0.846251	0.846251	0.852277	0.836946
52	betavae_clf	instrument	instrument_id	MoNA	betavae_clf_100-800-200-3-200-800-100_01 (14-02-2022_01-41-01)	[[100, 800, 200, 3], [3, 200, 800, 100]]	[421, 280]	['spectrum']	['spectrum', 'collision_energy', 'total_exact_mass', 'precursor_mz', 'ionization_mode_id', 'instrument_type_id', 'precursor_type_id', 'kingdom_id', 'superclass_id', 'class_id']	[0, 129, 130, 155, 161, 133, 122, 157, 136, 116, 115, 135]	3	1	1	0	12	2500	0.001	50	TRUE	TRUE	FALSE	-1	30	128	0.001	15.6993	0.947747	0.436037	30946.4	1.12118	0.80657	0.805963	0.805963	0.831699	0.795465	0.882528	0.462843	120582	1.1157	15.9175	0.945037	0.447979	30807.5	1.11292	0.807726	0.802526	0.802526	0.827921	0.795586
53	betavae_clf	instrument	instrument_id	MoNA	betavae_clf_100-800-200-3-200-800-100_01 (14-02-2022_01-59-52)	[[100, 800, 200, 3], [3, 200, 800, 100]]	[421, 280]	['spectrum']	['spectrum', 'collision_energy', 'total_exact_mass', 'precursor_mz', 'ionization_mode_id', 'instrument_type_id', 'precursor_type_id', 'kingdom_id', 'superclass_id', 'class_id']	[0, 129, 130, 155, 161, 133, 122, 157, 136, 116, 115, 135]	3	2	1	0	12	2500	0.001	50	TRUE	TRUE	FALSE	-1	30	128	0.001	16.2099	0.932084	0.507163	51219.8	1.20119	0.837257	0.837512	0.837512	0.845149	0.829887	0.882528	0.462843	120582	1.1157	16.5506	0.929505	0.518667	49934.6	1.18978	0.828299	0.835322	0.835322	0.843212	0.826876
54	betavae_clf	instrument	instrument_id	MoNA	betavae_clf_100-800-200-4-200-800-100_01 (14-02-2022_02-18-29)	[[100, 800, 200, 4], [4, 200, 800, 100]]	[422, 281]	['spectrum']	['spectrum', 'collision_energy', 'total_exact_mass', 'precursor_mz', 'ionization_mode_id', 'instrument_type_id', 'precursor_type_id', 'kingdom_id', 'superclass_id', 'class_id']	[0, 129, 130, 155, 161, 133, 122, 157, 136, 116, 115, 135]	4	0.01	1	0	12	2500	0.001	50	TRUE	TRUE	FALSE	-1	30	128	0.001	13.8337	0.984401	0.214367	1771.67	0.303766	0.848534	0.847119	0.847119	0.874734	0.840186	0.882528	0.462843	120582	1.1157	14.2151	0.982952	0.223776	1765.58	0.299962	0.832379	0.830033	0.830033	0.857632	0.822116
55	betavae_clf	instrument	instrument_id	MoNA	betavae_clf_100-800-200-4-200-800-100_01 (14-02-2022_02-37-10)	[[100, 800, 200, 4], [4, 200, 800, 100]]	[422, 281]	['spectrum']	['spectrum', 'collision_energy', 'total_exact_mass', 'precursor_mz', 'ionization_mode_id', 'instrument_type_id', 'precursor_type_id', 'kingdom_id', 'superclass_id', 'class_id']	[0, 129, 130, 155, 161, 133, 122, 157, 136, 116, 115, 135]	4	0.1	1	0	12	2500	0.001	50	TRUE	TRUE	FALSE	-1	30	128	0.001	14.3925	0.981699	0.238137	4843.55	0.504127	0.808785	0.809935	0.809935	0.844332	0.797452	0.882528	0.462843	120582	1.1157	14.6944	0.980872	0.243991	4553.61	0.491487	0.813802	0.811318	0.811318	0.845695	0.800774
56	betavae_clf	instrument	instrument_id	MoNA	betavae_clf_100-800-200-4-200-800-100_01 (14-02-2022_02-55-58)	[[100, 800, 200, 4], [4, 200, 800, 100]]	[422, 281]	['spectrum']	['spectrum', 'collision_energy', 'total_exact_mass', 'precursor_mz', 'ionization_mode_id', 'instrument_type_id', 'precursor_type_id', 'kingdom_id', 'superclass_id', 'class_id']	[0, 129, 130, 155, 161, 133, 122, 157, 136, 116, 115, 135]	4	0.2	1	0	12	2500	0.001	50	TRUE	TRUE	FALSE	-1	30	128	0.001	14.6029	0.975516	0.285167	7300.07	0.638442	0.840114	0.840146	0.840146	0.856684	0.830084	0.882528	0.462843	120582	1.1157	14.8213	0.97215	0.298651	7177.48	0.625267	0.835764	0.837583	0.837583	0.854598	0.827315
57	betavae_clf	instrument	instrument_id	MoNA	betavae_clf_100-800-200-4-200-800-100_01 (14-02-2022_03-14-06)	[[100, 800, 200, 4], [4, 200, 800, 100]]	[422, 281]	['spectrum']	['spectrum', 'collision_energy', 'total_exact_mass', 'precursor_mz', 'ionization_mode_id', 'instrument_type_id', 'precursor_type_id', 'kingdom_id', 'superclass_id', 'class_id']	[0, 129, 130, 155, 161, 133, 122, 157, 136, 116, 115, 135]	4	0.5	1	0	12	2500	0.001	50	TRUE	TRUE	FALSE	-1	30	128	0.001	15.1406	0.960842	0.37415	16976.6	0.874349	0.826909	0.826244	0.826244	0.840675	0.815008	0.882528	0.462843	120582	1.1157	15.4734	0.958067	0.385741	17063.2	0.868887	0.834028	0.830771	0.830771	0.843329	0.820247
58	betavae_clf	instrument	instrument_id	MoNA	betavae_clf_100-800-200-4-200-800-100_01 (14-02-2022_03-32-50)	[[100, 800, 200, 4], [4, 200, 800, 100]]	[422, 281]	['spectrum']	['spectrum', 'collision_energy', 'total_exact_mass', 'precursor_mz', 'ionization_mode_id', 'instrument_type_id', 'precursor_type_id', 'kingdom_id', 'superclass_id', 'class_id']	[0, 129, 130, 155, 161, 133, 122, 157, 136, 116, 115, 135]	4	1	1	0	12	2500	0.001	50	TRUE	TRUE	FALSE	-1	30	128	0.001	15.6817	0.946621	0.444778	28493	1.10993	0.830287	0.829415	0.829415	0.846929	0.820185	0.882528	0.462843	120582	1.1157	15.7522	0.943764	0.454209	28343.7	1.10515	0.825781	0.82687	0.82687	0.846258	0.814515
59	betavae_clf	instrument	instrument_id	MoNA	betavae_clf_100-800-200-4-200-800-100_01 (14-02-2022_03-51-38)	[[100, 800, 200, 4], [4, 200, 800, 100]]	[422, 281]	['spectrum']	['spectrum', 'collision_energy', 'total_exact_mass', 'precursor_mz', 'ionization_mode_id', 'instrument_type_id', 'precursor_type_id', 'kingdom_id', 'superclass_id', 'class_id']	[0, 129, 130, 155, 161, 133, 122, 157, 136, 116, 115, 135]	4	2	1	0	12	2500	0.001	50	TRUE	TRUE	FALSE	-1	30	128	0.001	16.2078	0.93271	0.50487	44684.8	1.20993	0.846233	0.845785	0.845785	0.856507	0.837507	0.882528	0.462843	120582	1.1157	16.8695	0.930875	0.518349	43301.8	1.17523	0.848351	0.850824	0.850824	0.858775	0.841952
60	betavae_clf	instrument	instrument_id	MoNA	betavae_clf_100-800-200-10-200-800-100_01 (14-02-2022_04-10-13)	[[100, 800, 200, 10], [10, 200, 800, 100]]	[428, 285]	['spectrum']	['spectrum', 'collision_energy', 'total_exact_mass', 'precursor_mz', 'ionization_mode_id', 'instrument_type_id', 'precursor_type_id', 'kingdom_id', 'superclass_id', 'class_id']	[0, 129, 130, 155, 161, 133, 122, 157, 136, 116, 115, 135]	10	0.01	1	0	12	2500	0.001	50	TRUE	TRUE	FALSE	-1	30	128	0.001	13.7616	0.98948	0.179002	1056.71	0.356079	0.874587	0.874549	0.874549	0.88981	0.865285	0.882528	0.462843	120582	1.1157	14.6246	0.986749	0.19625	1007.37	0.352164	0.815365	0.814086	0.814086	0.830632	0.801501
61	betavae_clf	instrument	instrument_id	MoNA	betavae_clf_100-800-200-10-200-800-100_01 (14-02-2022_04-28-47)	[[100, 800, 200, 10], [10, 200, 800, 100]]	[428, 285]	['spectrum']	['spectrum', 'collision_energy', 'total_exact_mass', 'precursor_mz', 'ionization_mode_id', 'instrument_type_id', 'precursor_type_id', 'kingdom_id', 'superclass_id', 'class_id']	[0, 129, 130, 155, 161, 133, 122, 157, 136, 116, 115, 135]	10	0.1	1	0	12	2500	0.001	50	TRUE	TRUE	FALSE	-1	30	128	0.001	14.211	0.981154	0.247186	4883.82	0.47282	0.846872	0.846166	0.846166	0.855209	0.837942	0.882528	0.462843	120582	1.1157	14.4781	0.979181	0.260659	4661.68	0.463981	0.84809	0.842804	0.842804	0.850618	0.834415
62	betavae_clf	instrument	instrument_id	MoNA	betavae_clf_100-800-200-10-200-800-100_01 (14-02-2022_04-47-35)	[[100, 800, 200, 10], [10, 200, 800, 100]]	[428, 285]	['spectrum']	['spectrum', 'collision_energy', 'total_exact_mass', 'precursor_mz', 'ionization_mode_id', 'instrument_type_id', 'precursor_type_id', 'kingdom_id', 'superclass_id', 'class_id']	[0, 129, 130, 155, 161, 133, 122, 157, 136, 116, 115, 135]	10	0.2	1	0	12	2500	0.001	50	TRUE	TRUE	FALSE	-1	30	128	0.001	14.6774	0.975621	0.284721	7420.42	0.580926	0.821257	0.821154	0.821154	0.836799	0.810932	0.882528	0.462843	120582	1.1157	15.1128	0.973866	0.296662	7177.48	0.564474	0.826389	0.822776	0.822776	0.841359	0.816043
63	betavae_clf	instrument	instrument_id	MoNA	betavae_clf_100-800-200-10-200-800-100_01 (14-02-2022_05-06-20)	[[100, 800, 200, 10], [10, 200, 800, 100]]	[428, 285]	['spectrum']	['spectrum', 'collision_energy', 'total_exact_mass', 'precursor_mz', 'ionization_mode_id', 'instrument_type_id', 'precursor_type_id', 'kingdom_id', 'superclass_id', 'class_id']	[0, 129, 130, 155, 161, 133, 122, 157, 136, 116, 115, 135]	10	0.5	1	0	12	2500	0.001	50	TRUE	TRUE	FALSE	-1	30	128	0.001	15.0579	0.96091	0.374777	15640.5	0.879167	0.819445	0.819515	0.819515	0.846576	0.805098	0.882528	0.462843	120582	1.1157	15.3358	0.959588	0.386198	15477.4	0.869874	0.812587	0.81306	0.81306	0.840254	0.798225
64	betavae_clf	instrument	instrument_id	MoNA	betavae_clf_100-800-200-10-200-800-100_01 (14-02-2022_05-25-16)	[[100, 800, 200, 10], [10, 200, 800, 100]]	[428, 285]	['spectrum']	['spectrum', 'collision_energy', 'total_exact_mass', 'precursor_mz', 'ionization_mode_id', 'instrument_type_id', 'precursor_type_id', 'kingdom_id', 'superclass_id', 'class_id']	[0, 129, 130, 155, 161, 133, 122, 157, 136, 116, 115, 135]	10	1	1	0	12	2500	0.001	50	TRUE	TRUE	FALSE	-1	30	128	0.001	15.6991	0.947596	0.439313	28031.1	1.10756	0.821571	0.82077	0.82077	0.840901	0.81335	0.882528	0.462843	120582	1.1157	16.1494	0.944155	0.450678	26421.6	1.07726	0.817274	0.824498	0.824498	0.843961	0.815478
65	betavae_clf	instrument	instrument_id	MoNA	betavae_clf_100-800-200-10-200-800-100_01 (14-02-2022_05-43-19)	[[100, 800, 200, 10], [10, 200, 800, 100]]	[428, 285]	['spectrum']	['spectrum', 'collision_energy', 'total_exact_mass', 'precursor_mz', 'ionization_mode_id', 'instrument_type_id', 'precursor_type_id', 'kingdom_id', 'superclass_id', 'class_id']	[0, 129, 130, 155, 161, 133, 122, 157, 136, 116, 115, 135]	10	2	1	0	12	2500	0.001	50	TRUE	TRUE	FALSE	-1	30	128	0.001	16.3961	0.932635	0.510096	52539.1	1.20781	0.808733	0.809682	0.809682	0.826494	0.801989	0.882528	0.462843	120582	1.1157	16.688	0.932886	0.509075	50796.6	1.17792	0.793403	0.792718	0.792718	0.812197	0.78509
66	betavae_clf	instrument	instrument_id	MoNA	betavae_clf_100-800-200-20-200-800-100_01 (14-02-2022_06-02-03)	[[100, 800, 200, 20], [20, 200, 800, 100]]	[438, 292]	['spectrum']	['spectrum', 'collision_energy', 'total_exact_mass', 'precursor_mz', 'ionization_mode_id', 'instrument_type_id', 'precursor_type_id', 'kingdom_id', 'superclass_id', 'class_id']	[0, 129, 130, 155, 161, 133, 122, 157, 136, 116, 115, 135]	20	0.01	1	0	12	2500	0.001	50	TRUE	TRUE	FALSE	-1	30	128	0.001	13.7347	0.992202	0.15773	682.813	0.298168	0.880404	0.880631	0.880631	0.902182	0.876979	0.882528	0.462843	120582	1.1157	13.926	0.99062	0.169173	701.632	0.301801	0.829601	0.827121	0.827121	0.855005	0.821498
67	betavae_clf	instrument	instrument_id	MoNA	betavae_clf_100-800-200-20-200-800-100_01 (14-02-2022_06-21-07)	[[100, 800, 200, 20], [20, 200, 800, 100]]	[438, 292]	['spectrum']	['spectrum', 'collision_energy', 'total_exact_mass', 'precursor_mz', 'ionization_mode_id', 'instrument_type_id', 'precursor_type_id', 'kingdom_id', 'superclass_id', 'class_id']	[0, 129, 130, 155, 161, 133, 122, 157, 136, 116, 115, 135]	20	0.1	1	0	12	2500	0.001	50	TRUE	TRUE	FALSE	-1	30	128	0.001	14.2853	0.9816	0.242879	5163.78	0.49956	0.836865	0.83617	0.83617	0.855549	0.829019	0.882528	0.462843	120582	1.1157	14.823	0.978897	0.258806	5130.65	0.49644	0.839149	0.837144	0.837144	0.864665	0.83057
68	betavae_clf	instrument	instrument_id	MoNA	betavae_clf_100-800-200-20-200-800-100_01 (14-02-2022_06-39-27)	[[100, 800, 200, 20], [20, 200, 800, 100]]	[438, 292]	['spectrum']	['spectrum', 'collision_energy', 'total_exact_mass', 'precursor_mz', 'ionization_mode_id', 'instrument_type_id', 'precursor_type_id', 'kingdom_id', 'superclass_id', 'class_id']	[0, 129, 130, 155, 161, 133, 122, 157, 136, 116, 115, 135]	20	0.2	1	0	12	2500	0.001	50	TRUE	TRUE	FALSE	-1	30	128	0.001	14.5823	0.976388	0.279934	7049.44	0.580082	0.821013	0.820972	0.820972	0.848186	0.810672	0.882528	0.462843	120582	1.1157	14.8046	0.974583	0.292308	7111.82	0.574309	0.817101	0.81638	0.81638	0.843628	0.809598
69	betavae_clf	instrument	instrument_id	MoNA	betavae_clf_100-800-200-20-200-800-100_01 (14-02-2022_06-57-34)	[[100, 800, 200, 20], [20, 200, 800, 100]]	[438, 292]	['spectrum']	['spectrum', 'collision_energy', 'total_exact_mass', 'precursor_mz', 'ionization_mode_id', 'instrument_type_id', 'precursor_type_id', 'kingdom_id', 'superclass_id', 'class_id']	[0, 129, 130, 155, 161, 133, 122, 157, 136, 116, 115, 135]	20	0.5	1	0	12	2500	0.001	50	TRUE	TRUE	FALSE	-1	30	128	0.001	15.2314	0.960906	0.371976	17962.4	0.860098	0.825345	0.826532	0.826532	0.842324	0.815305	0.882528	0.462843	120582	1.1157	15.3382	0.958765	0.379465	17619.2	0.857108	0.821007	0.820711	0.820711	0.830221	0.807219
70	betavae_clf	instrument	instrument_id	MoNA	betavae_clf_100-800-200-20-200-800-100_01 (14-02-2022_07-16-01)	[[100, 800, 200, 20], [20, 200, 800, 100]]	[438, 292]	['spectrum']	['spectrum', 'collision_energy', 'total_exact_mass', 'precursor_mz', 'ionization_mode_id', 'instrument_type_id', 'precursor_type_id', 'kingdom_id', 'superclass_id', 'class_id']	[0, 129, 130, 155, 161, 133, 122, 157, 136, 116, 115, 135]	20	1	1	0	12	2500	0.001	50	TRUE	TRUE	FALSE	-1	30	128	0.001	15.6121	0.945409	0.448273	29116.1	1.09642	0.822803	0.822808	0.822808	0.842776	0.811188	0.882528	0.462843	120582	1.1157	16.2046	0.944833	0.45404	27433.7	1.06613	0.823611	0.82447	0.82447	0.84705	0.814836
71	betavae_clf	instrument_type	instrument_type_id	MoNA	betavae_clf_100-800-200-3-200-800-100_02 (13-02-2022_14-34-04)	[[100, 800, 200, 3], [3, 200, 800, 100]]	[687, 458]	['spectrum']	['spectrum', 'collision_energy', 'total_exact_mass', 'precursor_mz', 'ionization_mode_id', 'instrument_id', 'precursor_type_id', 'kingdom_id', 'superclass_id', 'class_id']	[1, 0, 7, 2, 10, 17, 12]	3	0.01	1	0	7	2500	0.001	50	TRUE	TRUE	FALSE	-1	30	128	0.001	10.4232	0.987526	0.194778	2026.95	0.299146	0.998986	0.999045	0.999045	0.999018	0.999001	0.886608	0.45733	128372	1.23594	10.2379	0.987292	0.196605	2138.91	0.295034	0.999023	0.998878	0.998878	0.998954	0.998881
72	betavae_clf	instrument_type	instrument_type_id	MoNA	betavae_clf_100-800-200-3-200-800-100_02 (13-02-2022_14-55-02)	[[100, 800, 200, 3], [3, 200, 800, 100]]	[687, 458]	['spectrum']	['spectrum', 'collision_energy', 'total_exact_mass', 'precursor_mz', 'ionization_mode_id', 'instrument_id', 'precursor_type_id', 'kingdom_id', 'superclass_id', 'class_id']	[1, 0, 7, 2, 10, 17, 12]	3	0.1	1	0	7	2500	0.001	50	TRUE	TRUE	FALSE	-1	30	128	0.001	10.9003	0.984432	0.221393	3934.65	0.459348	0.984943	0.984952	0.984952	0.985665	0.984469	0.886608	0.45733	128372	1.23594	11.069	0.983405	0.225938	3811.65	0.457238	0.98584	0.986143	0.986143	0.987236	0.985967
73	betavae_clf	instrument_type	instrument_type_id	MoNA	betavae_clf_100-800-200-3-200-800-100_02 (13-02-2022_15-16-22)	[[100, 800, 200, 3], [3, 200, 800, 100]]	[687, 458]	['spectrum']	['spectrum', 'collision_energy', 'total_exact_mass', 'precursor_mz', 'ionization_mode_id', 'instrument_id', 'precursor_type_id', 'kingdom_id', 'superclass_id', 'class_id']	[1, 0, 7, 2, 10, 17, 12]	3	0.2	1	0	7	2500	0.001	50	TRUE	TRUE	FALSE	-1	30	128	0.001	11.151	0.979308	0.257913	9000.1	0.784506	0.998917	0.998892	0.998892	0.998958	0.998892	0.886608	0.45733	128372	1.23594	10.7723	0.978424	0.257987	9049.85	0.790559	0.999268	0.999281	0.999281	0.999244	0.999241
74	betavae_clf	instrument_type	instrument_type_id	MoNA	betavae_clf_100-800-200-3-200-800-100_02 (13-02-2022_15-37-45)	[[100, 800, 200, 3], [3, 200, 800, 100]]	[687, 458]	['spectrum']	['spectrum', 'collision_energy', 'total_exact_mass', 'precursor_mz', 'ionization_mode_id', 'instrument_id', 'precursor_type_id', 'kingdom_id', 'superclass_id', 'class_id']	[1, 0, 7, 2, 10, 17, 12]	3	0.5	1	0	7	2500	0.001	50	TRUE	TRUE	FALSE	-1	30	128	0.001	11.6985	0.962957	0.342597	17655.4	0.992342	0.993871	0.993813	0.993813	0.994053	0.993679	0.886608	0.45733	128372	1.23594	11.4694	0.961513	0.341922	18257.1	0.999914	0.997314	0.996904	0.996904	0.997726	0.997218
75	betavae_clf	instrument_type	instrument_type_id	MoNA	betavae_clf_100-800-200-3-200-800-100_02 (13-02-2022_15-59-06)	[[100, 800, 200, 3], [3, 200, 800, 100]]	[687, 458]	['spectrum']	['spectrum', 'collision_energy', 'total_exact_mass', 'precursor_mz', 'ionization_mode_id', 'instrument_id', 'precursor_type_id', 'kingdom_id', 'superclass_id', 'class_id']	[1, 0, 7, 2, 10, 17, 12]	3	1	1	0	7	2500	0.001	50	TRUE	TRUE	FALSE	-1	30	128	0.001	12.1759	0.948237	0.41826	29849.5	1.21824	0.998553	0.998579	0.998579	0.998555	0.998526	0.886608	0.45733	128372	1.23594	11.8913	0.94572	0.423419	30519.3	1.23669	0.998535	0.998608	0.998608	0.998598	0.998564
76	betavae_clf	instrument_type	instrument_type_id	MoNA	betavae_clf_100-800-200-3-200-800-100_02 (13-02-2022_16-19-33)	[[100, 800, 200, 3], [3, 200, 800, 100]]	[687, 458]	['spectrum']	['spectrum', 'collision_energy', 'total_exact_mass', 'precursor_mz', 'ionization_mode_id', 'instrument_id', 'precursor_type_id', 'kingdom_id', 'superclass_id', 'class_id']	[1, 0, 7, 2, 10, 17, 12]	3	2	1	0	7	2500	0.001	50	TRUE	TRUE	FALSE	-1	30	128	0.001	12.7639	0.931303	0.501834	47544.9	1.4027	0.992244	0.992209	0.992209	0.992693	0.992079	0.886608	0.45733	128372	1.23594	12.9901	0.93126	0.501988	45941.9	1.37776	0.994385	0.994691	0.994691	0.995108	0.994693
77	betavae_clf	instrument_type	instrument_type_id	MoNA	betavae_clf_100-800-200-4-200-800-100_02 (13-02-2022_16-41-05)	[[100, 800, 200, 4], [4, 200, 800, 100]]	[688, 458]	['spectrum']	['spectrum', 'collision_energy', 'total_exact_mass', 'precursor_mz', 'ionization_mode_id', 'instrument_id', 'precursor_type_id', 'kingdom_id', 'superclass_id', 'class_id']	[1, 0, 7, 2, 10, 17, 12]	4	0.01	1	0	7	2500	0.001	50	TRUE	TRUE	FALSE	-1	30	128	0.001	10.3548	0.990793	0.161563	1101.95	0.286199	0.998326	0.99834	0.99834	0.998349	0.998297	0.886608	0.45733	128372	1.23594	10.2072	0.989638	0.163187	1059.19	0.278828	0.998291	0.998243	0.998243	0.9983	0.998221
78	betavae_clf	instrument_type	instrument_type_id	MoNA	betavae_clf_100-800-200-4-200-800-100_02 (13-02-2022_17-02-45)	[[100, 800, 200, 4], [4, 200, 800, 100]]	[688, 458]	['spectrum']	['spectrum', 'collision_energy', 'total_exact_mass', 'precursor_mz', 'ionization_mode_id', 'instrument_id', 'precursor_type_id', 'kingdom_id', 'superclass_id', 'class_id']	[1, 0, 7, 2, 10, 17, 12]	4	0.1	1	0	7	2500	0.001	50	TRUE	TRUE	FALSE	-1	30	128	0.001	10.9126	0.986974	0.201158	4778.88	0.529368	0.998725	0.998702	0.998702	0.998747	0.998688	0.886608	0.45733	128372	1.23594	10.9802	0.986561	0.205828	4817.99	0.513513	0.998047	0.997967	0.997967	0.997879	0.997853
79	betavae_clf	instrument_type	instrument_type_id	MoNA	betavae_clf_100-800-200-4-200-800-100_02 (13-02-2022_17-23-44)	[[100, 800, 200, 4], [4, 200, 800, 100]]	[688, 458]	['spectrum']	['spectrum', 'collision_energy', 'total_exact_mass', 'precursor_mz', 'ionization_mode_id', 'instrument_id', 'precursor_type_id', 'kingdom_id', 'superclass_id', 'class_id']	[1, 0, 7, 2, 10, 17, 12]	4	0.2	1	0	7	2500	0.001	50	TRUE	TRUE	FALSE	-1	30	128	0.001	11.0901	0.980643	0.242153	9329.15	0.729929	0.999146	0.999116	0.999116	0.999145	0.999102	0.886608	0.45733	128372	1.23594	11.098	0.978863	0.245071	9413.62	0.729715	0.998047	0.998142	0.998142	0.998219	0.998122
80	betavae_clf	instrument_type	instrument_type_id	MoNA	betavae_clf_100-800-200-4-200-800-100_02 (13-02-2022_17-45-25)	[[100, 800, 200, 4], [4, 200, 800, 100]]	[688, 458]	['spectrum']	['spectrum', 'collision_energy', 'total_exact_mass', 'precursor_mz', 'ionization_mode_id', 'instrument_id', 'precursor_type_id', 'kingdom_id', 'superclass_id', 'class_id']	[1, 0, 7, 2, 10, 17, 12]	4	0.5	1	0	7	2500	0.001	50	TRUE	TRUE	FALSE	-1	30	128	0.001	11.6838	0.962886	0.344001	17868.6	0.989819	0.998884	0.998864	0.998864	0.998868	0.998827	0.886608	0.45733	128372	1.23594	11.9769	0.961594	0.352216	17857.8	0.974241	0.998535	0.998556	0.998556	0.998599	0.998548
81	betavae_clf	instrument_type	instrument_type_id	MoNA	betavae_clf_100-800-200-4-200-800-100_02 (13-02-2022_18-05-52)	[[100, 800, 200, 4], [4, 200, 800, 100]]	[688, 458]	['spectrum']	['spectrum', 'collision_energy', 'total_exact_mass', 'precursor_mz', 'ionization_mode_id', 'instrument_id', 'precursor_type_id', 'kingdom_id', 'superclass_id', 'class_id']	[1, 0, 7, 2, 10, 17, 12]	4	1	1	0	7	2500	0.001	50	TRUE	TRUE	FALSE	-1	30	128	0.001	12.1614	0.948302	0.421768	32256.9	1.21063	0.991651	0.99167	0.99167	0.992085	0.99149	0.886608	0.45733	128372	1.23594	12.1751	0.946509	0.426544	32687.5	1.21077	0.990479	0.990493	0.990493	0.990412	0.989949
82	betavae_clf	instrument_type	instrument_type_id	MoNA	betavae_clf_100-800-200-4-200-800-100_02 (13-02-2022_18-26-16)	[[100, 800, 200, 4], [4, 200, 800, 100]]	[688, 458]	['spectrum']	['spectrum', 'collision_energy', 'total_exact_mass', 'precursor_mz', 'ionization_mode_id', 'instrument_id', 'precursor_type_id', 'kingdom_id', 'superclass_id', 'class_id']	[1, 0, 7, 2, 10, 17, 12]	4	2	1	0	7	2500	0.001	50	TRUE	TRUE	FALSE	-1	30	128	0.001	12.7609	0.932644	0.494785	46059.8	1.40122	0.996948	0.996935	0.996935	0.99705	0.99689	0.886608	0.45733	128372	1.23594	12.8159	0.928496	0.496761	46525.4	1.4031	0.998535	0.998617	0.998617	0.99835	0.998437
83	betavae_clf	instrument_type	instrument_type_id	MoNA	betavae_clf_100-800-200-10-200-800-100_02 (13-02-2022_18-47-39)	[[100, 800, 200, 10], [10, 200, 800, 100]]	[694, 462]	['spectrum']	['spectrum', 'collision_energy', 'total_exact_mass', 'precursor_mz', 'ionization_mode_id', 'instrument_id', 'precursor_type_id', 'kingdom_id', 'superclass_id', 'class_id']	[1, 0, 7, 2, 10, 17, 12]	10	0.01	1	0	7	2500	0.001	50	TRUE	TRUE	FALSE	-1	30	128	0.001	10.3897	0.993079	0.13783	1279.59	0.364852	0.999226	0.99923	0.99923	0.999227	0.999206	0.886608	0.45733	128372	1.23594	10.2384	0.992618	0.139494	1161.67	0.362123	0.998779	0.998928	0.998928	0.998817	0.998842
84	betavae_clf	instrument_type	instrument_type_id	MoNA	betavae_clf_100-800-200-10-200-800-100_02 (13-02-2022_19-08-54)	[[100, 800, 200, 10], [10, 200, 800, 100]]	[694, 462]	['spectrum']	['spectrum', 'collision_energy', 'total_exact_mass', 'precursor_mz', 'ionization_mode_id', 'instrument_id', 'precursor_type_id', 'kingdom_id', 'superclass_id', 'class_id']	[1, 0, 7, 2, 10, 17, 12]	10	0.1	1	0	7	2500	0.001	50	TRUE	TRUE	FALSE	-1	30	128	0.001	10.806	0.986164	0.200778	4323.63	0.493602	0.998599	0.998567	0.998567	0.99861	0.998542	0.886608	0.45733	128372	1.23594	11.1742	0.984532	0.208823	4471.96	0.493177	0.999023	0.999175	0.999175	0.999154	0.999144
85	betavae_clf	instrument_type	instrument_type_id	MoNA	betavae_clf_100-800-200-10-200-800-100_02 (13-02-2022_19-29-16)	[[100, 800, 200, 10], [10, 200, 800, 100]]	[694, 462]	['spectrum']	['spectrum', 'collision_energy', 'total_exact_mass', 'precursor_mz', 'ionization_mode_id', 'instrument_id', 'precursor_type_id', 'kingdom_id', 'superclass_id', 'class_id']	[1, 0, 7, 2, 10, 17, 12]	10	0.2	1	0	7	2500	0.001	50	TRUE	TRUE	FALSE	-1	30	128	0.001	11.0537	0.981005	0.2489	9519.09	0.623357	0.999191	0.999181	0.999181	0.999166	0.999148	0.886608	0.45733	128372	1.23594	11.3001	0.980843	0.251125	9561.03	0.613246	0.999512	0.999638	0.999638	0.999393	0.9995
86	betavae_clf	instrument_type	instrument_type_id	MoNA	betavae_clf_100-800-200-10-200-800-100_02 (13-02-2022_19-50-56)	[[100, 800, 200, 10], [10, 200, 800, 100]]	[694, 462]	['spectrum']	['spectrum', 'collision_energy', 'total_exact_mass', 'precursor_mz', 'ionization_mode_id', 'instrument_id', 'precursor_type_id', 'kingdom_id', 'superclass_id', 'class_id']	[1, 0, 7, 2, 10, 17, 12]	10	0.5	1	0	7	2500	0.001	50	TRUE	TRUE	FALSE	-1	30	128	0.001	11.6894	0.964064	0.340263	18867.9	0.999044	0.997334	0.997322	0.997322	0.997392	0.997259	0.886608	0.45733	128372	1.23594	11.6458	0.96347	0.342744	19111.3	1.00359	0.997803	0.998002	0.998002	0.99787	0.997865
87	betavae_clf	instrument_type	instrument_type_id	MoNA	betavae_clf_100-800-200-10-200-800-100_02 (13-02-2022_20-12-08)	[[100, 800, 200, 10], [10, 200, 800, 100]]	[694, 462]	['spectrum']	['spectrum', 'collision_energy', 'total_exact_mass', 'precursor_mz', 'ionization_mode_id', 'instrument_id', 'precursor_type_id', 'kingdom_id', 'superclass_id', 'class_id']	[1, 0, 7, 2, 10, 17, 12]	10	1	1	0	7	2500	0.001	50	TRUE	TRUE	FALSE	-1	30	128	0.001	12.2337	0.946548	0.427122	28870.4	1.24688	0.984714	0.98462	0.98462	0.985872	0.984349	0.886608	0.45733	128372	1.23594	12.2732	0.945987	0.42861	30132.2	1.25426	0.984863	0.984497	0.984497	0.986958	0.984843
88	betavae_clf	instrument_type	instrument_type_id	MoNA	betavae_clf_100-800-200-10-200-800-100_02 (13-02-2022_20-33-28)	[[100, 800, 200, 10], [10, 200, 800, 100]]	[694, 462]	['spectrum']	['spectrum', 'collision_energy', 'total_exact_mass', 'precursor_mz', 'ionization_mode_id', 'instrument_id', 'precursor_type_id', 'kingdom_id', 'superclass_id', 'class_id']	[1, 0, 7, 2, 10, 17, 12]	10	2	1	0	7	2500	0.001	50	TRUE	TRUE	FALSE	-1	30	128	0.001	12.6633	0.93282	0.48827	45837.8	1.39694	0.998576	0.998627	0.998627	0.99857	0.99856	0.886608	0.45733	128372	1.23594	13.0261	0.930304	0.498158	45800.9	1.38269	0.998291	0.997971	0.997971	0.998522	0.99819
89	betavae_clf	instrument_type	instrument_type_id	MoNA	betavae_clf_100-800-200-20-200-800-100_02 (13-02-2022_20-54-36)	[[100, 800, 200, 20], [20, 200, 800, 100]]	[704, 469]	['spectrum']	['spectrum', 'collision_energy', 'total_exact_mass', 'precursor_mz', 'ionization_mode_id', 'instrument_id', 'precursor_type_id', 'kingdom_id', 'superclass_id', 'class_id']	[1, 0, 7, 2, 10, 17, 12]	20	0.01	1	0	7	2500	0.001	50	TRUE	TRUE	FALSE	-1	30	128	0.001	10.3535	0.993712	0.132451	644.752	0.289409	0.999078	0.999057	0.999057	0.999046	0.999022	0.886608	0.45733	128372	1.23594	10.2579	0.993148	0.134665	708.68	0.286565	0.997314	0.99731	0.99731	0.997392	0.997258
90	betavae_clf	instrument_type	instrument_type_id	MoNA	betavae_clf_100-800-200-20-200-800-100_02 (13-02-2022_21-15-28)	[[100, 800, 200, 20], [20, 200, 800, 100]]	[704, 469]	['spectrum']	['spectrum', 'collision_energy', 'total_exact_mass', 'precursor_mz', 'ionization_mode_id', 'instrument_id', 'precursor_type_id', 'kingdom_id', 'superclass_id', 'class_id']	[1, 0, 7, 2, 10, 17, 12]	20	0.1	1	0	7	2500	0.001	50	TRUE	TRUE	FALSE	-1	30	128	0.001	10.8051	0.98624	0.200204	5447.6	0.518553	0.999078	0.999066	0.999066	0.999128	0.999069	0.886608	0.45733	128372	1.23594	10.9796	0.984641	0.206248	5645.3	0.502091	0.998047	0.998329	0.998329	0.997736	0.997974
91	betavae_clf	instrument_type	instrument_type_id	MoNA	betavae_clf_100-800-200-20-200-800-100_02 (13-02-2022_21-36-21)	[[100, 800, 200, 20], [20, 200, 800, 100]]	[704, 469]	['spectrum']	['spectrum', 'collision_energy', 'total_exact_mass', 'precursor_mz', 'ionization_mode_id', 'instrument_id', 'precursor_type_id', 'kingdom_id', 'superclass_id', 'class_id']	[1, 0, 7, 2, 10, 17, 12]	20	0.2	1	0	7	2500	0.001	50	TRUE	TRUE	FALSE	-1	30	128	0.001	11.1615	0.979565	0.251937	9154.35	0.639062	0.994339	0.994392	0.994392	0.994575	0.994233	0.886608	0.45733	128372	1.23594	11.0749	0.978588	0.254624	9447.28	0.636989	0.994693	0.995124	0.995124	0.995291	0.994929
92	betavae_clf	instrument_type	instrument_type_id	MoNA	betavae_clf_100-800-200-20-200-800-100_02 (13-02-2022_21-57-20)	[[100, 800, 200, 20], [20, 200, 800, 100]]	[704, 469]	['spectrum']	['spectrum', 'collision_energy', 'total_exact_mass', 'precursor_mz', 'ionization_mode_id', 'instrument_id', 'precursor_type_id', 'kingdom_id', 'superclass_id', 'class_id']	[1, 0, 7, 2, 10, 17, 12]	20	0.5	1	0	7	2500	0.001	50	TRUE	TRUE	FALSE	-1	30	128	0.001	11.6667	0.963008	0.342987	17418.6	1.0113	0.99927	0.99924	0.99924	0.999279	0.999235	0.886608	0.45733	128372	1.23594	11.7372	0.960861	0.343846	17201.2	1.0069	0.999268	0.9992	0.9992	0.999235	0.999194
93	betavae_clf	instrument_type	instrument_type_id	MoNA	betavae_clf_100-800-200-20-200-800-100_02 (13-02-2022_22-18-26)	[[100, 800, 200, 20], [20, 200, 800, 100]]	[704, 469]	['spectrum']	['spectrum', 'collision_energy', 'total_exact_mass', 'precursor_mz', 'ionization_mode_id', 'instrument_id', 'precursor_type_id', 'kingdom_id', 'superclass_id', 'class_id']	[1, 0, 7, 2, 10, 17, 12]	20	1	1	0	7	2500	0.001	50	TRUE	TRUE	FALSE	-1	30	128	0.001	12.2207	0.948963	0.419722	31404.4	1.26224	0.998383	0.998444	0.998444	0.998407	0.998378	0.886608	0.45733	128372	1.23594	12.2846	0.946543	0.426238	32719.5	1.27109	0.998291	0.998425	0.998425	0.998357	0.998347
94	betavae_clf	instrument_type	instrument_type_id	MoNA	betavae_clf_100-800-200-20-200-800-100_02 (13-02-2022_22-39-48)	[[100, 800, 200, 20], [20, 200, 800, 100]]	[704, 469]	['spectrum']	['spectrum', 'collision_energy', 'total_exact_mass', 'precursor_mz', 'ionization_mode_id', 'instrument_id', 'precursor_type_id', 'kingdom_id', 'superclass_id', 'class_id']	[1, 0, 7, 2, 10, 17, 12]	20	2	1	0	7	2500	0.001	50	TRUE	TRUE	FALSE	-1	30	128	0.001	12.7675	0.931804	0.496009	49451.4	1.39939	0.996458	0.99647	0.99647	0.996552	0.996395	0.886608	0.45733	128372	1.23594	12.6794	0.931108	0.49522	49245.1	1.40355	0.993472	0.993468	0.993468	0.992918	0.992509
95	betavae_clf	precursor_type	precursor_type_id	MoNA	betavae_clf_100-800-200-3-200-800-100_02 (13-02-2022_23-00-50)	[[100, 800, 200, 3], [3, 200, 800, 100]]	[653, 435]	['spectrum']	['spectrum', 'collision_energy', 'total_exact_mass', 'precursor_mz', 'ionization_mode_id', 'instrument_id', 'instrument_type_id', 'kingdom_id', 'superclass_id', 'class_id']	[2, 3, 4, 1, 0, 28]	3	0.01	1	0	6	2500	0.001	50	TRUE	TRUE	FALSE	-1	30	128	0.001	17.8549	0.979432	0.27578	2124.91	0.333898	0.89552	0.895465	0.895465	0.923064	0.893703	0.880758	0.46634	125584	1.17856	17.9228	0.977688	0.284888	1898.97	0.339953	0.894836	0.895705	0.895705	0.920883	0.893006
96	betavae_clf	precursor_type	precursor_type_id	MoNA	betavae_clf_100-800-200-3-200-800-100_02 (13-02-2022_23-24-02)	[[100, 800, 200, 3], [3, 200, 800, 100]]	[653, 435]	['spectrum']	['spectrum', 'collision_energy', 'total_exact_mass', 'precursor_mz', 'ionization_mode_id', 'instrument_id', 'instrument_type_id', 'kingdom_id', 'superclass_id', 'class_id']	[2, 3, 4, 1, 0, 28]	3	0.1	1	0	6	2500	0.001	50	TRUE	TRUE	FALSE	-1	30	128	0.001	17.9255	0.977282	0.287561	3279.1	0.391529	0.992795	0.99278	0.99278	0.992832	0.992593	0.880758	0.46634	125584	1.17856	18.1262	0.974562	0.303318	3177.07	0.385382	0.991071	0.99138	0.99138	0.991243	0.991084
97	betavae_clf	precursor_type	precursor_type_id	MoNA	betavae_clf_100-800-200-3-200-800-100_02 (13-02-2022_23-47-31)	[[100, 800, 200, 3], [3, 200, 800, 100]]	[653, 435]	['spectrum']	['spectrum', 'collision_energy', 'total_exact_mass', 'precursor_mz', 'ionization_mode_id', 'instrument_id', 'instrument_type_id', 'kingdom_id', 'superclass_id', 'class_id']	[2, 3, 4, 1, 0, 28]	3	0.2	1	0	6	2500	0.001	50	TRUE	TRUE	FALSE	-1	30	128	0.001	18.2502	0.97341	0.31149	6162.37	0.533623	0.979357	0.979507	0.979507	0.979821	0.978856	0.880758	0.46634	125584	1.17856	18.5053	0.970829	0.323658	6100.34	0.523584	0.976086	0.976274	0.976274	0.978197	0.976251
98	betavae_clf	precursor_type	precursor_type_id	MoNA	betavae_clf_100-800-200-3-200-800-100_02 (14-02-2022_00-11-09)	[[100, 800, 200, 3], [3, 200, 800, 100]]	[653, 435]	['spectrum']	['spectrum', 'collision_energy', 'total_exact_mass', 'precursor_mz', 'ionization_mode_id', 'instrument_id', 'instrument_type_id', 'kingdom_id', 'superclass_id', 'class_id']	[2, 3, 4, 1, 0, 28]	3	0.5	1	0	6	2500	0.001	50	TRUE	TRUE	FALSE	-1	30	128	0.001	19.026	0.9587	0.398726	14453.1	0.759641	0.905936	0.905803	0.905803	0.930892	0.89834	0.880758	0.46634	125584	1.17856	19.5424	0.954279	0.415888	14509.6	0.764178	0.900655	0.898094	0.898094	0.930066	0.887919
99	betavae_clf	precursor_type	precursor_type_id	MoNA	betavae_clf_100-800-200-3-200-800-100_02 (14-02-2022_00-35-09)	[[100, 800, 200, 3], [3, 200, 800, 100]]	[653, 435]	['spectrum']	['spectrum', 'collision_energy', 'total_exact_mass', 'precursor_mz', 'ionization_mode_id', 'instrument_id', 'instrument_type_id', 'kingdom_id', 'superclass_id', 'class_id']	[2, 3, 4, 1, 0, 28]	3	1	1	0	6	2500	0.001	50	TRUE	TRUE	FALSE	-1	30	128	0.001	19.5336	0.944711	0.476398	27966.2	0.940221	0.944685	0.944543	0.944543	0.956294	0.941749	0.880758	0.46634	125584	1.17856	19.5734	0.941774	0.486218	27384.6	0.950009	0.933899	0.933605	0.933605	0.951236	0.931168
100	betavae_clf	precursor_type	precursor_type_id	MoNA	betavae_clf_100-800-200-3-200-800-100_02 (14-02-2022_00-59-28)	[[100, 800, 200, 3], [3, 200, 800, 100]]	[653, 435]	['spectrum']	['spectrum', 'collision_energy', 'total_exact_mass', 'precursor_mz', 'ionization_mode_id', 'instrument_id', 'instrument_type_id', 'kingdom_id', 'superclass_id', 'class_id']	[2, 3, 4, 1, 0, 28]	3	2	1	0	6	2500	0.001	50	TRUE	TRUE	FALSE	-1	30	128	0.001	20.0318	0.934911	0.518588	47894.5	1.0103	0.972229	0.972178	0.972178	0.973463	0.971532	0.880758	0.46634	125584	1.17856	20.5069	0.931564	0.537282	48224.3	1.00746	0.971205	0.970623	0.970623	0.972311	0.970346
101	betavae_clf	precursor_type	precursor_type_id	MoNA	betavae_clf_100-800-200-4-200-800-100_02 (14-02-2022_01-23-07)	[[100, 800, 200, 4], [4, 200, 800, 100]]	[654, 436]	['spectrum']	['spectrum', 'collision_energy', 'total_exact_mass', 'precursor_mz', 'ionization_mode_id', 'instrument_id', 'instrument_type_id', 'kingdom_id', 'superclass_id', 'class_id']	[2, 3, 4, 1, 0, 28]	4	0.01	1	0	6	2500	0.001	50	TRUE	TRUE	FALSE	-1	30	128	0.001	18.0009	0.983044	0.241132	933.568	0.269377	0.876581	0.875997	0.875997	0.913278	0.865783	0.880758	0.46634	125584	1.17856	18.4484	0.980526	0.254397	963.967	0.271147	0.859003	0.858162	0.858162	0.902939	0.847363
102	betavae_clf	precursor_type	precursor_type_id	MoNA	betavae_clf_100-800-200-4-200-800-100_02 (14-02-2022_01-46-35)	[[100, 800, 200, 4], [4, 200, 800, 100]]	[654, 436]	['spectrum']	['spectrum', 'collision_energy', 'total_exact_mass', 'precursor_mz', 'ionization_mode_id', 'instrument_id', 'instrument_type_id', 'kingdom_id', 'superclass_id', 'class_id']	[2, 3, 4, 1, 0, 28]	4	0.1	1	0	6	2500	0.001	50	TRUE	TRUE	FALSE	-1	30	128	0.001	18.1877	0.979785	0.270719	3461.01	0.380909	0.880319	0.879365	0.879365	0.922607	0.870683	0.880758	0.46634	125584	1.17856	18.3423	0.977985	0.279114	3299.86	0.37707	0.865357	0.866022	0.866022	0.911545	0.851654
103	betavae_clf	precursor_type	precursor_type_id	MoNA	betavae_clf_100-800-200-4-200-800-100_02 (14-02-2022_02-09-24)	[[100, 800, 200, 4], [4, 200, 800, 100]]	[654, 436]	['spectrum']	['spectrum', 'collision_energy', 'total_exact_mass', 'precursor_mz', 'ionization_mode_id', 'instrument_id', 'instrument_type_id', 'kingdom_id', 'superclass_id', 'class_id']	[2, 3, 4, 1, 0, 28]	4	0.2	1	0	6	2500	0.001	50	TRUE	TRUE	FALSE	-1	30	128	0.001	18.233	0.97305	0.317961	6506.96	0.517978	0.988688	0.988717	0.988717	0.988719	0.988352	0.880758	0.46634	125584	1.17856	18.9028	0.970416	0.333093	6383.07	0.512281	0.987917	0.987856	0.987856	0.98786	0.987401
104	betavae_clf	precursor_type	precursor_type_id	MoNA	betavae_clf_100-800-200-4-200-800-100_02 (14-02-2022_02-32-45)	[[100, 800, 200, 4], [4, 200, 800, 100]]	[654, 436]	['spectrum']	['spectrum', 'collision_energy', 'total_exact_mass', 'precursor_mz', 'ionization_mode_id', 'instrument_id', 'instrument_type_id', 'kingdom_id', 'superclass_id', 'class_id']	[2, 3, 4, 1, 0, 28]	4	0.5	1	0	6	2500	0.001	50	TRUE	TRUE	FALSE	-1	30	128	0.001	18.8794	0.95927	0.402742	12355.8	0.744973	0.95693	0.956939	0.956939	0.963644	0.955264	0.880758	0.46634	125584	1.17856	19.1406	0.955842	0.417915	12365.1	0.747077	0.944077	0.946623	0.946623	0.955083	0.943042
105	betavae_clf	precursor_type	precursor_type_id	MoNA	betavae_clf_100-800-200-4-200-800-100_02 (14-02-2022_02-55-55)	[[100, 800, 200, 4], [4, 200, 800, 100]]	[654, 436]	['spectrum']	['spectrum', 'collision_energy', 'total_exact_mass', 'precursor_mz', 'ionization_mode_id', 'instrument_id', 'instrument_type_id', 'kingdom_id', 'superclass_id', 'class_id']	[2, 3, 4, 1, 0, 28]	4	1	1	0	6	2500	0.001	50	TRUE	TRUE	FALSE	-1	30	128	0.001	19.639	0.945543	0.467167	24849.1	0.940812	0.912721	0.912468	0.912468	0.929043	0.90801	0.880758	0.46634	125584	1.17856	20.0741	0.941519	0.481748	23374.1	0.937765	0.893378	0.891672	0.891672	0.917902	0.886103
106	betavae_clf	precursor_type	precursor_type_id	MoNA	betavae_clf_100-800-200-4-200-800-100_02 (14-02-2022_03-19-20)	[[100, 800, 200, 4], [4, 200, 800, 100]]	[654, 436]	['spectrum']	['spectrum', 'collision_energy', 'total_exact_mass', 'precursor_mz', 'ionization_mode_id', 'instrument_id', 'instrument_type_id', 'kingdom_id', 'superclass_id', 'class_id']	[2, 3, 4, 1, 0, 28]	4	2	1	0	6	2500	0.001	50	TRUE	TRUE	FALSE	-1	30	128	0.001	20.0642	0.934755	0.528188	44594.3	1.01649	0.984226	0.984187	0.984187	0.984461	0.983772	0.880758	0.46634	125584	1.17856	20.4337	0.932157	0.544522	44261.1	1.01188	0.985461	0.985061	0.985061	0.985864	0.984945
107	betavae_clf	precursor_type	precursor_type_id	MoNA	betavae_clf_100-800-200-10-200-800-100_02 (14-02-2022_03-43-12)	[[100, 800, 200, 10], [10, 200, 800, 100]]	[660, 440]	['spectrum']	['spectrum', 'collision_energy', 'total_exact_mass', 'precursor_mz', 'ionization_mode_id', 'instrument_id', 'instrument_type_id', 'kingdom_id', 'superclass_id', 'class_id']	[2, 3, 4, 1, 0, 28]	10	0.01	1	0	6	2500	0.001	50	TRUE	TRUE	FALSE	-1	30	128	0.001	17.8197	0.987628	0.208618	605.711	0.289738	0.862161	0.862094	0.862094	0.884378	0.851462	0.880758	0.46634	125584	1.17856	18.015	0.985454	0.220048	579.263	0.295342	0.850565	0.853089	0.853089	0.868692	0.838558
108	betavae_clf	precursor_type	precursor_type_id	MoNA	betavae_clf_100-800-200-10-200-800-100_02 (14-02-2022_04-06-47)	[[100, 800, 200, 10], [10, 200, 800, 100]]	[660, 440]	['spectrum']	['spectrum', 'collision_energy', 'total_exact_mass', 'precursor_mz', 'ionization_mode_id', 'instrument_id', 'instrument_type_id', 'kingdom_id', 'superclass_id', 'class_id']	[2, 3, 4, 1, 0, 28]	10	0.1	1	0	6	2500	0.001	50	TRUE	TRUE	FALSE	-1	30	128	0.001	18.0185	0.979057	0.278807	2932.69	0.414337	0.939874	0.939725	0.939725	0.952207	0.937283	0.880758	0.46634	125584	1.17856	18.4363	0.977109	0.290493	2765.94	0.420042	0.928676	0.918802	0.918802	0.946108	0.916465
109	betavae_clf	precursor_type	precursor_type_id	MoNA	betavae_clf_100-800-200-10-200-800-100_02 (14-02-2022_04-30-16)	[[100, 800, 200, 10], [10, 200, 800, 100]]	[660, 440]	['spectrum']	['spectrum', 'collision_energy', 'total_exact_mass', 'precursor_mz', 'ionization_mode_id', 'instrument_id', 'instrument_type_id', 'kingdom_id', 'superclass_id', 'class_id']	[2, 3, 4, 1, 0, 28]	10	0.2	1	0	6	2500	0.001	50	TRUE	TRUE	FALSE	-1	30	128	0.001	18.3085	0.974445	0.311075	6619.62	0.514255	0.963548	0.963656	0.963656	0.967662	0.96245	0.880758	0.46634	125584	1.17856	18.7046	0.972225	0.324807	6579.25	0.523639	0.962411	0.960645	0.960645	0.967163	0.959899
110	betavae_clf	precursor_type	precursor_type_id	MoNA	betavae_clf_100-800-200-10-200-800-100_02 (14-02-2022_04-53-40)	[[100, 800, 200, 10], [10, 200, 800, 100]]	[660, 440]	['spectrum']	['spectrum', 'collision_energy', 'total_exact_mass', 'precursor_mz', 'ionization_mode_id', 'instrument_id', 'instrument_type_id', 'kingdom_id', 'superclass_id', 'class_id']	[2, 3, 4, 1, 0, 28]	10	0.5	1	0	6	2500	0.001	50	TRUE	TRUE	FALSE	-1	30	128	0.001	19.2373	0.960412	0.395623	12956.6	0.741142	0.874709	0.874996	0.874996	0.898393	0.869097	0.880758	0.46634	125584	1.17856	19.6553	0.956715	0.412389	12427.6	0.739879	0.86997	0.864991	0.864991	0.89783	0.859259
111	betavae_clf	precursor_type	precursor_type_id	MoNA	betavae_clf_100-800-200-10-200-800-100_02 (14-02-2022_05-16-55)	[[100, 800, 200, 10], [10, 200, 800, 100]]	[660, 440]	['spectrum']	['spectrum', 'collision_energy', 'total_exact_mass', 'precursor_mz', 'ionization_mode_id', 'instrument_id', 'instrument_type_id', 'kingdom_id', 'superclass_id', 'class_id']	[2, 3, 4, 1, 0, 28]	10	1	1	0	6	2500	0.001	50	TRUE	TRUE	FALSE	-1	30	128	0.001	19.516	0.944936	0.471343	28207	0.934548	0.979311	0.979321	0.979321	0.980347	0.97888	0.880758	0.46634	125584	1.17856	20.0234	0.941681	0.481931	26165.8	0.920005	0.979241	0.97854	0.97854	0.980524	0.978689
112	betavae_clf	precursor_type	precursor_type_id	MoNA	betavae_clf_100-800-200-10-200-800-100_02 (14-02-2022_05-41-04)	[[100, 800, 200, 10], [10, 200, 800, 100]]	[660, 440]	['spectrum']	['spectrum', 'collision_energy', 'total_exact_mass', 'precursor_mz', 'ionization_mode_id', 'instrument_id', 'instrument_type_id', 'kingdom_id', 'superclass_id', 'class_id']	[2, 3, 4, 1, 0, 28]	10	2	1	0	6	2500	0.001	50	TRUE	TRUE	FALSE	-1	30	128	0.001	20.1547	0.93507	0.524929	46293	1.01335	0.931757	0.932428	0.932428	0.9413	0.929322	0.880758	0.46634	125584	1.17856	20.1585	0.93192	0.537854	46410	1.0305	0.923199	0.926814	0.926814	0.936839	0.921437
113	betavae_clf	precursor_type	precursor_type_id	MoNA	betavae_clf_100-800-200-20-200-800-100_02 (14-02-2022_06-04-38)	[[100, 800, 200, 20], [20, 200, 800, 100]]	[670, 446]	['spectrum']	['spectrum', 'collision_energy', 'total_exact_mass', 'precursor_mz', 'ionization_mode_id', 'instrument_id', 'instrument_type_id', 'kingdom_id', 'superclass_id', 'class_id']	[2, 3, 4, 1, 0, 28]	20	0.01	1	0	6	2500	0.001	50	TRUE	TRUE	FALSE	-1	30	128	0.001	17.5121	0.989741	0.194025	452.656	0.287912	0.952364	0.952318	0.952318	0.954894	0.951017	0.880758	0.46634	125584	1.17856	17.6399	0.987531	0.206748	539.358	0.290492	0.935149	0.936306	0.936306	0.940183	0.934105
114	betavae_clf	precursor_type	precursor_type_id	MoNA	betavae_clf_100-800-200-20-200-800-100_02 (14-02-2022_06-28-17)	[[100, 800, 200, 20], [20, 200, 800, 100]]	[670, 446]	['spectrum']	['spectrum', 'collision_energy', 'total_exact_mass', 'precursor_mz', 'ionization_mode_id', 'instrument_id', 'instrument_type_id', 'kingdom_id', 'superclass_id', 'class_id']	[2, 3, 4, 1, 0, 28]	20	0.1	1	0	6	2500	0.001	50	TRUE	TRUE	FALSE	-1	30	128	0.001	18.5483	0.979058	0.276686	3896.3	0.426014	0.767198	0.767033	0.767033	0.774069	0.749485	0.880758	0.46634	125584	1.17856	18.3422	0.976653	0.284203	3970.84	0.435473	0.747708	0.750822	0.750822	0.757909	0.731016
115	betavae_clf	precursor_type	precursor_type_id	MoNA	betavae_clf_100-800-200-20-200-800-100_02 (14-02-2022_06-52-26)	[[100, 800, 200, 20], [20, 200, 800, 100]]	[670, 446]	['spectrum']	['spectrum', 'collision_energy', 'total_exact_mass', 'precursor_mz', 'ionization_mode_id', 'instrument_id', 'instrument_type_id', 'kingdom_id', 'superclass_id', 'class_id']	[2, 3, 4, 1, 0, 28]	20	0.2	1	0	6	2500	0.001	50	TRUE	TRUE	FALSE	-1	30	128	0.001	18.2693	0.972916	0.319158	6042.97	0.504288	0.985785	0.985871	0.985871	0.985987	0.985442	0.880758	0.46634	125584	1.17856	18.782	0.969779	0.334613	5887.5	0.50249	0.990149	0.989798	0.989798	0.989809	0.989416
116	betavae_clf	precursor_type	precursor_type_id	MoNA	betavae_clf_100-800-200-20-200-800-100_02 (14-02-2022_07-16-09)	[[100, 800, 200, 20], [20, 200, 800, 100]]	[670, 446]	['spectrum']	['spectrum', 'collision_energy', 'total_exact_mass', 'precursor_mz', 'ionization_mode_id', 'instrument_id', 'instrument_type_id', 'kingdom_id', 'superclass_id', 'class_id']	[2, 3, 4, 1, 0, 28]	20	0.5	1	0	6	2500	0.001	50	TRUE	TRUE	FALSE	-1	30	128	0.001	19.0915	0.958748	0.407124	14449.8	0.714985	0.910326	0.910386	0.910386	0.938469	0.911038	0.880758	0.46634	125584	1.17856	19.3638	0.95532	0.418787	14416.8	0.723487	0.902634	0.899169	0.899169	0.935972	0.900911
117	betavae_clf	precursor_type	precursor_type_id	MoNA	betavae_clf_100-800-200-20-200-800-100_02 (14-02-2022_07-40-08)	[[100, 800, 200, 20], [20, 200, 800, 100]]	[670, 446]	['spectrum']	['spectrum', 'collision_energy', 'total_exact_mass', 'precursor_mz', 'ionization_mode_id', 'instrument_id', 'instrument_type_id', 'kingdom_id', 'superclass_id', 'class_id']	[2, 3, 4, 1, 0, 28]	20	1	1	0	6	2500	0.001	50	TRUE	TRUE	FALSE	-1	30	128	0.001	19.6141	0.943642	0.481084	28547.3	0.949726	0.961571	0.961683	0.961683	0.966528	0.960504	0.880758	0.46634	125584	1.17856	20.0706	0.939307	0.492854	27408.1	0.937647	0.95881	0.958515	0.958515	0.965955	0.958374
118	betavae_clf	precursor_type	precursor_type_id	MoNA	betavae_clf_100-800-200-20-200-800-100_02 (14-02-2022_08-03-42)	[[100, 800, 200, 20], [20, 200, 800, 100]]	[670, 446]	['spectrum']	['spectrum', 'collision_energy', 'total_exact_mass', 'precursor_mz', 'ionization_mode_id', 'instrument_id', 'instrument_type_id', 'kingdom_id', 'superclass_id', 'class_id']	[2, 3, 4, 1, 0, 28]	20	2	1	0	6	2500	0.001	50	TRUE	TRUE	FALSE	-1	30	128	0.001	20.2588	0.934529	0.535818	47196.2	1.02478	0.88036	0.880732	0.880732	0.923515	0.864664	0.880758	0.46634	125584	1.17856	20.8112	0.929373	0.553829	44906.5	1.00447	0.881801	0.878385	0.878385	0.927722	0.862776
119	betavae_clf	kingdom	kingdom_id	MoNA	betavae_clf_100-800-200-3-200-800-100_03 (13-02-2022_14-34-45)	[[100, 800, 200, 3], [3, 200, 800, 100]]	[724, 482]	['spectrum']	['spectrum', 'collision_energy', 'total_exact_mass', 'precursor_mz', 'ionization_mode_id', 'instrument_id', 'instrument_type_id', 'precursor_type_id', 'superclass_id', 'class_id']	[]	3	0.01	1	0	2	2500	0.001	50	TRUE	TRUE	FALSE	-1	30	128	0.001	9.61045	0.990136	0.136809	1057.93	0.213723	1	1	1	1	1	0.878648	0.470888	128981	1.20875	12.4088	0.989546	0.141792	1034.66	0.317841	1	1	1	1	1
120	betavae_clf	kingdom	kingdom_id	MoNA	betavae_clf_100-800-200-3-200-800-100_03 (13-02-2022_15-01-18)	[[100, 800, 200, 3], [3, 200, 800, 100]]	[724, 482]	['spectrum']	['spectrum', 'collision_energy', 'total_exact_mass', 'precursor_mz', 'ionization_mode_id', 'instrument_id', 'instrument_type_id', 'precursor_type_id', 'superclass_id', 'class_id']	[]	3	0.1	1	0	2	2500	0.001	50	TRUE	TRUE	FALSE	-1	30	128	0.001	10.0093	0.988212	0.164443	3008.45	0.375802	1	1	1	1	1	0.878648	0.470888	128981	1.20875	12.9506	0.987604	0.17041	2418.69	0.421669	1	1	1	1	1
121	betavae_clf	kingdom	kingdom_id	MoNA	betavae_clf_100-800-200-3-200-800-100_03 (13-02-2022_15-28-16)	[[100, 800, 200, 3], [3, 200, 800, 100]]	[724, 482]	['spectrum']	['spectrum', 'collision_energy', 'total_exact_mass', 'precursor_mz', 'ionization_mode_id', 'instrument_id', 'instrument_type_id', 'precursor_type_id', 'superclass_id', 'class_id']	[]	3	0.2	1	0	2	2500	0.001	50	TRUE	TRUE	FALSE	-1	30	128	0.001	10.3785	0.984563	0.200543	5575.25	0.553458	1	1	1	1	1	0.878648	0.470888	128981	1.20875	13.4043	0.984191	0.204181	4921.28	0.614008	1	1	1	1	1
122	betavae_clf	kingdom	kingdom_id	MoNA	betavae_clf_100-800-200-3-200-800-100_03 (13-02-2022_15-56-08)	[[100, 800, 200, 3], [3, 200, 800, 100]]	[724, 482]	['spectrum']	['spectrum', 'collision_energy', 'total_exact_mass', 'precursor_mz', 'ionization_mode_id', 'instrument_id', 'instrument_type_id', 'precursor_type_id', 'superclass_id', 'class_id']	[]	3	0.5	1	0	2	2500	0.001	50	TRUE	TRUE	FALSE	-1	30	128	0.001	10.9257	0.967172	0.325076	14130.2	0.792464	1	1	1	1	1	0.878648	0.470888	128981	1.20875	14.1394	0.95789	0.377072	15343.7	0.801701	1	1	1	1	1
123	betavae_clf	kingdom	kingdom_id	MoNA	betavae_clf_100-800-200-3-200-800-100_03 (13-02-2022_16-22-58)	[[100, 800, 200, 3], [3, 200, 800, 100]]	[724, 482]	['spectrum']	['spectrum', 'collision_energy', 'total_exact_mass', 'precursor_mz', 'ionization_mode_id', 'instrument_id', 'instrument_type_id', 'precursor_type_id', 'superclass_id', 'class_id']	[]	3	1	1	0	2	2500	0.001	50	TRUE	TRUE	FALSE	-1	30	128	0.001	11.5264	0.955204	0.385999	22644.7	1.23187	1	1	1	1	1	0.878648	0.470888	128981	1.20875	14.8982	0.949487	0.45096	21642.6	1.13934	1	1	1	1	1
124	betavae_clf	kingdom	kingdom_id	MoNA	betavae_clf_100-800-200-3-200-800-100_03 (13-02-2022_16-49-37)	[[100, 800, 200, 3], [3, 200, 800, 100]]	[724, 482]	['spectrum']	['spectrum', 'collision_energy', 'total_exact_mass', 'precursor_mz', 'ionization_mode_id', 'instrument_id', 'instrument_type_id', 'precursor_type_id', 'superclass_id', 'class_id']	[]	3	2	1	0	2	2500	0.001	50	TRUE	TRUE	FALSE	-1	30	128	0.001	12.1399	0.942135	0.469947	43062.4	1.46326	1	1	1	1	1	0.878648	0.470888	128981	1.20875	16.206	0.936816	0.607027	57283.6	1.35501	1	1	1	1	1
125	betavae_clf	kingdom	kingdom_id	MoNA	betavae_clf_100-800-200-4-200-800-100_03 (13-02-2022_17-17-52)	[[100, 800, 200, 4], [4, 200, 800, 100]]	[725, 483]	['spectrum']	['spectrum', 'collision_energy', 'total_exact_mass', 'precursor_mz', 'ionization_mode_id', 'instrument_id', 'instrument_type_id', 'precursor_type_id', 'superclass_id', 'class_id']	[]	4	0.01	1	0	2	2500	0.001	50	TRUE	TRUE	FALSE	-1	30	128	0.001	9.65385	0.991868	0.128572	809.63	0.219222	1	1	1	1	1	0.878648	0.470888	128981	1.20875	12.5833	0.99142	0.131868	760.069	0.354304	1	1	1	1	1
126	betavae_clf	kingdom	kingdom_id	MoNA	betavae_clf_100-800-200-4-200-800-100_03 (13-02-2022_17-45-48)	[[100, 800, 200, 4], [4, 200, 800, 100]]	[725, 483]	['spectrum']	['spectrum', 'collision_energy', 'total_exact_mass', 'precursor_mz', 'ionization_mode_id', 'instrument_id', 'instrument_type_id', 'precursor_type_id', 'superclass_id', 'class_id']	[]	4	0.1	1	0	2	2500	0.001	50	TRUE	TRUE	FALSE	-1	30	128	0.001	10.0166	0.989644	0.154305	3254.44	0.360738	1	1	1	1	1	0.878648	0.470888	128981	1.20875	13.2644	0.989122	0.164973	2688.88	0.495224	1	1	1	1	1
127	betavae_clf	kingdom	kingdom_id	MoNA	betavae_clf_100-800-200-4-200-800-100_03 (13-02-2022_18-12-35)	[[100, 800, 200, 4], [4, 200, 800, 100]]	[725, 483]	['spectrum']	['spectrum', 'collision_energy', 'total_exact_mass', 'precursor_mz', 'ionization_mode_id', 'instrument_id', 'instrument_type_id', 'precursor_type_id', 'superclass_id', 'class_id']	[]	4	0.2	1	0	2	2500	0.001	50	TRUE	TRUE	FALSE	-1	30	128	0.001	10.37	0.985061	0.201649	5936.5	0.490346	1	1	1	1	1	0.878648	0.470888	128981	1.20875	13.426	0.985825	0.197961	4603.36	0.577303	1	1	1	1	1
128	betavae_clf	kingdom	kingdom_id	MoNA	betavae_clf_100-800-200-4-200-800-100_03 (13-02-2022_18-38-47)	[[100, 800, 200, 4], [4, 200, 800, 100]]	[725, 483]	['spectrum']	['spectrum', 'collision_energy', 'total_exact_mass', 'precursor_mz', 'ionization_mode_id', 'instrument_id', 'instrument_type_id', 'precursor_type_id', 'superclass_id', 'class_id']	[]	4	0.5	1	0	2	2500	0.001	50	TRUE	TRUE	FALSE	-1	30	128	0.001	10.9351	0.96557	0.330374	14764.4	0.790428	1	1	1	1	1	0.878648	0.470888	128981	1.20875	14.2857	0.960151	0.370558	16610.6	0.781782	1	1	1	1	1
129	betavae_clf	kingdom	kingdom_id	MoNA	betavae_clf_100-800-200-4-200-800-100_03 (13-02-2022_19-06-47)	[[100, 800, 200, 4], [4, 200, 800, 100]]	[725, 483]	['spectrum']	['spectrum', 'collision_energy', 'total_exact_mass', 'precursor_mz', 'ionization_mode_id', 'instrument_id', 'instrument_type_id', 'precursor_type_id', 'superclass_id', 'class_id']	[]	4	1	1	0	2	2500	0.001	50	TRUE	TRUE	FALSE	-1	30	128	0.001	11.4267	0.95603	0.380441	22865.6	1.22074	1	1	1	1	1	0.878648	0.470888	128981	1.20875	14.6252	0.948802	0.455244	22083	1.13049	1	1	1	1	1
130	betavae_clf	kingdom	kingdom_id	MoNA	betavae_clf_100-800-200-4-200-800-100_03 (13-02-2022_19-33-41)	[[100, 800, 200, 4], [4, 200, 800, 100]]	[725, 483]	['spectrum']	['spectrum', 'collision_energy', 'total_exact_mass', 'precursor_mz', 'ionization_mode_id', 'instrument_id', 'instrument_type_id', 'precursor_type_id', 'superclass_id', 'class_id']	[]	4	2	1	0	2	2500	0.001	50	TRUE	TRUE	FALSE	-1	30	128	0.001	12.0342	0.943144	0.461811	40070	1.46762	1	1	1	1	1	0.878648	0.470888	128981	1.20875	16.233	0.939614	0.590489	50938.6	1.34692	1	1	1	1	1
131	betavae_clf	kingdom	kingdom_id	MoNA	betavae_clf_100-800-200-10-200-800-100_03 (13-02-2022_20-00-20)	[[100, 800, 200, 10], [10, 200, 800, 100]]	[731, 487]	['spectrum']	['spectrum', 'collision_energy', 'total_exact_mass', 'precursor_mz', 'ionization_mode_id', 'instrument_id', 'instrument_type_id', 'precursor_type_id', 'superclass_id', 'class_id']	[]	10	0.01	1	0	2	2500	0.001	50	TRUE	TRUE	FALSE	-1	30	128	0.001	9.62946	0.993916	0.112485	339.293	0.198539	1	1	1	1	1	0.878648	0.470888	128981	1.20875	12.5082	0.99343	0.115732	343.909	0.278964	1	1	1	1	1
132	betavae_clf	kingdom	kingdom_id	MoNA	betavae_clf_100-800-200-10-200-800-100_03 (13-02-2022_20-27-30)	[[100, 800, 200, 10], [10, 200, 800, 100]]	[731, 487]	['spectrum']	['spectrum', 'collision_energy', 'total_exact_mass', 'precursor_mz', 'ionization_mode_id', 'instrument_id', 'instrument_type_id', 'precursor_type_id', 'superclass_id', 'class_id']	[]	10	0.1	1	0	2	2500	0.001	50	TRUE	TRUE	FALSE	-1	30	128	0.001	10.0358	0.98926	0.160391	3598.89	0.357399	1	1	1	1	1	0.878648	0.470888	128981	1.20875	12.8067	0.988661	0.158443	2849.25	0.347634	1	1	1	1	1
133	betavae_clf	kingdom	kingdom_id	MoNA	betavae_clf_100-800-200-10-200-800-100_03 (13-02-2022_20-54-43)	[[100, 800, 200, 10], [10, 200, 800, 100]]	[731, 487]	['spectrum']	['spectrum', 'collision_energy', 'total_exact_mass', 'precursor_mz', 'ionization_mode_id', 'instrument_id', 'instrument_type_id', 'precursor_type_id', 'superclass_id', 'class_id']	[]	10	0.2	1	0	2	2500	0.001	50	TRUE	TRUE	FALSE	-1	30	128	0.001	10.3751	0.984936	0.202401	4854.91	0.471364	1	1	1	1	1	0.878648	0.470888	128981	1.20875	13.27	0.985681	0.193664	4130.86	0.611931	1	1	1	1	1
134	betavae_clf	kingdom	kingdom_id	MoNA	betavae_clf_100-800-200-10-200-800-100_03 (13-02-2022_21-21-57)	[[100, 800, 200, 10], [10, 200, 800, 100]]	[731, 487]	['spectrum']	['spectrum', 'collision_energy', 'total_exact_mass', 'precursor_mz', 'ionization_mode_id', 'instrument_id', 'instrument_type_id', 'precursor_type_id', 'superclass_id', 'class_id']	[]	10	0.5	1	0	2	2500	0.001	50	TRUE	TRUE	FALSE	-1	30	128	0.001	10.898	0.966186	0.330786	12944.5	0.813788	1	1	1	1	1	0.878648	0.470888	128981	1.20875	14.3939	0.957341	0.410959	13993.5	0.81843	1	1	1	1	1
135	betavae_clf	kingdom	kingdom_id	MoNA	betavae_clf_100-800-200-10-200-800-100_03 (13-02-2022_21-48-24)	[[100, 800, 200, 10], [10, 200, 800, 100]]	[731, 487]	['spectrum']	['spectrum', 'collision_energy', 'total_exact_mass', 'precursor_mz', 'ionization_mode_id', 'instrument_id', 'instrument_type_id', 'precursor_type_id', 'superclass_id', 'class_id']	[]	10	1	1	0	2	2500	0.001	50	TRUE	TRUE	FALSE	-1	30	128	0.001	11.4481	0.955867	0.383757	23160.7	1.25678	1	1	1	1	1	0.878648	0.470888	128981	1.20875	14.8164	0.948238	0.459143	22077.2	1.15884	1	1	1	1	1
136	betavae_clf	kingdom	kingdom_id	MoNA	betavae_clf_100-800-200-10-200-800-100_03 (13-02-2022_22-14-58)	[[100, 800, 200, 10], [10, 200, 800, 100]]	[731, 487]	['spectrum']	['spectrum', 'collision_energy', 'total_exact_mass', 'precursor_mz', 'ionization_mode_id', 'instrument_id', 'instrument_type_id', 'precursor_type_id', 'superclass_id', 'class_id']	[]	10	2	1	0	2	2500	0.001	50	TRUE	TRUE	FALSE	-1	30	128	0.001	12.0864	0.943413	0.46388	47261.3	1.46302	1	1	1	1	1	0.878648	0.470888	128981	1.20875	16.1338	0.935827	0.608342	70774.5	1.3714	1	1	1	1	1
137	betavae_clf	kingdom	kingdom_id	MoNA	betavae_clf_100-800-200-20-200-800-100_03 (13-02-2022_22-41-42)	[[100, 800, 200, 20], [20, 200, 800, 100]]	[741, 494]	['spectrum']	['spectrum', 'collision_energy', 'total_exact_mass', 'precursor_mz', 'ionization_mode_id', 'instrument_id', 'instrument_type_id', 'precursor_type_id', 'superclass_id', 'class_id']	[]	20	0.01	1	0	2	2500	0.001	50	TRUE	TRUE	FALSE	-1	30	128	0.001	9.6305	0.994678	0.105057	435.973	0.212225	1	1	1	1	1	0.878648	0.470888	128981	1.20875	12.6766	0.993951	0.114869	463.2	0.39505	1	1	1	1	1
138	betavae_clf	kingdom	kingdom_id	MoNA	betavae_clf_100-800-200-20-200-800-100_03 (13-02-2022_23-09-02)	[[100, 800, 200, 20], [20, 200, 800, 100]]	[741, 494]	['spectrum']	['spectrum', 'collision_energy', 'total_exact_mass', 'precursor_mz', 'ionization_mode_id', 'instrument_id', 'instrument_type_id', 'precursor_type_id', 'superclass_id', 'class_id']	[]	20	0.1	1	0	2	2500	0.001	50	TRUE	TRUE	FALSE	-1	30	128	0.001	10.0214	0.988886	0.164033	3440.28	0.382316	1	1	1	1	1	0.878648	0.470888	128981	1.20875	12.9849	0.988493	0.163126	2636.25	0.498324	1	1	1	1	1
139	betavae_clf	kingdom	kingdom_id	MoNA	betavae_clf_100-800-200-20-200-800-100_03 (13-02-2022_23-36-06)	[[100, 800, 200, 20], [20, 200, 800, 100]]	[741, 494]	['spectrum']	['spectrum', 'collision_energy', 'total_exact_mass', 'precursor_mz', 'ionization_mode_id', 'instrument_id', 'instrument_type_id', 'precursor_type_id', 'superclass_id', 'class_id']	[]	20	0.2	1	0	2	2500	0.001	50	TRUE	TRUE	FALSE	-1	30	128	0.001	10.2912	0.984299	0.20486	5737.56	0.485911	1	1	1	1	1	0.878648	0.470888	128981	1.20875	13.5035	0.985117	0.201786	4477.76	0.561163	1	1	1	1	1
140	betavae_clf	kingdom	kingdom_id	MoNA	betavae_clf_100-800-200-20-200-800-100_03 (14-02-2022_00-02-53)	[[100, 800, 200, 20], [20, 200, 800, 100]]	[741, 494]	['spectrum']	['spectrum', 'collision_energy', 'total_exact_mass', 'precursor_mz', 'ionization_mode_id', 'instrument_id', 'instrument_type_id', 'precursor_type_id', 'superclass_id', 'class_id']	[]	20	0.5	1	0	2	2500	0.001	50	TRUE	TRUE	FALSE	-1	30	128	0.001	10.9624	0.966241	0.330335	13610.3	0.788858	1	1	1	1	1	0.878648	0.470888	128981	1.20875	14.2622	0.9591	0.367395	15642.8	0.804173	1	1	1	1	1
141	betavae_clf	kingdom	kingdom_id	MoNA	betavae_clf_100-800-200-20-200-800-100_03 (14-02-2022_00-29-19)	[[100, 800, 200, 20], [20, 200, 800, 100]]	[741, 494]	['spectrum']	['spectrum', 'collision_energy', 'total_exact_mass', 'precursor_mz', 'ionization_mode_id', 'instrument_id', 'instrument_type_id', 'precursor_type_id', 'superclass_id', 'class_id']	[]	20	1	1	0	2	2500	0.001	50	TRUE	TRUE	FALSE	-1	30	128	0.001	11.4847	0.955882	0.383311	19799.9	1.24849	1	1	1	1	1	0.878648	0.470888	128981	1.20875	15.1631	0.945448	0.473705	18852.4	1.15436	1	1	1	1	1
142	betavae_clf	kingdom	kingdom_id	MoNA	betavae_clf_100-800-200-20-200-800-100_03 (14-02-2022_00-56-26)	[[100, 800, 200, 20], [20, 200, 800, 100]]	[741, 494]	['spectrum']	['spectrum', 'collision_energy', 'total_exact_mass', 'precursor_mz', 'ionization_mode_id', 'instrument_id', 'instrument_type_id', 'precursor_type_id', 'superclass_id', 'class_id']	[]	20	2	1	0	2	2500	0.001	50	TRUE	TRUE	FALSE	-1	30	128	0.001	11.9888	0.943391	0.465539	45032.8	1.46936	1	1	1	1	1	0.878648	0.470888	128981	1.20875	16.4062	0.933008	0.631102	60735.6	1.35767	1	1	1	1	1
143	betavae_clf	kingdom	kingdom_id	HMDB	betavae_clf_100-800-200-3-200-800-100_01 (15-02-2022_03-47-23)	[[100, 800, 200, 3], [3, 200, 800, 100]]	[281, 187]	['spectrum']	['spectrum', 'collision_energy', 'ionization_mode_id', 'superclass_id', 'class_id']	[]	3	0.01	1	0	2	2500	0.001	50	TRUE	TRUE	FALSE	-1	30	128	0.001	14.5172	0.964515	0.231962	798.23	0.246356	1	1	1	1	1	0.801668	0.596705	62756.2	0.426424	15.9355	0.941217	0.334156	438.159	0.235117	1	1	1	1	1
144	betavae_clf	kingdom	kingdom_id	HMDB	betavae_clf_100-800-200-3-200-800-100_01 (15-02-2022_04-01-44)	[[100, 800, 200, 3], [3, 200, 800, 100]]	[281, 187]	['spectrum']	['spectrum', 'collision_energy', 'ionization_mode_id', 'superclass_id', 'class_id']	[]	3	0.1	1	0	2	2500	0.001	50	TRUE	TRUE	FALSE	-1	30	128	0.001	14.9278	0.946314	0.294659	1449.01	0.358249	1	1	1	1	1	0.801668	0.596705	62756.2	0.426424	16.4184	0.935264	0.352708	443.237	0.319082	1	1	1	1	1
145	betavae_clf	kingdom	kingdom_id	HMDB	betavae_clf_100-800-200-3-200-800-100_01 (15-02-2022_04-16-41)	[[100, 800, 200, 3], [3, 200, 800, 100]]	[281, 187]	['spectrum']	['spectrum', 'collision_energy', 'ionization_mode_id', 'superclass_id', 'class_id']	[]	3	0.2	1	0	2	2500	0.001	50	TRUE	TRUE	FALSE	-1	30	128	0.001	15.1734	0.914147	0.402955	2557.57	0.463715	1	1	1	1	1	0.801668	0.596705	62756.2	0.426424	16.1616	0.911915	0.410293	1379.11	0.410809	1	1	1	1	1
146	betavae_clf	kingdom	kingdom_id	HMDB	betavae_clf_100-800-200-3-200-800-100_01 (15-02-2022_04-31-16)	[[100, 800, 200, 3], [3, 200, 800, 100]]	[281, 187]	['spectrum']	['spectrum', 'collision_energy', 'ionization_mode_id', 'superclass_id', 'class_id']	[]	3	0.5	1	0	2	2500	0.001	50	TRUE	TRUE	FALSE	-1	30	128	0.001	15.4549	0.897203	0.455528	6800.83	0.541531	1	1	1	1	1	0.801668	0.596705	62756.2	0.426424	16.6621	0.902827	0.436202	2360.22	0.44407	1	1	1	1	1
147	betavae_clf	kingdom	kingdom_id	HMDB	betavae_clf_100-800-200-3-200-800-100_01 (15-02-2022_04-44-43)	[[100, 800, 200, 3], [3, 200, 800, 100]]	[281, 187]	['spectrum']	['spectrum', 'collision_energy', 'ionization_mode_id', 'superclass_id', 'class_id']	[]	3	1	1	0	2	2500	0.001	50	TRUE	TRUE	FALSE	-1	30	128	0.001	15.6773	0.886585	0.493427	15306.5	0.540498	1	1	1	1	1	0.801668	0.596705	62756.2	0.426424	16.47	0.896327	0.462121	8193.96	0.451908	1	1	1	1	1
148	betavae_clf	kingdom	kingdom_id	HMDB	betavae_clf_100-800-200-3-200-800-100_01 (15-02-2022_04-58-46)	[[100, 800, 200, 3], [3, 200, 800, 100]]	[281, 187]	['spectrum']	['spectrum', 'collision_energy', 'ionization_mode_id', 'superclass_id', 'class_id']	[]	3	2	1	0	2	2500	0.001	50	TRUE	TRUE	FALSE	-1	30	128	0.001	16.2066	0.802935	0.661699	48802.5	0.780274	1	1	1	1	1	0.801668	0.596705	62756.2	0.426424	16.5729	0.855729	0.542532	20143.8	0.731351	1	1	1	1	1
149	betavae_clf	kingdom	kingdom_id	HMDB	betavae_clf_100-800-200-4-200-800-100_01 (15-02-2022_05-13-15)	[[100, 800, 200, 4], [4, 200, 800, 100]]	[282, 188]	['spectrum']	['spectrum', 'collision_energy', 'ionization_mode_id', 'superclass_id', 'class_id']	[]	4	0.01	1	0	2	2500	0.001	50	TRUE	TRUE	FALSE	-1	30	128	0.001	14.466	0.971349	0.195633	632.026	0.225682	1	1	1	1	1	0.801668	0.596705	62756.2	0.426424	15.9156	0.949017	0.304308	428.161	0.230427	1	1	1	1	1
150	betavae_clf	kingdom	kingdom_id	HMDB	betavae_clf_100-800-200-4-200-800-100_01 (15-02-2022_05-26-48)	[[100, 800, 200, 4], [4, 200, 800, 100]]	[282, 188]	['spectrum']	['spectrum', 'collision_energy', 'ionization_mode_id', 'superclass_id', 'class_id']	[]	4	0.1	1	0	2	2500	0.001	50	TRUE	TRUE	FALSE	-1	30	128	0.001	14.9561	0.949247	0.279614	1666.4	0.3753	1	1	1	1	1	0.801668	0.596705	62756.2	0.426424	16.2799	0.932383	0.360103	698.439	0.428098	1	1	1	1	1
151	betavae_clf	kingdom	kingdom_id	HMDB	betavae_clf_100-800-200-4-200-800-100_01 (15-02-2022_05-41-36)	[[100, 800, 200, 4], [4, 200, 800, 100]]	[282, 188]	['spectrum']	['spectrum', 'collision_energy', 'ionization_mode_id', 'superclass_id', 'class_id']	[]	4	0.2	1	0	2	2500	0.001	50	TRUE	TRUE	FALSE	-1	30	128	0.001	15.2249	0.913809	0.407709	2613.9	0.484515	1	1	1	1	1	0.801668	0.596705	62756.2	0.426424	16.5141	0.909753	0.42126	1404.27	0.420551	1	1	1	1	1
152	betavae_clf	kingdom	kingdom_id	HMDB	betavae_clf_100-800-200-4-200-800-100_01 (15-02-2022_05-56-07)	[[100, 800, 200, 4], [4, 200, 800, 100]]	[282, 188]	['spectrum']	['spectrum', 'collision_energy', 'ionization_mode_id', 'superclass_id', 'class_id']	[]	4	0.5	1	0	2	2500	0.001	50	TRUE	TRUE	FALSE	-1	30	128	0.001	15.4887	0.897744	0.455471	7232.72	0.548948	1	1	1	1	1	0.801668	0.596705	62756.2	0.426424	16.3147	0.902123	0.431146	3438.94	0.456459	1	1	1	1	1
153	betavae_clf	kingdom	kingdom_id	HMDB	betavae_clf_100-800-200-4-200-800-100_01 (15-02-2022_06-11-26)	[[100, 800, 200, 4], [4, 200, 800, 100]]	[282, 188]	['spectrum']	['spectrum', 'collision_energy', 'ionization_mode_id', 'superclass_id', 'class_id']	[]	4	1	1	0	2	2500	0.001	50	TRUE	TRUE	FALSE	-1	30	128	0.001	15.633	0.889567	0.485824	13402.6	0.526726	1	1	1	1	1	0.801668	0.596705	62756.2	0.426424	16.7711	0.901184	0.45037	5393.25	0.420464	1	1	1	1	1
154	betavae_clf	kingdom	kingdom_id	HMDB	betavae_clf_100-800-200-4-200-800-100_01 (15-02-2022_06-26-17)	[[100, 800, 200, 4], [4, 200, 800, 100]]	[282, 188]	['spectrum']	['spectrum', 'collision_energy', 'ionization_mode_id', 'superclass_id', 'class_id']	[]	4	2	1	0	2	2500	0.001	50	TRUE	TRUE	FALSE	-1	30	128	0.001	16.1514	0.810507	0.647931	42771.4	0.663423	1	1	1	1	1	0.801668	0.596705	62756.2	0.426424	16.7953	0.862415	0.538857	17034.2	0.609549	1	1	1	1	1
155	betavae_clf	kingdom	kingdom_id	HMDB	betavae_clf_100-800-200-10-200-800-100_01 (15-02-2022_06-40-22)	[[100, 800, 200, 10], [10, 200, 800, 100]]	[288, 192]	['spectrum']	['spectrum', 'collision_energy', 'ionization_mode_id', 'superclass_id', 'class_id']	[]	10	0.01	1	0	2	2500	0.001	50	TRUE	TRUE	FALSE	-1	30	128	0.001	14.3959	0.981475	0.150551	269.484	0.256555	1	1	1	1	1	0.801668	0.596705	62756.2	0.426424	16.0112	0.965266	0.253234	175.651	0.298159	1	1	1	1	1
156	betavae_clf	kingdom	kingdom_id	HMDB	betavae_clf_100-800-200-10-200-800-100_01 (15-02-2022_06-55-43)	[[100, 800, 200, 10], [10, 200, 800, 100]]	[288, 192]	['spectrum']	['spectrum', 'collision_energy', 'ionization_mode_id', 'superclass_id', 'class_id']	[]	10	0.1	1	0	2	2500	0.001	50	TRUE	TRUE	FALSE	-1	30	128	0.001	14.9319	0.948316	0.280468	1228.79	0.394388	1	1	1	1	1	0.801668	0.596705	62756.2	0.426424	16.1156	0.929354	0.36464	874.001	0.365815	1	1	1	1	1
157	betavae_clf	kingdom	kingdom_id	HMDB	betavae_clf_100-800-200-10-200-800-100_01 (15-02-2022_07-10-30)	[[100, 800, 200, 10], [10, 200, 800, 100]]	[288, 192]	['spectrum']	['spectrum', 'collision_energy', 'ionization_mode_id', 'superclass_id', 'class_id']	[]	10	0.2	1	0	2	2500	0.001	50	TRUE	TRUE	FALSE	-1	30	128	0.001	15.1875	0.914138	0.404295	2894.66	0.497462	1	1	1	1	1	0.801668	0.596705	62756.2	0.426424	16.2596	0.913905	0.404629	1135.97	0.401779	1	1	1	1	1
158	betavae_clf	kingdom	kingdom_id	HMDB	betavae_clf_100-800-200-10-200-800-100_01 (15-02-2022_07-25-04)	[[100, 800, 200, 10], [10, 200, 800, 100]]	[288, 192]	['spectrum']	['spectrum', 'collision_energy', 'ionization_mode_id', 'superclass_id', 'class_id']	[]	10	0.5	1	0	2	2500	0.001	50	TRUE	TRUE	FALSE	-1	30	128	0.001	15.488	0.896696	0.456124	7495.54	0.563928	1	1	1	1	1	0.801668	0.596705	62756.2	0.426424	16.6696	0.901759	0.440015	2720.84	0.439592	1	1	1	1	1
159	betavae_clf	kingdom	kingdom_id	HMDB	betavae_clf_100-800-200-10-200-800-100_01 (15-02-2022_07-39-42)	[[100, 800, 200, 10], [10, 200, 800, 100]]	[288, 192]	['spectrum']	['spectrum', 'collision_energy', 'ionization_mode_id', 'superclass_id', 'class_id']	[]	10	1	1	0	2	2500	0.001	50	TRUE	TRUE	FALSE	-1	30	128	0.001	15.6554	0.88645	0.491448	15061.3	0.504179	1	1	1	1	1	0.801668	0.596705	62756.2	0.426424	16.7107	0.899887	0.458877	6285.58	0.40355	1	1	1	1	1
160	betavae_clf	kingdom	kingdom_id	HMDB	betavae_clf_100-800-200-10-200-800-100_01 (15-02-2022_07-53-58)	[[100, 800, 200, 10], [10, 200, 800, 100]]	[288, 192]	['spectrum']	['spectrum', 'collision_energy', 'ionization_mode_id', 'superclass_id', 'class_id']	[]	10	2	1	0	2	2500	0.001	50	TRUE	TRUE	FALSE	-1	30	128	0.001	16.1109	0.814794	0.635707	39672.2	0.4129	1	1	1	1	1	0.801668	0.596705	62756.2	0.426424	16.7134	0.867269	0.519066	12918	0.350465	1	1	1	1	1
161	betavae_clf	kingdom	kingdom_id	HMDB	betavae_clf_100-800-200-20-200-800-100_01 (15-02-2022_08-08-47)	[[100, 800, 200, 20], [20, 200, 800, 100]]	[298, 198]	['spectrum']	['spectrum', 'collision_energy', 'ionization_mode_id', 'superclass_id', 'class_id']	[]	20	0.01	1	0	2	2500	0.001	50	TRUE	TRUE	FALSE	-1	30	128	0.001	14.3448	0.987329	0.127972	284.09	0.257686	1	1	1	1	1	0.801668	0.596705	62756.2	0.426424	15.9009	0.97228	0.221337	247.499	0.325483	1	1	1	1	1
162	betavae_clf	kingdom	kingdom_id	HMDB	betavae_clf_100-800-200-20-200-800-100_01 (15-02-2022_08-23-41)	[[100, 800, 200, 20], [20, 200, 800, 100]]	[298, 198]	['spectrum']	['spectrum', 'collision_energy', 'ionization_mode_id', 'superclass_id', 'class_id']	[]	20	0.1	1	0	2	2500	0.001	50	TRUE	TRUE	FALSE	-1	30	128	0.001	14.8945	0.946846	0.284656	1474.69	0.395697	1	1	1	1	1	0.801668	0.596705	62756.2	0.426424	16.2123	0.929537	0.36527	929.71	0.364002	1	1	1	1	1
163	betavae_clf	kingdom	kingdom_id	HMDB	betavae_clf_100-800-200-20-200-800-100_01 (15-02-2022_08-37-52)	[[100, 800, 200, 20], [20, 200, 800, 100]]	[298, 198]	['spectrum']	['spectrum', 'collision_energy', 'ionization_mode_id', 'superclass_id', 'class_id']	[]	20	0.2	1	0	2	2500	0.001	50	TRUE	TRUE	FALSE	-1	30	128	0.001	15.1587	0.913063	0.40963	3062.41	0.464876	1	1	1	1	1	0.801668	0.596705	62756.2	0.426424	16.5427	0.910186	0.420639	1082.06	0.377914	1	1	1	1	1
164	betavae_clf	kingdom	kingdom_id	HMDB	betavae_clf_100-800-200-20-200-800-100_01 (15-02-2022_08-52-40)	[[100, 800, 200, 20], [20, 200, 800, 100]]	[298, 198]	['spectrum']	['spectrum', 'collision_energy', 'ionization_mode_id', 'superclass_id', 'class_id']	[]	20	0.5	1	0	2	2500	0.001	50	TRUE	TRUE	FALSE	-1	30	128	0.001	15.4864	0.896563	0.458795	8504.24	0.546581	1	1	1	1	1	0.801668	0.596705	62756.2	0.426424	16.5564	0.899912	0.436138	3713.4	0.439747	1	1	1	1	1
165	betavae_clf	kingdom	kingdom_id	HMDB	betavae_clf_100-800-200-20-200-800-100_01 (15-02-2022_09-07-43)	[[100, 800, 200, 20], [20, 200, 800, 100]]	[298, 198]	['spectrum']	['spectrum', 'collision_energy', 'ionization_mode_id', 'superclass_id', 'class_id']	[]	20	1	1	0	2	2500	0.001	50	TRUE	TRUE	FALSE	-1	30	128	0.001	15.7091	0.888374	0.493645	14426.4	0.49485	1	1	1	1	1	0.801668	0.596705	62756.2	0.426424	16.3976	0.900775	0.445913	7037.16	0.410167	1	1	1	1	1
166	betavae_clf	kingdom	kingdom_id	HMDB	betavae_clf_100-800-200-20-200-800-100_01 (15-02-2022_09-22-25)	[[100, 800, 200, 20], [20, 200, 800, 100]]	[298, 198]	['spectrum']	['spectrum', 'collision_energy', 'ionization_mode_id', 'superclass_id', 'class_id']	[]	20	2	1	0	2	2500	0.001	50	TRUE	TRUE	FALSE	-1	30	128	0.001	16.1519	0.808218	0.648879	44319.3	0.424341	1	1	1	1	1	0.801668	0.596705	62756.2	0.426424	16.7905	0.861302	0.539215	17543	0.366003	1	1	1	1	1
167	betavae_clf	superclass	superclass_id	MoNA	betavae_clf_100-800-200-3-200-800-100_03 (14-02-2022_01-23-35)	[[100, 800, 200, 3], [3, 200, 800, 100]]	[707, 471]	['spectrum']	['spectrum', 'collision_energy', 'total_exact_mass', 'precursor_mz', 'ionization_mode_id', 'instrument_id', 'instrument_type_id', 'precursor_type_id', 'kingdom_id', 'class_id']	[6, 18, 14, 1, 10, 12, 0, 7, 5]	3	0.01	1	0	9	2500	0.001	50	TRUE	TRUE	FALSE	-1	30	128	0.001	14.2866	0.98163	0.243287	2149.61	0.318911	0.996918	0.996951	0.996951	0.996933	0.996824	0.878364	0.471151	128625	1.20326	14.2922	0.979082	0.25318	2131.92	0.32369	0.995491	0.995975	0.995975	0.994697	0.995074
168	betavae_clf	superclass	superclass_id	MoNA	betavae_clf_100-800-200-3-200-800-100_03 (14-02-2022_01-50-30)	[[100, 800, 200, 3], [3, 200, 800, 100]]	[707, 471]	['spectrum']	['spectrum', 'collision_energy', 'total_exact_mass', 'precursor_mz', 'ionization_mode_id', 'instrument_id', 'instrument_type_id', 'precursor_type_id', 'kingdom_id', 'class_id']	[6, 18, 14, 1, 10, 12, 0, 7, 5]	3	0.1	1	0	9	2500	0.001	50	TRUE	TRUE	FALSE	-1	30	128	0.001	14.7232	0.978306	0.266968	4420.12	0.461463	0.995251	0.995237	0.995237	0.995399	0.995062	0.878364	0.471151	128625	1.20326	14.4933	0.97614	0.270699	4464.3	0.463676	0.989784	0.990448	0.990448	0.990722	0.989911
169	betavae_clf	superclass	superclass_id	MoNA	betavae_clf_100-800-200-3-200-800-100_03 (14-02-2022_02-16-39)	[[100, 800, 200, 3], [3, 200, 800, 100]]	[707, 471]	['spectrum']	['spectrum', 'collision_energy', 'total_exact_mass', 'precursor_mz', 'ionization_mode_id', 'instrument_id', 'instrument_type_id', 'precursor_type_id', 'kingdom_id', 'class_id']	[6, 18, 14, 1, 10, 12, 0, 7, 5]	3	0.2	1	0	9	2500	0.001	50	TRUE	TRUE	FALSE	-1	30	128	0.001	15.1006	0.973936	0.292261	10783.7	0.721015	0.987476	0.987393	0.987393	0.987959	0.986861	0.878364	0.471151	128625	1.20326	15.2499	0.972024	0.29989	10743.8	0.715892	0.981068	0.98042	0.98042	0.981801	0.979821
170	betavae_clf	superclass	superclass_id	MoNA	betavae_clf_100-800-200-3-200-800-100_03 (14-02-2022_02-43-06)	[[100, 800, 200, 3], [3, 200, 800, 100]]	[707, 471]	['spectrum']	['spectrum', 'collision_energy', 'total_exact_mass', 'precursor_mz', 'ionization_mode_id', 'instrument_id', 'instrument_type_id', 'precursor_type_id', 'kingdom_id', 'class_id']	[6, 18, 14, 1, 10, 12, 0, 7, 5]	3	0.5	1	0	9	2500	0.001	50	TRUE	TRUE	FALSE	-1	30	128	0.001	15.6084	0.954903	0.397232	20915.3	0.901024	0.997104	0.997127	0.997127	0.997243	0.997032	0.878364	0.471151	128625	1.20326	15.4085	0.95284	0.401513	22420.3	0.907076	0.997997	0.998088	0.998088	0.998287	0.998111
171	betavae_clf	superclass	superclass_id	MoNA	betavae_clf_100-800-200-3-200-800-100_03 (14-02-2022_03-09-35)	[[100, 800, 200, 3], [3, 200, 800, 100]]	[707, 471]	['spectrum']	['spectrum', 'collision_energy', 'total_exact_mass', 'precursor_mz', 'ionization_mode_id', 'instrument_id', 'instrument_type_id', 'precursor_type_id', 'kingdom_id', 'class_id']	[6, 18, 14, 1, 10, 12, 0, 7, 5]	3	1	1	0	9	2500	0.001	50	TRUE	TRUE	FALSE	-1	30	128	0.001	16.4929	0.939372	0.458884	36470.9	1.10181	0.961664	0.961852	0.961852	0.970307	0.960225	0.878364	0.471151	128625	1.20326	16.306	0.936	0.468843	37073.9	1.11492	0.956825	0.957153	0.957153	0.968014	0.955896
172	betavae_clf	superclass	superclass_id	MoNA	betavae_clf_100-800-200-3-200-800-100_03 (14-02-2022_03-35-48)	[[100, 800, 200, 3], [3, 200, 800, 100]]	[707, 471]	['spectrum']	['spectrum', 'collision_energy', 'total_exact_mass', 'precursor_mz', 'ionization_mode_id', 'instrument_id', 'instrument_type_id', 'precursor_type_id', 'kingdom_id', 'class_id']	[6, 18, 14, 1, 10, 12, 0, 7, 5]	3	2	1	0	9	2500	0.001	50	TRUE	TRUE	FALSE	-1	30	128	0.001	16.6512	0.925582	0.523879	53724.1	1.17343	0.997942	0.997938	0.997938	0.997949	0.997848	0.878364	0.471151	128625	1.20326	16.4545	0.922809	0.537091	54612.3	1.18382	0.996595	0.99677	0.99677	0.996606	0.996512
173	betavae_clf	superclass	superclass_id	MoNA	betavae_clf_100-800-200-4-200-800-100_03 (14-02-2022_04-03-45)	[[100, 800, 200, 4], [4, 200, 800, 100]]	[708, 472]	['spectrum']	['spectrum', 'collision_energy', 'total_exact_mass', 'precursor_mz', 'ionization_mode_id', 'instrument_id', 'instrument_type_id', 'precursor_type_id', 'kingdom_id', 'class_id']	[6, 18, 14, 1, 10, 12, 0, 7, 5]	4	0.01	1	0	9	2500	0.001	50	TRUE	TRUE	FALSE	-1	30	128	0.001	14.5181	0.984306	0.224817	956.021	0.263779	0.935982	0.936248	0.936248	0.955286	0.937001	0.878364	0.471151	128625	1.20326	14.7369	0.982783	0.229252	833.666	0.262987	0.930583	0.930603	0.930603	0.954955	0.932466
174	betavae_clf	superclass	superclass_id	MoNA	betavae_clf_100-800-200-4-200-800-100_03 (14-02-2022_04-30-08)	[[100, 800, 200, 4], [4, 200, 800, 100]]	[708, 472]	['spectrum']	['spectrum', 'collision_energy', 'total_exact_mass', 'precursor_mz', 'ionization_mode_id', 'instrument_id', 'instrument_type_id', 'precursor_type_id', 'kingdom_id', 'class_id']	[6, 18, 14, 1, 10, 12, 0, 7, 5]	4	0.1	1	0	9	2500	0.001	50	TRUE	TRUE	FALSE	-1	30	128	0.001	14.7752	0.979814	0.250511	5264.65	0.500003	0.973965	0.973679	0.973679	0.977792	0.973449	0.878364	0.471151	128625	1.20326	14.7421	0.978216	0.253269	5227.23	0.493257	0.978063	0.976676	0.976676	0.980289	0.976918
175	betavae_clf	superclass	superclass_id	MoNA	betavae_clf_100-800-200-4-200-800-100_03 (14-02-2022_04-56-23)	[[100, 800, 200, 4], [4, 200, 800, 100]]	[708, 472]	['spectrum']	['spectrum', 'collision_energy', 'total_exact_mass', 'precursor_mz', 'ionization_mode_id', 'instrument_id', 'instrument_type_id', 'precursor_type_id', 'kingdom_id', 'class_id']	[6, 18, 14, 1, 10, 12, 0, 7, 5]	4	0.2	1	0	9	2500	0.001	50	TRUE	TRUE	FALSE	-1	30	128	0.001	15.0433	0.974962	0.288436	9365.75	0.619124	0.983192	0.983175	0.983175	0.984467	0.982653	0.878364	0.471151	128625	1.20326	14.823	0.973557	0.288292	9841.37	0.617324	0.97646	0.97719	0.97719	0.978036	0.975815
176	betavae_clf	superclass	superclass_id	MoNA	betavae_clf_100-800-200-4-200-800-100_03 (14-02-2022_05-23-33)	[[100, 800, 200, 4], [4, 200, 800, 100]]	[708, 472]	['spectrum']	['spectrum', 'collision_energy', 'total_exact_mass', 'precursor_mz', 'ionization_mode_id', 'instrument_id', 'instrument_type_id', 'precursor_type_id', 'kingdom_id', 'class_id']	[6, 18, 14, 1, 10, 12, 0, 7, 5]	4	0.5	1	0	9	2500	0.001	50	TRUE	TRUE	FALSE	-1	30	128	0.001	15.691	0.951828	0.407217	24138.3	0.959113	0.996927	0.99691	0.99691	0.996924	0.996787	0.878364	0.471151	128625	1.20326	15.7221	0.94954	0.417341	25239	0.964667	0.994591	0.994211	0.994211	0.994891	0.994319
177	betavae_clf	superclass	superclass_id	MoNA	betavae_clf_100-800-200-4-200-800-100_03 (14-02-2022_05-49-19)	[[100, 800, 200, 4], [4, 200, 800, 100]]	[708, 472]	['spectrum']	['spectrum', 'collision_energy', 'total_exact_mass', 'precursor_mz', 'ionization_mode_id', 'instrument_id', 'instrument_type_id', 'precursor_type_id', 'kingdom_id', 'class_id']	[6, 18, 14, 1, 10, 12, 0, 7, 5]	4	1	1	0	9	2500	0.001	50	TRUE	TRUE	FALSE	-1	30	128	0.001	16.4015	0.940525	0.456086	35399.2	1.10641	0.982634	0.982698	0.982698	0.984022	0.982028	0.878364	0.471151	128625	1.20326	16.3924	0.939072	0.46707	35996.7	1.11487	0.98097	0.980903	0.980903	0.983632	0.980644
178	betavae_clf	superclass	superclass_id	MoNA	betavae_clf_100-800-200-4-200-800-100_03 (14-02-2022_06-15-31)	[[100, 800, 200, 4], [4, 200, 800, 100]]	[708, 472]	['spectrum']	['spectrum', 'collision_energy', 'total_exact_mass', 'precursor_mz', 'ionization_mode_id', 'instrument_id', 'instrument_type_id', 'precursor_type_id', 'kingdom_id', 'class_id']	[6, 18, 14, 1, 10, 12, 0, 7, 5]	4	2	1	0	9	2500	0.001	50	TRUE	TRUE	FALSE	-1	30	128	0.001	16.7907	0.925807	0.523337	50277.7	1.17152	0.993575	0.993422	0.993422	0.993725	0.993252	0.878364	0.471151	128625	1.20326	17.0003	0.925195	0.531154	49540.1	1.16427	0.985978	0.985928	0.985928	0.987954	0.985873
179	betavae_clf	superclass	superclass_id	MoNA	betavae_clf_100-800-200-10-200-800-100_03 (14-02-2022_06-40-59)	[[100, 800, 200, 10], [10, 200, 800, 100]]	[714, 476]	['spectrum']	['spectrum', 'collision_energy', 'total_exact_mass', 'precursor_mz', 'ionization_mode_id', 'instrument_id', 'instrument_type_id', 'precursor_type_id', 'kingdom_id', 'class_id']	[6, 18, 14, 1, 10, 12, 0, 7, 5]	10	0.01	1	0	9	2500	0.001	50	TRUE	TRUE	FALSE	-1	30	128	0.001	14.2276	0.988207	0.191205	794.735	0.40322	0.998817	0.998817	0.998817	0.998855	0.998793	0.878364	0.471151	128625	1.20326	14.2588	0.986905	0.197166	779.589	0.396951	0.995793	0.995824	0.995824	0.9957	0.995632
180	betavae_clf	superclass	superclass_id	MoNA	betavae_clf_100-800-200-10-200-800-100_03 (14-02-2022_07-06-55)	[[100, 800, 200, 10], [10, 200, 800, 100]]	[714, 476]	['spectrum']	['spectrum', 'collision_energy', 'total_exact_mass', 'precursor_mz', 'ionization_mode_id', 'instrument_id', 'instrument_type_id', 'precursor_type_id', 'kingdom_id', 'class_id']	[6, 18, 14, 1, 10, 12, 0, 7, 5]	10	0.1	1	0	9	2500	0.001	50	TRUE	TRUE	FALSE	-1	30	128	0.001	14.8163	0.980985	0.248419	4633.07	0.518855	0.984077	0.984118	0.984118	0.985469	0.983689	0.878364	0.471151	128625	1.20326	14.834	0.979073	0.255564	4556.67	0.521217	0.98137	0.980232	0.980232	0.983819	0.980786
181	betavae_clf	superclass	superclass_id	MoNA	betavae_clf_100-800-200-10-200-800-100_03 (14-02-2022_07-33-00)	[[100, 800, 200, 10], [10, 200, 800, 100]]	[714, 476]	['spectrum']	['spectrum', 'collision_energy', 'total_exact_mass', 'precursor_mz', 'ionization_mode_id', 'instrument_id', 'instrument_type_id', 'precursor_type_id', 'kingdom_id', 'class_id']	[6, 18, 14, 1, 10, 12, 0, 7, 5]	10	0.2	1	0	9	2500	0.001	50	TRUE	TRUE	FALSE	-1	30	128	0.001	15.1461	0.972575	0.28868	7484.43	0.666403	0.970286	0.970092	0.970092	0.973361	0.967961	0.878364	0.471151	128625	1.20326	15.1432	0.969939	0.296126	7558.45	0.667292	0.964041	0.96412	0.96412	0.969305	0.96191
182	betavae_clf	superclass	superclass_id	MoNA	betavae_clf_100-800-200-10-200-800-100_03 (14-02-2022_07-59-59)	[[100, 800, 200, 10], [10, 200, 800, 100]]	[714, 476]	['spectrum']	['spectrum', 'collision_energy', 'total_exact_mass', 'precursor_mz', 'ionization_mode_id', 'instrument_id', 'instrument_type_id', 'precursor_type_id', 'kingdom_id', 'class_id']	[6, 18, 14, 1, 10, 12, 0, 7, 5]	10	0.5	1	0	9	2500	0.001	50	TRUE	TRUE	FALSE	-1	30	128	0.001	15.6842	0.954465	0.382327	18808.2	0.884552	0.989617	0.989614	0.989614	0.990052	0.989129	0.878364	0.471151	128625	1.20326	15.7876	0.953665	0.387106	18536.6	0.878037	0.993888	0.993835	0.993835	0.993944	0.993582
183	betavae_clf	superclass	superclass_id	MoNA	betavae_clf_100-800-200-10-200-800-100_03 (14-02-2022_08-26-17)	[[100, 800, 200, 10], [10, 200, 800, 100]]	[714, 476]	['spectrum']	['spectrum', 'collision_energy', 'total_exact_mass', 'precursor_mz', 'ionization_mode_id', 'instrument_id', 'instrument_type_id', 'precursor_type_id', 'kingdom_id', 'class_id']	[6, 18, 14, 1, 10, 12, 0, 7, 5]	10	1	1	0	9	2500	0.001	50	TRUE	TRUE	FALSE	-1	30	128	0.001	16.2549	0.938656	0.466164	29894.3	1.08057	0.993994	0.993956	0.993956	0.994303	0.993732	0.878364	0.471151	128625	1.20326	16.0641	0.937273	0.470729	30465	1.09059	0.990986	0.990807	0.990807	0.990753	0.990292
184	betavae_clf	superclass	superclass_id	MoNA	betavae_clf_100-800-200-10-200-800-100_03 (14-02-2022_08-54-18)	[[100, 800, 200, 10], [10, 200, 800, 100]]	[714, 476]	['spectrum']	['spectrum', 'collision_energy', 'total_exact_mass', 'precursor_mz', 'ionization_mode_id', 'instrument_id', 'instrument_type_id', 'precursor_type_id', 'kingdom_id', 'class_id']	[6, 18, 14, 1, 10, 12, 0, 7, 5]	10	2	1	0	9	2500	0.001	50	TRUE	TRUE	FALSE	-1	30	128	0.001	17.5676	0.927237	0.5138	55366.2	1.16071	0.919957	0.919599	0.919599	0.951966	0.921647	0.878364	0.471151	128625	1.20326	17.8117	0.925279	0.522134	54654.4	1.15088	0.913151	0.91035	0.91035	0.950287	0.914145
185	betavae_clf	superclass	superclass_id	MoNA	betavae_clf_100-800-200-20-200-800-100_03 (14-02-2022_09-20-51)	[[100, 800, 200, 20], [20, 200, 800, 100]]	[724, 482]	['spectrum']	['spectrum', 'collision_energy', 'total_exact_mass', 'precursor_mz', 'ionization_mode_id', 'instrument_id', 'instrument_type_id', 'precursor_type_id', 'kingdom_id', 'class_id']	[6, 18, 14, 1, 10, 12, 0, 7, 5]	20	0.01	1	0	9	2500	0.001	50	TRUE	TRUE	FALSE	-1	30	128	0.001	14.1537	0.991384	0.16877	675.965	0.295256	0.998938	0.998913	0.998913	0.998984	0.998905	0.878364	0.471151	128625	1.20326	14.1893	0.99002	0.176728	680.308	0.297858	0.997796	0.997775	0.997775	0.997823	0.997659
186	betavae_clf	superclass	superclass_id	MoNA	betavae_clf_100-800-200-20-200-800-100_03 (14-02-2022_09-48-07)	[[100, 800, 200, 20], [20, 200, 800, 100]]	[724, 482]	['spectrum']	['spectrum', 'collision_energy', 'total_exact_mass', 'precursor_mz', 'ionization_mode_id', 'instrument_id', 'instrument_type_id', 'precursor_type_id', 'kingdom_id', 'class_id']	[6, 18, 14, 1, 10, 12, 0, 7, 5]	20	0.1	1	0	9	2500	0.001	50	TRUE	TRUE	FALSE	-1	30	128	0.001	14.6312	0.981236	0.246215	3851.74	0.463	0.997756	0.997746	0.997746	0.997778	0.99766	0.878364	0.471151	128625	1.20326	14.409	0.979134	0.250323	3701.91	0.465324	0.997997	0.998179	0.998179	0.997876	0.997947
187	betavae_clf	superclass	superclass_id	MoNA	betavae_clf_100-800-200-20-200-800-100_03 (14-02-2022_10-14-43)	[[100, 800, 200, 20], [20, 200, 800, 100]]	[724, 482]	['spectrum']	['spectrum', 'collision_energy', 'total_exact_mass', 'precursor_mz', 'ionization_mode_id', 'instrument_id', 'instrument_type_id', 'precursor_type_id', 'kingdom_id', 'class_id']	[6, 18, 14, 1, 10, 12, 0, 7, 5]	20	0.2	1	0	9	2500	0.001	50	TRUE	TRUE	FALSE	-1	30	128	0.001	14.9478	0.974046	0.294277	5927.9	0.555465	0.99797	0.997978	0.997978	0.99795	0.997874	0.878364	0.471151	128625	1.20326	15.0632	0.971138	0.300692	5909.44	0.553341	0.998598	0.998715	0.998715	0.998646	0.998613
188	betavae_clf	superclass	superclass_id	MoNA	betavae_clf_100-800-200-20-200-800-100_03 (14-02-2022_10-41-46)	[[100, 800, 200, 20], [20, 200, 800, 100]]	[724, 482]	['spectrum']	['spectrum', 'collision_energy', 'total_exact_mass', 'precursor_mz', 'ionization_mode_id', 'instrument_id', 'instrument_type_id', 'precursor_type_id', 'kingdom_id', 'class_id']	[6, 18, 14, 1, 10, 12, 0, 7, 5]	20	0.5	1	0	9	2500	0.001	50	TRUE	TRUE	FALSE	-1	30	128	0.001	15.6691	0.953769	0.390113	18097.4	0.883351	0.994823	0.994855	0.994855	0.994944	0.994635	0.878364	0.471151	128625	1.20326	15.7294	0.950903	0.394591	18136.9	0.882941	0.987678	0.987368	0.987368	0.987595	0.986928
189	betavae_clf	superclass	superclass_id	MoNA	betavae_clf_100-800-200-20-200-800-100_03 (14-02-2022_11-36-52)	[[100, 800, 200, 20], [20, 200, 800, 100]]	[724, 482]	['spectrum']	['spectrum', 'collision_energy', 'total_exact_mass', 'precursor_mz', 'ionization_mode_id', 'instrument_id', 'instrument_type_id', 'precursor_type_id', 'kingdom_id', 'class_id']	[6, 18, 14, 1, 10, 12, 0, 7, 5]	20	2	1	0	9	2500	0.001	50	TRUE	TRUE	FALSE	-1	30	128	0.001	16.7466	0.926835	0.514715	48090.5	1.16078	0.994562	0.99461	0.99461	0.994787	0.994427	0.878364	0.471151	128625	1.20326	16.6143	0.924838	0.516875	47980.1	1.17454	0.995994	0.995887	0.995887	0.996111	0.99584
190	betavae_clf	superclass	superclass_id	HMDB	betavae_clf_100-800-200-3-200-800-100_02 (14-02-2022_22-36-27)	[[100, 800, 200, 3], [3, 200, 800, 100]]	[261, 174]	['spectrum']	['spectrum', 'collision_energy', 'ionization_mode_id', 'kingdom_id', 'class_id']	[6, 18, 14, 1, 10, 12, 0, 7, 5]	3	0.01	1	0	9	2500	0.001	50	TRUE	TRUE	FALSE	-1	30	128	0.001	14.533	0.959875	0.250657	674.081	0.373587	0.999786	0.999805	0.999805	0.999786	0.999788	0.80168	0.596666	62650.9	0.426303	16.0621	0.942362	0.33879	421.509	0.425843	1	1	1	1	1
191	betavae_clf	superclass	superclass_id	HMDB	betavae_clf_100-800-200-3-200-800-100_02 (14-02-2022_22-47-14)	[[100, 800, 200, 3], [3, 200, 800, 100]]	[261, 174]	['spectrum']	['spectrum', 'collision_energy', 'ionization_mode_id', 'kingdom_id', 'class_id']	[6, 18, 14, 1, 10, 12, 0, 7, 5]	3	0.1	1	0	9	2500	0.001	50	TRUE	TRUE	FALSE	-1	30	128	0.001	14.9121	0.946187	0.299454	1409.85	0.537963	0.999129	0.99906	0.99906	0.99919	0.999088	0.80168	0.596666	62650.9	0.426303	16.4944	0.937516	0.360678	1430.74	0.585668	1	1	1	1	1
192	betavae_clf	superclass	superclass_id	HMDB	betavae_clf_100-800-200-3-200-800-100_02 (14-02-2022_22-58-04)	[[100, 800, 200, 3], [3, 200, 800, 100]]	[261, 174]	['spectrum']	['spectrum', 'collision_energy', 'ionization_mode_id', 'kingdom_id', 'class_id']	[6, 18, 14, 1, 10, 12, 0, 7, 5]	3	0.2	1	0	9	2500	0.001	50	TRUE	TRUE	FALSE	-1	30	128	0.001	15.1484	0.923439	0.382433	2273.05	0.691678	0.995993	0.995935	0.995935	0.996072	0.995768	0.80168	0.596666	62650.9	0.426303	16.8784	0.91911	0.425186	1105.29	0.703699	1	1	1	1	1
193	betavae_clf	superclass	superclass_id	HMDB	betavae_clf_100-800-200-3-200-800-100_02 (14-02-2022_23-08-54)	[[100, 800, 200, 3], [3, 200, 800, 100]]	[261, 174]	['spectrum']	['spectrum', 'collision_energy', 'ionization_mode_id', 'kingdom_id', 'class_id']	[6, 18, 14, 1, 10, 12, 0, 7, 5]	3	0.5	1	0	9	2500	0.001	50	TRUE	TRUE	FALSE	-1	30	128	0.001	15.5125	0.900596	0.461513	6575.41	0.749693	0.995993	0.995982	0.995982	0.996184	0.995852	0.80168	0.596666	62650.9	0.426303	17.0407	0.899088	0.486509	2555.18	0.719709	1	1	1	1	1
194	betavae_clf	superclass	superclass_id	HMDB	betavae_clf_100-800-200-3-200-800-100_02 (14-02-2022_23-19-36)	[[100, 800, 200, 3], [3, 200, 800, 100]]	[261, 174]	['spectrum']	['spectrum', 'collision_energy', 'ionization_mode_id', 'kingdom_id', 'class_id']	[6, 18, 14, 1, 10, 12, 0, 7, 5]	3	1	1	0	9	2500	0.001	50	TRUE	TRUE	FALSE	-1	30	128	0.001	15.735	0.88708	0.495008	15252.8	0.697208	0.995841	0.995785	0.995785	0.995944	0.995627	0.80168	0.596666	62650.9	0.426303	16.9022	0.895677	0.488979	7456.47	0.649784	1	1	1	1	1
195	betavae_clf	superclass	superclass_id	HMDB	betavae_clf_100-800-200-3-200-800-100_02 (14-02-2022_23-30-20)	[[100, 800, 200, 3], [3, 200, 800, 100]]	[261, 174]	['spectrum']	['spectrum', 'collision_energy', 'ionization_mode_id', 'kingdom_id', 'class_id']	[6, 18, 14, 1, 10, 12, 0, 7, 5]	3	2	1	0	9	2500	0.001	50	TRUE	TRUE	FALSE	-1	30	128	0.001	16.2072	0.811174	0.640564	48817.2	0.835999	0.995739	0.995584	0.995584	0.995935	0.995497	0.80168	0.596666	62650.9	0.426303	16.4295	0.840311	0.606358	29511.2	0.779469	1	1	1	1	1
196	betavae_clf	superclass	superclass_id	HMDB	betavae_clf_100-800-200-4-200-800-100_02 (14-02-2022_23-40-54)	[[100, 800, 200, 4], [4, 200, 800, 100]]	[262, 174]	['spectrum']	['spectrum', 'collision_energy', 'ionization_mode_id', 'kingdom_id', 'class_id']	[6, 18, 14, 1, 10, 12, 0, 7, 5]	4	0.01	1	0	9	2500	0.001	50	TRUE	TRUE	FALSE	-1	30	128	0.001	14.4713	0.96639	0.22534	570.718	0.359808	0.999772	0.999778	0.999778	0.999752	0.999753	0.80168	0.596666	62650.9	0.426303	16.0952	0.943264	0.332276	369.713	0.363164	1	1	1	1	1
197	betavae_clf	superclass	superclass_id	HMDB	betavae_clf_100-800-200-4-200-800-100_02 (14-02-2022_23-51-31)	[[100, 800, 200, 4], [4, 200, 800, 100]]	[262, 174]	['spectrum']	['spectrum', 'collision_energy', 'ionization_mode_id', 'kingdom_id', 'class_id']	[6, 18, 14, 1, 10, 12, 0, 7, 5]	4	0.1	1	0	9	2500	0.001	50	TRUE	TRUE	FALSE	-1	30	128	0.001	14.8834	0.948081	0.292931	974.114	0.48697	0.997744	0.997776	0.997776	0.997748	0.997675	0.80168	0.596666	62650.9	0.426303	16.2356	0.930803	0.368084	492.591	0.574839	1	1	1	1	1
198	betavae_clf	superclass	superclass_id	HMDB	betavae_clf_100-800-200-4-200-800-100_02 (15-02-2022_00-02-13)	[[100, 800, 200, 4], [4, 200, 800, 100]]	[262, 174]	['spectrum']	['spectrum', 'collision_energy', 'ionization_mode_id', 'kingdom_id', 'class_id']	[6, 18, 14, 1, 10, 12, 0, 7, 5]	4	0.2	1	0	9	2500	0.001	50	TRUE	TRUE	FALSE	-1	30	128	0.001	15.1742	0.924313	0.377205	2853.37	0.663671	0.995886	0.995901	0.995901	0.996071	0.99577	0.80168	0.596666	62650.9	0.426303	16.6907	0.921987	0.411978	1468.96	0.659362	1	1	1	1	1
199	betavae_clf	superclass	superclass_id	HMDB	betavae_clf_100-800-200-4-200-800-100_02 (15-02-2022_00-12-51)	[[100, 800, 200, 4], [4, 200, 800, 100]]	[262, 174]	['spectrum']	['spectrum', 'collision_energy', 'ionization_mode_id', 'kingdom_id', 'class_id']	[6, 18, 14, 1, 10, 12, 0, 7, 5]	4	0.5	1	0	9	2500	0.001	50	TRUE	TRUE	FALSE	-1	30	128	0.001	15.5015	0.900226	0.464343	7917.46	0.684736	0.995846	0.995868	0.995868	0.99587	0.995611	0.80168	0.596666	62650.9	0.426303	16.9494	0.905797	0.47329	3439.65	0.636388	1	1	1	1	1
200	betavae_clf	superclass	superclass_id	HMDB	betavae_clf_100-800-200-4-200-800-100_02 (15-02-2022_00-23-38)	[[100, 800, 200, 4], [4, 200, 800, 100]]	[262, 174]	['spectrum']	['spectrum', 'collision_energy', 'ionization_mode_id', 'kingdom_id', 'class_id']	[6, 18, 14, 1, 10, 12, 0, 7, 5]	4	1	1	0	9	2500	0.001	50	TRUE	TRUE	FALSE	-1	30	128	0.001	15.7034	0.890792	0.497905	13785	0.71004	0.996087	0.996069	0.996069	0.996262	0.995955	0.80168	0.596666	62650.9	0.426303	16.678	0.889325	0.51093	7379.2	0.682288	1	1	1	1	1
201	betavae_clf	superclass	superclass_id	HMDB	betavae_clf_100-800-200-4-200-800-100_02 (15-02-2022_00-34-18)	[[100, 800, 200, 4], [4, 200, 800, 100]]	[262, 174]	['spectrum']	['spectrum', 'collision_energy', 'ionization_mode_id', 'kingdom_id', 'class_id']	[6, 18, 14, 1, 10, 12, 0, 7, 5]	4	2	1	0	9	2500	0.001	50	TRUE	TRUE	FALSE	-1	30	128	0.001	16.2224	0.80456	0.647737	50237.9	0.80143	0.996315	0.996338	0.996338	0.996431	0.996171	0.80168	0.596666	62650.9	0.426303	16.6767	0.844356	0.598486	27452.2	0.72847	1	1	1	1	1
202	betavae_clf	superclass	superclass_id	HMDB	betavae_clf_100-800-200-10-200-800-100_02 (15-02-2022_00-45-11)	[[100, 800, 200, 10], [10, 200, 800, 100]]	[268, 178]	['spectrum']	['spectrum', 'collision_energy', 'ionization_mode_id', 'kingdom_id', 'class_id']	[6, 18, 14, 1, 10, 12, 0, 7, 5]	10	0.01	1	0	9	2500	0.001	50	TRUE	TRUE	FALSE	-1	30	128	0.001	14.3915	0.98142	0.160016	317.921	0.417571	0.999692	0.999637	0.999637	0.999701	0.999654	0.80168	0.596666	62650.9	0.426303	15.8633	0.962306	0.25943	305.323	0.443043	1	1	1	1	1
203	betavae_clf	superclass	superclass_id	HMDB	betavae_clf_100-800-200-10-200-800-100_02 (15-02-2022_00-55-51)	[[100, 800, 200, 10], [10, 200, 800, 100]]	[268, 178]	['spectrum']	['spectrum', 'collision_energy', 'ionization_mode_id', 'kingdom_id', 'class_id']	[6, 18, 14, 1, 10, 12, 0, 7, 5]	10	0.1	1	0	9	2500	0.001	50	TRUE	TRUE	FALSE	-1	30	128	0.001	14.8654	0.948605	0.288252	1518.02	0.517914	0.998995	0.998958	0.998958	0.999011	0.998941	0.80168	0.596666	62650.9	0.426303	16.1615	0.935802	0.350944	925.012	0.570402	1	1	1	1	1
204	betavae_clf	superclass	superclass_id	HMDB	betavae_clf_100-800-200-10-200-800-100_02 (15-02-2022_01-06-45)	[[100, 800, 200, 10], [10, 200, 800, 100]]	[268, 178]	['spectrum']	['spectrum', 'collision_energy', 'ionization_mode_id', 'kingdom_id', 'class_id']	[6, 18, 14, 1, 10, 12, 0, 7, 5]	10	0.2	1	0	9	2500	0.001	50	TRUE	TRUE	FALSE	-1	30	128	0.001	15.1696	0.918841	0.392838	2699.55	0.609089	0.996217	0.996123	0.996123	0.996382	0.996032	0.80168	0.596666	62650.9	0.426303	16.4418	0.919857	0.413966	989.641	0.61245	1	1	1	1	1
205	betavae_clf	superclass	superclass_id	HMDB	betavae_clf_100-800-200-10-200-800-100_02 (15-02-2022_01-17-38)	[[100, 800, 200, 10], [10, 200, 800, 100]]	[268, 178]	['spectrum']	['spectrum', 'collision_energy', 'ionization_mode_id', 'kingdom_id', 'class_id']	[6, 18, 14, 1, 10, 12, 0, 7, 5]	10	0.5	1	0	9	2500	0.001	50	TRUE	TRUE	FALSE	-1	30	128	0.001	15.5102	0.900399	0.46214	6024.58	0.664571	0.996141	0.996248	0.996248	0.996374	0.99611	0.80168	0.596666	62650.9	0.426303	17.0622	0.904819	0.476715	3055.53	0.627162	1	1	1	1	1
206	betavae_clf	superclass	superclass_id	HMDB	betavae_clf_100-800-200-10-200-800-100_02 (15-02-2022_01-28-44)	[[100, 800, 200, 10], [10, 200, 800, 100]]	[268, 178]	['spectrum']	['spectrum', 'collision_energy', 'ionization_mode_id', 'kingdom_id', 'class_id']	[6, 18, 14, 1, 10, 12, 0, 7, 5]	10	1	1	0	9	2500	0.001	50	TRUE	TRUE	FALSE	-1	30	128	0.001	15.6906	0.892308	0.487563	13162	0.618593	0.996275	0.996243	0.996243	0.996504	0.996168	0.80168	0.596666	62650.9	0.426303	16.9083	0.899431	0.484793	5316.21	0.565215	1	1	1	1	1
207	betavae_clf	superclass	superclass_id	HMDB	betavae_clf_100-800-200-10-200-800-100_02 (15-02-2022_01-39-30)	[[100, 800, 200, 10], [10, 200, 800, 100]]	[268, 178]	['spectrum']	['spectrum', 'collision_energy', 'ionization_mode_id', 'kingdom_id', 'class_id']	[6, 18, 14, 1, 10, 12, 0, 7, 5]	10	2	1	0	9	2500	0.001	50	TRUE	TRUE	FALSE	-1	30	128	0.001	16.1069	0.808727	0.630458	42982.3	0.478392	0.995618	0.995632	0.995632	0.995771	0.99545	0.80168	0.596666	62650.9	0.426303	17.1243	0.854525	0.605997	21338	0.413343	1	1	1	1	1
208	betavae_clf	superclass	superclass_id	HMDB	betavae_clf_100-800-200-20-200-800-100_02 (15-02-2022_01-50-17)	[[100, 800, 200, 20], [20, 200, 800, 100]]	[278, 185]	['spectrum']	['spectrum', 'collision_energy', 'ionization_mode_id', 'kingdom_id', 'class_id']	[6, 18, 14, 1, 10, 12, 0, 7, 5]	20	0.01	1	0	9	2500	0.001	50	TRUE	TRUE	FALSE	-1	30	128	0.001	14.3389	0.98747	0.130092	325.749	0.438822	1	1	1	1	1	0.80168	0.596666	62650.9	0.426303	15.431	0.977315	0.195768	313.98	0.492063	1	1	1	1	1
209	betavae_clf	superclass	superclass_id	HMDB	betavae_clf_100-800-200-20-200-800-100_02 (15-02-2022_02-01-05)	[[100, 800, 200, 20], [20, 200, 800, 100]]	[278, 185]	['spectrum']	['spectrum', 'collision_energy', 'ionization_mode_id', 'kingdom_id', 'class_id']	[6, 18, 14, 1, 10, 12, 0, 7, 5]	20	0.1	1	0	9	2500	0.001	50	TRUE	TRUE	FALSE	-1	30	128	0.001	14.9024	0.947396	0.289713	1597.37	0.546482	0.998271	0.998317	0.998317	0.99825	0.99821	0.80168	0.596666	62650.9	0.426303	16.3179	0.929073	0.384234	919.229	0.601351	1	1	1	1	1
210	betavae_clf	superclass	superclass_id	HMDB	betavae_clf_100-800-200-20-200-800-100_02 (15-02-2022_02-11-44)	[[100, 800, 200, 20], [20, 200, 800, 100]]	[278, 185]	['spectrum']	['spectrum', 'collision_energy', 'ionization_mode_id', 'kingdom_id', 'class_id']	[6, 18, 14, 1, 10, 12, 0, 7, 5]	20	0.2	1	0	9	2500	0.001	50	TRUE	TRUE	FALSE	-1	30	128	0.001	15.1291	0.919184	0.39718	3433.43	0.659112	0.996194	0.99618	0.99618	0.996194	0.995983	0.80168	0.596666	62650.9	0.426303	16.3956	0.915874	0.423698	1339.01	0.649209	1	1	1	1	1
211	betavae_clf	superclass	superclass_id	HMDB	betavae_clf_100-800-200-20-200-800-100_02 (15-02-2022_02-22-34)	[[100, 800, 200, 20], [20, 200, 800, 100]]	[278, 185]	['spectrum']	['spectrum', 'collision_energy', 'ionization_mode_id', 'kingdom_id', 'class_id']	[6, 18, 14, 1, 10, 12, 0, 7, 5]	20	0.5	1	0	9	2500	0.001	50	TRUE	TRUE	FALSE	-1	30	128	0.001	15.454	0.900165	0.460949	6645.86	0.654212	0.996033	0.996092	0.996092	0.996211	0.995944	0.80168	0.596666	62650.9	0.426303	16.9296	0.903697	0.48484	2794.9	0.629026	1	1	1	1	1
212	betavae_clf	superclass	superclass_id	HMDB	betavae_clf_100-800-200-20-200-800-100_02 (15-02-2022_02-33-34)	[[100, 800, 200, 20], [20, 200, 800, 100]]	[278, 185]	['spectrum']	['spectrum', 'collision_energy', 'ionization_mode_id', 'kingdom_id', 'class_id']	[6, 18, 14, 1, 10, 12, 0, 7, 5]	20	1	1	0	9	2500	0.001	50	TRUE	TRUE	FALSE	-1	30	128	0.001	15.7045	0.892467	0.485942	12869.2	0.61895	0.995993	0.996015	0.996015	0.996125	0.995854	0.80168	0.596666	62650.9	0.426303	17.0248	0.900688	0.504474	5403.33	0.610095	1	1	1	1	1
213	betavae_clf	superclass	superclass_id	HMDB	betavae_clf_100-800-200-20-200-800-100_02 (15-02-2022_02-44-12)	[[100, 800, 200, 20], [20, 200, 800, 100]]	[278, 185]	['spectrum']	['spectrum', 'collision_energy', 'ionization_mode_id', 'kingdom_id', 'class_id']	[6, 18, 14, 1, 10, 12, 0, 7, 5]	20	2	1	0	9	2500	0.001	50	TRUE	TRUE	FALSE	-1	30	128	0.001	16.227	0.804013	0.659561	46054	0.456481	0.996248	0.996279	0.996279	0.996345	0.996116	0.80168	0.596666	62650.9	0.426303	17.1169	0.850839	0.620077	21579.9	0.388919	1	1	1	1	1
214	betavae_clf	class	class_id	MoNA	betavae_clf_100-800-200-3-200-800-100_04 (13-02-2022_14-34-02)	[[100, 800, 200, 3], [3, 200, 800, 100]]	[446, 297]	['spectrum']	['spectrum', 'collision_energy', 'total_exact_mass', 'precursor_mz', 'ionization_mode_id', 'instrument_id', 'instrument_type_id', 'precursor_type_id', 'kingdom_id', 'superclass_id']	[198, 96, 32, 173, 61, 238, 94, 70, 106, 131, 65, 124, 43, 172, 190]	3	0.01	1	0	15	2500	0.001	50	TRUE	TRUE	FALSE	-1	30	128	0.001	15.0279	0.97974	0.259234	1830.14	0.347468	0.768607	0.767728	0.767728	0.786299	0.754951	0.87701	0.475063	130010	1.20661	14.9253	0.97794	0.262341	1725.73	0.353558	0.761468	0.761834	0.761834	0.778036	0.749225
215	betavae_clf	class	class_id	MoNA	betavae_clf_100-800-200-3-200-800-100_04 (13-02-2022_14-52-30)	[[100, 800, 200, 3], [3, 200, 800, 100]]	[446, 297]	['spectrum']	['spectrum', 'collision_energy', 'total_exact_mass', 'precursor_mz', 'ionization_mode_id', 'instrument_id', 'instrument_type_id', 'precursor_type_id', 'kingdom_id', 'superclass_id']	[198, 96, 32, 173, 61, 238, 94, 70, 106, 131, 65, 124, 43, 172, 190]	3	0.1	1	0	15	2500	0.001	50	TRUE	TRUE	FALSE	-1	30	128	0.001	15.4244	0.97872	0.269397	4581.03	0.4704	0.752262	0.751699	0.751699	0.757731	0.719247	0.87701	0.475063	130010	1.20661	15.6545	0.977184	0.278021	4719.21	0.474477	0.753519	0.748718	0.748718	0.754987	0.716695
216	betavae_clf	class	class_id	MoNA	betavae_clf_100-800-200-3-200-800-100_04 (13-02-2022_15-10-42)	[[100, 800, 200, 3], [3, 200, 800, 100]]	[446, 297]	['spectrum']	['spectrum', 'collision_energy', 'total_exact_mass', 'precursor_mz', 'ionization_mode_id', 'instrument_id', 'instrument_type_id', 'precursor_type_id', 'kingdom_id', 'superclass_id']	[198, 96, 32, 173, 61, 238, 94, 70, 106, 131, 65, 124, 43, 172, 190]	3	0.2	1	0	15	2500	0.001	50	TRUE	TRUE	FALSE	-1	30	128	0.001	15.6905	0.974588	0.30061	7175.73	0.608942	0.750632	0.751225	0.751225	0.762861	0.722675	0.87701	0.475063	130010	1.20661	16.0742	0.972989	0.312638	7504.42	0.613247	0.743528	0.735442	0.735442	0.74922	0.709889
217	betavae_clf	class	class_id	MoNA	betavae_clf_100-800-200-3-200-800-100_04 (13-02-2022_15-28-49)	[[100, 800, 200, 3], [3, 200, 800, 100]]	[446, 297]	['spectrum']	['spectrum', 'collision_energy', 'total_exact_mass', 'precursor_mz', 'ionization_mode_id', 'instrument_id', 'instrument_type_id', 'precursor_type_id', 'kingdom_id', 'superclass_id']	[198, 96, 32, 173, 61, 238, 94, 70, 106, 131, 65, 124, 43, 172, 190]	3	0.5	1	0	15	2500	0.001	50	TRUE	TRUE	FALSE	-1	30	128	0.001	16.267	0.961052	0.37666	18427.2	0.858043	0.737676	0.736639	0.736639	0.763072	0.716069	0.87701	0.475063	130010	1.20661	16.7878	0.959225	0.388584	17992.4	0.845538	0.744669	0.741634	0.741634	0.775863	0.722675
218	betavae_clf	class	class_id	MoNA	betavae_clf_100-800-200-3-200-800-100_04 (13-02-2022_15-46-50)	[[100, 800, 200, 3], [3, 200, 800, 100]]	[446, 297]	['spectrum']	['spectrum', 'collision_energy', 'total_exact_mass', 'precursor_mz', 'ionization_mode_id', 'instrument_id', 'instrument_type_id', 'precursor_type_id', 'kingdom_id', 'superclass_id']	[198, 96, 32, 173, 61, 238, 94, 70, 106, 131, 65, 124, 43, 172, 190]	3	1	1	0	15	2500	0.001	50	TRUE	TRUE	FALSE	-1	30	128	0.001	16.9216	0.94314	0.477084	33088.7	1.09593	0.759212	0.759426	0.759426	0.779313	0.748728	0.87701	0.475063	130010	1.20661	17.284	0.941257	0.49215	32668.7	1.08967	0.764039	0.768461	0.768461	0.78875	0.756043
219	betavae_clf	class	class_id	MoNA	betavae_clf_100-800-200-3-200-800-100_04 (13-02-2022_16-05-10)	[[100, 800, 200, 3], [3, 200, 800, 100]]	[446, 297]	['spectrum']	['spectrum', 'collision_energy', 'total_exact_mass', 'precursor_mz', 'ionization_mode_id', 'instrument_id', 'instrument_type_id', 'precursor_type_id', 'kingdom_id', 'superclass_id']	[198, 96, 32, 173, 61, 238, 94, 70, 106, 131, 65, 124, 43, 172, 190]	3	2	1	0	15	2500	0.001	50	TRUE	TRUE	FALSE	-1	30	128	0.001	17.4575	0.929064	0.528724	52529.1	1.16844	0.733382	0.734369	0.734369	0.7772	0.719394	0.87701	0.475063	130010	1.20661	18.12	0.926546	0.543948	51170.4	1.13835	0.721281	0.72219	0.72219	0.767774	0.710898
220	betavae_clf	class	class_id	MoNA	betavae_clf_100-800-200-4-200-800-100_04 (13-02-2022_16-23-25)	[[100, 800, 200, 4], [4, 200, 800, 100]]	[447, 298]	['spectrum']	['spectrum', 'collision_energy', 'total_exact_mass', 'precursor_mz', 'ionization_mode_id', 'instrument_id', 'instrument_type_id', 'precursor_type_id', 'kingdom_id', 'superclass_id']	[198, 96, 32, 173, 61, 238, 94, 70, 106, 131, 65, 124, 43, 172, 190]	4	0.01	1	0	15	2500	0.001	50	TRUE	TRUE	FALSE	-1	30	128	0.001	14.8284	0.984035	0.224773	1637.04	0.331381	0.776975	0.778083	0.778083	0.787117	0.765643	0.87701	0.475063	130010	1.20661	14.9008	0.982665	0.231958	1812.3	0.340111	0.760277	0.759093	0.759093	0.771078	0.748569
221	betavae_clf	class	class_id	MoNA	betavae_clf_100-800-200-4-200-800-100_04 (13-02-2022_16-41-14)	[[100, 800, 200, 4], [4, 200, 800, 100]]	[447, 298]	['spectrum']	['spectrum', 'collision_energy', 'total_exact_mass', 'precursor_mz', 'ionization_mode_id', 'instrument_id', 'instrument_type_id', 'precursor_type_id', 'kingdom_id', 'superclass_id']	[198, 96, 32, 173, 61, 238, 94, 70, 106, 131, 65, 124, 43, 172, 190]	4	0.1	1	0	15	2500	0.001	50	TRUE	TRUE	FALSE	-1	30	128	0.001	15.3505	0.980654	0.254477	4835.85	0.474364	0.760887	0.760377	0.760377	0.776322	0.74574	0.87701	0.475063	130010	1.20661	15.6069	0.978222	0.264937	5128.4	0.491925	0.75306	0.752399	0.752399	0.768869	0.735254
222	betavae_clf	class	class_id	MoNA	betavae_clf_100-800-200-4-200-800-100_04 (13-02-2022_16-59-28)	[[100, 800, 200, 4], [4, 200, 800, 100]]	[447, 298]	['spectrum']	['spectrum', 'collision_energy', 'total_exact_mass', 'precursor_mz', 'ionization_mode_id', 'instrument_id', 'instrument_type_id', 'precursor_type_id', 'kingdom_id', 'superclass_id']	[198, 96, 32, 173, 61, 238, 94, 70, 106, 131, 65, 124, 43, 172, 190]	4	0.2	1	0	15	2500	0.001	50	TRUE	TRUE	FALSE	-1	30	128	0.001	15.7037	0.975919	0.290579	7923.48	0.636684	0.741344	0.741222	0.741222	0.75705	0.716405	0.87701	0.475063	130010	1.20661	15.9216	0.973321	0.302311	8191.32	0.633839	0.743135	0.740738	0.740738	0.756947	0.720263
223	betavae_clf	class	class_id	MoNA	betavae_clf_100-800-200-4-200-800-100_04 (13-02-2022_17-17-23)	[[100, 800, 200, 4], [4, 200, 800, 100]]	[447, 298]	['spectrum']	['spectrum', 'collision_energy', 'total_exact_mass', 'precursor_mz', 'ionization_mode_id', 'instrument_id', 'instrument_type_id', 'precursor_type_id', 'kingdom_id', 'superclass_id']	[198, 96, 32, 173, 61, 238, 94, 70, 106, 131, 65, 124, 43, 172, 190]	4	0.5	1	0	15	2500	0.001	50	TRUE	TRUE	FALSE	-1	30	128	0.001	16.2529	0.961097	0.379453	15605.9	0.875907	0.745169	0.744973	0.744973	0.75606	0.71793	0.87701	0.475063	130010	1.20661	16.4214	0.959489	0.3939	15955.7	0.888485	0.737195	0.737489	0.737489	0.750473	0.711379
224	betavae_clf	class	class_id	MoNA	betavae_clf_100-800-200-4-200-800-100_04 (13-02-2022_17-35-39)	[[100, 800, 200, 4], [4, 200, 800, 100]]	[447, 298]	['spectrum']	['spectrum', 'collision_energy', 'total_exact_mass', 'precursor_mz', 'ionization_mode_id', 'instrument_id', 'instrument_type_id', 'precursor_type_id', 'kingdom_id', 'superclass_id']	[198, 96, 32, 173, 61, 238, 94, 70, 106, 131, 65, 124, 43, 172, 190]	4	1	1	0	15	2500	0.001	50	TRUE	TRUE	FALSE	-1	30	128	0.001	16.9685	0.943157	0.470927	31289	1.08007	0.720402	0.719731	0.719731	0.758449	0.701767	0.87701	0.475063	130010	1.20661	17.4052	0.939734	0.489724	31476.6	1.06764	0.715444	0.715513	0.715513	0.761639	0.70194
225	betavae_clf	class	class_id	MoNA	betavae_clf_100-800-200-4-200-800-100_04 (13-02-2022_17-53-38)	[[100, 800, 200, 4], [4, 200, 800, 100]]	[447, 298]	['spectrum']	['spectrum', 'collision_energy', 'total_exact_mass', 'precursor_mz', 'ionization_mode_id', 'instrument_id', 'instrument_type_id', 'precursor_type_id', 'kingdom_id', 'superclass_id']	[198, 96, 32, 173, 61, 238, 94, 70, 106, 131, 65, 124, 43, 172, 190]	4	2	1	0	15	2500	0.001	50	TRUE	TRUE	FALSE	-1	30	128	0.001	17.3566	0.929382	0.530345	52336.6	1.1757	0.765667	0.764629	0.764629	0.783657	0.749501	0.87701	0.475063	130010	1.20661	17.4847	0.927183	0.534784	50953.9	1.15378	0.773348	0.769896	0.769896	0.785037	0.752369
226	betavae_clf	class	class_id	MoNA	betavae_clf_100-800-200-10-200-800-100_04 (13-02-2022_18-12-17)	[[100, 800, 200, 10], [10, 200, 800, 100]]	[453, 302]	['spectrum']	['spectrum', 'collision_energy', 'total_exact_mass', 'precursor_mz', 'ionization_mode_id', 'instrument_id', 'instrument_type_id', 'precursor_type_id', 'kingdom_id', 'superclass_id']	[198, 96, 32, 173, 61, 238, 94, 70, 106, 131, 65, 124, 43, 172, 190]	10	0.01	1	0	15	2500	0.001	50	TRUE	TRUE	FALSE	-1	30	128	0.001	14.7727	0.988973	0.188252	877.077	0.3757	0.80175	0.801525	0.801525	0.833494	0.789261	0.87701	0.475063	130010	1.20661	15.3969	0.986504	0.206309	1005.47	0.374903	0.716651	0.726148	0.726148	0.765955	0.707928
227	betavae_clf	class	class_id	MoNA	betavae_clf_100-800-200-10-200-800-100_04 (13-02-2022_18-30-55)	[[100, 800, 200, 10], [10, 200, 800, 100]]	[453, 302]	['spectrum']	['spectrum', 'collision_energy', 'total_exact_mass', 'precursor_mz', 'ionization_mode_id', 'instrument_id', 'instrument_type_id', 'precursor_type_id', 'kingdom_id', 'superclass_id']	[198, 96, 32, 173, 61, 238, 94, 70, 106, 131, 65, 124, 43, 172, 190]	10	0.1	1	0	15	2500	0.001	50	TRUE	TRUE	FALSE	-1	30	128	0.001	15.5434	0.98102	0.257796	5110.41	0.52731	0.710805	0.709812	0.709812	0.755787	0.702965	0.87701	0.475063	130010	1.20661	16.019	0.980033	0.267314	4894.14	0.51834	0.697079	0.698258	0.698258	0.748194	0.685977
228	betavae_clf	class	class_id	MoNA	betavae_clf_100-800-200-10-200-800-100_04 (13-02-2022_18-48-49)	[[100, 800, 200, 10], [10, 200, 800, 100]]	[453, 302]	['spectrum']	['spectrum', 'collision_energy', 'total_exact_mass', 'precursor_mz', 'ionization_mode_id', 'instrument_id', 'instrument_type_id', 'precursor_type_id', 'kingdom_id', 'superclass_id']	[198, 96, 32, 173, 61, 238, 94, 70, 106, 131, 65, 124, 43, 172, 190]	10	0.2	1	0	15	2500	0.001	50	TRUE	TRUE	FALSE	-1	30	128	0.001	15.6465	0.975003	0.295015	6998.43	0.567989	0.747505	0.747133	0.747133	0.760923	0.737229	0.87701	0.475063	130010	1.20661	15.9996	0.973084	0.305862	7149.39	0.571271	0.732379	0.726828	0.726828	0.746595	0.718111
229	betavae_clf	class	class_id	MoNA	betavae_clf_100-800-200-10-200-800-100_04 (13-02-2022_19-06-47)	[[100, 800, 200, 10], [10, 200, 800, 100]]	[453, 302]	['spectrum']	['spectrum', 'collision_energy', 'total_exact_mass', 'precursor_mz', 'ionization_mode_id', 'instrument_id', 'instrument_type_id', 'precursor_type_id', 'kingdom_id', 'superclass_id']	[198, 96, 32, 173, 61, 238, 94, 70, 106, 131, 65, 124, 43, 172, 190]	10	0.5	1	0	15	2500	0.001	50	TRUE	TRUE	FALSE	-1	30	128	0.001	16.2588	0.959708	0.388689	16314.7	0.860859	0.761865	0.761452	0.761452	0.792781	0.749053	0.87701	0.475063	130010	1.20661	16.4694	0.958127	0.398087	16282	0.855281	0.777741	0.770934	0.770934	0.802915	0.758054
230	betavae_clf	class	class_id	MoNA	betavae_clf_100-800-200-10-200-800-100_04 (13-02-2022_19-25-09)	[[100, 800, 200, 10], [10, 200, 800, 100]]	[453, 302]	['spectrum']	['spectrum', 'collision_energy', 'total_exact_mass', 'precursor_mz', 'ionization_mode_id', 'instrument_id', 'instrument_type_id', 'precursor_type_id', 'kingdom_id', 'superclass_id']	[198, 96, 32, 173, 61, 238, 94, 70, 106, 131, 65, 124, 43, 172, 190]	10	1	1	0	15	2500	0.001	50	TRUE	TRUE	FALSE	-1	30	128	0.001	16.9235	0.942418	0.470756	31986.2	1.08252	0.732697	0.732437	0.732437	0.77186	0.712441	0.87701	0.475063	130010	1.20661	17.4396	0.940957	0.480833	31554.3	1.06044	0.741163	0.740117	0.740117	0.783009	0.722434
231	betavae_clf	class	class_id	MoNA	betavae_clf_100-800-200-20-200-800-100_04 (13-02-2022_20-01-20)	[[100, 800, 200, 20], [20, 200, 800, 100]]	[463, 308]	['spectrum']	['spectrum', 'collision_energy', 'total_exact_mass', 'precursor_mz', 'ionization_mode_id', 'instrument_id', 'instrument_type_id', 'precursor_type_id', 'kingdom_id', 'superclass_id']	[198, 96, 32, 173, 61, 238, 94, 70, 106, 131, 65, 124, 43, 172, 190]	20	0.01	1	0	15	2500	0.001	50	TRUE	TRUE	FALSE	-1	30	128	0.001	14.75	0.991232	0.172467	832.757	0.398578	0.804626	0.805111	0.805111	0.833693	0.79716	0.87701	0.475063	130010	1.20661	15.1702	0.989227	0.18516	940.14	0.412637	0.719698	0.721347	0.721347	0.747738	0.712029
232	betavae_clf	class	class_id	MoNA	betavae_clf_100-800-200-20-200-800-100_04 (13-02-2022_20-18-46)	[[100, 800, 200, 20], [20, 200, 800, 100]]	[463, 308]	['spectrum']	['spectrum', 'collision_energy', 'total_exact_mass', 'precursor_mz', 'ionization_mode_id', 'instrument_id', 'instrument_type_id', 'precursor_type_id', 'kingdom_id', 'superclass_id']	[198, 96, 32, 173, 61, 238, 94, 70, 106, 131, 65, 124, 43, 172, 190]	20	0.1	1	0	15	2500	0.001	50	TRUE	TRUE	FALSE	-1	30	128	0.001	15.6487	0.980661	0.25562	5044.57	0.520953	0.709299	0.71037	0.71037	0.738972	0.697971	0.87701	0.475063	130010	1.20661	16.1892	0.978115	0.270872	5072.76	0.516486	0.694082	0.694749	0.694749	0.731128	0.683269
233	betavae_clf	class	class_id	MoNA	betavae_clf_100-800-200-20-200-800-100_04 (13-02-2022_20-36-28)	[[100, 800, 200, 20], [20, 200, 800, 100]]	[463, 308]	['spectrum']	['spectrum', 'collision_energy', 'total_exact_mass', 'precursor_mz', 'ionization_mode_id', 'instrument_id', 'instrument_type_id', 'precursor_type_id', 'kingdom_id', 'superclass_id']	[198, 96, 32, 173, 61, 238, 94, 70, 106, 131, 65, 124, 43, 172, 190]	20	0.2	1	0	15	2500	0.001	50	TRUE	TRUE	FALSE	-1	30	128	0.001	15.6823	0.974883	0.295911	7819.57	0.579707	0.759489	0.759555	0.759555	0.779896	0.746837	0.87701	0.475063	130010	1.20661	15.9539	0.973001	0.306404	7872.54	0.574331	0.746438	0.753485	0.753485	0.777741	0.743682
234	betavae_clf	class	class_id	MoNA	betavae_clf_100-800-200-20-200-800-100_04 (13-02-2022_20-54-46)	[[100, 800, 200, 20], [20, 200, 800, 100]]	[463, 308]	['spectrum']	['spectrum', 'collision_energy', 'total_exact_mass', 'precursor_mz', 'ionization_mode_id', 'instrument_id', 'instrument_type_id', 'precursor_type_id', 'kingdom_id', 'superclass_id']	[198, 96, 32, 173, 61, 238, 94, 70, 106, 131, 65, 124, 43, 172, 190]	20	0.5	1	0	15	2500	0.001	50	TRUE	TRUE	FALSE	-1	30	128	0.001	16.1607	0.960709	0.382959	19520.3	0.869986	0.754727	0.753728	0.753728	0.773283	0.741965	0.87701	0.475063	130010	1.20661	16.6049	0.959318	0.393444	19169.8	0.856888	0.741758	0.740844	0.740844	0.768687	0.730801
235	betavae_clf	class	class_id	MoNA	betavae_clf_100-800-200-20-200-800-100_04 (13-02-2022_21-12-28)	[[100, 800, 200, 20], [20, 200, 800, 100]]	[463, 308]	['spectrum']	['spectrum', 'collision_energy', 'total_exact_mass', 'precursor_mz', 'ionization_mode_id', 'instrument_id', 'instrument_type_id', 'precursor_type_id', 'kingdom_id', 'superclass_id']	[198, 96, 32, 173, 61, 238, 94, 70, 106, 131, 65, 124, 43, 172, 190]	20	1	1	0	15	2500	0.001	50	TRUE	TRUE	FALSE	-1	30	128	0.001	16.8026	0.943654	0.46893	32601.7	1.10119	0.754897	0.754838	0.754838	0.758739	0.742961	0.87701	0.475063	130010	1.20661	17.2781	0.942332	0.483743	32799.5	1.07787	0.752804	0.750636	0.750636	0.756563	0.742337
236	betavae_clf	class	class_id	MoNA	betavae_clf_100-800-200-20-200-800-100_04 (13-02-2022_21-29-50)	[[100, 800, 200, 20], [20, 200, 800, 100]]	[463, 308]	['spectrum']	['spectrum', 'collision_energy', 'total_exact_mass', 'precursor_mz', 'ionization_mode_id', 'instrument_id', 'instrument_type_id', 'precursor_type_id', 'kingdom_id', 'superclass_id']	[198, 96, 32, 173, 61, 238, 94, 70, 106, 131, 65, 124, 43, 172, 190]	20	2	1	0	15	2500	0.001	50	TRUE	TRUE	FALSE	-1	30	128	0.001	17.4539	0.928289	0.538905	51990.3	1.16802	0.741317	0.742312	0.742312	0.76695	0.729922	0.87701	0.475063	130010	1.20661	17.6588	0.927213	0.551919	50981.8	1.15528	0.739903	0.743416	0.743416	0.758894	0.730209
237	betavae_clf	class	class_id	HMDB	betavae_clf_100-800-200-3-200-800-100_02 (15-02-2022_02-54-37)	[[100, 800, 200, 3], [3, 200, 800, 100]]	[30, 20]	['spectrum']	['spectrum', 'collision_energy', 'ionization_mode_id', 'kingdom_id', 'superclass_id']	[198, 96, 32, 173, 61, 238, 94, 70, 106, 131, 65, 124, 43, 172, 190]	3	0.01	1	0	15	2500	0.001	50	TRUE	TRUE	FALSE	-1	30	128	0.001	15.767	0.907643	0.428345	13341	1.09797	0.722656	0.710397	0.710397	0.685743	0.655724	0.801228	0.60216	66080.6	0.442027	21.1421	0.879767	0.697532	2258.1	1.00389	0.333333	0.2	0.2	0.2	0.2
238	betavae_clf	class	class_id	HMDB	betavae_clf_100-800-200-3-200-800-100_02 (15-02-2022_02-55-08)	[[100, 800, 200, 3], [3, 200, 800, 100]]	[30, 20]	['spectrum']	['spectrum', 'collision_energy', 'ionization_mode_id', 'kingdom_id', 'superclass_id']	[198, 96, 32, 173, 61, 238, 94, 70, 106, 131, 65, 124, 43, 172, 190]	3	0.1	1	0	15	2500	0.001	50	TRUE	TRUE	FALSE	-1	30	128	0.001	15.4479	0.901897	0.43521	13660.8	1.13657	0.733398	0.73173	0.73173	0.708747	0.688522	0.801228	0.60216	66080.6	0.442027	16.431	0.890992	0.425842	3227.38	1.07897	1	1	1	1	1
239	betavae_clf	class	class_id	HMDB	betavae_clf_100-800-200-3-200-800-100_02 (15-02-2022_02-55-39)	[[100, 800, 200, 3], [3, 200, 800, 100]]	[30, 20]	['spectrum']	['spectrum', 'collision_energy', 'ionization_mode_id', 'kingdom_id', 'superclass_id']	[198, 96, 32, 173, 61, 238, 94, 70, 106, 131, 65, 124, 43, 172, 190]	3	0.2	1	0	15	2500	0.001	50	TRUE	TRUE	FALSE	-1	30	128	0.001	15.5632	0.904708	0.420326	12125.6	1.11373	0.74707	0.73913	0.73913	0.725107	0.70576	0.801228	0.60216	66080.6	0.442027	22.6751	0.874983	0.822294	2901.68	1.02714	0.833333	0.625	0.625	0.75	0.666667
240	betavae_clf	class	class_id	HMDB	betavae_clf_100-800-200-3-200-800-100_02 (15-02-2022_02-56-13)	[[100, 800, 200, 3], [3, 200, 800, 100]]	[30, 20]	['spectrum']	['spectrum', 'collision_energy', 'ionization_mode_id', 'kingdom_id', 'superclass_id']	[198, 96, 32, 173, 61, 238, 94, 70, 106, 131, 65, 124, 43, 172, 190]	3	0.5	1	0	15	2500	0.001	50	TRUE	TRUE	FALSE	-1	30	128	0.001	16.0775	0.896873	0.438238	15385.8	1.14032	0.6875	0.678508	0.678508	0.579756	0.611626	0.801228	0.60216	66080.6	0.442027	22.9397	0.866992	0.806493	2525.94	1.01996	0.333333	0.2	0.2	0.2	0.2
241	betavae_clf	class	class_id	HMDB	betavae_clf_100-800-200-3-200-800-100_02 (15-02-2022_02-56-46)	[[100, 800, 200, 3], [3, 200, 800, 100]]	[30, 20]	['spectrum']	['spectrum', 'collision_energy', 'ionization_mode_id', 'kingdom_id', 'superclass_id']	[198, 96, 32, 173, 61, 238, 94, 70, 106, 131, 65, 124, 43, 172, 190]	3	1	1	0	15	2500	0.001	50	TRUE	TRUE	FALSE	-1	30	128	0.001	16.4204	0.893142	0.432738	18801	1.14545	0.688477	0.686493	0.686493	0.621743	0.628728	0.801228	0.60216	66080.6	0.442027	22.6122	0.879638	0.769223	3244.88	1.01129	1	1	1	1	1
242	betavae_clf	class	class_id	HMDB	betavae_clf_100-800-200-3-200-800-100_02 (15-02-2022_02-57-19)	[[100, 800, 200, 3], [3, 200, 800, 100]]	[30, 20]	['spectrum']	['spectrum', 'collision_energy', 'ionization_mode_id', 'kingdom_id', 'superclass_id']	[198, 96, 32, 173, 61, 238, 94, 70, 106, 131, 65, 124, 43, 172, 190]	3	2	1	0	15	2500	0.001	50	TRUE	TRUE	FALSE	-1	30	128	0.001	17.3559	0.89152	0.448471	19707.4	1.1494	0.681641	0.687031	0.687031	0.656949	0.638978	0.801228	0.60216	66080.6	0.442027	22.5427	0.878605	0.692935	2925.94	1.02814	1	1	1	1	1
243	betavae_clf	class	class_id	HMDB	betavae_clf_100-800-200-4-200-800-100_02 (15-02-2022_02-57-53)	[[100, 800, 200, 4], [4, 200, 800, 100]]	[31, 20]	['spectrum']	['spectrum', 'collision_energy', 'ionization_mode_id', 'kingdom_id', 'superclass_id']	[198, 96, 32, 173, 61, 238, 94, 70, 106, 131, 65, 124, 43, 172, 190]	4	0.01	1	0	15	2500	0.001	50	TRUE	TRUE	FALSE	-1	30	128	0.001	15.3444	0.914465	0.403236	9583.14	1.11518	0.725586	0.724821	0.724821	0.695166	0.688469	0.801228	0.60216	66080.6	0.442027	19.3806	0.868147	0.653723	2951.25	1.09932	1	1	1	1	1
244	betavae_clf	class	class_id	HMDB	betavae_clf_100-800-200-4-200-800-100_02 (15-02-2022_02-58-27)	[[100, 800, 200, 4], [4, 200, 800, 100]]	[31, 20]	['spectrum']	['spectrum', 'collision_energy', 'ionization_mode_id', 'kingdom_id', 'superclass_id']	[198, 96, 32, 173, 61, 238, 94, 70, 106, 131, 65, 124, 43, 172, 190]	4	0.1	1	0	15	2500	0.001	50	TRUE	TRUE	FALSE	-1	30	128	0.001	15.7788	0.91156	0.415505	10054.9	1.10823	0.746094	0.747139	0.747139	0.739465	0.712294	0.801228	0.60216	66080.6	0.442027	21.6557	0.911827	0.66173	1519.18	1.03923	0.833333	0.666667	0.666667	0.75	0.7
245	betavae_clf	class	class_id	HMDB	betavae_clf_100-800-200-4-200-800-100_02 (15-02-2022_02-59-00)	[[100, 800, 200, 4], [4, 200, 800, 100]]	[31, 20]	['spectrum']	['spectrum', 'collision_energy', 'ionization_mode_id', 'kingdom_id', 'superclass_id']	[198, 96, 32, 173, 61, 238, 94, 70, 106, 131, 65, 124, 43, 172, 190]	4	0.2	1	0	15	2500	0.001	50	TRUE	TRUE	FALSE	-1	30	128	0.001	15.485	0.911546	0.398017	13181.9	1.12388	0.676758	0.707096	0.707096	0.591694	0.627789	0.801228	0.60216	66080.6	0.442027	20.4126	0.894499	0.583901	2844.68	0.999359	0.833333	0.5	0.5	0.5	0.5
246	betavae_clf	class	class_id	HMDB	betavae_clf_100-800-200-4-200-800-100_02 (15-02-2022_02-59-32)	[[100, 800, 200, 4], [4, 200, 800, 100]]	[31, 20]	['spectrum']	['spectrum', 'collision_energy', 'ionization_mode_id', 'kingdom_id', 'superclass_id']	[198, 96, 32, 173, 61, 238, 94, 70, 106, 131, 65, 124, 43, 172, 190]	4	0.5	1	0	15	2500	0.001	50	TRUE	TRUE	FALSE	-1	30	128	0.001	16.1473	0.904784	0.422407	13950.6	1.13696	0.669922	0.692075	0.692075	0.596607	0.604277	0.801228	0.60216	66080.6	0.442027	20.2199	0.877025	0.649365	2188.27	1.02941	1	1	1	1	1
247	betavae_clf	class	class_id	HMDB	betavae_clf_100-800-200-4-200-800-100_02 (15-02-2022_03-00-03)	[[100, 800, 200, 4], [4, 200, 800, 100]]	[31, 20]	['spectrum']	['spectrum', 'collision_energy', 'ionization_mode_id', 'kingdom_id', 'superclass_id']	[198, 96, 32, 173, 61, 238, 94, 70, 106, 131, 65, 124, 43, 172, 190]	4	1	1	0	15	2500	0.001	50	TRUE	TRUE	FALSE	-1	30	128	0.001	17.2928	0.906604	0.435499	13123.5	1.13741	0.712891	0.720016	0.720016	0.724375	0.688742	0.801228	0.60216	66080.6	0.442027	20.6694	0.901398	0.528594	1989.69	1.00763	0.833333	0.5	0.5	0.5	0.5
248	betavae_clf	class	class_id	HMDB	betavae_clf_100-800-200-4-200-800-100_02 (15-02-2022_03-00-35)	[[100, 800, 200, 4], [4, 200, 800, 100]]	[31, 20]	['spectrum']	['spectrum', 'collision_energy', 'ionization_mode_id', 'kingdom_id', 'superclass_id']	[198, 96, 32, 173, 61, 238, 94, 70, 106, 131, 65, 124, 43, 172, 190]	4	2	1	0	15	2500	0.001	50	TRUE	TRUE	FALSE	-1	30	128	0.001	18.2288	0.904745	0.424189	14328.7	1.12905	0.707031	0.718414	0.718414	0.680638	0.66958	0.801228	0.60216	66080.6	0.442027	26.3776	0.880738	0.797463	2684.86	0.976617	1	1	1	1	1
249	betavae_clf	class	class_id	HMDB	betavae_clf_100-800-200-10-200-800-100_02 (15-02-2022_03-01-05)	[[100, 800, 200, 10], [10, 200, 800, 100]]	[37, 24]	['spectrum']	['spectrum', 'collision_energy', 'ionization_mode_id', 'kingdom_id', 'superclass_id']	[198, 96, 32, 173, 61, 238, 94, 70, 106, 131, 65, 124, 43, 172, 190]	10	0.01	1	0	15	2500	0.001	50	TRUE	TRUE	FALSE	-1	30	128	0.001	14.7511	0.945099	0.280109	7642.53	1.07034	0.84082	0.840995	0.840995	0.851922	0.828105	0.801228	0.60216	66080.6	0.442027	21.6953	0.904988	0.723432	2731.78	1.00798	0.333333	0.333333	0.333333	0.333333	0.333333
250	betavae_clf	class	class_id	HMDB	betavae_clf_100-800-200-10-200-800-100_02 (15-02-2022_03-01-37)	[[100, 800, 200, 10], [10, 200, 800, 100]]	[37, 24]	['spectrum']	['spectrum', 'collision_energy', 'ionization_mode_id', 'kingdom_id', 'superclass_id']	[198, 96, 32, 173, 61, 238, 94, 70, 106, 131, 65, 124, 43, 172, 190]	10	0.1	1	0	15	2500	0.001	50	TRUE	TRUE	FALSE	-1	30	128	0.001	15.2	0.935185	0.327814	8706.17	1.09956	0.797852	0.800638	0.800638	0.769003	0.76269	0.801228	0.60216	66080.6	0.442027	20.1954	0.911549	0.547145	2405.42	0.973682	1	1	1	1	1
251	betavae_clf	class	class_id	HMDB	betavae_clf_100-800-200-10-200-800-100_02 (15-02-2022_03-02-08)	[[100, 800, 200, 10], [10, 200, 800, 100]]	[37, 24]	['spectrum']	['spectrum', 'collision_energy', 'ionization_mode_id', 'kingdom_id', 'superclass_id']	[198, 96, 32, 173, 61, 238, 94, 70, 106, 131, 65, 124, 43, 172, 190]	10	0.2	1	0	15	2500	0.001	50	TRUE	TRUE	FALSE	-1	30	128	0.001	15.6191	0.931361	0.34523	10034.3	1.10768	0.78418	0.793579	0.793579	0.801873	0.767035	0.801228	0.60216	66080.6	0.442027	21.4811	0.896596	0.650167	2685.4	1.01041	0.833333	0.5	0.5	0.5	0.5
252	betavae_clf	class	class_id	HMDB	betavae_clf_100-800-200-10-200-800-100_02 (15-02-2022_03-02-40)	[[100, 800, 200, 10], [10, 200, 800, 100]]	[37, 24]	['spectrum']	['spectrum', 'collision_energy', 'ionization_mode_id', 'kingdom_id', 'superclass_id']	[198, 96, 32, 173, 61, 238, 94, 70, 106, 131, 65, 124, 43, 172, 190]	10	0.5	1	0	15	2500	0.001	50	TRUE	TRUE	FALSE	-1	30	128	0.001	16.7772	0.926257	0.356001	9007.94	1.10778	0.837891	0.842735	0.842735	0.810115	0.800089	0.801228	0.60216	66080.6	0.442027	21.0255	0.903512	0.596449	2140.02	0.994522	0.833333	0.333333	0.333333	0.333333	0.333333
253	betavae_clf	class	class_id	HMDB	betavae_clf_100-800-200-10-200-800-100_02 (15-02-2022_03-03-13)	[[100, 800, 200, 10], [10, 200, 800, 100]]	[37, 24]	['spectrum']	['spectrum', 'collision_energy', 'ionization_mode_id', 'kingdom_id', 'superclass_id']	[198, 96, 32, 173, 61, 238, 94, 70, 106, 131, 65, 124, 43, 172, 190]	10	1	1	0	15	2500	0.001	50	TRUE	TRUE	FALSE	-1	30	128	0.001	18.4383	0.92842	0.360686	9935.63	1.09785	0.806641	0.793344	0.793344	0.803548	0.775615	0.801228	0.60216	66080.6	0.442027	25.0703	0.914627	0.695207	2008.97	0.974695	0.5	0.5	0.5	0.5	0.5
254	betavae_clf	class	class_id	HMDB	betavae_clf_100-800-200-10-200-800-100_02 (15-02-2022_03-03-45)	[[100, 800, 200, 10], [10, 200, 800, 100]]	[37, 24]	['spectrum']	['spectrum', 'collision_energy', 'ionization_mode_id', 'kingdom_id', 'superclass_id']	[198, 96, 32, 173, 61, 238, 94, 70, 106, 131, 65, 124, 43, 172, 190]	10	2	1	0	15	2500	0.001	50	TRUE	TRUE	FALSE	-1	30	128	0.001	21.9838	0.925437	0.362295	9293.66	1.12137	0.720703	0.731055	0.731055	0.717375	0.696315	0.801228	0.60216	66080.6	0.442027	25.3152	0.869337	0.601757	1760.21	1.0528	0.833333	0.5	0.5	0.5	0.5
255	betavae_clf	class	class_id	HMDB	betavae_clf_100-800-200-20-200-800-100_02 (15-02-2022_03-04-16)	[[100, 800, 200, 20], [20, 200, 800, 100]]	[47, 31]	['spectrum']	['spectrum', 'collision_energy', 'ionization_mode_id', 'kingdom_id', 'superclass_id']	[198, 96, 32, 173, 61, 238, 94, 70, 106, 131, 65, 124, 43, 172, 190]	20	0.01	1	0	15	2500	0.001	50	TRUE	TRUE	FALSE	-1	30	128	0.001	14.5737	0.958014	0.245948	5691.62	1.05826	0.923828	0.926592	0.926592	0.927493	0.918883	0.801228	0.60216	66080.6	0.442027	17.5563	0.929588	0.403313	1523.8	0.963727	1	1	1	1	1
256	betavae_clf	class	class_id	HMDB	betavae_clf_100-800-200-20-200-800-100_02 (15-02-2022_03-04-48)	[[100, 800, 200, 20], [20, 200, 800, 100]]	[47, 31]	['spectrum']	['spectrum', 'collision_energy', 'ionization_mode_id', 'kingdom_id', 'superclass_id']	[198, 96, 32, 173, 61, 238, 94, 70, 106, 131, 65, 124, 43, 172, 190]	20	0.1	1	0	15	2500	0.001	50	TRUE	TRUE	FALSE	-1	30	128	0.001	15.1592	0.948732	0.292457	8332.39	1.1037	0.905273	0.914367	0.914367	0.927985	0.908006	0.801228	0.60216	66080.6	0.442027	21.5616	0.921214	0.607776	1527.42	1.00325	1	1	1	1	1
257	betavae_clf	class	class_id	HMDB	betavae_clf_100-800-200-20-200-800-100_02 (15-02-2022_03-05-19)	[[100, 800, 200, 20], [20, 200, 800, 100]]	[47, 31]	['spectrum']	['spectrum', 'collision_energy', 'ionization_mode_id', 'kingdom_id', 'superclass_id']	[198, 96, 32, 173, 61, 238, 94, 70, 106, 131, 65, 124, 43, 172, 190]	20	0.2	1	0	15	2500	0.001	50	TRUE	TRUE	FALSE	-1	30	128	0.001	15.7857	0.941472	0.297342	6059.11	1.10347	0.842773	0.851141	0.851141	0.822466	0.81155	0.801228	0.60216	66080.6	0.442027	21.973	0.903972	0.611794	1582.81	0.972611	1	1	1	1	1
258	betavae_clf	class	class_id	HMDB	betavae_clf_100-800-200-20-200-800-100_02 (15-02-2022_03-05-51)	[[100, 800, 200, 20], [20, 200, 800, 100]]	[47, 31]	['spectrum']	['spectrum', 'collision_energy', 'ionization_mode_id', 'kingdom_id', 'superclass_id']	[198, 96, 32, 173, 61, 238, 94, 70, 106, 131, 65, 124, 43, 172, 190]	20	0.5	1	0	15	2500	0.001	50	TRUE	TRUE	FALSE	-1	30	128	0.001	18.1864	0.945003	0.306396	6566.91	1.1019	0.898438	0.896802	0.896802	0.906527	0.889526	0.801228	0.60216	66080.6	0.442027	24.379	0.908923	0.60454	1751.18	0.981966	0.666667	0.5	0.5	0.666667	0.555556
259	betavae_clf	class	class_id	HMDB	betavae_clf_100-800-200-20-200-800-100_02 (15-02-2022_03-06-22)	[[100, 800, 200, 20], [20, 200, 800, 100]]	[47, 31]	['spectrum']	['spectrum', 'collision_energy', 'ionization_mode_id', 'kingdom_id', 'superclass_id']	[198, 96, 32, 173, 61, 238, 94, 70, 106, 131, 65, 124, 43, 172, 190]	20	1	1	0	15	2500	0.001	50	TRUE	TRUE	FALSE	-1	30	128	0.001	21.7435	0.942886	0.305119	10156	1.09775	0.898438	0.899849	0.899849	0.898522	0.893468	0.801228	0.60216	66080.6	0.442027	24.0127	0.91791	0.495056	3071.49	0.967386	0.666667	0.5	0.5	0.5	0.5
260	betavae_clf	class	class_id	HMDB	betavae_clf_100-800-200-20-200-800-100_02 (15-02-2022_03-06-54)	[[100, 800, 200, 20], [20, 200, 800, 100]]	[47, 31]	['spectrum']	['spectrum', 'collision_energy', 'ionization_mode_id', 'kingdom_id', 'superclass_id']	[198, 96, 32, 173, 61, 238, 94, 70, 106, 131, 65, 124, 43, 172, 190]	20	2	1	0	15	2500	0.001	50	TRUE	TRUE	FALSE	-1	30	128	0.001	28.3222	0.940239	0.31197	7641.58	1.09871	0.866211	0.861273	0.861273	0.877705	0.845115	0.801228	0.60216	66080.6	0.442027	32.3477	0.87455	0.565795	1229.89	1.0694	0.666667	0.5	0.5	0.5	0.5
[truncated: 29 more columns]
