# Supplementary material for: In Search of Disentanglement in Tandem Mass Spectrometry Datasets
Source: Biomolecules. 2023 Sep 4;13(9):1343. doi: 10.3390/biom13091343 (PMC10526774; doi:10.3390/biom13091343)
Supplement: Supplementary file 1 [file biomolecules-13-01343-s001.zip › Table S6.xlsx]

## Sheet: regressor_and_betavae_trained_j
	name	target_column	target_column_id	dataset	full_model_name	layer_config	reg_layer_config	input_columns	reg_input_columns	param_latent_dim	param_beta	param_limit	param_dropout	param_max_mz	param_min_intensity	param_max_num_peaks	param_normalize_intensity	param_normalize_mass	param_rescale_intensity	param_n_samples	param_n_epochs	param_batch_size	param_learning_rate	m_train_loss	m_train_cos_sim	m_train_eu_dist	m_train_per_chag	m_train_per_diff	m_train_MSE	m_train_RMSE	m_train_MAE	m_train_R2	m_train_explained_variance	m_train_avg_cos_sim	m_train_avg_eu_dist	m_train_avg_per_chag	m_train_avg_per_diff	m_valid_loss	m_valid_cos_sim	m_valid_eu_dist	m_valid_per_chag	m_valid_per_diff	m_valid_MSE	m_valid_RMSE	m_valid_MAE	m_valid_R2	m_valid_explained_variance	m_valid_avg_cos_sim	m_valid_avg_eu_dist
0	betavae_reg	collision_energy	collision_energy	MoNA	betavae_reg_100-800-200-3-200-800-100_01 (14-02-2022_12-03-56)	[[100, 800, 200, 3], [3, 200, 800, 100]]	[725, 483]	['spectrum']	['spectrum', 'total_exact_mass', 'precursor_mz', 'ionization_mode_id', 'instrument_id', 'instrument_type_id', 'precursor_type_id', 'kingdom_id', 'superclass_id', 'class_id']	3	0.01	1	0	2500	0.001	50	TRUE	TRUE	FALSE	-1	30	128	0.001	154.851	0.958882	0.389214	19157.2	0.851523	139.63	11.7391	8.68044	0.746326	0.779421	0.883388	0.461661	129233	1.22286	170.701	0.958719	0.386594	18732.3	0.843223	162.542	12.6163	9.34596	0.714294	0.748496	0.881229	0.464737
1	betavae_reg	collision_energy	collision_energy	MoNA	betavae_reg_100-800-200-3-200-800-100_01 (14-02-2022_12-22-17)	[[100, 800, 200, 3], [3, 200, 800, 100]]	[725, 483]	['spectrum']	['spectrum', 'total_exact_mass', 'precursor_mz', 'ionization_mode_id', 'instrument_id', 'instrument_type_id', 'precursor_type_id', 'kingdom_id', 'superclass_id', 'class_id']	3	0.1	1	0	2500	0.001	50	TRUE	TRUE	FALSE	-1	30	128	0.001	201.878	0.957213	0.389443	18756.5	0.8524	185.356	13.5599	10.5007	0.659432	0.753326	0.883388	0.461661	129233	1.22286	214.329	0.955641	0.390304	18323.7	0.843203	199.866	14.0883	11.0118	0.630933	0.734872	0.881229	0.464737
2	betavae_reg	collision_energy	collision_energy	MoNA	betavae_reg_100-800-200-3-200-800-100_01 (14-02-2022_12-41-36)	[[100, 800, 200, 3], [3, 200, 800, 100]]	[725, 483]	['spectrum']	['spectrum', 'total_exact_mass', 'precursor_mz', 'ionization_mode_id', 'instrument_id', 'instrument_type_id', 'precursor_type_id', 'kingdom_id', 'superclass_id', 'class_id']	3	0.2	1	0	2500	0.001	50	TRUE	TRUE	FALSE	-1	30	128	0.001	155.447	0.95791	0.386574	18722.7	0.802774	137.991	11.6701	8.44413	0.750109	0.762909	0.883388	0.461661	129233	1.22286	166.039	0.956987	0.390041	18596.4	0.793115	150.657	12.1846	8.89705	0.727881	0.743563	0.881229	0.464737
3	betavae_reg	collision_energy	collision_energy	MoNA	betavae_reg_100-800-200-3-200-800-100_01 (14-02-2022_13-00-47)	[[100, 800, 200, 3], [3, 200, 800, 100]]	[725, 483]	['spectrum']	['spectrum', 'total_exact_mass', 'precursor_mz', 'ionization_mode_id', 'instrument_id', 'instrument_type_id', 'precursor_type_id', 'kingdom_id', 'superclass_id', 'class_id']	3	0.5	1	0	2500	0.001	50	TRUE	TRUE	FALSE	-1	30	128	0.001	144.28	0.957287	0.392157	19569	0.857711	124.72	11.0573	7.53726	0.776194	0.784326	0.883388	0.461661	129233	1.22286	157.55	0.956256	0.394371	19256	0.844132	136.577	11.6173	7.86617	0.750818	0.757684	0.881229	0.464737
4	betavae_reg	collision_energy	collision_energy	MoNA	betavae_reg_100-800-200-3-200-800-100_01 (14-02-2022_13-20-09)	[[100, 800, 200, 3], [3, 200, 800, 100]]	[725, 483]	['spectrum']	['spectrum', 'total_exact_mass', 'precursor_mz', 'ionization_mode_id', 'instrument_id', 'instrument_type_id', 'precursor_type_id', 'kingdom_id', 'superclass_id', 'class_id']	3	1	1	0	2500	0.001	50	TRUE	TRUE	FALSE	-1	30	128	0.001	209.479	0.957528	0.386037	23540.2	0.882589	187.594	13.6363	10.3592	0.658099	0.72538	0.883388	0.461661	129233	1.22286	221.269	0.956477	0.388667	22853.9	0.876947	201.207	14.0996	10.8491	0.630969	0.7035	0.881229	0.464737
5	betavae_reg	collision_energy	collision_energy	MoNA	betavae_reg_100-800-200-3-200-800-100_01 (14-02-2022_13-38-51)	[[100, 800, 200, 3], [3, 200, 800, 100]]	[725, 483]	['spectrum']	['spectrum', 'total_exact_mass', 'precursor_mz', 'ionization_mode_id', 'instrument_id', 'instrument_type_id', 'precursor_type_id', 'kingdom_id', 'superclass_id', 'class_id']	3	2	1	0	2500	0.001	50	TRUE	TRUE	FALSE	-1	30	128	0.001	167.455	0.952632	0.413949	47003.7	1.09951	142.236	11.831	8.39006	0.741992	0.773948	0.883388	0.461661	129233	1.22286	186.663	0.951501	0.417834	46789.2	1.08948	154.16	12.3125	8.67946	0.715334	0.744869	0.881229	0.464737
6	betavae_reg	collision_energy	collision_energy	MoNA	betavae_reg_100-800-200-4-200-800-100_01 (14-02-2022_13-57-49)	[[100, 800, 200, 4], [4, 200, 800, 100]]	[726, 484]	['spectrum']	['spectrum', 'total_exact_mass', 'precursor_mz', 'ionization_mode_id', 'instrument_id', 'instrument_type_id', 'precursor_type_id', 'kingdom_id', 'superclass_id', 'class_id']	4	0.01	1	0	2500	0.001	50	TRUE	TRUE	FALSE	-1	30	128	0.001	145.466	0.967279	0.341226	20103.5	0.796479	130.33	11.3247	8.07191	0.764509	0.772501	0.883388	0.461661	129233	1.22286	164.375	0.965932	0.345405	20687	0.790676	142.588	11.7964	8.46737	0.743142	0.751944	0.881229	0.464737
7	betavae_reg	collision_energy	collision_energy	MoNA	betavae_reg_100-800-200-4-200-800-100_01 (14-02-2022_14-16-31)	[[100, 800, 200, 4], [4, 200, 800, 100]]	[726, 484]	['spectrum']	['spectrum', 'total_exact_mass', 'precursor_mz', 'ionization_mode_id', 'instrument_id', 'instrument_type_id', 'precursor_type_id', 'kingdom_id', 'superclass_id', 'class_id']	4	0.1	1	0	2500	0.001	50	TRUE	TRUE	FALSE	-1	30	128	0.001	204.344	0.966731	0.34494	19034.6	0.79934	187.58	13.6452	10.7189	0.657716	0.775078	0.883388	0.461661	129233	1.22286	219.471	0.966428	0.346304	19184.8	0.791809	201.2	14.1137	11.1403	0.623309	0.753703	0.881229	0.464737
8	betavae_reg	collision_energy	collision_energy	MoNA	betavae_reg_100-800-200-4-200-800-100_01 (14-02-2022_14-35-17)	[[100, 800, 200, 4], [4, 200, 800, 100]]	[726, 484]	['spectrum']	['spectrum', 'total_exact_mass', 'precursor_mz', 'ionization_mode_id', 'instrument_id', 'instrument_type_id', 'precursor_type_id', 'kingdom_id', 'superclass_id', 'class_id']	4	0.2	1	0	2500	0.001	50	TRUE	TRUE	FALSE	-1	30	128	0.001	175.653	0.965167	0.350054	15817.7	0.808045	157.67	12.4682	9.15312	0.716433	0.734086	0.883388	0.461661	129233	1.22286	190.449	0.964005	0.356068	17161.6	0.804071	177.01	13.1869	9.75232	0.687136	0.709793	0.881229	0.464737
9	betavae_reg	collision_energy	collision_energy	MoNA	betavae_reg_100-800-200-4-200-800-100_01 (14-02-2022_14-53-43)	[[100, 800, 200, 4], [4, 200, 800, 100]]	[726, 484]	['spectrum']	['spectrum', 'total_exact_mass', 'precursor_mz', 'ionization_mode_id', 'instrument_id', 'instrument_type_id', 'precursor_type_id', 'kingdom_id', 'superclass_id', 'class_id']	4	0.5	1	0	2500	0.001	50	TRUE	TRUE	FALSE	-1	30	128	0.001	145.368	0.962069	0.365411	23726.9	0.878837	125.361	11.112	7.84629	0.77292	0.780993	0.883388	0.461661	129233	1.22286	158.305	0.960952	0.366884	24146.3	0.876716	138.434	11.6943	8.29539	0.750513	0.759834	0.881229	0.464737
10	betavae_reg	collision_energy	collision_energy	MoNA	betavae_reg_100-800-200-4-200-800-100_01 (14-02-2022_15-12-23)	[[100, 800, 200, 4], [4, 200, 800, 100]]	[726, 484]	['spectrum']	['spectrum', 'total_exact_mass', 'precursor_mz', 'ionization_mode_id', 'instrument_id', 'instrument_type_id', 'precursor_type_id', 'kingdom_id', 'superclass_id', 'class_id']	4	1	1	0	2500	0.001	50	TRUE	TRUE	FALSE	-1	30	128	0.001	153.401	0.962412	0.373417	30384.9	1.00952	130.796	11.319	7.66188	0.766745	0.777525	0.883388	0.461661	129233	1.22286	164.325	0.95949	0.380706	30397.8	1.00001	145.089	11.932	8.09387	0.750799	0.760054	0.881229	0.464737
11	betavae_reg	collision_energy	collision_energy	MoNA	betavae_reg_100-800-200-4-200-800-100_01 (14-02-2022_15-30-28)	[[100, 800, 200, 4], [4, 200, 800, 100]]	[726, 484]	['spectrum']	['spectrum', 'total_exact_mass', 'precursor_mz', 'ionization_mode_id', 'instrument_id', 'instrument_type_id', 'precursor_type_id', 'kingdom_id', 'superclass_id', 'class_id']	4	2	1	0	2500	0.001	50	TRUE	TRUE	FALSE	-1	30	128	0.001	210.385	0.954641	0.408111	36399.2	1.04719	183.981	13.4948	10.1102	0.662693	0.743962	0.883388	0.461661	129233	1.22286	233.547	0.95294	0.414191	35948.9	1.04574	204.532	14.1961	10.6246	0.62193	0.711567	0.881229	0.464737
12	betavae_reg	collision_energy	collision_energy	MoNA	betavae_reg_100-800-200-10-200-800-100_01 (14-02-2022_15-48-57)	[[100, 800, 200, 10], [10, 200, 800, 100]]	[732, 488]	['spectrum']	['spectrum', 'total_exact_mass', 'precursor_mz', 'ionization_mode_id', 'instrument_id', 'instrument_type_id', 'precursor_type_id', 'kingdom_id', 'superclass_id', 'class_id']	10	0.01	1	0	2500	0.001	50	TRUE	TRUE	FALSE	-1	30	128	0.001	145.688	0.981997	0.247516	6763.9	0.603923	130.764	11.3212	7.79668	0.76663	0.794193	0.883388	0.461661	129233	1.22286	162.885	0.981242	0.252357	7017.56	0.602089	140.66	11.7393	8.11501	0.749729	0.77333	0.881229	0.464737
13	betavae_reg	collision_energy	collision_energy	MoNA	betavae_reg_100-800-200-10-200-800-100_01 (14-02-2022_16-07-29)	[[100, 800, 200, 10], [10, 200, 800, 100]]	[732, 488]	['spectrum']	['spectrum', 'total_exact_mass', 'precursor_mz', 'ionization_mode_id', 'instrument_id', 'instrument_type_id', 'precursor_type_id', 'kingdom_id', 'superclass_id', 'class_id']	10	0.1	1	0	2500	0.001	50	TRUE	TRUE	FALSE	-1	30	128	0.001	145.401	0.98114	0.258136	6599.21	0.607808	127.979	11.2006	7.52175	0.772424	0.788439	0.883388	0.461661	129233	1.22286	157.238	0.980451	0.264021	7110.86	0.602918	140.847	11.7564	8.02702	0.746115	0.760298	0.881229	0.464737
14	betavae_reg	collision_energy	collision_energy	MoNA	betavae_reg_100-800-200-10-200-800-100_01 (14-02-2022_16-26-10)	[[100, 800, 200, 10], [10, 200, 800, 100]]	[732, 488]	['spectrum']	['spectrum', 'total_exact_mass', 'precursor_mz', 'ionization_mode_id', 'instrument_id', 'instrument_type_id', 'precursor_type_id', 'kingdom_id', 'superclass_id', 'class_id']	10	0.2	1	0	2500	0.001	50	TRUE	TRUE	FALSE	-1	30	128	0.001	218.053	0.980633	0.256406	8314.62	0.59891	199.033	14.0501	10.3312	0.636571	0.674004	0.883388	0.461661	129233	1.22286	228.82	0.97988	0.259324	8501.96	0.597019	212.458	14.517	10.8741	0.601856	0.64617	0.881229	0.464737
15	betavae_reg	collision_energy	collision_energy	MoNA	betavae_reg_100-800-200-10-200-800-100_01 (14-02-2022_16-44-39)	[[100, 800, 200, 10], [10, 200, 800, 100]]	[732, 488]	['spectrum']	['spectrum', 'total_exact_mass', 'precursor_mz', 'ionization_mode_id', 'instrument_id', 'instrument_type_id', 'precursor_type_id', 'kingdom_id', 'superclass_id', 'class_id']	10	0.5	1	0	2500	0.001	50	TRUE	TRUE	FALSE	-1	30	128	0.001	206.169	0.975566	0.285113	11037.5	0.782704	183.959	13.5148	10.8243	0.660868	0.7849	0.883388	0.461661	129233	1.22286	221.929	0.972016	0.293841	11020.6	0.778098	201.043	14.1308	11.2951	0.627109	0.761578	0.881229	0.464737
16	betavae_reg	collision_energy	collision_energy	MoNA	betavae_reg_100-800-200-10-200-800-100_01 (14-02-2022_17-03-38)	[[100, 800, 200, 10], [10, 200, 800, 100]]	[732, 488]	['spectrum']	['spectrum', 'total_exact_mass', 'precursor_mz', 'ionization_mode_id', 'instrument_id', 'instrument_type_id', 'precursor_type_id', 'kingdom_id', 'superclass_id', 'class_id']	10	1	1	0	2500	0.001	50	TRUE	TRUE	FALSE	-1	30	128	0.001	176.312	0.971386	0.316757	16348.2	0.940486	151.558	12.193	8.38109	0.729923	0.776448	0.883388	0.461661	129233	1.22286	186.256	0.96946	0.324182	16508.5	0.936406	158.154	12.4361	8.59878	0.714665	0.755495	0.881229	0.464737
17	betavae_reg	collision_energy	collision_energy	MoNA	betavae_reg_100-800-200-10-200-800-100_01 (14-02-2022_17-22-36)	[[100, 800, 200, 10], [10, 200, 800, 100]]	[732, 488]	['spectrum']	['spectrum', 'total_exact_mass', 'precursor_mz', 'ionization_mode_id', 'instrument_id', 'instrument_type_id', 'precursor_type_id', 'kingdom_id', 'superclass_id', 'class_id']	10	2	1	0	2500	0.001	50	TRUE	TRUE	FALSE	-1	30	128	0.001	209.688	0.950287	0.435756	39901	1.11735	183.415	13.4462	9.59515	0.670934	0.748347	0.883388	0.461661	129233	1.22286	217.791	0.949478	0.438684	38463	1.10318	197.351	13.9612	9.92159	0.641664	0.7134	0.881229	0.464737
18	betavae_reg	collision_energy	collision_energy	MoNA	betavae_reg_100-800-200-20-200-800-100_01 (14-02-2022_17-41-19)	[[100, 800, 200, 20], [20, 200, 800, 100]]	[742, 494]	['spectrum']	['spectrum', 'total_exact_mass', 'precursor_mz', 'ionization_mode_id', 'instrument_id', 'instrument_type_id', 'precursor_type_id', 'kingdom_id', 'superclass_id', 'class_id']	20	0.01	1	0	2500	0.001	50	TRUE	TRUE	FALSE	-1	30	128	0.001	197.479	0.985123	0.225833	4704.19	0.502012	182.408	13.4578	10.4757	0.665955	0.769479	0.883388	0.461661	129233	1.22286	220.208	0.984091	0.232512	4823	0.506679	201.147	14.1413	11.0474	0.631499	0.746765	0.881229	0.464737
19	betavae_reg	collision_energy	collision_energy	MoNA	betavae_reg_100-800-200-20-200-800-100_01 (14-02-2022_18-00-16)	[[100, 800, 200, 20], [20, 200, 800, 100]]	[742, 494]	['spectrum']	['spectrum', 'total_exact_mass', 'precursor_mz', 'ionization_mode_id', 'instrument_id', 'instrument_type_id', 'precursor_type_id', 'kingdom_id', 'superclass_id', 'class_id']	20	0.1	1	0	2500	0.001	50	TRUE	TRUE	FALSE	-1	30	128	0.001	163.415	0.982193	0.24846	5551.31	0.557051	145.243	11.9589	8.49512	0.740332	0.751917	0.883388	0.461661	129233	1.22286	180.015	0.98139	0.252783	6017.9	0.56064	164.237	12.7272	9.08482	0.701979	0.717428	0.881229	0.464737
20	betavae_reg	collision_energy	collision_energy	MoNA	betavae_reg_100-800-200-20-200-800-100_01 (14-02-2022_18-19-34)	[[100, 800, 200, 20], [20, 200, 800, 100]]	[742, 494]	['spectrum']	['spectrum', 'total_exact_mass', 'precursor_mz', 'ionization_mode_id', 'instrument_id', 'instrument_type_id', 'precursor_type_id', 'kingdom_id', 'superclass_id', 'class_id']	20	0.2	1	0	2500	0.001	50	TRUE	TRUE	FALSE	-1	30	128	0.001	138.95	0.981296	0.254833	7878.24	0.628513	118.772	10.8064	7.47706	0.785322	0.787109	0.883388	0.461661	129233	1.22286	152.696	0.980846	0.257302	8085.52	0.626503	132.533	11.4098	7.97967	0.750758	0.753571	0.881229	0.464737
21	betavae_reg	collision_energy	collision_energy	MoNA	betavae_reg_100-800-200-20-200-800-100_01 (14-02-2022_18-38-44)	[[100, 800, 200, 20], [20, 200, 800, 100]]	[742, 494]	['spectrum']	['spectrum', 'total_exact_mass', 'precursor_mz', 'ionization_mode_id', 'instrument_id', 'instrument_type_id', 'precursor_type_id', 'kingdom_id', 'superclass_id', 'class_id']	20	0.5	1	0	2500	0.001	50	TRUE	TRUE	FALSE	-1	30	128	0.001	152.747	0.974218	0.296769	14430.7	0.792938	130.617	11.3254	7.8019	0.766224	0.771884	0.883388	0.461661	129233	1.22286	160.627	0.973044	0.30049	14439.7	0.787993	138.45	11.6809	8.14827	0.747867	0.752609	0.881229	0.464737
22	betavae_reg	collision_energy	collision_energy	MoNA	betavae_reg_100-800-200-20-200-800-100_01 (14-02-2022_18-57-04)	[[100, 800, 200, 20], [20, 200, 800, 100]]	[742, 494]	['spectrum']	['spectrum', 'total_exact_mass', 'precursor_mz', 'ionization_mode_id', 'instrument_id', 'instrument_type_id', 'precursor_type_id', 'kingdom_id', 'superclass_id', 'class_id']	20	1	1	0	2500	0.001	50	TRUE	TRUE	FALSE	-1	30	128	0.001	166.681	0.963403	0.362177	20287.8	0.937872	142.909	11.8507	8.1771	0.744486	0.75715	0.883388	0.461661	129233	1.22286	174.364	0.961716	0.369386	20113.7	0.927943	154.892	12.3746	8.48258	0.726493	0.73762	0.881229	0.464737
23	betavae_reg	collision_energy	collision_energy	MoNA	betavae_reg_100-800-200-20-200-800-100_01 (14-02-2022_19-15-48)	[[100, 800, 200, 20], [20, 200, 800, 100]]	[742, 494]	['spectrum']	['spectrum', 'total_exact_mass', 'precursor_mz', 'ionization_mode_id', 'instrument_id', 'instrument_type_id', 'precursor_type_id', 'kingdom_id', 'superclass_id', 'class_id']	20	2	1	0	2500	0.001	50	TRUE	TRUE	FALSE	-1	30	128	0.001	159.386	0.951367	0.42877	34498.5	1.07571	132.888	11.4253	8.0623	0.760854	0.7651	0.883388	0.461661	129233	1.22286	175.637	0.949883	0.430546	34393.1	1.07019	150.667	12.1942	8.67453	0.733066	0.739645	0.881229	0.464737
24	betavae_reg	collision_energy	collision_energy	HMDB	betavae_reg_100-800-200-3-200-800-100_01 (15-02-2022_09-37-02)	[[100, 800, 200, 3], [3, 200, 800, 100]]	[282, 188]	['spectrum']	['spectrum', 'ionization_mode_id', 'kingdom_id', 'superclass_id', 'class_id']	3	0.01	1	0	2500	0.001	50	TRUE	TRUE	FALSE	-1	30	128	0.001	29.4764	0.892526	0.440588	14538.6	0.53856	14.5733	3.7788	2.13478	0.905377	0.906137	0.801668	0.596705	62756.2	0.426424	41.7723	0.88773	0.441164	10848.1	0.498191	28.4096	5.29401	2.94024	0.797728	0.804038	0.816189	0.575465
25	betavae_reg	collision_energy	collision_energy	HMDB	betavae_reg_100-800-200-3-200-800-100_01 (15-02-2022_09-52-38)	[[100, 800, 200, 3], [3, 200, 800, 100]]	[282, 188]	['spectrum']	['spectrum', 'ionization_mode_id', 'kingdom_id', 'superclass_id', 'class_id']	3	0.1	1	0	2500	0.001	50	TRUE	TRUE	FALSE	-1	30	128	0.001	31.3592	0.893096	0.445573	14841.3	0.537842	15.7465	3.93219	2.29637	0.897891	0.899598	0.801668	0.596705	62756.2	0.426424	44.0527	0.890223	0.44857	9968.07	0.492136	28.4326	5.30469	3.13699	0.796277	0.811623	0.816189	0.575465
26	betavae_reg	collision_energy	collision_energy	HMDB	betavae_reg_100-800-200-3-200-800-100_01 (15-02-2022_10-08-00)	[[100, 800, 200, 3], [3, 200, 800, 100]]	[282, 188]	['spectrum']	['spectrum', 'ionization_mode_id', 'kingdom_id', 'superclass_id', 'class_id']	3	0.2	1	0	2500	0.001	50	TRUE	TRUE	FALSE	-1	30	128	0.001	32.1788	0.888206	0.453985	12551.5	0.539384	15.9467	3.95249	2.30828	0.896262	0.899342	0.801668	0.596705	62756.2	0.426424	47.453	0.884886	0.453806	10006.1	0.501602	28.7001	5.31861	3.12979	0.799277	0.811175	0.816189	0.575465
27	betavae_reg	collision_energy	collision_energy	HMDB	betavae_reg_100-800-200-3-200-800-100_01 (15-02-2022_10-23-25)	[[100, 800, 200, 3], [3, 200, 800, 100]]	[282, 188]	['spectrum']	['spectrum', 'ionization_mode_id', 'kingdom_id', 'superclass_id', 'class_id']	3	0.5	1	0	2500	0.001	50	TRUE	TRUE	FALSE	-1	30	128	0.001	32.6125	0.912699	0.414246	5354.21	0.490411	15.1674	3.85496	2.21751	0.90152	0.902706	0.801668	0.596705	62756.2	0.426424	44.6436	0.909746	0.419447	3229.97	0.443852	27.5328	5.21787	2.98342	0.80576	0.812209	0.816189	0.575465
28	betavae_reg	collision_energy	collision_energy	HMDB	betavae_reg_100-800-200-3-200-800-100_01 (15-02-2022_10-39-02)	[[100, 800, 200, 3], [3, 200, 800, 100]]	[282, 188]	['spectrum']	['spectrum', 'ionization_mode_id', 'kingdom_id', 'superclass_id', 'class_id']	3	1	1	0	2500	0.001	50	TRUE	TRUE	FALSE	-1	30	128	0.001	35.3443	0.86695	0.498226	26363.1	0.549586	16.0691	3.96535	2.16701	0.895606	0.898849	0.801668	0.596705	62756.2	0.426424	47.8012	0.867511	0.496815	16823.5	0.503551	27.1718	5.13142	2.87928	0.809115	0.820487	0.816189	0.575465
29	betavae_reg	collision_energy	collision_energy	HMDB	betavae_reg_100-800-200-3-200-800-100_01 (15-02-2022_10-54-09)	[[100, 800, 200, 3], [3, 200, 800, 100]]	[282, 188]	['spectrum']	['spectrum', 'ionization_mode_id', 'kingdom_id', 'superclass_id', 'class_id']	3	2	1	0	2500	0.001	50	TRUE	TRUE	FALSE	-1	30	128	0.001	37.7652	0.860818	0.526977	30282.8	0.56736	16.0636	3.96608	2.22409	0.895517	0.896699	0.801668	0.596705	62756.2	0.426424	50.4369	0.868987	0.513412	18417.2	0.535798	29.0682	5.34699	3.05646	0.798053	0.803462	0.816189	0.575465
30	betavae_reg	collision_energy	collision_energy	HMDB	betavae_reg_100-800-200-4-200-800-100_01 (15-02-2022_11-09-19)	[[100, 800, 200, 4], [4, 200, 800, 100]]	[283, 188]	['spectrum']	['spectrum', 'ionization_mode_id', 'kingdom_id', 'superclass_id', 'class_id']	4	0.01	1	0	2500	0.001	50	TRUE	TRUE	FALSE	-1	30	128	0.001	30.0821	0.924372	0.3757	3342.81	0.46639	15.4815	3.89589	2.32019	0.899448	0.904239	0.801668	0.596705	62756.2	0.426424	41.9112	0.921516	0.382005	1887.22	0.424649	27.1676	5.17588	3.09043	0.806667	0.82233	0.816189	0.575465
31	betavae_reg	collision_energy	collision_energy	HMDB	betavae_reg_100-800-200-4-200-800-100_01 (15-02-2022_11-24-31)	[[100, 800, 200, 4], [4, 200, 800, 100]]	[283, 188]	['spectrum']	['spectrum', 'ionization_mode_id', 'kingdom_id', 'superclass_id', 'class_id']	4	0.1	1	0	2500	0.001	50	TRUE	TRUE	FALSE	-1	30	128	0.001	30.0101	0.923483	0.378022	3496.26	0.471084	14.5587	3.77114	2.14455	0.905364	0.90619	0.801668	0.596705	62756.2	0.426424	42.787	0.92131	0.377211	1965.39	0.439079	24.1064	4.80282	2.76352	0.832092	0.836687	0.816189	0.575465
32	betavae_reg	collision_energy	collision_energy	HMDB	betavae_reg_100-800-200-4-200-800-100_01 (15-02-2022_11-40-38)	[[100, 800, 200, 4], [4, 200, 800, 100]]	[283, 188]	['spectrum']	['spectrum', 'ionization_mode_id', 'kingdom_id', 'superclass_id', 'class_id']	4	0.2	1	0	2500	0.001	50	TRUE	TRUE	FALSE	-1	30	128	0.001	30.9605	0.917298	0.393058	4845.12	0.484961	14.6559	3.79192	2.1806	0.904791	0.905549	0.801668	0.596705	62756.2	0.426424	40.9252	0.915707	0.392419	2617.06	0.433064	26.2401	5.09959	2.9548	0.810735	0.814807	0.816189	0.575465
33	betavae_reg	collision_energy	collision_energy	HMDB	betavae_reg_100-800-200-4-200-800-100_01 (15-02-2022_11-55-37)	[[100, 800, 200, 4], [4, 200, 800, 100]]	[283, 188]	['spectrum']	['spectrum', 'ionization_mode_id', 'kingdom_id', 'superclass_id', 'class_id']	4	0.5	1	0	2500	0.001	50	TRUE	TRUE	FALSE	-1	30	128	0.001	33.1257	0.911617	0.415351	6884.54	0.493845	15.4264	3.88206	2.18806	0.89987	0.901511	0.801668	0.596705	62756.2	0.426424	45.112	0.910188	0.415612	3846.69	0.4458	27.1541	5.12901	2.90741	0.807743	0.813321	0.816189	0.575465
34	betavae_reg	collision_energy	collision_energy	HMDB	betavae_reg_100-800-200-4-200-800-100_01 (15-02-2022_12-10-37)	[[100, 800, 200, 4], [4, 200, 800, 100]]	[283, 188]	['spectrum']	['spectrum', 'ionization_mode_id', 'kingdom_id', 'superclass_id', 'class_id']	4	1	1	0	2500	0.001	50	TRUE	TRUE	FALSE	-1	30	128	0.001	34.964	0.896629	0.448982	12641.6	0.563736	15.4847	3.89217	2.21463	0.899522	0.902145	0.801668	0.596705	62756.2	0.426424	45.7206	0.894725	0.448725	8594.02	0.539012	26.1504	5.06417	2.88464	0.816593	0.828634	0.816189	0.575465
35	betavae_reg	collision_energy	collision_energy	HMDB	betavae_reg_100-800-200-4-200-800-100_01 (15-02-2022_12-26-03)	[[100, 800, 200, 4], [4, 200, 800, 100]]	[283, 188]	['spectrum']	['spectrum', 'ionization_mode_id', 'kingdom_id', 'superclass_id', 'class_id']	4	2	1	0	2500	0.001	50	TRUE	TRUE	FALSE	-1	30	128	0.001	39.5946	0.833014	0.564905	40718	0.572665	18.0984	4.20768	2.41679	0.882174	0.888332	0.801668	0.596705	62756.2	0.426424	54.9991	0.841333	0.555749	24924.2	0.51358	30.9576	5.52844	3.36829	0.778565	0.800581	0.816189	0.575465
36	betavae_reg	collision_energy	collision_energy	HMDB	betavae_reg_100-800-200-10-200-800-100_01 (15-02-2022_12-41-24)	[[100, 800, 200, 10], [10, 200, 800, 100]]	[289, 192]	['spectrum']	['spectrum', 'ionization_mode_id', 'kingdom_id', 'superclass_id', 'class_id']	10	0.01	1	0	2500	0.001	50	TRUE	TRUE	FALSE	-1	30	128	0.001	29.966	0.952696	0.28867	1351.72	0.392056	15.4783	3.8957	2.30917	0.899437	0.900515	0.801668	0.596705	62756.2	0.426424	43.5497	0.950052	0.292423	890.85	0.358431	25.1714	4.91283	2.88444	0.821115	0.824046	0.816189	0.575465
37	betavae_reg	collision_energy	collision_energy	HMDB	betavae_reg_100-800-200-10-200-800-100_01 (15-02-2022_12-56-50)	[[100, 800, 200, 10], [10, 200, 800, 100]]	[289, 192]	['spectrum']	['spectrum', 'ionization_mode_id', 'kingdom_id', 'superclass_id', 'class_id']	10	0.1	1	0	2500	0.001	50	TRUE	TRUE	FALSE	-1	30	128	0.001	31.1473	0.943019	0.320526	2619.8	0.417324	15.426	3.88297	2.23589	0.899873	0.904782	0.801668	0.596705	62756.2	0.426424	44.3868	0.940394	0.323917	2007.73	0.383882	28.5151	5.32716	3.02399	0.799257	0.81104	0.816189	0.575465
38	betavae_reg	collision_energy	collision_energy	HMDB	betavae_reg_100-800-200-10-200-800-100_01 (15-02-2022_13-12-13)	[[100, 800, 200, 10], [10, 200, 800, 100]]	[289, 192]	['spectrum']	['spectrum', 'ionization_mode_id', 'kingdom_id', 'superclass_id', 'class_id']	10	0.2	1	0	2500	0.001	50	TRUE	TRUE	FALSE	-1	30	128	0.001	30.9653	0.929906	0.35842	3465.4	0.441959	14.5202	3.76263	2.08746	0.905734	0.907758	0.801668	0.596705	62756.2	0.426424	43.5061	0.926619	0.364185	2027.63	0.404896	26.0646	5.07489	2.81336	0.81741	0.82314	0.816189	0.575465
39	betavae_reg	collision_energy	collision_energy	HMDB	betavae_reg_100-800-200-10-200-800-100_01 (15-02-2022_13-27-34)	[[100, 800, 200, 10], [10, 200, 800, 100]]	[289, 192]	['spectrum']	['spectrum', 'ionization_mode_id', 'kingdom_id', 'superclass_id', 'class_id']	10	0.5	1	0	2500	0.001	50	TRUE	TRUE	FALSE	-1	30	128	0.001	34.037	0.912709	0.424129	4800.96	0.486608	16.3182	4.00597	2.46197	0.893896	0.894852	0.801668	0.596705	62756.2	0.426424	44.6895	0.909398	0.427165	3144.8	0.450787	27.1005	5.17766	3.13506	0.81278	0.818495	0.816189	0.575465
40	betavae_reg	collision_energy	collision_energy	HMDB	betavae_reg_100-800-200-10-200-800-100_01 (15-02-2022_13-43-03)	[[100, 800, 200, 10], [10, 200, 800, 100]]	[289, 192]	['spectrum']	['spectrum', 'ionization_mode_id', 'kingdom_id', 'superclass_id', 'class_id']	10	1	1	0	2500	0.001	50	TRUE	TRUE	FALSE	-1	30	128	0.001	34.5524	0.886651	0.467843	17112.5	0.566992	15.25	3.86165	2.14676	0.900835	0.90201	0.801668	0.596705	62756.2	0.426424	46.9257	0.882069	0.470813	13610.6	0.541541	27.0193	5.14201	2.85375	0.809837	0.815711	0.816189	0.575465
41	betavae_reg	collision_energy	collision_energy	HMDB	betavae_reg_100-800-200-10-200-800-100_01 (15-02-2022_13-58-25)	[[100, 800, 200, 10], [10, 200, 800, 100]]	[289, 192]	['spectrum']	['spectrum', 'ionization_mode_id', 'kingdom_id', 'superclass_id', 'class_id']	10	2	1	0	2500	0.001	50	TRUE	TRUE	FALSE	-1	30	128	0.001	40.6979	0.852557	0.538028	32011.4	0.594996	19.4484	4.37386	2.84969	0.873853	0.887434	0.801668	0.596705	62756.2	0.426424	54.068	0.855216	0.537066	21205.8	0.560417	33.5292	5.77644	3.75329	0.757836	0.797427	0.816189	0.575465
42	betavae_reg	collision_energy	collision_energy	HMDB	betavae_reg_100-800-200-20-200-800-100_01 (15-02-2022_14-13-30)	[[100, 800, 200, 20], [20, 200, 800, 100]]	[299, 199]	['spectrum']	['spectrum', 'ionization_mode_id', 'kingdom_id', 'superclass_id', 'class_id']	20	0.01	1	0	2500	0.001	50	TRUE	TRUE	FALSE	-1	30	128	0.001	29.2439	0.963951	0.249168	1288.97	0.369222	14.6904	3.78537	2.11744	0.904439	0.907017	0.801668	0.596705	62756.2	0.426424	39.7806	0.960847	0.255257	905.986	0.334146	25.4992	4.99683	2.87041	0.821496	0.827919	0.816189	0.575465
43	betavae_reg	collision_energy	collision_energy	HMDB	betavae_reg_100-800-200-20-200-800-100_01 (15-02-2022_14-28-54)	[[100, 800, 200, 20], [20, 200, 800, 100]]	[299, 199]	['spectrum']	['spectrum', 'ionization_mode_id', 'kingdom_id', 'superclass_id', 'class_id']	20	0.1	1	0	2500	0.001	50	TRUE	TRUE	FALSE	-1	30	128	0.001	31.4587	0.944339	0.319761	2435.58	0.417067	15.709	3.91704	2.28693	0.897929	0.906135	0.801668	0.596705	62756.2	0.426424	45.0424	0.942966	0.320821	1250.9	0.377229	27.1449	5.11709	2.98598	0.81013	0.828349	0.816189	0.575465
44	betavae_reg	collision_energy	collision_energy	HMDB	betavae_reg_100-800-200-20-200-800-100_01 (15-02-2022_14-43-56)	[[100, 800, 200, 20], [20, 200, 800, 100]]	[299, 199]	['spectrum']	['spectrum', 'ionization_mode_id', 'kingdom_id', 'superclass_id', 'class_id']	20	0.2	1	0	2500	0.001	50	TRUE	TRUE	FALSE	-1	30	128	0.001	31.4083	0.930257	0.365389	3281.7	0.460743	15.049	3.8387	2.25987	0.902018	0.904062	0.801668	0.596705	62756.2	0.426424	43.6133	0.92675	0.36898	2218.18	0.420868	30.3954	5.43576	3.10237	0.787942	0.807073	0.816189	0.575465
45	betavae_reg	collision_energy	collision_energy	HMDB	betavae_reg_100-800-200-20-200-800-100_01 (15-02-2022_14-59-09)	[[100, 800, 200, 20], [20, 200, 800, 100]]	[299, 199]	['spectrum']	['spectrum', 'ionization_mode_id', 'kingdom_id', 'superclass_id', 'class_id']	20	0.5	1	0	2500	0.001	50	TRUE	TRUE	FALSE	-1	30	128	0.001	33.155	0.915055	0.413668	5270.98	0.498221	15.4134	3.89011	2.34135	0.899808	0.902709	0.801668	0.596705	62756.2	0.426424	43.0433	0.910749	0.424885	3302.86	0.467359	26.2867	5.09589	3.13103	0.81303	0.825576	0.816189	0.575465
46	betavae_reg	collision_energy	collision_energy	HMDB	betavae_reg_100-800-200-20-200-800-100_01 (15-02-2022_15-14-51)	[[100, 800, 200, 20], [20, 200, 800, 100]]	[299, 199]	['spectrum']	['spectrum', 'ionization_mode_id', 'kingdom_id', 'superclass_id', 'class_id']	20	1	1	0	2500	0.001	50	TRUE	TRUE	FALSE	-1	30	128	0.001	34.8866	0.900927	0.445095	10461.9	0.518215	15.1772	3.85724	2.25987	0.901319	0.903111	0.801668	0.596705	62756.2	0.426424	44.742	0.899488	0.438753	7120.78	0.467564	27.1305	5.13463	3.00743	0.808807	0.815672	0.816189	0.575465
47	betavae_reg	collision_energy	collision_energy	HMDB	betavae_reg_100-800-200-20-200-800-100_01 (15-02-2022_15-30-06)	[[100, 800, 200, 20], [20, 200, 800, 100]]	[299, 199]	['spectrum']	['spectrum', 'ionization_mode_id', 'kingdom_id', 'superclass_id', 'class_id']	20	2	1	0	2500	0.001	50	TRUE	TRUE	FALSE	-1	30	128	0.001	37.2943	0.852304	0.545978	31389.7	0.584561	16.1856	3.98601	2.33162	0.894703	0.895631	0.801668	0.596705	62756.2	0.426424	48.6635	0.853953	0.545923	22116.4	0.552389	25.9455	5.04183	2.94307	0.816583	0.82601	0.816189	0.575465
48	betavae_reg	precursor_mz	precursor_mz	MoNA	betavae_reg_100-800-200-3-200-800-100_02 (14-02-2022_12-04-27)	[[100, 800, 200, 3], [3, 200, 800, 100]]	[725, 483]	['spectrum']	['spectrum', 'collision_energy', 'total_exact_mass', 'ionization_mode_id', 'instrument_id', 'instrument_type_id', 'precursor_type_id', 'kingdom_id', 'superclass_id', 'class_id']	3	0.01	1	0	2500	0.001	50	TRUE	TRUE	FALSE	-1	30	128	0.001	483.418	0.918687	0.600385	72060.4	1.17082	465.645	19.3149	11.3148	0.99176	0.993321	0.878902	0.470353	127689	1.19577	731.666	0.916577	0.614	69840	1.16444	715.409	24.0799	12.451	0.987032	0.98867	0.876089	0.474897
49	betavae_reg	precursor_mz	precursor_mz	MoNA	betavae_reg_100-800-200-3-200-800-100_02 (14-02-2022_12-29-31)	[[100, 800, 200, 3], [3, 200, 800, 100]]	[725, 483]	['spectrum']	['spectrum', 'collision_energy', 'total_exact_mass', 'ionization_mode_id', 'instrument_id', 'instrument_type_id', 'precursor_type_id', 'kingdom_id', 'superclass_id', 'class_id']	3	0.1	1	0	2500	0.001	50	TRUE	TRUE	FALSE	-1	30	128	0.001	490.755	0.910219	0.633587	82930.7	1.18302	471.362	19.6447	11.2508	0.991416	0.992073	0.878902	0.470353	127689	1.19577	715.364	0.908477	0.645534	80582.9	1.18064	694.646	24.0817	12.0454	0.987598	0.988201	0.876089	0.474897
50	betavae_reg	precursor_mz	precursor_mz	MoNA	betavae_reg_100-800-200-3-200-800-100_02 (14-02-2022_12-55-04)	[[100, 800, 200, 3], [3, 200, 800, 100]]	[725, 483]	['spectrum']	['spectrum', 'collision_energy', 'total_exact_mass', 'ionization_mode_id', 'instrument_id', 'instrument_type_id', 'precursor_type_id', 'kingdom_id', 'superclass_id', 'class_id']	3	0.2	1	0	2500	0.001	50	TRUE	TRUE	FALSE	-1	30	128	0.001	547.93	0.909932	0.628172	107083	1.17978	526.686	20.8777	12.8873	0.990459	0.991629	0.878902	0.470353	127689	1.19577	753.153	0.907904	0.641693	105461	1.17259	729.696	24.5566	13.8732	0.987392	0.988508	0.876089	0.474897
51	betavae_reg	precursor_mz	precursor_mz	MoNA	betavae_reg_100-800-200-3-200-800-100_02 (14-02-2022_13-21-15)	[[100, 800, 200, 3], [3, 200, 800, 100]]	[725, 483]	['spectrum']	['spectrum', 'collision_energy', 'total_exact_mass', 'ionization_mode_id', 'instrument_id', 'instrument_type_id', 'precursor_type_id', 'kingdom_id', 'superclass_id', 'class_id']	3	0.5	1	0	2500	0.001	50	TRUE	TRUE	FALSE	-1	30	128	0.001	435.519	0.913315	0.609053	93992.5	1.17127	409.737	17.4663	8.04245	0.992645	0.992779	0.878902	0.470353	127689	1.19577	676.384	0.910776	0.620149	92029	1.16456	643.49	22.7965	9.1134	0.988085	0.988263	0.876089	0.474897
52	betavae_reg	precursor_mz	precursor_mz	MoNA	betavae_reg_100-800-200-3-200-800-100_02 (14-02-2022_13-45-55)	[[100, 800, 200, 3], [3, 200, 800, 100]]	[725, 483]	['spectrum']	['spectrum', 'collision_energy', 'total_exact_mass', 'ionization_mode_id', 'instrument_id', 'instrument_type_id', 'precursor_type_id', 'kingdom_id', 'superclass_id', 'class_id']	3	1	1	0	2500	0.001	50	TRUE	TRUE	FALSE	-1	30	128	0.001	457.243	0.911013	0.625122	96256	1.1718	424.159	18.2545	8.99971	0.992294	0.99237	0.878902	0.470353	127689	1.19577	667.703	0.908771	0.63756	95387.5	1.16317	634.303	22.6969	9.96663	0.988106	0.988196	0.876089	0.474897
53	betavae_reg	precursor_mz	precursor_mz	MoNA	betavae_reg_100-800-200-3-200-800-100_02 (14-02-2022_14-11-25)	[[100, 800, 200, 3], [3, 200, 800, 100]]	[725, 483]	['spectrum']	['spectrum', 'collision_energy', 'total_exact_mass', 'ionization_mode_id', 'instrument_id', 'instrument_type_id', 'precursor_type_id', 'kingdom_id', 'superclass_id', 'class_id']	3	2	1	0	2500	0.001	50	TRUE	TRUE	FALSE	-1	30	128	0.001	601.824	0.921444	0.578766	74313.3	1.16037	558.207	22.158	14.0979	0.989826	0.991989	0.878902	0.470353	127689	1.19577	812.083	0.919455	0.590851	72879.3	1.15394	766.346	25.726	14.9561	0.986461	0.988687	0.876089	0.474897
54	betavae_reg	precursor_mz	precursor_mz	MoNA	betavae_reg_100-800-200-4-200-800-100_02 (14-02-2022_14-36-48)	[[100, 800, 200, 4], [4, 200, 800, 100]]	[726, 484]	['spectrum']	['spectrum', 'collision_energy', 'total_exact_mass', 'ionization_mode_id', 'instrument_id', 'instrument_type_id', 'precursor_type_id', 'kingdom_id', 'superclass_id', 'class_id']	4	0.01	1	0	2500	0.001	50	TRUE	TRUE	FALSE	-1	30	128	0.001	2184.13	0.951588	0.430586	32114.3	1.02574	2167.66	46.1812	35.0098	0.961115	0.981829	0.878902	0.470353	127689	1.19577	2486.19	0.949556	0.441773	31976.7	1.01695	2466.68	48.8954	36.3649	0.955233	0.976854	0.876089	0.474897
55	betavae_reg	precursor_mz	precursor_mz	MoNA	betavae_reg_100-800-200-4-200-800-100_02 (14-02-2022_15-02-39)	[[100, 800, 200, 4], [4, 200, 800, 100]]	[726, 484]	['spectrum']	['spectrum', 'collision_energy', 'total_exact_mass', 'ionization_mode_id', 'instrument_id', 'instrument_type_id', 'precursor_type_id', 'kingdom_id', 'superclass_id', 'class_id']	4	0.1	1	0	2500	0.001	50	TRUE	TRUE	FALSE	-1	30	128	0.001	419.532	0.959086	0.380766	26795.4	0.984256	401.588	17.3145	8.22366	0.992754	0.992811	0.878902	0.470353	127689	1.19577	624.754	0.956794	0.390971	26782	0.978612	606.024	21.1326	9.12159	0.989124	0.989216	0.876089	0.474897
56	betavae_reg	precursor_mz	precursor_mz	MoNA	betavae_reg_100-800-200-4-200-800-100_02 (14-02-2022_15-28-27)	[[100, 800, 200, 4], [4, 200, 800, 100]]	[726, 484]	['spectrum']	['spectrum', 'collision_energy', 'total_exact_mass', 'ionization_mode_id', 'instrument_id', 'instrument_type_id', 'precursor_type_id', 'kingdom_id', 'superclass_id', 'class_id']	4	0.2	1	0	2500	0.001	50	TRUE	TRUE	FALSE	-1	30	128	0.001	434.609	0.956559	0.40249	33953.5	1.05248	414.405	17.4522	8.4739	0.992547	0.992637	0.878902	0.470353	127689	1.19577	612.351	0.954296	0.413367	33714.1	1.04288	594.847	21.3528	9.4072	0.989217	0.989316	0.876089	0.474897
57	betavae_reg	precursor_mz	precursor_mz	MoNA	betavae_reg_100-800-200-4-200-800-100_02 (14-02-2022_15-53-36)	[[100, 800, 200, 4], [4, 200, 800, 100]]	[726, 484]	['spectrum']	['spectrum', 'collision_energy', 'total_exact_mass', 'ionization_mode_id', 'instrument_id', 'instrument_type_id', 'precursor_type_id', 'kingdom_id', 'superclass_id', 'class_id']	4	0.5	1	0	2500	0.001	50	TRUE	TRUE	FALSE	-1	30	128	0.001	2155.23	0.956067	0.400426	32237.8	0.963382	2130.14	45.4716	33.8161	0.961867	0.981144	0.878902	0.470353	127689	1.19577	2423.85	0.95377	0.412049	31992.2	0.957795	2395.53	48.3107	35.3002	0.956341	0.97618	0.876089	0.474897
58	betavae_reg	precursor_mz	precursor_mz	MoNA	betavae_reg_100-800-200-4-200-800-100_02 (14-02-2022_16-19-24)	[[100, 800, 200, 4], [4, 200, 800, 100]]	[726, 484]	['spectrum']	['spectrum', 'collision_energy', 'total_exact_mass', 'ionization_mode_id', 'instrument_id', 'instrument_type_id', 'precursor_type_id', 'kingdom_id', 'superclass_id', 'class_id']	4	1	1	0	2500	0.001	50	TRUE	TRUE	FALSE	-1	30	128	0.001	888.356	0.95336	0.411889	28849.9	1.05455	854.873	28.3913	18.8844	0.984719	0.98873	0.878902	0.470353	127689	1.19577	1125.18	0.951423	0.421723	28467.2	1.0476	1104.89	31.9634	20.1776	0.980689	0.98489	0.876089	0.474897
59	betavae_reg	precursor_mz	precursor_mz	MoNA	betavae_reg_100-800-200-4-200-800-100_02 (14-02-2022_16-44-45)	[[100, 800, 200, 4], [4, 200, 800, 100]]	[726, 484]	['spectrum']	['spectrum', 'collision_energy', 'total_exact_mass', 'ionization_mode_id', 'instrument_id', 'instrument_type_id', 'precursor_type_id', 'kingdom_id', 'superclass_id', 'class_id']	4	2	1	0	2500	0.001	50	TRUE	TRUE	FALSE	-1	30	128	0.001	446.523	0.953534	0.41853	29899.9	1.02745	399.749	17.2173	8.22029	0.992699	0.992826	0.878902	0.470353	127689	1.19577	595.752	0.95148	0.4299	29675.4	1.0193	546.81	20.7337	8.92734	0.989736	0.989905	0.876089	0.474897
60	betavae_reg	precursor_mz	precursor_mz	MoNA	betavae_reg_100-800-200-10-200-800-100_02 (14-02-2022_17-09-44)	[[100, 800, 200, 10], [10, 200, 800, 100]]	[732, 488]	['spectrum']	['spectrum', 'collision_energy', 'total_exact_mass', 'ionization_mode_id', 'instrument_id', 'instrument_type_id', 'precursor_type_id', 'kingdom_id', 'superclass_id', 'class_id']	10	0.01	1	0	2500	0.001	50	TRUE	TRUE	FALSE	-1	30	128	0.001	438.031	0.970569	0.326164	16148.9	0.821938	421.363	17.9173	9.93372	0.992278	0.99296	0.878902	0.470353	127689	1.19577	642.781	0.968876	0.336851	16142.1	0.818107	626.14	21.2725	10.5267	0.989044	0.989701	0.876089	0.474897
61	betavae_reg	precursor_mz	precursor_mz	MoNA	betavae_reg_100-800-200-10-200-800-100_02 (14-02-2022_17-36-07)	[[100, 800, 200, 10], [10, 200, 800, 100]]	[732, 488]	['spectrum']	['spectrum', 'collision_energy', 'total_exact_mass', 'ionization_mode_id', 'instrument_id', 'instrument_type_id', 'precursor_type_id', 'kingdom_id', 'superclass_id', 'class_id']	10	0.1	1	0	2500	0.001	50	TRUE	TRUE	FALSE	-1	30	128	0.001	678.398	0.973839	0.298672	15923.8	0.887793	658.644	24.4003	15.6522	0.988138	0.990787	0.878902	0.470353	127689	1.19577	915.734	0.972233	0.308391	15632.4	0.883346	901.318	28.2218	16.6859	0.984792	0.987669	0.876089	0.474897
62	betavae_reg	precursor_mz	precursor_mz	MoNA	betavae_reg_100-800-200-10-200-800-100_02 (14-02-2022_18-01-46)	[[100, 800, 200, 10], [10, 200, 800, 100]]	[732, 488]	['spectrum']	['spectrum', 'collision_energy', 'total_exact_mass', 'ionization_mode_id', 'instrument_id', 'instrument_type_id', 'precursor_type_id', 'kingdom_id', 'superclass_id', 'class_id']	10	0.2	1	0	2500	0.001	50	TRUE	TRUE	FALSE	-1	30	128	0.001	442.001	0.97072	0.319258	13817.1	0.885533	418.546	17.8779	9.35206	0.992389	0.992655	0.878902	0.470353	127689	1.19577	635.093	0.968698	0.328526	13848.1	0.883957	610.48	21.2214	10.212	0.989129	0.989463	0.876089	0.474897
63	betavae_reg	precursor_mz	precursor_mz	MoNA	betavae_reg_100-800-200-10-200-800-100_02 (14-02-2022_18-27-31)	[[100, 800, 200, 10], [10, 200, 800, 100]]	[732, 488]	['spectrum']	['spectrum', 'collision_energy', 'total_exact_mass', 'ionization_mode_id', 'instrument_id', 'instrument_type_id', 'precursor_type_id', 'kingdom_id', 'superclass_id', 'class_id']	10	0.5	1	0	2500	0.001	50	TRUE	TRUE	FALSE	-1	30	128	0.001	709.946	0.970273	0.327218	14954.6	0.910472	674.427	24.2775	17.5102	0.98781	0.99222	0.878902	0.470353	127689	1.19577	917.744	0.968618	0.337011	14898.9	0.904821	880.339	27.8437	18.7312	0.984146	0.988719	0.876089	0.474897
64	betavae_reg	precursor_mz	precursor_mz	MoNA	betavae_reg_100-800-200-10-200-800-100_02 (14-02-2022_18-53-30)	[[100, 800, 200, 10], [10, 200, 800, 100]]	[732, 488]	['spectrum']	['spectrum', 'collision_energy', 'total_exact_mass', 'ionization_mode_id', 'instrument_id', 'instrument_type_id', 'precursor_type_id', 'kingdom_id', 'superclass_id', 'class_id']	10	1	1	0	2500	0.001	50	TRUE	TRUE	FALSE	-1	30	128	0.001	7.83444e+12	0.954591	0.400962	20135.7	0.909795	2291.35	47.2422	35.3558	0.958521	0.9796	0.878902	0.470353	127689	1.19577	1.21224e+15	0.952469	0.409416	19660.8	0.903226	2504.96	49.4965	36.6439	0.953973	0.975893	0.876089	0.474897
65	betavae_reg	precursor_mz	precursor_mz	MoNA	betavae_reg_100-800-200-10-200-800-100_02 (14-02-2022_19-19-19)	[[100, 800, 200, 10], [10, 200, 800, 100]]	[732, 488]	['spectrum']	['spectrum', 'collision_energy', 'total_exact_mass', 'ionization_mode_id', 'instrument_id', 'instrument_type_id', 'precursor_type_id', 'kingdom_id', 'superclass_id', 'class_id']	10	2	1	0	2500	0.001	50	TRUE	TRUE	FALSE	-1	30	128	0.001	1778.66	0.959914	0.387859	18345	0.929353	1701.14	40.8122	28.6627	0.969591	0.98163	0.878902	0.470353	127689	1.19577	2006.17	0.958509	0.395851	18014.4	0.923336	1930.16	43.1856	29.9437	0.965061	0.977931	0.876089	0.474897
66	betavae_reg	precursor_mz	precursor_mz	MoNA	betavae_reg_100-800-200-20-200-800-100_02 (14-02-2022_19-44-25)	[[100, 800, 200, 20], [20, 200, 800, 100]]	[742, 494]	['spectrum']	['spectrum', 'collision_energy', 'total_exact_mass', 'ionization_mode_id', 'instrument_id', 'instrument_type_id', 'precursor_type_id', 'kingdom_id', 'superclass_id', 'class_id']	20	0.01	1	0	2500	0.001	50	TRUE	TRUE	FALSE	-1	30	128	0.001	578.595	0.972164	0.318619	15113	0.806957	562.579	21.759	13.1186	0.989877	0.99105	0.878902	0.470353	127689	1.19577	765.339	0.970024	0.329152	15182.9	0.803274	748.587	25.352	14.1503	0.986312	0.987588	0.876089	0.474897
67	betavae_reg	precursor_mz	precursor_mz	MoNA	betavae_reg_100-800-200-20-200-800-100_02 (14-02-2022_20-09-24)	[[100, 800, 200, 20], [20, 200, 800, 100]]	[742, 494]	['spectrum']	['spectrum', 'collision_energy', 'total_exact_mass', 'ionization_mode_id', 'instrument_id', 'instrument_type_id', 'precursor_type_id', 'kingdom_id', 'superclass_id', 'class_id']	20	0.1	1	0	2500	0.001	50	TRUE	TRUE	FALSE	-1	30	128	0.001	404.515	0.975017	0.28921	12675.3	0.786173	382.506	16.2891	7.32813	0.99302	0.993094	0.878902	0.470353	127689	1.19577	598.594	0.973141	0.298957	12717.7	0.78142	576.22	21.0226	8.26956	0.989769	0.989862	0.876089	0.474897
68	betavae_reg	precursor_mz	precursor_mz	MoNA	betavae_reg_100-800-200-20-200-800-100_02 (14-02-2022_20-34-17)	[[100, 800, 200, 20], [20, 200, 800, 100]]	[742, 494]	['spectrum']	['spectrum', 'collision_energy', 'total_exact_mass', 'ionization_mode_id', 'instrument_id', 'instrument_type_id', 'precursor_type_id', 'kingdom_id', 'superclass_id', 'class_id']	20	0.2	1	0	2500	0.001	50	TRUE	TRUE	FALSE	-1	30	128	0.001	665.132	0.974095	0.300355	11483.9	0.868329	637.142	23.8723	13.952	0.988544	0.990199	0.878902	0.470353	127689	1.19577	881.176	0.972278	0.310119	11445.5	0.864323	854.135	27.4729	14.8765	0.98474	0.98645	0.876089	0.474897
69	betavae_reg	precursor_mz	precursor_mz	MoNA	betavae_reg_100-800-200-20-200-800-100_02 (14-02-2022_20-59-23)	[[100, 800, 200, 20], [20, 200, 800, 100]]	[742, 494]	['spectrum']	['spectrum', 'collision_energy', 'total_exact_mass', 'ionization_mode_id', 'instrument_id', 'instrument_type_id', 'precursor_type_id', 'kingdom_id', 'superclass_id', 'class_id']	20	0.5	1	0	2500	0.001	50	TRUE	TRUE	FALSE	-1	30	128	0.001	1956.44	0.971996	0.310086	14300.6	0.877145	1914.73	43.0589	33.4482	0.965298	0.984232	0.878902	0.470353	127689	1.19577	2243.6	0.969917	0.320172	14361.5	0.87157	2202.58	46.2885	35.0054	0.960517	0.979938	0.876089	0.474897
70	betavae_reg	precursor_mz	precursor_mz	MoNA	betavae_reg_100-800-200-20-200-800-100_02 (14-02-2022_21-25-01)	[[100, 800, 200, 20], [20, 200, 800, 100]]	[742, 494]	['spectrum']	['spectrum', 'collision_energy', 'total_exact_mass', 'ionization_mode_id', 'instrument_id', 'instrument_type_id', 'precursor_type_id', 'kingdom_id', 'superclass_id', 'class_id']	20	1	1	0	2500	0.001	50	TRUE	TRUE	FALSE	-1	30	128	0.001	1592.79	0.96706	0.345628	15608.4	0.909837	1534.39	38.2206	30.3301	0.972281	0.987856	0.878902	0.470353	127689	1.19577	1799.54	0.964917	0.356569	15209.7	0.902853	1740.45	40.9356	31.4982	0.96847	0.984432	0.876089	0.474897
71	betavae_reg	precursor_mz	precursor_mz	MoNA	betavae_reg_100-800-200-20-200-800-100_02 (14-02-2022_21-50-17)	[[100, 800, 200, 20], [20, 200, 800, 100]]	[742, 494]	['spectrum']	['spectrum', 'collision_energy', 'total_exact_mass', 'ionization_mode_id', 'instrument_id', 'instrument_type_id', 'precursor_type_id', 'kingdom_id', 'superclass_id', 'class_id']	20	2	1	0	2500	0.001	50	TRUE	TRUE	FALSE	-1	30	128	0.001	616.171	0.963489	0.356972	23113.2	0.961074	381.469	16.646	7.89831	0.993228	0.993375	0.878902	0.470353	127689	1.19577	656.85	0.961314	0.367406	23343.8	0.956788	579.133	21.1068	8.66068	0.989827	0.989979	0.876089	0.474897
72	betavae_reg	total_exact_mass	total_exact_mass	MoNA	betavae_reg_100-800-200-3-200-800-100_03 (14-02-2022_12-04-29)	[[100, 800, 200, 3], [3, 200, 800, 100]]	[725, 483]	['spectrum']	['spectrum', 'collision_energy', 'precursor_mz', 'ionization_mode_id', 'instrument_id', 'instrument_type_id', 'precursor_type_id', 'kingdom_id', 'superclass_id', 'class_id']	3	0.01	1	0	2500	0.001	50	TRUE	TRUE	FALSE	-1	30	128	0.001	1188.05	0.898456	0.669503	128480	1.19508	1169.9	33.4126	23.117	0.977896	0.984586	0.878648	0.470888	128981	1.20875	1551.17	0.896558	0.680337	126380	1.19063	1532.6	37.782	24.5778	0.971296	0.977816	0.875844	0.475163
73	betavae_reg	total_exact_mass	total_exact_mass	MoNA	betavae_reg_100-800-200-3-200-800-100_03 (14-02-2022_12-29-51)	[[100, 800, 200, 3], [3, 200, 800, 100]]	[725, 483]	['spectrum']	['spectrum', 'collision_energy', 'precursor_mz', 'ionization_mode_id', 'instrument_id', 'instrument_type_id', 'precursor_type_id', 'kingdom_id', 'superclass_id', 'class_id']	3	0.1	1	0	2500	0.001	50	TRUE	TRUE	FALSE	-1	30	128	0.001	651.02	0.916405	0.60774	83795.8	1.18655	632.393	23.0774	11.9346	0.987943	0.988698	0.878648	0.470888	128981	1.20875	1044.32	0.914416	0.619163	82753.2	1.18253	1025.25	28.4178	13.0301	0.981349	0.982336	0.875844	0.475163
74	betavae_reg	total_exact_mass	total_exact_mass	MoNA	betavae_reg_100-800-200-3-200-800-100_03 (14-02-2022_12-55-39)	[[100, 800, 200, 3], [3, 200, 800, 100]]	[725, 483]	['spectrum']	['spectrum', 'collision_energy', 'precursor_mz', 'ionization_mode_id', 'instrument_id', 'instrument_type_id', 'precursor_type_id', 'kingdom_id', 'superclass_id', 'class_id']	3	0.2	1	0	2500	0.001	50	TRUE	TRUE	FALSE	-1	30	128	0.001	617.901	0.930198	0.548268	54336.4	1.16399	597.931	22.0455	9.98842	0.988859	0.988947	0.878648	0.470888	128981	1.20875	912.949	0.927905	0.559882	52910.2	1.1587	892.222	26.4748	11.2118	0.983794	0.983954	0.875844	0.475163
75	betavae_reg	total_exact_mass	total_exact_mass	MoNA	betavae_reg_100-800-200-3-200-800-100_03 (14-02-2022_13-22-17)	[[100, 800, 200, 3], [3, 200, 800, 100]]	[725, 483]	['spectrum']	['spectrum', 'collision_energy', 'precursor_mz', 'ionization_mode_id', 'instrument_id', 'instrument_type_id', 'precursor_type_id', 'kingdom_id', 'superclass_id', 'class_id']	3	0.5	1	0	2500	0.001	50	TRUE	TRUE	FALSE	-1	30	128	0.001	3040.54	0.919531	0.584005	89429	1.18211	3014.55	54.3734	42.2884	0.943095	0.970914	0.878648	0.470888	128981	1.20875	3376.53	0.918	0.594591	86490.9	1.18038	3351	57.3124	43.745	0.936876	0.964666	0.875844	0.475163
76	betavae_reg	total_exact_mass	total_exact_mass	MoNA	betavae_reg_100-800-200-3-200-800-100_03 (14-02-2022_13-49-12)	[[100, 800, 200, 3], [3, 200, 800, 100]]	[725, 483]	['spectrum']	['spectrum', 'collision_energy', 'precursor_mz', 'ionization_mode_id', 'instrument_id', 'instrument_type_id', 'precursor_type_id', 'kingdom_id', 'superclass_id', 'class_id']	3	1	1	0	2500	0.001	50	TRUE	TRUE	FALSE	-1	30	128	0.001	762.041	0.921781	0.572434	80585.9	1.20628	731.161	25.0415	12.6974	0.986298	0.986634	0.878648	0.470888	128981	1.20875	1070.6	0.920021	0.581394	79204	1.20115	1040.14	29.2724	13.9066	0.981095	0.98155	0.875844	0.475163
77	betavae_reg	total_exact_mass	total_exact_mass	MoNA	betavae_reg_100-800-200-3-200-800-100_03 (14-02-2022_14-16-07)	[[100, 800, 200, 3], [3, 200, 800, 100]]	[725, 483]	['spectrum']	['spectrum', 'collision_energy', 'precursor_mz', 'ionization_mode_id', 'instrument_id', 'instrument_type_id', 'precursor_type_id', 'kingdom_id', 'superclass_id', 'class_id']	3	2	1	0	2500	0.001	50	TRUE	TRUE	FALSE	-1	30	128	0.001	717.561	0.915875	0.613082	85786.5	1.19498	675.501	23.3753	11.1992	0.987432	0.987588	0.878648	0.470888	128981	1.20875	963.841	0.913638	0.624618	84661.6	1.19055	917.209	27.2502	12.3279	0.982861	0.982978	0.875844	0.475163
78	betavae_reg	total_exact_mass	total_exact_mass	MoNA	betavae_reg_100-800-200-4-200-800-100_03 (14-02-2022_14-42-45)	[[100, 800, 200, 4], [4, 200, 800, 100]]	[726, 484]	['spectrum']	['spectrum', 'collision_energy', 'precursor_mz', 'ionization_mode_id', 'instrument_id', 'instrument_type_id', 'precursor_type_id', 'kingdom_id', 'superclass_id', 'class_id']	4	0.01	1	0	2500	0.001	50	TRUE	TRUE	FALSE	-1	30	128	0.001	980.445	0.932362	0.535929	54160.8	1.15789	963.406	26.5345	11.5083	0.982542	0.983158	0.878648	0.470888	128981	1.20875	1347.39	0.930103	0.546055	54501.1	1.15201	1330.15	32.4199	12.9374	0.974369	0.975104	0.875844	0.475163
79	betavae_reg	total_exact_mass	total_exact_mass	MoNA	betavae_reg_100-800-200-4-200-800-100_03 (14-02-2022_15-09-11)	[[100, 800, 200, 4], [4, 200, 800, 100]]	[726, 484]	['spectrum']	['spectrum', 'collision_energy', 'precursor_mz', 'ionization_mode_id', 'instrument_id', 'instrument_type_id', 'precursor_type_id', 'kingdom_id', 'superclass_id', 'class_id']	4	0.1	1	0	2500	0.001	50	TRUE	TRUE	FALSE	-1	30	128	0.001	757.179	0.942234	0.48749	48447.7	1.14655	738.499	25.4795	15.1134	0.986035	0.988257	0.878648	0.470888	128981	1.20875	1071.98	0.939749	0.499034	47356.2	1.1422	1050.67	30.1027	16.2395	0.980778	0.983269	0.875844	0.475163
80	betavae_reg	total_exact_mass	total_exact_mass	MoNA	betavae_reg_100-800-200-4-200-800-100_03 (14-02-2022_15-36-06)	[[100, 800, 200, 4], [4, 200, 800, 100]]	[726, 484]	['spectrum']	['spectrum', 'collision_energy', 'precursor_mz', 'ionization_mode_id', 'instrument_id', 'instrument_type_id', 'precursor_type_id', 'kingdom_id', 'superclass_id', 'class_id']	4	0.2	1	0	2500	0.001	50	TRUE	TRUE	FALSE	-1	30	128	0.001	1301.83	0.918402	0.595144	85158.9	1.17076	1280.31	34.1163	23.6071	0.976326	0.984218	0.878648	0.470888	128981	1.20875	1563.52	0.916806	0.604739	84170.9	1.16737	1543.43	37.8067	24.9503	0.970755	0.979314	0.875844	0.475163
81	betavae_reg	total_exact_mass	total_exact_mass	MoNA	betavae_reg_100-800-200-4-200-800-100_03 (14-02-2022_16-02-04)	[[100, 800, 200, 4], [4, 200, 800, 100]]	[726, 484]	['spectrum']	['spectrum', 'collision_energy', 'precursor_mz', 'ionization_mode_id', 'instrument_id', 'instrument_type_id', 'precursor_type_id', 'kingdom_id', 'superclass_id', 'class_id']	4	0.5	1	0	2500	0.001	50	TRUE	TRUE	FALSE	-1	30	128	0.001	1320.57	0.946878	0.451567	32335.1	0.997931	1295.13	35.3171	26.838	0.975138	0.985465	0.878648	0.470888	128981	1.20875	1653.66	0.944378	0.461852	32185.1	0.993693	1629.07	39.0436	28.1796	0.969597	0.979723	0.875844	0.475163
82	betavae_reg	total_exact_mass	total_exact_mass	MoNA	betavae_reg_100-800-200-4-200-800-100_03 (14-02-2022_16-27-31)	[[100, 800, 200, 4], [4, 200, 800, 100]]	[726, 484]	['spectrum']	['spectrum', 'collision_energy', 'precursor_mz', 'ionization_mode_id', 'instrument_id', 'instrument_type_id', 'precursor_type_id', 'kingdom_id', 'superclass_id', 'class_id']	4	1	1	0	2500	0.001	50	TRUE	TRUE	FALSE	-1	30	128	0.001	1182.77	0.950516	0.441654	39301.1	1.1045	1148.81	33.0829	23.71	0.978268	0.985182	0.878648	0.470888	128981	1.20875	1624.03	0.948057	0.453615	38080.7	1.09918	1590.11	38.1606	25.3641	0.970362	0.976969	0.875844	0.475163
83	betavae_reg	total_exact_mass	total_exact_mass	MoNA	betavae_reg_100-800-200-4-200-800-100_03 (14-02-2022_16-53-53)	[[100, 800, 200, 4], [4, 200, 800, 100]]	[726, 484]	['spectrum']	['spectrum', 'collision_energy', 'precursor_mz', 'ionization_mode_id', 'instrument_id', 'instrument_type_id', 'precursor_type_id', 'kingdom_id', 'superclass_id', 'class_id']	4	2	1	0	2500	0.001	50	TRUE	TRUE	FALSE	-1	30	128	0.001	1828.96	0.942027	0.480806	48212.5	1.12643	1784.3	41.5561	33.1293	0.966122	0.984291	0.878648	0.470888	128981	1.20875	2149.47	0.939609	0.491449	48133.2	1.1187	2104.37	44.936	34.3981	0.960191	0.979161	0.875844	0.475163
84	betavae_reg	total_exact_mass	total_exact_mass	MoNA	betavae_reg_100-800-200-10-200-800-100_03 (14-02-2022_17-20-18)	[[100, 800, 200, 10], [10, 200, 800, 100]]	[732, 488]	['spectrum']	['spectrum', 'collision_energy', 'precursor_mz', 'ionization_mode_id', 'instrument_id', 'instrument_type_id', 'precursor_type_id', 'kingdom_id', 'superclass_id', 'class_id']	10	0.01	1	0	2500	0.001	50	TRUE	TRUE	FALSE	-1	30	128	0.001	1085.57	0.972744	0.305641	15588.7	0.852671	1069.57	31.5503	20.2287	0.979932	0.984956	0.878648	0.470888	128981	1.20875	1409.63	0.970946	0.314877	15701.8	0.851353	1389.43	35.3266	21.4358	0.973812	0.979396	0.875844	0.475163
85	betavae_reg	total_exact_mass	total_exact_mass	MoNA	betavae_reg_100-800-200-10-200-800-100_03 (14-02-2022_17-46-42)	[[100, 800, 200, 10], [10, 200, 800, 100]]	[732, 488]	['spectrum']	['spectrum', 'collision_energy', 'precursor_mz', 'ionization_mode_id', 'instrument_id', 'instrument_type_id', 'precursor_type_id', 'kingdom_id', 'superclass_id', 'class_id']	10	0.1	1	0	2500	0.001	50	TRUE	TRUE	FALSE	-1	30	128	0.001	770.949	0.971234	0.317247	15576.4	0.871085	751.444	25.8413	15.5006	0.985819	0.987628	0.878648	0.470888	128981	1.20875	1074.98	0.969152	0.325939	15529.8	0.867349	1055.76	30.3618	16.786	0.979885	0.981624	0.875844	0.475163
86	betavae_reg	total_exact_mass	total_exact_mass	MoNA	betavae_reg_100-800-200-10-200-800-100_03 (14-02-2022_18-13-09)	[[100, 800, 200, 10], [10, 200, 800, 100]]	[732, 488]	['spectrum']	['spectrum', 'collision_energy', 'precursor_mz', 'ionization_mode_id', 'instrument_id', 'instrument_type_id', 'precursor_type_id', 'kingdom_id', 'superclass_id', 'class_id']	10	0.2	1	0	2500	0.001	50	TRUE	TRUE	FALSE	-1	30	128	0.001	863.635	0.968723	0.33484	13966.1	0.895188	840.346	27.7682	18.5057	0.984009	0.987465	0.878648	0.470888	128981	1.20875	1337.28	0.966527	0.345662	13907.9	0.893399	1311.83	33.2626	20.0287	0.976699	0.979915	0.875844	0.475163
87	betavae_reg	total_exact_mass	total_exact_mass	MoNA	betavae_reg_100-800-200-10-200-800-100_03 (14-02-2022_18-39-26)	[[100, 800, 200, 10], [10, 200, 800, 100]]	[732, 488]	['spectrum']	['spectrum', 'collision_energy', 'precursor_mz', 'ionization_mode_id', 'instrument_id', 'instrument_type_id', 'precursor_type_id', 'kingdom_id', 'superclass_id', 'class_id']	10	0.5	1	0	2500	0.001	50	TRUE	TRUE	FALSE	-1	30	128	0.001	831.976	0.970886	0.323748	13427	0.901033	798.539	26.7076	15.9648	0.985033	0.987805	0.878648	0.470888	128981	1.20875	1181.23	0.968566	0.334566	13025.9	0.894191	1146.95	31.3288	17.1425	0.977434	0.980577	0.875844	0.475163
88	betavae_reg	total_exact_mass	total_exact_mass	MoNA	betavae_reg_100-800-200-10-200-800-100_03 (14-02-2022_19-06-11)	[[100, 800, 200, 10], [10, 200, 800, 100]]	[732, 488]	['spectrum']	['spectrum', 'collision_energy', 'precursor_mz', 'ionization_mode_id', 'instrument_id', 'instrument_type_id', 'precursor_type_id', 'kingdom_id', 'superclass_id', 'class_id']	10	1	1	0	2500	0.001	50	TRUE	TRUE	FALSE	-1	30	128	0.001	1071.5	0.969012	0.332014	14421.8	0.951274	1026.17	31.1119	21.0248	0.980588	0.984939	0.878648	0.470888	128981	1.20875	1414	0.967029	0.341703	14203	0.946011	1368.27	35.4206	22.5168	0.974665	0.979018	0.875844	0.475163
89	betavae_reg	total_exact_mass	total_exact_mass	MoNA	betavae_reg_100-800-200-10-200-800-100_03 (14-02-2022_19-32-04)	[[100, 800, 200, 10], [10, 200, 800, 100]]	[732, 488]	['spectrum']	['spectrum', 'collision_energy', 'precursor_mz', 'ionization_mode_id', 'instrument_id', 'instrument_type_id', 'precursor_type_id', 'kingdom_id', 'superclass_id', 'class_id']	10	2	1	0	2500	0.001	50	TRUE	TRUE	FALSE	-1	30	128	0.001	1747.48	0.965374	0.357364	15649.3	0.933752	1684.66	40.526	30.7725	0.968017	0.981559	0.878648	0.470888	128981	1.20875	2103.2	0.962886	0.367601	15685	0.931183	2036.79	44.418	32.3464	0.960744	0.974332	0.875844	0.475163
90	betavae_reg	total_exact_mass	total_exact_mass	MoNA	betavae_reg_100-800-200-20-200-800-100_03 (14-02-2022_19-58-54)	[[100, 800, 200, 20], [20, 200, 800, 100]]	[742, 494]	['spectrum']	['spectrum', 'collision_energy', 'precursor_mz', 'ionization_mode_id', 'instrument_id', 'instrument_type_id', 'precursor_type_id', 'kingdom_id', 'superclass_id', 'class_id']	20	0.01	1	0	2500	0.001	50	TRUE	TRUE	FALSE	-1	30	128	0.001	672.202	0.975525	0.295574	11425.7	0.840472	656.238	22.7896	11.8796	0.988136	0.988373	0.878648	0.470888	128981	1.20875	946.47	0.974089	0.304442	11027.7	0.838737	930.727	27.6698	13.3087	0.982517	0.982698	0.875844	0.475163
91	betavae_reg	total_exact_mass	total_exact_mass	MoNA	betavae_reg_100-800-200-20-200-800-100_03 (14-02-2022_20-25-38)	[[100, 800, 200, 20], [20, 200, 800, 100]]	[742, 494]	['spectrum']	['spectrum', 'collision_energy', 'precursor_mz', 'ionization_mode_id', 'instrument_id', 'instrument_type_id', 'precursor_type_id', 'kingdom_id', 'superclass_id', 'class_id']	20	0.1	1	0	2500	0.001	50	TRUE	TRUE	FALSE	-1	30	128	0.001	733.725	0.976267	0.29174	12459.1	0.899328	711.723	25.1396	14.9456	0.986642	0.987576	0.878648	0.470888	128981	1.20875	1167.01	0.974591	0.300794	12215.3	0.893638	1143.6	30.601	16.4617	0.979066	0.979823	0.875844	0.475163
92	betavae_reg	total_exact_mass	total_exact_mass	MoNA	betavae_reg_100-800-200-20-200-800-100_03 (14-02-2022_20-51-29)	[[100, 800, 200, 20], [20, 200, 800, 100]]	[742, 494]	['spectrum']	['spectrum', 'collision_energy', 'precursor_mz', 'ionization_mode_id', 'instrument_id', 'instrument_type_id', 'precursor_type_id', 'kingdom_id', 'superclass_id', 'class_id']	20	0.2	1	0	2500	0.001	50	TRUE	TRUE	FALSE	-1	30	128	0.001	3482.29	0.967311	0.336137	12875.3	0.827757	3454.73	58.1294	42.8776	0.934832	0.964496	0.878648	0.470888	128981	1.20875	3834.16	0.965288	0.345055	12561.2	0.82384	3806.31	61.0392	44.5849	0.928654	0.960249	0.875844	0.475163
93	betavae_reg	total_exact_mass	total_exact_mass	MoNA	betavae_reg_100-800-200-20-200-800-100_03 (14-02-2022_21-17-36)	[[100, 800, 200, 20], [20, 200, 800, 100]]	[742, 494]	['spectrum']	['spectrum', 'collision_energy', 'precursor_mz', 'ionization_mode_id', 'instrument_id', 'instrument_type_id', 'precursor_type_id', 'kingdom_id', 'superclass_id', 'class_id']	20	0.5	1	0	2500	0.001	50	TRUE	TRUE	FALSE	-1	30	128	0.001	668.674	0.972003	0.316128	11763.9	0.888692	627.524	22.5378	10.6567	0.988337	0.988434	0.878648	0.470888	128981	1.20875	1040.79	0.970297	0.324618	11689.5	0.886414	999.208	27.9817	11.864	0.982126	0.9823	0.875844	0.475163
94	betavae_reg	total_exact_mass	total_exact_mass	MoNA	betavae_reg_100-800-200-20-200-800-100_03 (14-02-2022_21-43-55)	[[100, 800, 200, 20], [20, 200, 800, 100]]	[742, 494]	['spectrum']	['spectrum', 'collision_energy', 'precursor_mz', 'ionization_mode_id', 'instrument_id', 'instrument_type_id', 'precursor_type_id', 'kingdom_id', 'superclass_id', 'class_id']	20	1	1	0	2500	0.001	50	TRUE	TRUE	FALSE	-1	30	128	0.001	668.734	0.968708	0.341421	14678.6	0.993482	615.383	22.5333	10.5881	0.988312	0.98887	0.878648	0.470888	128981	1.20875	970.056	0.967061	0.349121	14355.1	0.987467	916.552	26.8947	11.5974	0.983428	0.984086	0.875844	0.475163
95	betavae_reg	total_exact_mass	total_exact_mass	MoNA	betavae_reg_100-800-200-20-200-800-100_03 (14-02-2022_22-10-32)	[[100, 800, 200, 20], [20, 200, 800, 100]]	[742, 494]	['spectrum']	['spectrum', 'collision_energy', 'precursor_mz', 'ionization_mode_id', 'instrument_id', 'instrument_type_id', 'precursor_type_id', 'kingdom_id', 'superclass_id', 'class_id']	20	2	1	0	2500	0.001	50	TRUE	TRUE	FALSE	-1	30	128	0.001	1544.66	0.965683	0.359636	16843	0.970413	1473.54	37.6604	27.8514	0.972033	0.983318	0.878648	0.470888	128981	1.20875	1799.92	0.963727	0.368233	16818.4	0.964521	1728.86	40.591	29.0991	0.968067	0.979381	0.875844	0.475163
[truncated: 27 more columns]
