# Supplementary material for: In Search of Disentanglement in Tandem Mass Spectrometry Datasets
Source: Biomolecules. 2023 Sep 4;13(9):1343. doi: 10.3390/biom13091343 (PMC10526774; doi:10.3390/biom13091343)
Supplement: Supplementary file 1 [file biomolecules-13-01343-s001.zip › Table S7.xlsx]

## Sheet: betavae_preprocessing
	name	dataset	full_model_name	layer_config	input_columns	param_latent_dim	param_beta	param_max_mz	param_min_intensity	param_max_num_peaks	param_normalize_intensity	param_normalize_mass	param_rescale_intensity	param_n_samples	param_n_epochs	param_batch_size	param_learning_rate	m_train_loss	m_train_kldiv	m_train_recon	m_train_cos_sim	m_train_eu_dist	m_train_per_chag	m_train_per_diff	m_train_avg_cos_sim	m_train_avg_eu_dist	m_train_avg_per_chag	m_train_avg_per_diff	m_valid_loss	m_valid_kldiv	m_valid_recon	m_valid_cos_sim	m_valid_eu_dist	m_valid_per_chag	m_valid_per_diff	m_valid_avg_cos_sim	m_valid_avg_eu_dist	m_valid_avg_per_chag	m_valid_avg_per_diff	m_test_loss	m_test_kldiv	m_test_recon	m_test_cos_sim	m_test_eu_dist	m_test_per_chag	m_test_per_diff	m_test_avg_cos_sim	m_test_avg_eu_dist	m_test_avg_per_chag
0	beta_vae	MoNA	beta_vae_20-15-3-15-20_01 (01-12-2021_13-57-54)	[[20, 15, 3], [3, 15, 20]]	['spectrum']	3	0.01	2500	0.001	10	TRUE	TRUE	TRUE	-1	20	128	0.001	4.55088	0.0595915	4.49129	0.992288	0.141378	8929.71	0.563091	0.930758	0.347157	86405.1	0.799967	4.60355	0.0598364	4.54371	0.992024	0.14397	8515.22	0.559922	0.929334	0.350471	85976.3	0.798649	3.81301	0.0570681	3.75594	0.995005	0.111547	9552.88	0.681432	0.938942	0.327795	103457
1	beta_vae	MoNA	beta_vae_20-15-4-15-20_01 (01-12-2021_14-02-21)	[[20, 15, 4], [4, 15, 20]]	['spectrum']	4	0.01	2500	0.001	10	TRUE	TRUE	TRUE	-1	20	128	0.001	4.53258	0.0668344	4.46574	0.993976	0.123197	7383.76	0.547724	0.930758	0.347157	86405.1	0.799967	4.58457	0.0670765	4.5175	0.99379	0.125222	7132.67	0.544346	0.929334	0.350471	85976.3	0.798649	3.80068	0.0625114	3.73817	0.996386	0.0943629	8385.06	0.665281	0.938942	0.327795	103457
2	beta_vae	MoNA	beta_vae_20-15-5-15-20_01 (01-12-2021_14-06-47)	[[20, 15, 5], [5, 15, 20]]	['spectrum']	5	0.01	2500	0.001	10	TRUE	TRUE	TRUE	-1	20	128	0.001	4.5264	0.0725064	4.45389	0.994322	0.117015	5687.44	0.519642	0.930758	0.347157	86405.1	0.799967	4.57917	0.0728793	4.50629	0.993988	0.119461	5430.37	0.517612	0.929334	0.350471	85976.3	0.798649	3.78838	0.0675005	3.72088	0.996848	0.0886787	7033.62	0.641784	0.938942	0.327795	103457
3	beta_vae	MoNA	beta_vae_20-15-10-15-20_01 (01-12-2021_14-11-08)	[[20, 15, 10], [10, 15, 20]]	['spectrum']	10	0.01	2500	0.001	10	TRUE	TRUE	TRUE	-1	20	128	0.001	4.52325	0.0760714	4.44718	0.994483	0.111884	5051.68	0.523138	0.930758	0.347157	86405.1	0.799967	4.57609	0.0762404	4.49985	0.994056	0.114574	4849.5	0.521458	0.929334	0.350471	85976.3	0.798649	3.79445	0.0721002	3.72235	0.997006	0.0853169	5898.56	0.64306	0.938942	0.327795	103457
4	beta_vae	MoNA	beta_vae_20-3-20_01 (01-12-2021_14-15-24)	[[20, 3], [3, 20]]	['spectrum']	3	0.01	2500	0.001	10	TRUE	TRUE	TRUE	-1	20	128	0.001	4.67724	0.0666714	4.61057	0.987223	0.184428	33854.8	0.647835	0.930758	0.347157	86405.1	0.799967	4.7284	0.0668861	4.66151	0.98691	0.186103	32947	0.643459	0.929334	0.350471	85976.3	0.798649	3.95591	0.0656058	3.8903	0.990743	0.155239	48439.1	0.760787	0.938942	0.327795	103457
5	beta_vae	MoNA	beta_vae_20-15-10-3-10-15-20_01 (01-12-2021_14-19-15)	[[20, 15, 10, 3], [3, 10, 15, 20]]	['spectrum']	3	0.01	2500	0.001	10	TRUE	TRUE	TRUE	-1	20	128	0.001	4.54639	0.058433	4.48796	0.992098	0.143947	6650.28	0.527356	0.930758	0.347157	86405.1	0.799967	4.60035	0.0586261	4.54172	0.991824	0.146705	6362.54	0.526052	0.929334	0.350471	85976.3	0.798649	3.81136	0.0563941	3.75497	0.994742	0.11456	7161.98	0.636236	0.938942	0.327795	103457
6	beta_vae	MoNA	beta_vae_20-15-10-5-3-5-10-15-20_01 (01-12-2021_14-24-04)	[[20, 15, 10, 5, 3], [3, 5, 10, 15, 20]]	['spectrum']	3	0.01	2500	0.001	10	TRUE	TRUE	TRUE	-1	20	128	0.001	4.54216	0.0575937	4.48457	0.992348	0.140801	6827.46	0.486292	0.930758	0.347157	86405.1	0.799967	4.59561	0.0578249	4.53778	0.992061	0.143133	6600.15	0.48552	0.929334	0.350471	85976.3	0.798649	3.80691	0.0551508	3.75176	0.994985	0.111695	7086.93	0.553983	0.938942	0.327795	103457
7	beta_vae	MoNA	beta_vae_20-15-3-20_01 (01-12-2021_14-29-31)	[[20, 15, 3], [3, 20]]	['spectrum']	3	0.01	2500	0.001	10	TRUE	TRUE	TRUE	-1	20	128	0.001	4.5834	0.0726877	4.51071	0.990726	0.152925	12275.5	0.588126	0.930758	0.347157	86405.1	0.799967	4.63525	0.072803	4.56244	0.99032	0.155226	11756.5	0.584717	0.929334	0.350471	85976.3	0.798649	3.85255	0.07219	3.78036	0.993919	0.123396	13454	0.704393	0.938942	0.327795	103457
8	beta_vae	MoNA	beta_vae_20-3-15-20_01 (01-12-2021_14-33-44)	[[20, 3], [3, 15, 20]]	['spectrum']	3	0.01	2500	0.001	10	TRUE	TRUE	TRUE	-1	20	128	0.001	4.56681	0.0601257	4.50669	0.99159	0.150185	11062.7	0.578617	0.930758	0.347157	86405.1	0.799967	4.61922	0.060365	4.55885	0.991375	0.152381	10621.3	0.574546	0.929334	0.350471	85976.3	0.798649	3.83474	0.0574568	3.77728	0.994197	0.12174	12153.6	0.694297	0.938942	0.327795	103457
9	beta_vae	MoNA	beta_vae_20-10-3-10-15-20_01 (01-12-2021_14-37-44)	[[20, 10, 3], [3, 10, 15, 20]]	['spectrum']	3	0.01	2500	0.001	10	TRUE	TRUE	TRUE	-1	20	128	0.001	4.54787	0.0593125	4.48856	0.992169	0.143209	6863.2	0.530582	0.930758	0.347157	86405.1	0.799967	4.60131	0.0595643	4.54175	0.991949	0.145565	6453.13	0.528846	0.929334	0.350471	85976.3	0.798649	3.81558	0.0573227	3.75826	0.994813	0.113528	7479.61	0.627083	0.938942	0.327795	103457
10	beta_vae	MoNA	beta_vae_20-15-10-3-10-20_01 (01-12-2021_14-42-19)	[[20, 15, 10, 3], [3, 10, 20]]	['spectrum']	3	0.01	2500	0.001	10	TRUE	TRUE	TRUE	-1	20	128	0.001	4.55246	0.0608061	4.49166	0.992135	0.14365	8332.29	0.55823	0.930758	0.347157	86405.1	0.799967	4.60568	0.0610051	4.54467	0.991921	0.145955	7891.69	0.555913	0.929334	0.350471	85976.3	0.798649	3.82102	0.0584882	3.76254	0.994776	0.114127	8351.21	0.670999	0.938942	0.327795	103457
11	beta_vae	MoNA	beta_vae_20-15-3-15-20_01 (01-12-2021_14-46-55)	[[20, 15, 3], [3, 15, 20]]	['spectrum']	3	0.01	2500	0.001	10	TRUE	TRUE	FALSE	-1	20	128	0.001	5.47644	0.061398	5.41504	0.989913	0.158165	15388.8	0.518168	0.915815	0.382923	124454	0.797905	5.52651	0.0616479	5.46486	0.989396	0.16067	15046.5	0.516238	0.91449	0.3852	123519	0.794709	4.52422	0.0574034	4.46682	0.993442	0.130854	16354.6	0.644194	0.926888	0.359887	145614
12	beta_vae	MoNA	beta_vae_20-15-4-15-20_01 (01-12-2021_14-51-09)	[[20, 15, 4], [4, 15, 20]]	['spectrum']	4	0.01	2500	0.001	10	TRUE	TRUE	FALSE	-1	20	128	0.001	5.44971	0.0739507	5.37576	0.992615	0.134273	9320.69	0.474396	0.915815	0.382923	124454	0.797905	5.49962	0.0741017	5.42552	0.992129	0.13632	9049.83	0.472814	0.91449	0.3852	123519	0.794709	4.49107	0.0702113	4.42086	0.995723	0.105719	11012.9	0.592055	0.926888	0.359887	145614
13	beta_vae	MoNA	beta_vae_20-15-5-15-20_01 (01-12-2021_14-55-27)	[[20, 15, 5], [5, 15, 20]]	['spectrum']	5	0.01	2500	0.001	10	TRUE	TRUE	FALSE	-1	20	128	0.001	5.4419	0.0809803	5.36092	0.993583	0.123498	7970.37	0.482984	0.915815	0.382923	124454	0.797905	5.49181	0.0813463	5.41047	0.993082	0.125644	7707.16	0.479963	0.91449	0.3852	123519	0.794709	4.48578	0.0770559	4.40873	0.99649	0.0961354	9119.01	0.613539	0.926888	0.359887	145614
14	beta_vae	MoNA	beta_vae_20-15-10-15-20_01 (01-12-2021_14-59-43)	[[20, 15, 10], [10, 15, 20]]	['spectrum']	10	0.01	2500	0.001	10	TRUE	TRUE	FALSE	-1	20	128	0.001	5.43502	0.0818147	5.35321	0.993976	0.120087	6954.42	0.479014	0.915815	0.382923	124454	0.797905	5.48466	0.0823882	5.40227	0.99363	0.121931	6762.11	0.4759	0.91449	0.3852	123519	0.794709	4.4817	0.0763214	4.40538	0.99661	0.0933785	8210.97	0.608706	0.926888	0.359887	145614
15	beta_vae	MoNA	beta_vae_20-3-20_01 (01-12-2021_15-03-49)	[[20, 3], [3, 20]]	['spectrum']	3	0.01	2500	0.001	10	TRUE	TRUE	FALSE	-1	20	128	0.001	5.63315	0.0674637	5.56568	0.982239	0.208362	46492	0.598196	0.915815	0.382923	124454	0.797905	5.67973	0.0677775	5.61195	0.981815	0.209446	45663.6	0.593514	0.91449	0.3852	123519	0.794709	4.68672	0.0654122	4.62131	0.987901	0.17667	66046.7	0.721736	0.926888	0.359887	145614
16	beta_vae	MoNA	beta_vae_20-15-10-3-10-15-20_01 (01-12-2021_15-07-21)	[[20, 15, 10, 3], [3, 10, 15, 20]]	['spectrum']	3	0.01	2500	0.001	10	TRUE	TRUE	FALSE	-1	20	128	0.001	5.46581	0.0626353	5.40318	0.990072	0.155258	9930.9	0.484136	0.915815	0.382923	124454	0.797905	5.51609	0.0627886	5.45331	0.989405	0.157546	9639	0.481854	0.91449	0.3852	123519	0.794709	4.50856	0.0608746	4.44769	0.993708	0.12623	9874.9	0.594569	0.926888	0.359887	145614
17	beta_vae	MoNA	beta_vae_100-15-5-15-100_01 (01-12-2021_15-08-46)	[[100, 15, 5], [5, 15, 100]]	['spectrum']	5	1	2500	0.1	50	TRUE	TRUE	FALSE	-1	20	128	0.001	16.6868	1.04791	15.6388	0.944385	0.465577	32694	1.11105	0.879226	0.469913	131826	1.22924	16.9105	1.05641	15.8541	0.942561	0.473604	32230.5	1.10204	0.876637	0.474124	131860	1.22202	12.0858	0.905808	11.18	0.956411	0.385628	35001.4	1.31078	0.903111	0.421937	119875
18	beta_vae	MoNA	beta_vae_20-15-10-5-3-5-10-15-20_01 (01-12-2021_15-12-30)	[[20, 15, 10, 5, 3], [3, 5, 10, 15, 20]]	['spectrum']	3	0.01	2500	0.001	10	TRUE	TRUE	FALSE	-1	20	128	0.001	5.47141	0.0620319	5.40938	0.990181	0.158325	11569	0.489073	0.915815	0.382923	124454	0.797905	5.52246	0.0622258	5.46024	0.989545	0.161049	11314.6	0.487495	0.91449	0.3852	123519	0.794709	4.51084	0.0595102	4.45133	0.9937	0.129507	12506.2	0.601196	0.926888	0.359887	145614
19	beta_vae	MoNA	beta_vae_100-15-5-15-100_01 (01-12-2021_15-13-05)	[[100, 15, 5], [5, 15, 100]]	['spectrum']	5	1	2500	0.1	50	TRUE	TRUE	FALSE	-1	20	128	0.001	16.7066	1.03425	15.6724	0.943192	0.472825	31558.8	1.11549	0.879226	0.469913	131826	1.22924	16.9349	1.04284	15.892	0.94128	0.481447	31229.1	1.10626	0.876637	0.474124	131860	1.22202	12.1301	0.898696	11.2314	0.955565	0.391058	34157.6	1.31038	0.903111	0.421937	119875
20	beta_vae	MoNA	beta_vae_20-15-3-20_01 (01-12-2021_15-18-07)	[[20, 15, 3], [3, 20]]	['spectrum']	3	0.01	2500	0.001	10	TRUE	TRUE	FALSE	-1	20	128	0.001	5.51158	0.0755246	5.43605	0.98803	0.164274	18499.7	0.533142	0.915815	0.382923	124454	0.797905	5.55901	0.0754981	5.48351	0.987614	0.166269	17823	0.529097	0.91449	0.3852	123519	0.794709	4.55256	0.0772014	4.47535	0.992524	0.135174	19627.6	0.661951	0.926888	0.359887	145614
21	beta_vae	MoNA	beta_vae_20-3-15-20_01 (01-12-2021_15-22-03)	[[20, 3], [3, 15, 20]]	['spectrum']	3	0.01	2500	0.001	10	TRUE	TRUE	FALSE	-1	20	128	0.001	5.50448	0.0639538	5.44052	0.988563	0.167564	15157.4	0.540457	0.915815	0.382923	124454	0.797905	5.55368	0.0641735	5.4895	0.988191	0.169695	15044.8	0.534213	0.91449	0.3852	123519	0.794709	4.53787	0.0617941	4.47607	0.992274	0.139618	16378.8	0.67126	0.926888	0.359887	145614
22	beta_vae	MoNA	beta_vae_20-10-3-10-15-20_01 (01-12-2021_15-25-50)	[[20, 10, 3], [3, 10, 15, 20]]	['spectrum']	3	0.01	2500	0.001	10	TRUE	TRUE	FALSE	-1	20	128	0.001	5.46541	0.06499	5.40042	0.990611	0.154602	8970.83	0.460196	0.915815	0.382923	124454	0.797905	5.51406	0.0650571	5.449	0.990125	0.156551	8472.43	0.459325	0.91449	0.3852	123519	0.794709	4.50372	0.0627827	4.44094	0.993744	0.12715	9027.1	0.54875	0.926888	0.359887	145614
23	beta_vae	MoNA	beta_vae_20-15-10-3-10-20_01 (01-12-2021_15-36-14)	[[20, 15, 10, 3], [3, 10, 20]]	['spectrum']	3	0.01	2500	0.001	10	TRUE	TRUE	FALSE	-1	20	128	0.001	5.48279	0.0629727	5.41982	0.988397	0.156876	14122.5	0.522243	0.915815	0.382923	124454	0.797905	5.53088	0.0632515	5.46763	0.987656	0.159121	13863.3	0.518325	0.91449	0.3852	123519	0.794709	4.52015	0.0599686	4.46018	0.993274	0.127638	15257.7	0.646429	0.926888	0.359887	145614
24	beta_vae	MoNA	beta_vae_20-15-3-15-20_01 (01-12-2021_15-41-31)	[[20, 15, 3], [3, 15, 20]]	['spectrum']	3	0.01	2500	0.01	10	TRUE	TRUE	TRUE	-1	20	128	0.001	4.54994	0.0594471	4.49049	0.991877	0.143737	8291.87	0.54467	0.930749	0.347169	86462.3	0.800228	4.60317	0.059583	4.54359	0.991596	0.146372	7809.12	0.542528	0.929335	0.350467	85994.6	0.798712	3.81517	0.0564584	3.75871	0.994557	0.114752	8654.43	0.665275	0.93894	0.327802	103518
25	beta_vae	MoNA	beta_vae_20-15-4-15-20_01 (01-12-2021_15-46-19)	[[20, 15, 4], [4, 15, 20]]	['spectrum']	4	0.01	2500	0.01	10	TRUE	TRUE	TRUE	-1	20	128	0.001	4.53646	0.0686422	4.46782	0.993885	0.126515	7402.1	0.529651	0.930749	0.347169	86462.3	0.800228	4.58847	0.0688639	4.51961	0.993708	0.128747	7092.69	0.527641	0.929335	0.350467	85994.6	0.798712	3.80307	0.0642437	3.73883	0.996234	0.0975487	8712.07	0.642273	0.93894	0.327802	103518
26	beta_vae	MoNA	beta_vae_20-15-5-15-20_01 (01-12-2021_15-51-01)	[[20, 15, 5], [5, 15, 20]]	['spectrum']	5	0.01	2500	0.01	10	TRUE	TRUE	TRUE	-1	20	128	0.001	4.52639	0.0730546	4.45333	0.994592	0.115778	6307.86	0.479564	0.930749	0.347169	86462.3	0.800228	4.57826	0.0732822	4.50497	0.994359	0.118071	6073.53	0.478799	0.929335	0.350467	85994.6	0.798712	3.79103	0.0685755	3.72245	0.996875	0.0880072	7399.06	0.572485	0.93894	0.327802	103518
27	beta_vae	MoNA	beta_vae_20-15-10-15-20_01 (01-12-2021_15-56-08)	[[20, 15, 10], [10, 15, 20]]	['spectrum']	10	0.01	2500	0.01	10	TRUE	TRUE	TRUE	-1	20	128	0.001	4.52032	0.0763369	4.44399	0.995053	0.112072	5018.47	0.506943	0.930749	0.347169	86462.3	0.800228	4.57256	0.0766813	4.49588	0.994778	0.114259	4836.49	0.505139	0.929335	0.350467	85994.6	0.798712	3.79544	0.0702665	3.72517	0.997036	0.0873445	5966.96	0.625584	0.93894	0.327802	103518
28	beta_vae	MoNA	beta_vae_20-3-20_01 (01-12-2021_16-00-25)	[[20, 3], [3, 20]]	['spectrum']	3	0.01	2500	0.01	10	TRUE	TRUE	TRUE	-1	20	128	0.001	4.67467	0.0647193	4.60995	0.987271	0.184191	35068.8	0.647312	0.930749	0.347169	86462.3	0.800228	4.72682	0.0649719	4.66185	0.9869	0.186234	34118.6	0.642855	0.929335	0.350467	85994.6	0.798712	3.95101	0.0627065	3.8883	0.990837	0.154647	50049.7	0.759149	0.93894	0.327802	103518
29	beta_vae	MoNA	beta_vae_20-15-10-3-10-15-20_01 (01-12-2021_16-04-36)	[[20, 15, 10, 3], [3, 10, 15, 20]]	['spectrum']	3	0.01	2500	0.01	10	TRUE	TRUE	TRUE	-1	20	128	0.001	4.54152	0.0581817	4.48334	0.992446	0.140662	6536.75	0.480171	0.930749	0.347169	86462.3	0.800228	4.59448	0.0584191	4.53606	0.992224	0.143222	6187.52	0.479645	0.929335	0.350467	85994.6	0.798712	3.80577	0.0555743	3.7502	0.994885	0.111647	6984.51	0.5479	0.93894	0.327802	103518
30	beta_vae	MoNA	beta_vae_20-15-10-5-3-5-10-15-20_01 (01-12-2021_16-10-15)	[[20, 15, 10, 5, 3], [3, 5, 10, 15, 20]]	['spectrum']	3	0.01	2500	0.01	10	TRUE	TRUE	TRUE	-1	20	128	0.001	4.55372	0.0585522	4.49517	0.991614	0.147363	7086.88	0.508809	0.930749	0.347169	86462.3	0.800228	4.60607	0.0588203	4.54725	0.991407	0.149364	6633.39	0.504211	0.929335	0.350467	85994.6	0.798712	3.80909	0.0571449	3.75194	0.994604	0.115588	6724.93	0.582543	0.93894	0.327802	103518
31	beta_vae	MoNA	beta_vae_20-15-3-20_01 (01-12-2021_16-16-00)	[[20, 15, 3], [3, 20]]	['spectrum']	3	0.01	2500	0.01	10	TRUE	TRUE	TRUE	-1	20	128	0.001	4.5842	0.0721492	4.51205	0.990908	0.151458	13178.5	0.593535	0.930749	0.347169	86462.3	0.800228	4.63559	0.0722735	4.56332	0.990558	0.153532	12573.8	0.589843	0.929335	0.350467	85994.6	0.798712	3.85342	0.071662	3.78176	0.99402	0.122029	14765.8	0.70968	0.93894	0.327802	103518
32	beta_vae	MoNA	beta_vae_20-3-15-20_01 (01-12-2021_16-20-07)	[[20, 3], [3, 15, 20]]	['spectrum']	3	0.01	2500	0.01	10	TRUE	TRUE	TRUE	-1	20	128	0.001	4.5696	0.0598409	4.50976	0.991464	0.150896	12197.3	0.57424	0.930749	0.347169	86462.3	0.800228	4.62202	0.0600628	4.56196	0.99124	0.153275	11521	0.569783	0.929335	0.350467	85994.6	0.798712	3.83436	0.0577957	3.77656	0.994062	0.122913	14048.7	0.694931	0.93894	0.327802	103518
33	beta_vae	MoNA	beta_vae_20-10-3-10-15-20_01 (01-12-2021_16-24-19)	[[20, 10, 3], [3, 10, 15, 20]]	['spectrum']	3	0.01	2500	0.01	10	TRUE	TRUE	TRUE	-1	20	128	0.001	4.54652	0.0590412	4.48748	0.992269	0.143587	6915.91	0.507922	0.930749	0.347169	86462.3	0.800228	4.59874	0.0592327	4.53951	0.992073	0.145847	6561.69	0.506888	0.929335	0.350467	85994.6	0.798712	3.81689	0.0576528	3.75924	0.994773	0.114493	7233.57	0.592793	0.93894	0.327802	103518
34	beta_vae	MoNA	beta_vae_20-15-10-3-10-20_01 (01-12-2021_16-28-56)	[[20, 15, 10, 3], [3, 10, 20]]	['spectrum']	3	0.01	2500	0.01	10	TRUE	TRUE	TRUE	-1	20	128	0.001	4.55173	0.058119	4.49361	0.99191	0.144619	9168.31	0.530254	0.930749	0.347169	86462.3	0.800228	4.60417	0.0584328	4.54574	0.991639	0.147112	8860.42	0.529662	0.929335	0.350467	85994.6	0.798712	3.81575	0.0548963	3.76086	0.99465	0.115414	9530.11	0.626593	0.93894	0.327802	103518
35	beta_vae	MoNA	beta_vae_20-15-3-15-20_01 (01-12-2021_16-33-38)	[[20, 15, 3], [3, 15, 20]]	['spectrum']	3	0.01	2500	0.01	10	TRUE	TRUE	FALSE	-1	20	128	0.001	5.47722	0.0627031	5.41452	0.989869	0.159716	14100.5	0.517821	0.915812	0.382926	124552	0.798008	5.52614	0.0629752	5.46316	0.989408	0.161657	13690.5	0.515057	0.914491	0.385197	123555	0.79474	4.51737	0.0591796	4.45819	0.993328	0.131125	14696.9	0.642864	0.926887	0.35989	145733
36	beta_vae	MoNA	beta_vae_20-15-4-15-20_01 (01-12-2021_16-37-58)	[[20, 15, 4], [4, 15, 20]]	['spectrum']	4	0.01	2500	0.01	10	TRUE	TRUE	FALSE	-1	20	128	0.001	5.44158	0.0709786	5.3706	0.993123	0.131493	8483.64	0.478122	0.915812	0.382926	124552	0.798008	5.49238	0.0712538	5.42112	0.992681	0.133831	8322.74	0.475342	0.914491	0.385197	123555	0.79474	4.49073	0.0668388	4.42389	0.995944	0.103911	9368.96	0.602197	0.926887	0.35989	145733
37	beta_vae	MoNA	beta_vae_20-15-5-15-20_01 (01-12-2021_16-42-18)	[[20, 15, 5], [5, 15, 20]]	['spectrum']	5	0.01	2500	0.01	10	TRUE	TRUE	FALSE	-1	20	128	0.001	5.44026	0.081461	5.3588	0.99385	0.121419	7911.44	0.446715	0.915812	0.382926	124552	0.798008	5.48963	0.0817181	5.40791	0.993409	0.123337	7660.11	0.443025	0.914491	0.385197	123555	0.79474	4.48634	0.0774196	4.40892	0.99663	0.0944593	8900.53	0.557609	0.926887	0.35989	145733
38	beta_vae	MoNA	beta_vae_20-15-10-15-20_01 (01-12-2021_16-46-35)	[[20, 15, 10], [10, 15, 20]]	['spectrum']	10	0.01	2500	0.01	10	TRUE	TRUE	FALSE	-1	20	128	0.001	5.43405	0.0859205	5.34813	0.994488	0.115139	7610.33	0.468892	0.915812	0.382926	124552	0.798008	5.48365	0.0861687	5.39748	0.994034	0.117147	7358.3	0.467229	0.914491	0.385197	123555	0.79474	4.48689	0.079231	4.40766	0.996947	0.0898382	9307.62	0.598025	0.926887	0.35989	145733
39	beta_vae	MoNA	beta_vae_20-3-20_01 (01-12-2021_16-50-42)	[[20, 3], [3, 20]]	['spectrum']	3	0.01	2500	0.01	10	TRUE	TRUE	FALSE	-1	20	128	0.001	5.63526	0.0682929	5.56697	0.982307	0.208371	47441.4	0.599242	0.915812	0.382926	124552	0.798008	5.68127	0.0685771	5.6127	0.981896	0.209179	46541.7	0.594275	0.914491	0.385197	123555	0.79474	4.69261	0.0666431	4.62597	0.987908	0.176887	67284.6	0.721191	0.926887	0.35989	145733
40	beta_vae	MoNA	beta_vae_20-15-10-3-10-15-20_01 (01-12-2021_16-54-34)	[[20, 15, 10, 3], [3, 10, 15, 20]]	['spectrum']	3	0.01	2500	0.01	10	TRUE	TRUE	FALSE	-1	20	128	0.001	5.45804	0.0634747	5.39456	0.991408	0.150607	9493.89	0.447093	0.915812	0.382926	124552	0.798008	5.50716	0.0635657	5.44359	0.99105	0.152555	9148.51	0.444979	0.914491	0.385197	123555	0.79474	4.50228	0.0615197	4.44076	0.994317	0.122171	10257	0.533201	0.926887	0.35989	145733
41	beta_vae	MoNA	beta_vae_20-15-10-5-3-5-10-15-20_01 (01-12-2021_16-59-57)	[[20, 15, 10, 5, 3], [3, 5, 10, 15, 20]]	['spectrum']	3	0.01	2500	0.01	10	TRUE	TRUE	FALSE	-1	20	128	0.001	5.45951	0.0637694	5.39574	0.990674	0.151426	9145.08	0.435261	0.915812	0.382926	124552	0.798008	5.50947	0.0639235	5.44555	0.989973	0.153552	8858.96	0.434007	0.914491	0.385197	123555	0.79474	4.49869	0.0617351	4.43695	0.994111	0.122682	9779.42	0.510792	0.926887	0.35989	145733
42	beta_vae	MoNA	beta_vae_20-15-3-20_01 (01-12-2021_17-05-16)	[[20, 15, 3], [3, 20]]	['spectrum']	3	0.01	2500	0.01	10	TRUE	TRUE	FALSE	-1	20	128	0.001	5.52096	0.0798518	5.44111	0.9892	0.168362	16773.6	0.537646	0.915812	0.382926	124552	0.798008	5.56919	0.0798343	5.48936	0.988822	0.170365	16490	0.532251	0.914491	0.385197	123555	0.79474	4.55463	0.0806389	4.47399	0.992794	0.138459	17989.4	0.665516	0.926887	0.35989	145733
43	beta_vae	MoNA	beta_vae_20-3-15-20_01 (01-12-2021_17-09-24)	[[20, 3], [3, 15, 20]]	['spectrum']	3	0.01	2500	0.01	10	TRUE	TRUE	FALSE	-1	20	128	0.001	5.49355	0.066146	5.42741	0.989384	0.162907	16174.3	0.536171	0.915812	0.382926	124552	0.798008	5.54281	0.0665686	5.47624	0.989036	0.164946	15820	0.53112	0.914491	0.385197	123555	0.79474	4.53187	0.0638099	4.46806	0.992743	0.135963	18081.3	0.665275	0.926887	0.35989	145733
44	beta_vae	MoNA	beta_vae_20-10-3-10-15-20_01 (01-12-2021_17-13-38)	[[20, 10, 3], [3, 10, 15, 20]]	['spectrum']	3	0.01	2500	0.01	10	TRUE	TRUE	FALSE	-1	20	128	0.001	5.47063	0.0645023	5.40612	0.990449	0.157512	8030.42	0.467777	0.915812	0.382926	124552	0.798008	5.51987	0.064663	5.45521	0.990019	0.159552	7861.35	0.466868	0.914491	0.385197	123555	0.79474	4.50516	0.0627405	4.44242	0.993794	0.127523	8039.14	0.559993	0.926887	0.35989	145733
45	beta_vae	MoNA	beta_vae_20-15-10-3-10-20_01 (01-12-2021_17-18-15)	[[20, 15, 10, 3], [3, 10, 20]]	['spectrum']	3	0.01	2500	0.01	10	TRUE	TRUE	FALSE	-1	20	128	0.001	5.47423	0.064631	5.4096	0.989705	0.159094	11590.1	0.486824	0.915812	0.382926	124552	0.798008	5.52483	0.0648572	5.45997	0.989154	0.161526	11419.7	0.485359	0.914491	0.385197	123555	0.79474	4.5138	0.0610027	4.45279	0.993026	0.130892	12323	0.594648	0.926887	0.35989	145733
46	beta_vae	MoNA	beta_vae_20-15-3-15-20_01 (01-12-2021_17-22-59)	[[20, 15, 3], [3, 15, 20]]	['spectrum']	3	0.01	2500	0.1	10	TRUE	TRUE	TRUE	-1	20	128	0.001	4.53871	0.0579097	4.4808	0.991824	0.143156	8879.36	0.539399	0.930483	0.347544	88183.6	0.804523	4.59297	0.0581497	4.53482	0.991523	0.145585	8426.48	0.536581	0.929159	0.35071	87413.3	0.802409	3.80834	0.0545713	3.75377	0.994707	0.114011	9250.53	0.650025	0.938922	0.327865	104400
47	beta_vae	MoNA	beta_vae_20-15-4-15-20_01 (01-12-2021_17-27-28)	[[20, 15, 4], [4, 15, 20]]	['spectrum']	4	0.01	2500	0.1	10	TRUE	TRUE	TRUE	-1	20	128	0.001	4.52365	0.0707299	4.45292	0.99391	0.124569	6181.51	0.52001	0.930483	0.347544	88183.6	0.804523	4.57768	0.0709434	4.50673	0.993733	0.126809	5884.98	0.516478	0.929159	0.35071	87413.3	0.802409	3.79435	0.066886	3.72746	0.996248	0.0960195	6721.75	0.627618	0.938922	0.327865	104400
48	beta_vae	MoNA	beta_vae_20-15-5-15-20_01 (01-12-2021_17-31-40)	[[20, 15, 5], [5, 15, 20]]	['spectrum']	5	0.01	2500	0.1	10	TRUE	TRUE	TRUE	-1	20	128	0.001	4.51594	0.0753347	4.44061	0.994631	0.114738	5016.81	0.517045	0.930483	0.347544	88183.6	0.804523	4.56991	0.0755943	4.49432	0.994424	0.117098	4922.4	0.513715	0.929159	0.35071	87413.3	0.802409	3.79109	0.0705756	3.72052	0.996905	0.0872507	5592.95	0.629661	0.938922	0.327865	104400
49	beta_vae	MoNA	beta_vae_20-15-10-15-20_01 (01-12-2021_17-36-03)	[[20, 15, 10], [10, 15, 20]]	['spectrum']	10	0.01	2500	0.1	10	TRUE	TRUE	TRUE	-1	20	128	0.001	4.51586	0.08031	4.43555	0.995122	0.110244	5580.49	0.541171	0.930483	0.347544	88183.6	0.804523	4.56923	0.0808943	4.48834	0.994983	0.112452	5343.58	0.536766	0.929159	0.35071	87413.3	0.802409	3.79374	0.0733685	3.72037	0.99712	0.0849193	6524.2	0.657998	0.938922	0.327865	104400
50	beta_vae	MoNA	beta_vae_20-3-20_01 (01-12-2021_17-41-08)	[[20, 3], [3, 20]]	['spectrum']	3	0.01	2500	0.1	10	TRUE	TRUE	TRUE	-1	20	128	0.001	4.66497	0.064969	4.6	0.987322	0.184241	33721.6	0.654675	0.930483	0.347544	88183.6	0.804523	4.7185	0.0652229	4.65328	0.987011	0.1865	32625.7	0.649065	0.929159	0.35071	87413.3	0.802409	3.93971	0.0628455	3.87686	0.991045	0.153172	47613.4	0.766553	0.938922	0.327865	104400
51	beta_vae	MoNA	beta_vae_20-15-10-3-10-15-20_01 (01-12-2021_17-44-56)	[[20, 15, 10, 3], [3, 10, 15, 20]]	['spectrum']	3	0.01	2500	0.1	10	TRUE	TRUE	TRUE	-1	20	128	0.001	4.53101	0.0594456	4.47156	0.992325	0.139673	6351.92	0.502713	0.930483	0.347544	88183.6	0.804523	4.5851	0.0596404	4.52546	0.992127	0.141667	6036.83	0.50018	0.929159	0.35071	87413.3	0.802409	3.80274	0.0573272	3.74541	0.994988	0.110699	6662.94	0.59661	0.938922	0.327865	104400
52	beta_vae	MoNA	beta_vae_20-15-10-5-3-5-10-15-20_01 (01-12-2021_17-59-43)	[[20, 15, 10, 5, 3], [3, 5, 10, 15, 20]]	['spectrum']	3	0.01	2500	0.1	10	TRUE	TRUE	TRUE	-1	20	128	0.001	4.53315	0.0596085	4.47354	0.992158	0.142273	6139.82	0.469767	0.930483	0.347544	88183.6	0.804523	4.58632	0.0597408	4.52658	0.991911	0.144509	5739.02	0.466659	0.929159	0.35071	87413.3	0.802409	3.80728	0.0578586	3.74942	0.994847	0.11321	6378.59	0.52812	0.938922	0.327865	104400
53	beta_vae	MoNA	beta_vae_20-15-3-20_01 (01-12-2021_18-45-25)	[[20, 15, 3], [3, 20]]	['spectrum']	3	0.01	2500	0.1	10	TRUE	TRUE	TRUE	-1	20	128	0.001	4.57193	0.0740782	4.49785	0.990301	0.150488	13164.2	0.591279	0.930483	0.347544	88183.6	0.804523	4.62457	0.0741209	4.55045	0.989823	0.152651	12495.1	0.586622	0.929159	0.35071	87413.3	0.802409	3.84323	0.0739234	3.76931	0.99396	0.121364	14442.8	0.707894	0.938922	0.327865	104400
54	beta_vae	MoNA	beta_vae_20-3-15-20_01 (01-12-2021_19-04-30)	[[20, 3], [3, 15, 20]]	['spectrum']	3	0.01	2500	0.1	10	TRUE	TRUE	TRUE	-1	20	128	0.001	4.55684	0.059209	4.49763	0.991269	0.150458	11802.6	0.585766	0.930483	0.347544	88183.6	0.804523	4.61033	0.0594173	4.55092	0.990966	0.152943	11214.3	0.580374	0.929159	0.35071	87413.3	0.802409	3.82668	0.0571241	3.76955	0.994162	0.122445	13539.8	0.700816	0.938922	0.327865	104400
55	beta_vae	MoNA	beta_vae_20-10-3-10-15-20_01 (01-12-2021_19-29-04)	[[20, 10, 3], [3, 10, 15, 20]]	['spectrum']	3	0.01	2500	0.1	10	TRUE	TRUE	TRUE	-1	20	128	0.001	4.5366	0.0609958	4.47561	0.992157	0.140648	7106.51	0.543758	0.930483	0.347544	88183.6	0.804523	4.59061	0.0610961	4.52951	0.991943	0.143094	6827.12	0.540076	0.929159	0.35071	87413.3	0.802409	3.8066	0.0589214	3.74768	0.994842	0.111771	7400.76	0.645755	0.938922	0.327865	104400
56	beta_vae	MoNA	beta_vae_20-15-10-3-10-20_01 (01-12-2021_19-53-48)	[[20, 15, 10, 3], [3, 10, 20]]	['spectrum']	3	0.01	2500	0.1	10	TRUE	TRUE	TRUE	-1	20	128	0.001	4.54082	0.0592367	4.48158	0.992096	0.142253	9543.9	0.558183	0.930483	0.347544	88183.6	0.804523	4.59438	0.0594801	4.5349	0.991851	0.144565	9213.48	0.554855	0.929159	0.35071	87413.3	0.802409	3.80718	0.0560398	3.75114	0.99496	0.111839	10270.8	0.671855	0.938922	0.327865	104400
57	beta_vae	MoNA	beta_vae_20-15-3-15-20_01 (01-12-2021_20-12-45)	[[20, 15, 3], [3, 15, 20]]	['spectrum']	3	0.01	2500	0.1	10	TRUE	TRUE	FALSE	-1	20	128	0.001	5.46744	0.06295	5.40449	0.990041	0.156301	12775.4	0.515902	0.915772	0.38299	127281	0.800669	5.51908	0.063191	5.45589	0.98974	0.15906	12487.7	0.513376	0.914475	0.385231	125734	0.796601	4.51175	0.0599039	4.45184	0.993354	0.12937	13725.2	0.631424	0.926879	0.359921	147121
58	beta_vae	MoNA	beta_vae_20-15-4-15-20_01 (01-12-2021_20-17-11)	[[20, 15, 4], [4, 15, 20]]	['spectrum']	4	0.01	2500	0.1	10	TRUE	TRUE	FALSE	-1	20	128	0.001	5.44033	0.0741358	5.36619	0.992466	0.133734	10437.4	0.465365	0.915772	0.38299	127281	0.800669	5.49118	0.0745138	5.41666	0.992046	0.135722	9983.82	0.462194	0.914475	0.385231	125734	0.796601	4.48878	0.0701979	4.41859	0.995696	0.105179	11629.7	0.575808	0.926879	0.359921	147121
59	beta_vae	MoNA	beta_vae_20-15-5-15-20_01 (01-12-2021_20-21-31)	[[20, 15, 5], [5, 15, 20]]	['spectrum']	5	0.01	2500	0.1	10	TRUE	TRUE	FALSE	-1	20	128	0.001	5.43427	0.079708	5.35457	0.993487	0.122468	9247.64	0.472042	0.915772	0.38299	127281	0.800669	5.48511	0.0801727	5.40494	0.993009	0.124598	8977.06	0.46825	0.914475	0.385231	125734	0.796601	4.48484	0.0747287	4.41011	0.996535	0.0947792	10393.1	0.592342	0.926879	0.359921	147121
60	beta_vae	MoNA	beta_vae_20-15-10-15-20_01 (01-12-2021_20-26-14)	[[20, 15, 10], [10, 15, 20]]	['spectrum']	10	0.01	2500	0.1	10	TRUE	TRUE	FALSE	-1	20	128	0.001	5.42768	0.0809773	5.3467	0.993798	0.12025	7655.41	0.492437	0.915772	0.38299	127281	0.800669	5.47836	0.0812898	5.39707	0.993402	0.122246	7362.98	0.488117	0.914475	0.385231	125734	0.796601	4.48074	0.0757848	4.40495	0.996647	0.0936884	8812.99	0.621526	0.926879	0.359921	147121
61	beta_vae	MoNA	beta_vae_20-3-20_01 (01-12-2021_20-30-30)	[[20, 3], [3, 20]]	['spectrum']	3	0.01	2500	0.1	10	TRUE	TRUE	FALSE	-1	20	128	0.001	5.62502	0.0678636	5.55716	0.981976	0.207732	48001.1	0.602982	0.915772	0.38299	127281	0.800669	5.67312	0.0680619	5.60506	0.981472	0.208996	46900.3	0.597404	0.914475	0.385231	125734	0.796601	4.68707	0.0671175	4.61995	0.987794	0.176528	67255.3	0.725661	0.926879	0.359921	147121
62	beta_vae	MoNA	beta_vae_20-15-10-3-10-15-20_01 (01-12-2021_20-34-23)	[[20, 15, 10, 3], [3, 10, 15, 20]]	['spectrum']	3	0.01	2500	0.1	10	TRUE	TRUE	FALSE	-1	20	128	0.001	5.44822	0.0642773	5.38395	0.991367	0.149621	8441.12	0.436703	0.915772	0.38299	127281	0.800669	5.49877	0.0643633	5.43441	0.991074	0.151251	8047.77	0.434092	0.914475	0.385231	125734	0.796601	4.49507	0.0627153	4.43235	0.994466	0.121079	8209.34	0.505777	0.926879	0.359921	147121
63	beta_vae	MoNA	beta_vae_20-15-10-5-3-5-10-15-20_01 (01-12-2021_20-39-23)	[[20, 15, 10, 5, 3], [3, 5, 10, 15, 20]]	['spectrum']	3	0.01	2500	0.1	10	TRUE	TRUE	FALSE	-1	20	128	0.001	5.45471	0.0641886	5.39053	0.990866	0.154926	10781.7	0.465747	0.915772	0.38299	127281	0.800669	5.50643	0.0643686	5.44206	0.990455	0.157476	10258.5	0.465244	0.914475	0.385231	125734	0.796601	4.50022	0.0623739	4.43785	0.993831	0.126541	11405.6	0.562537	0.926879	0.359921	147121
64	beta_vae	MoNA	beta_vae_20-15-3-20_01 (01-12-2021_20-45-19)	[[20, 15, 3], [3, 20]]	['spectrum']	3	0.01	2500	0.1	10	TRUE	TRUE	FALSE	-1	20	128	0.001	5.50057	0.0750685	5.4255	0.988154	0.164824	19044.1	0.536708	0.915772	0.38299	127281	0.800669	5.54928	0.0750549	5.47422	0.987791	0.16659	18278.4	0.531417	0.914475	0.385231	125734	0.796601	4.54063	0.074908	4.46573	0.992526	0.135798	20046.4	0.666536	0.926879	0.359921	147121
65	beta_vae	MoNA	beta_vae_20-3-15-20_01 (01-12-2021_20-49-35)	[[20, 3], [3, 15, 20]]	['spectrum']	3	0.01	2500	0.1	10	TRUE	TRUE	FALSE	-1	20	128	0.001	5.48522	0.0657616	5.41946	0.989111	0.161453	16558.5	0.543311	0.915772	0.38299	127281	0.800669	5.53601	0.0662346	5.46978	0.988694	0.163492	16106	0.538123	0.914475	0.385231	125734	0.796601	4.5288	0.0627861	4.46602	0.992821	0.134567	18475.1	0.670031	0.926879	0.359921	147121
66	beta_vae	MoNA	beta_vae_20-10-3-10-15-20_01 (01-12-2021_20-53-35)	[[20, 10, 3], [3, 10, 15, 20]]	['spectrum']	3	0.01	2500	0.1	10	TRUE	TRUE	FALSE	-1	20	128	0.001	5.46355	0.0651655	5.39839	0.990219	0.15729	11401.4	0.471609	0.915772	0.38299	127281	0.800669	5.51499	0.0653657	5.44963	0.989674	0.159551	11093.2	0.46986	0.914475	0.385231	125734	0.796601	4.51063	0.0630074	4.44762	0.993682	0.128506	11795.5	0.562475	0.926879	0.359921	147121
67	beta_vae	MoNA	beta_vae_20-15-10-3-10-20_01 (01-12-2021_20-58-51)	[[20, 15, 10, 3], [3, 10, 20]]	['spectrum']	3	0.01	2500	0.1	10	TRUE	TRUE	FALSE	-1	20	128	0.001	5.4723	0.0647394	5.40756	0.990087	0.16392	11489.8	0.480616	0.915772	0.38299	127281	0.800669	5.52324	0.0649773	5.45826	0.989635	0.165946	11168.8	0.477235	0.914475	0.385231	125734	0.796601	4.51873	0.0614809	4.45725	0.993232	0.13514	12252	0.574868	0.926879	0.359921	147121
68	beta_vae	MoNA	beta_vae_20-15-3-15-20_01 (01-12-2021_21-04-15)	[[20, 15, 3], [3, 15, 20]]	['spectrum']	3	0.01	2500	0.2	10	TRUE	TRUE	TRUE	-1	20	128	0.001	4.51967	0.0583777	4.46129	0.992018	0.142853	8869.53	0.561528	0.930235	0.348036	91948.7	0.812732	4.5706	0.0586196	4.51198	0.991677	0.145412	8525.56	0.559166	0.928899	0.351221	91447.7	0.811594	3.77961	0.0556038	3.72401	0.994904	0.112965	9504.37	0.680201	0.938681	0.328595	109920
69	beta_vae	MoNA	beta_vae_20-15-4-15-20_01 (01-12-2021_21-08-30)	[[20, 15, 4], [4, 15, 20]]	['spectrum']	4	0.01	2500	0.2	10	TRUE	TRUE	TRUE	-1	20	128	0.001	4.4998	0.0694565	4.43034	0.993833	0.123718	6020.7	0.49414	0.930235	0.348036	91948.7	0.812732	4.54922	0.0697165	4.47951	0.993634	0.125947	5878.12	0.492868	0.928899	0.351221	91447.7	0.811594	3.75608	0.0659758	3.6901	0.996372	0.0947881	6698.18	0.582878	0.938681	0.328595	109920
70	beta_vae	MoNA	beta_vae_20-15-5-15-20_01 (01-12-2021_21-12-48)	[[20, 15, 5], [5, 15, 20]]	['spectrum']	5	0.01	2500	0.2	10	TRUE	TRUE	TRUE	-1	20	128	0.001	4.49607	0.0727232	4.42335	0.994454	0.117213	6442.39	0.521345	0.930235	0.348036	91948.7	0.812732	4.54615	0.0731095	4.47304	0.994251	0.119641	6275.01	0.519533	0.928899	0.351221	91447.7	0.811594	3.75823	0.067627	3.6906	0.996802	0.088803	7429.98	0.634264	0.938681	0.328595	109920
71	beta_vae	MoNA	beta_vae_20-15-10-15-20_01 (01-12-2021_21-17-03)	[[20, 15, 10], [10, 15, 20]]	['spectrum']	10	0.01	2500	0.2	10	TRUE	TRUE	TRUE	-1	20	128	0.001	4.48786	0.076853	4.41101	0.994985	0.109407	4689.7	0.506177	0.930235	0.348036	91948.7	0.812732	4.53857	0.077154	4.46142	0.994682	0.111911	4666.32	0.504574	0.928899	0.351221	91447.7	0.811594	3.74303	0.070036	3.67299	0.997179	0.0837965	5764.67	0.621785	0.938681	0.328595	109920
72	beta_vae	MoNA	beta_vae_20-3-20_01 (01-12-2021_21-21-31)	[[20, 3], [3, 20]]	['spectrum']	3	0.01	2500	0.2	10	TRUE	TRUE	TRUE	-1	20	128	0.001	4.64811	0.0666938	4.58142	0.987514	0.184108	34771.8	0.659046	0.930235	0.348036	91948.7	0.812732	4.69753	0.0669248	4.63061	0.987243	0.185891	33811.1	0.654768	0.928899	0.351221	91447.7	0.811594	3.91196	0.0654504	3.84651	0.991085	0.153247	49635.1	0.778647	0.938681	0.328595	109920
73	beta_vae	MoNA	beta_vae_20-15-10-3-10-15-20_01 (01-12-2021_21-25-42)	[[20, 15, 10, 3], [3, 10, 15, 20]]	['spectrum']	3	0.01	2500	0.2	10	TRUE	TRUE	TRUE	-1	20	128	0.001	4.51261	0.0585866	4.45403	0.992142	0.141508	7372.12	0.481883	0.930235	0.348036	91948.7	0.812732	4.56219	0.0587909	4.5034	0.99193	0.143545	6879.76	0.480173	0.928899	0.351221	91447.7	0.811594	3.7702	0.0558597	3.71434	0.994899	0.112237	7650.03	0.548716	0.938681	0.328595	109920
74	beta_vae	MoNA	beta_vae_20-15-10-5-3-5-10-15-20_01 (01-12-2021_21-30-38)	[[20, 15, 10, 5, 3], [3, 5, 10, 15, 20]]	['spectrum']	3	0.01	2500	0.2	10	TRUE	TRUE	TRUE	-1	20	128	0.001	4.51323	0.0580732	4.45516	0.992452	0.141843	7694.27	0.513319	0.930235	0.348036	91948.7	0.812732	4.56336	0.0583308	4.50503	0.992316	0.143717	7342.05	0.510681	0.928899	0.351221	91447.7	0.811594	3.76737	0.0557226	3.71165	0.995001	0.111978	8028.44	0.599528	0.938681	0.328595	109920
75	beta_vae	MoNA	beta_vae_20-15-3-20_01 (01-12-2021_21-36-18)	[[20, 15, 3], [3, 20]]	['spectrum']	3	0.01	2500	0.2	10	TRUE	TRUE	TRUE	-1	20	128	0.001	4.54943	0.0719838	4.47745	0.99096	0.150585	12625.5	0.602162	0.930235	0.348036	91948.7	0.812732	4.5984	0.0720743	4.52632	0.990673	0.152824	12245.5	0.598717	0.928899	0.351221	91447.7	0.811594	3.80761	0.0714077	3.7362	0.994094	0.12063	13871	0.725108	0.938681	0.328595	109920
76	beta_vae	MoNA	beta_vae_20-3-15-20_01 (01-12-2021_21-40-14)	[[20, 3], [3, 15, 20]]	['spectrum']	3	0.01	2500	0.2	10	TRUE	TRUE	TRUE	-1	20	128	0.001	4.53454	0.0608699	4.47367	0.991575	0.149869	10398.6	0.59292	0.930235	0.348036	91948.7	0.812732	4.5844	0.0610927	4.52331	0.991391	0.152202	9927.23	0.588751	0.928899	0.351221	91447.7	0.811594	3.79106	0.0579488	3.73311	0.994189	0.121333	11380.2	0.71673	0.938681	0.328595	109920
77	beta_vae	MoNA	beta_vae_20-10-3-10-15-20_01 (01-12-2021_21-44-29)	[[20, 10, 3], [3, 10, 15, 20]]	['spectrum']	3	0.01	2500	0.2	10	TRUE	TRUE	TRUE	-1	20	128	0.001	4.51062	0.058909	4.45171	0.992454	0.139367	7165.94	0.507118	0.930235	0.348036	91948.7	0.812732	4.56034	0.0590793	4.50126	0.992296	0.141197	6866.93	0.506076	0.928899	0.351221	91447.7	0.811594	3.76784	0.0563359	3.7115	0.99504	0.110266	7671.15	0.57988	0.938681	0.328595	109920
78	beta_vae	MoNA	beta_vae_20-15-10-3-10-20_01 (01-12-2021_21-49-04)	[[20, 15, 10, 3], [3, 10, 20]]	['spectrum']	3	0.01	2500	0.2	10	TRUE	TRUE	TRUE	-1	20	128	0.001	4.52098	0.0588885	4.4621	0.991992	0.143996	8887.23	0.550308	0.930235	0.348036	91948.7	0.812732	4.57124	0.0591234	4.51212	0.991788	0.146261	8654.25	0.549616	0.928899	0.351221	91447.7	0.811594	3.77674	0.0556855	3.72105	0.994737	0.113929	9457.16	0.657159	0.938681	0.328595	109920
79	beta_vae	MoNA	beta_vae_20-15-3-15-20_01 (01-12-2021_21-53-31)	[[20, 15, 3], [3, 15, 20]]	['spectrum']	3	0.01	2500	0.2	10	TRUE	TRUE	FALSE	-1	20	128	0.001	5.45007	0.0652926	5.38478	0.990139	0.160525	11251.8	0.503364	0.915682	0.383167	133023	0.806312	5.49695	0.065481	5.43147	0.989806	0.162374	11152.8	0.500488	0.914421	0.38537	132066	0.802759	4.48393	0.0627382	4.4212	0.993274	0.131657	11968.2	0.618811	0.926775	0.360226	155023
80	beta_vae	MoNA	beta_vae_20-15-4-15-20_01 (01-12-2021_21-57-44)	[[20, 15, 4], [4, 15, 20]]	['spectrum']	4	0.01	2500	0.2	10	TRUE	TRUE	FALSE	-1	20	128	0.001	5.41792	0.0752052	5.34272	0.993094	0.130457	9530.79	0.448429	0.915682	0.383167	133023	0.806312	5.46539	0.0754909	5.3899	0.992812	0.132422	9355.77	0.446393	0.914421	0.38537	132066	0.802759	4.45403	0.0711178	4.38292	0.995958	0.102429	10568.2	0.545001	0.926775	0.360226	155023
81	beta_vae	MoNA	beta_vae_20-15-5-15-20_01 (01-12-2021_22-02-06)	[[20, 15, 5], [5, 15, 20]]	['spectrum']	5	0.01	2500	0.2	10	TRUE	TRUE	FALSE	-1	20	128	0.001	5.41012	0.0785006	5.33162	0.993925	0.120683	8685.24	0.450282	0.915682	0.383167	133023	0.806312	5.45742	0.0787551	5.37867	0.993707	0.122459	8600.41	0.447645	0.914421	0.38537	132066	0.802759	4.44562	0.0738496	4.37177	0.996691	0.0926185	10160.3	0.555621	0.926775	0.360226	155023
82	beta_vae	MoNA	beta_vae_20-15-10-15-20_01 (01-12-2021_22-06-25)	[[20, 15, 10], [10, 15, 20]]	['spectrum']	10	0.01	2500	0.2	10	TRUE	TRUE	FALSE	-1	20	128	0.001	5.41083	0.083975	5.32686	0.99372	0.119519	7620.69	0.491412	0.915682	0.383167	133023	0.806312	5.45829	0.0844686	5.37382	0.993297	0.121296	7465.24	0.488744	0.914421	0.38537	132066	0.802759	4.44792	0.0782098	4.36971	0.996669	0.0926848	9058.05	0.625683	0.926775	0.360226	155023
83	beta_vae	MoNA	beta_vae_20-3-20_01 (01-12-2021_22-10-39)	[[20, 3], [3, 20]]	['spectrum']	3	0.01	2500	0.2	10	TRUE	TRUE	FALSE	-1	20	128	0.001	5.60598	0.0654086	5.54057	0.982448	0.207973	49934.4	0.609851	0.915682	0.383167	133023	0.806312	5.65087	0.0656534	5.58522	0.982068	0.20934	49078.3	0.605167	0.914421	0.38537	132066	0.802759	4.65488	0.0642215	4.59066	0.988008	0.17661	71133.6	0.736737	0.926775	0.360226	155023
84	beta_vae	MoNA	beta_vae_20-15-10-3-10-15-20_01 (01-12-2021_22-14-35)	[[20, 15, 10, 3], [3, 10, 15, 20]]	['spectrum']	3	0.01	2500	0.2	10	TRUE	TRUE	FALSE	-1	20	128	0.001	5.43435	0.0632025	5.37115	0.990904	0.151285	10464.9	0.463818	0.915682	0.383167	133023	0.806312	5.48203	0.0632354	5.41879	0.990631	0.153307	10173.5	0.462225	0.914421	0.38537	132066	0.802759	4.46754	0.0617198	4.40582	0.994137	0.122581	11554.1	0.561274	0.926775	0.360226	155023
85	beta_vae	MoNA	beta_vae_20-15-10-5-3-5-10-15-20_01 (01-12-2021_22-19-42)	[[20, 15, 10, 5, 3], [3, 5, 10, 15, 20]]	['spectrum']	3	0.01	2500	0.2	10	TRUE	TRUE	FALSE	-1	20	128	0.001	5.43763	0.0651684	5.37246	0.990899	0.153804	9996.2	0.492273	0.915682	0.383167	133023	0.806312	5.48491	0.0653715	5.41954	0.990643	0.155896	9561.65	0.490455	0.914421	0.38537	132066	0.802759	4.47064	0.0632882	4.40735	0.994461	0.121282	10590.9	0.601988	0.926775	0.360226	155023
86	beta_vae	MoNA	beta_vae_20-15-3-20_01 (01-12-2021_22-25-20)	[[20, 15, 3], [3, 20]]	['spectrum']	3	0.01	2500	0.2	10	TRUE	TRUE	FALSE	-1	20	128	0.001	5.48595	0.0755103	5.41044	0.987629	0.165285	19224.9	0.550133	0.915682	0.383167	133023	0.806312	5.53157	0.0755399	5.45603	0.987157	0.1669	18573.6	0.54619	0.914421	0.38537	132066	0.802759	4.52276	0.0757213	4.44704	0.992437	0.136323	20744.5	0.683777	0.926775	0.360226	155023
87	beta_vae	MoNA	beta_vae_20-3-15-20_01 (01-12-2021_22-29-24)	[[20, 3], [3, 15, 20]]	['spectrum']	3	0.01	2500	0.2	10	TRUE	TRUE	FALSE	-1	20	128	0.001	5.46775	0.0664503	5.4013	0.989227	0.163558	17520	0.547428	0.915682	0.383167	133023	0.806312	5.51448	0.0667819	5.44769	0.988896	0.165593	17225	0.542616	0.914421	0.38537	132066	0.802759	4.501	0.0642408	4.43676	0.992744	0.136582	19643.7	0.679903	0.926775	0.360226	155023
88	beta_vae	MoNA	beta_vae_20-10-3-10-15-20_01 (01-12-2021_22-33-32)	[[20, 10, 3], [3, 10, 15, 20]]	['spectrum']	3	0.01	2500	0.2	10	TRUE	TRUE	FALSE	-1	20	128	0.001	5.44813	0.064636	5.3835	0.990239	0.158512	10428.9	0.502258	0.915682	0.383167	133023	0.806312	5.49393	0.0649449	5.42898	0.989979	0.160229	10116.7	0.500166	0.914421	0.38537	132066	0.802759	4.47549	0.0617774	4.41371	0.993582	0.130106	11205.3	0.632672	0.926775	0.360226	155023
89	beta_vae	MoNA	beta_vae_20-15-10-3-10-20_01 (01-12-2021_22-38-06)	[[20, 15, 10, 3], [3, 10, 20]]	['spectrum']	3	0.01	2500	0.2	10	TRUE	TRUE	FALSE	-1	20	128	0.001	5.4458	0.0645234	5.38127	0.990065	0.156517	13025.4	0.519286	0.915682	0.383167	133023	0.806312	5.49326	0.0647136	5.42855	0.989712	0.15883	12717.6	0.517212	0.914421	0.38537	132066	0.802759	4.48131	0.06127	4.42004	0.993535	0.128818	12982.3	0.641548	0.926775	0.360226	155023
90	beta_vae	MoNA	beta_vae_20-15-3-15-20_01 (01-12-2021_22-43-06)	[[20, 15, 3], [3, 15, 20]]	['spectrum']	3	0.01	2500	0.5	10	TRUE	TRUE	TRUE	-1	20	128	0.001	4.46416	0.0588586	4.4053	0.991764	0.145374	7223.24	0.523252	0.929731	0.349202	100360	0.832652	4.51523	0.0591151	4.45612	0.991519	0.147766	6978.33	0.520789	0.928229	0.352744	99738.2	0.831327	3.70515	0.0548321	3.65032	0.994497	0.116462	7799.77	0.614033	0.938132	0.330322	120116
91	beta_vae	MoNA	beta_vae_20-15-4-15-20_01 (01-12-2021_22-47-28)	[[20, 15, 4], [4, 15, 20]]	['spectrum']	4	0.01	2500	0.5	10	TRUE	TRUE	TRUE	-1	20	128	0.001	4.44738	0.0691643	4.37821	0.993659	0.123661	6235.14	0.546297	0.929731	0.349202	100360	0.832652	4.49811	0.0694452	4.42867	0.993355	0.126207	6142.66	0.543713	0.928229	0.352744	99738.2	0.831327	3.68595	0.0644063	3.62155	0.996379	0.0943176	6973.02	0.673165	0.938132	0.330322	120116
92	beta_vae	MoNA	beta_vae_20-15-5-15-20_01 (01-12-2021_22-51-47)	[[20, 15, 5], [5, 15, 20]]	['spectrum']	5	0.01	2500	0.5	10	TRUE	TRUE	TRUE	-1	20	128	0.001	4.43953	0.0742133	4.36531	0.9948	0.112611	5556.08	0.500556	0.929731	0.349202	100360	0.832652	4.49042	0.0744981	4.41592	0.994625	0.115177	5415.05	0.500257	0.928229	0.352744	99738.2	0.831327	3.68378	0.0683009	3.61547	0.997051	0.0847702	6183.4	0.586764	0.938132	0.330322	120116
93	beta_vae	MoNA	beta_vae_20-15-10-15-20_01 (01-12-2021_22-56-19)	[[20, 15, 10], [10, 15, 20]]	['spectrum']	10	0.01	2500	0.5	10	TRUE	TRUE	TRUE	-1	20	128	0.001	4.43761	0.0758296	4.36178	0.994834	0.112032	4956.09	0.560863	0.929731	0.349202	100360	0.832652	4.4886	0.0761559	4.41245	0.994648	0.114291	4896.97	0.557023	0.928229	0.352744	99738.2	0.831327	3.68597	0.0712061	3.61476	0.997102	0.0843819	5733.23	0.697648	0.938132	0.330322	120116
94	beta_vae	MoNA	beta_vae_20-3-20_01 (01-12-2021_23-00-41)	[[20, 3], [3, 20]]	['spectrum']	3	0.01	2500	0.5	10	TRUE	TRUE	TRUE	-1	20	128	0.001	4.60027	0.066911	4.53336	0.987406	0.185271	38035.2	0.687943	0.929731	0.349202	100360	0.832652	4.65029	0.0671377	4.58316	0.987085	0.187052	37013.4	0.683245	0.928229	0.352744	99738.2	0.831327	3.84802	0.0655436	3.78247	0.990832	0.155055	54772.8	0.817195	0.938132	0.330322	120116
95	beta_vae	MoNA	beta_vae_20-15-10-3-10-15-20_01 (01-12-2021_23-04-41)	[[20, 15, 10, 3], [3, 10, 15, 20]]	['spectrum']	3	0.01	2500	0.5	10	TRUE	TRUE	TRUE	-1	20	128	0.001	4.45368	0.0599474	4.39373	0.992599	0.138507	5160.2	0.468715	0.929731	0.349202	100360	0.832652	4.50419	0.0602157	4.44398	0.992465	0.140639	5074.67	0.467611	0.928229	0.352744	99738.2	0.831327	3.69445	0.0574971	3.63695	0.995118	0.108767	5371.46	0.525082	0.938132	0.330322	120116
96	beta_vae	MoNA	beta_vae_20-15-10-5-3-5-10-15-20_01 (01-12-2021_23-09-32)	[[20, 15, 10, 5, 3], [3, 5, 10, 15, 20]]	['spectrum']	3	0.01	2500	0.5	10	TRUE	TRUE	TRUE	-1	20	128	0.001	4.46074	0.0588829	4.40186	0.991791	0.143001	6116.55	0.523429	0.929731	0.349202	100360	0.832652	4.51151	0.0590696	4.45244	0.991521	0.145122	5989.74	0.520256	0.928229	0.352744	99738.2	0.831327	3.69754	0.0576887	3.63985	0.994827	0.112926	5594.69	0.621442	0.938132	0.330322	120116
97	beta_vae	MoNA	beta_vae_20-15-3-20_01 (01-12-2021_23-14-56)	[[20, 15, 3], [3, 20]]	['spectrum']	3	0.01	2500	0.5	10	TRUE	TRUE	TRUE	-1	20	128	0.001	4.49935	0.0742742	4.42507	0.991133	0.150817	12742.6	0.630976	0.929731	0.349202	100360	0.832652	4.54974	0.074374	4.47537	0.990894	0.153116	12406.7	0.626978	0.928229	0.352744	99738.2	0.831327	3.74161	0.0741036	3.66751	0.994078	0.121298	13928.6	0.765809	0.938132	0.330322	120116
98	beta_vae	MoNA	beta_vae_20-3-15-20_01 (01-12-2021_23-19-06)	[[20, 3], [3, 15, 20]]	['spectrum']	3	0.01	2500	0.5	10	TRUE	TRUE	TRUE	-1	20	128	0.001	4.48205	0.0598019	4.42225	0.991405	0.149568	11140.8	0.624982	0.929731	0.349202	100360	0.832652	4.53254	0.0600282	4.47251	0.991167	0.151818	10735.1	0.619606	0.928229	0.352744	99738.2	0.831327	3.72906	0.0573937	3.67167	0.994229	0.121204	12523.4	0.75904	0.938132	0.330322	120116
99	beta_vae	MoNA	beta_vae_20-10-3-10-15-20_01 (01-12-2021_23-23-17)	[[20, 10, 3], [3, 10, 15, 20]]	['spectrum']	3	0.01	2500	0.5	10	TRUE	TRUE	TRUE	-1	20	128	0.001	4.4575	0.0592551	4.39825	0.992291	0.140172	6924.98	0.507756	0.929731	0.349202	100360	0.832652	4.50882	0.059438	4.44938	0.99209	0.142428	6826.37	0.506194	0.928229	0.352744	99738.2	0.831327	3.69916	0.0566781	3.64248	0.994928	0.111277	7131.95	0.585088	0.938132	0.330322	120116
100	beta_vae	MoNA	beta_vae_20-15-10-3-10-20_01 (01-12-2021_23-28-02)	[[20, 15, 10, 3], [3, 10, 20]]	['spectrum']	3	0.01	2500	0.5	10	TRUE	TRUE	TRUE	-1	20	128	0.001	4.46647	0.0594814	4.40699	0.992023	0.142572	9849.9	0.534447	0.929731	0.349202	100360	0.832652	4.51761	0.0598551	4.45775	0.991862	0.144977	9474.33	0.533462	0.928229	0.352744	99738.2	0.831327	3.70581	0.0558564	3.64995	0.99463	0.113003	10219.3	0.615425	0.938132	0.330322	120116
101	beta_vae	MoNA	beta_vae_20-15-3-15-20_01 (01-12-2021_23-32-39)	[[20, 15, 3], [3, 15, 20]]	['spectrum']	3	0.01	2500	0.5	10	TRUE	TRUE	FALSE	-1	20	128	0.001	5.3993	0.0613785	5.33792	0.989697	0.159372	12286.4	0.52297	0.915535	0.383515	145971	0.8198	5.44977	0.061638	5.38813	0.989311	0.16182	12202.7	0.518804	0.914247	0.385784	144710	0.815674	4.4179	0.0580238	4.35987	0.993274	0.12956	12843.7	0.641747	0.926574	0.360859	170003
102	beta_vae	MoNA	beta_vae_20-15-4-15-20_01 (01-12-2021_23-37-01)	[[20, 15, 4], [4, 15, 20]]	['spectrum']	4	0.01	2500	0.5	10	TRUE	TRUE	FALSE	-1	20	128	0.001	5.36957	0.072185	5.29739	0.992821	0.133407	8715.03	0.484556	0.915535	0.383515	145971	0.8198	5.41954	0.0724893	5.34705	0.992524	0.135529	8346.22	0.484492	0.914247	0.385784	144710	0.815674	4.38703	0.0677717	4.31926	0.995859	0.10427	9603.5	0.594579	0.926574	0.360859	170003
103	beta_vae	MoNA	beta_vae_20-15-5-15-20_01 (01-12-2021_23-41-19)	[[20, 15, 5], [5, 15, 20]]	['spectrum']	5	0.01	2500	0.5	10	TRUE	TRUE	FALSE	-1	20	128	0.001	5.36929	0.078249	5.29104	0.993016	0.12952	7963.72	0.527504	0.915535	0.383515	145971	0.8198	5.41961	0.0785194	5.34109	0.992647	0.131683	7977.97	0.52371	0.914247	0.385784	144710	0.815674	4.40062	0.074438	4.32619	0.996083	0.101796	8896.48	0.671886	0.926574	0.360859	170003
104	beta_vae	MoNA	beta_vae_20-15-10-15-20_01 (01-12-2021_23-45-48)	[[20, 15, 10], [10, 15, 20]]	['spectrum']	10	0.01	2500	0.5	10	TRUE	TRUE	FALSE	-1	20	128	0.001	5.35852	0.0824234	5.27609	0.994232	0.116656	7616.34	0.49962	0.915535	0.383515	145971	0.8198	5.40825	0.0828463	5.3254	0.993934	0.118853	7503.44	0.497112	0.914247	0.385784	144710	0.815674	4.38324	0.0769518	4.30629	0.996854	0.0891976	9197.14	0.640342	0.926574	0.360859	170003
105	beta_vae	MoNA	beta_vae_20-3-20_01 (01-12-2021_23-50-04)	[[20, 3], [3, 20]]	['spectrum']	3	0.01	2500	0.5	10	TRUE	TRUE	FALSE	-1	20	128	0.001	5.56204	0.0656288	5.49641	0.98208	0.208827	51629.3	0.628447	0.915535	0.383515	145971	0.8198	5.60959	0.0658811	5.54371	0.981612	0.210423	50722.1	0.623221	0.914247	0.385784	144710	0.815674	4.60005	0.0636848	4.53636	0.987971	0.176259	73964.2	0.762343	0.926574	0.360859	170003
106	beta_vae	MoNA	beta_vae_20-15-10-3-10-15-20_01 (01-12-2021_23-53-53)	[[20, 15, 10, 3], [3, 10, 15, 20]]	['spectrum']	3	0.01	2500	0.5	10	TRUE	TRUE	FALSE	-1	20	128	0.001	5.38063	0.0642803	5.31635	0.991228	0.149026	8171.15	0.450617	0.915535	0.383515	145971	0.8198	5.4295	0.0644936	5.365	0.991018	0.150977	8034.04	0.449065	0.914247	0.385784	144710	0.815674	4.40911	0.0622539	4.34685	0.994264	0.121524	8678.37	0.525256	0.926574	0.360859	170003
107	beta_vae	MoNA	beta_vae_20-15-10-5-3-5-10-15-20_01 (01-12-2021_23-58-38)	[[20, 15, 10, 5, 3], [3, 5, 10, 15, 20]]	['spectrum']	3	0.01	2500	0.5	10	TRUE	TRUE	FALSE	-1	20	128	0.001	5.38372	0.0605353	5.32318	0.990954	0.152924	10294.7	0.46386	0.915535	0.383515	145971	0.8198	5.43367	0.060724	5.37294	0.990624	0.154932	10183.9	0.463098	0.914247	0.385784	144710	0.815674	4.40888	0.0583203	4.35056	0.994158	0.123262	10463.7	0.53896	0.926574	0.360859	170003
108	beta_vae	MoNA	beta_vae_20-15-3-20_01 (02-12-2021_00-03-50)	[[20, 15, 3], [3, 20]]	['spectrum']	3	0.01	2500	0.5	10	TRUE	TRUE	FALSE	-1	20	128	0.001	5.43749	0.077351	5.36014	0.987662	0.164197	18333	0.577201	0.915535	0.383515	145971	0.8198	5.48453	0.0773011	5.40723	0.987104	0.166162	17806.3	0.571824	0.914247	0.385784	144710	0.815674	4.45953	0.0776959	4.38184	0.992536	0.134546	19834.5	0.722236	0.926574	0.360859	170003
109	beta_vae	MoNA	beta_vae_20-3-15-20_01 (02-12-2021_00-07-56)	[[20, 3], [3, 15, 20]]	['spectrum']	3	0.01	2500	0.5	10	TRUE	TRUE	FALSE	-1	20	128	0.001	5.42049	0.0650724	5.35542	0.989343	0.161654	18970.8	0.575549	0.915535	0.383515	145971	0.8198	5.47013	0.065461	5.40467	0.989199	0.163599	18608.1	0.570165	0.914247	0.385784	144710	0.815674	4.4452	0.0625573	4.38264	0.992865	0.134839	21759.8	0.715061	0.926574	0.360859	170003
110	beta_vae	MoNA	beta_vae_20-10-3-10-15-20_01 (02-12-2021_00-12-06)	[[20, 10, 3], [3, 10, 15, 20]]	['spectrum']	3	0.01	2500	0.5	10	TRUE	TRUE	FALSE	-1	20	128	0.001	5.39075	0.0654105	5.32534	0.990916	0.152142	10327.6	0.484192	0.915535	0.383515	145971	0.8198	5.4384	0.0656029	5.3728	0.990693	0.154029	10016.4	0.481729	0.914247	0.385784	144710	0.815674	4.41617	0.0639574	4.35222	0.994062	0.123201	10986.1	0.579296	0.926574	0.360859	170003
111	beta_vae	MoNA	beta_vae_20-15-10-3-10-20_01 (02-12-2021_00-16-44)	[[20, 15, 10, 3], [3, 10, 20]]	['spectrum']	3	0.01	2500	0.5	10	TRUE	TRUE	FALSE	-1	20	128	0.001	5.39825	0.0633082	5.33494	0.990362	0.156673	13307.3	0.503848	0.915535	0.383515	145971	0.8198	5.44821	0.0634619	5.38475	0.989979	0.158973	13147.2	0.5013	0.914247	0.385784	144710	0.815674	4.42073	0.0596131	4.36112	0.993612	0.127281	13999.5	0.603872	0.926574	0.360859	170003
112	beta_vae	MoNA	beta_vae_20-15-3-15-20_01 (02-12-2021_00-21-18)	[[20, 15, 3], [3, 15, 20]]	['spectrum']	3	0.01	2500	1	10	TRUE	TRUE	TRUE	-1	20	128	0.001	4.36566	0.0590196	4.30664	0.991791	0.143926	6744.93	0.522342	0.92868	0.351573	113312	0.866084	4.41021	0.0592049	4.351	0.991272	0.146121	6554.02	0.522379	0.926988	0.35472	112636	0.865342	3.58478	0.0546833	3.5301	0.994449	0.114801	7396.69	0.597092	0.937189	0.333408	132774
113	beta_vae	MoNA	beta_vae_20-15-4-15-20_01 (02-12-2021_00-25-47)	[[20, 15, 4], [4, 15, 20]]	['spectrum']	4	0.01	2500	1	10	TRUE	TRUE	TRUE	-1	20	128	0.001	4.34828	0.0698247	4.27845	0.993975	0.122247	6032.87	0.521491	0.92868	0.351573	113312	0.866084	4.39176	0.0701553	4.3216	0.993494	0.124187	5912.11	0.520988	0.926988	0.35472	112636	0.865342	3.57129	0.0658831	3.5054	0.99643	0.0941591	6519.9	0.610816	0.937189	0.333408	132774
114	beta_vae	MoNA	beta_vae_20-15-5-15-20_01 (02-12-2021_00-30-06)	[[20, 15, 5], [5, 15, 20]]	['spectrum']	5	0.01	2500	1	10	TRUE	TRUE	TRUE	-1	20	128	0.001	4.34118	0.074788	4.26639	0.994862	0.111512	5411.27	0.523542	0.92868	0.351573	113312	0.866084	4.38545	0.0752837	4.31017	0.994412	0.113633	5453.99	0.52419	0.926988	0.35472	112636	0.865342	3.56423	0.0694629	3.49477	0.997081	0.0836182	5859.3	0.621505	0.937189	0.333408	132774
115	beta_vae	MoNA	beta_vae_20-15-10-15-20_01 (02-12-2021_00-34-26)	[[20, 15, 10], [10, 15, 20]]	['spectrum']	10	0.01	2500	1	10	TRUE	TRUE	TRUE	-1	20	128	0.001	4.33615	0.079702	4.25645	0.995103	0.105067	4998.9	0.594344	0.92868	0.351573	113312	0.866084	4.38035	0.0802439	4.3001	0.994569	0.10699	4931.93	0.593007	0.926988	0.35472	112636	0.865342	3.57271	0.0735803	3.49913	0.997406	0.07935	5644.89	0.741798	0.937189	0.333408	132774
116	beta_vae	MoNA	beta_vae_20-3-20_01 (02-12-2021_00-38-58)	[[20, 3], [3, 20]]	['spectrum']	3	0.01	2500	1	10	TRUE	TRUE	TRUE	-1	20	128	0.001	4.51245	0.0665028	4.44594	0.986659	0.1882	39498.4	0.733573	0.92868	0.351573	113312	0.866084	4.55673	0.0668034	4.48993	0.986109	0.189869	38763.8	0.730588	0.926988	0.35472	112636	0.865342	3.7444	0.0649515	3.67944	0.990479	0.158033	56787.1	0.873496	0.937189	0.333408	132774
117	beta_vae	MoNA	beta_vae_20-15-10-3-10-15-20_01 (02-12-2021_00-42-55)	[[20, 15, 10, 3], [3, 10, 15, 20]]	['spectrum']	3	0.01	2500	1	10	TRUE	TRUE	TRUE	-1	20	128	0.001	4.35624	0.060995	4.29524	0.992678	0.136505	5574.91	0.518514	0.92868	0.351573	113312	0.866084	4.39933	0.0612824	4.33804	0.992201	0.138276	5435.38	0.517687	0.926988	0.35472	112636	0.865342	3.58474	0.0583876	3.52635	0.995207	0.106782	5685.69	0.593942	0.937189	0.333408	132774
118	beta_vae	MoNA	beta_vae_20-15-10-5-3-5-10-15-20_01 (02-12-2021_00-47-42)	[[20, 15, 10, 5, 3], [3, 5, 10, 15, 20]]	['spectrum']	3	0.01	2500	1	10	TRUE	TRUE	TRUE	-1	20	128	0.001	4.38155	0.0571421	4.32441	0.990961	0.152925	7177.64	0.612149	0.92868	0.351573	113312	0.866084	4.42639	0.0573237	4.36906	0.990416	0.155292	6942.89	0.611681	0.926988	0.35472	112636	0.865342	3.59619	0.0565876	3.5396	0.994122	0.118691	7295.66	0.732821	0.937189	0.333408	132774
119	beta_vae	MoNA	beta_vae_20-15-3-20_01 (02-12-2021_00-53-04)	[[20, 15, 3], [3, 20]]	['spectrum']	3	0.01	2500	1	10	TRUE	TRUE	TRUE	-1	20	128	0.001	4.4061	0.0744481	4.33166	0.990256	0.150619	15330.2	0.675996	0.92868	0.351573	113312	0.866084	4.44958	0.0746823	4.3749	0.989496	0.152592	15044.3	0.672769	0.926988	0.35472	112636	0.865342	3.63453	0.0730201	3.56151	0.994031	0.120574	17002.2	0.823476	0.937189	0.333408	132774
120	beta_vae	MoNA	beta_vae_20-3-15-20_01 (02-12-2021_00-57-13)	[[20, 3], [3, 15, 20]]	['spectrum']	3	0.01	2500	1	10	TRUE	TRUE	TRUE	-1	20	128	0.001	4.38479	0.0599496	4.32484	0.991576	0.148876	12355.6	0.667754	0.92868	0.351573	113312	0.866084	4.42862	0.0602182	4.3684	0.991106	0.150903	12050.9	0.664549	0.926988	0.35472	112636	0.865342	3.60614	0.0574951	3.54865	0.994222	0.12012	13772.2	0.817918	0.937189	0.333408	132774
121	beta_vae	MoNA	beta_vae_20-10-3-10-15-20_01 (02-12-2021_01-01-25)	[[20, 10, 3], [3, 10, 15, 20]]	['spectrum']	3	0.01	2500	1	10	TRUE	TRUE	TRUE	-1	20	128	0.001	4.36362	0.0585669	4.30505	0.992042	0.143778	7747.66	0.520428	0.92868	0.351573	113312	0.866084	4.40725	0.0587955	4.34845	0.991604	0.145779	7508.14	0.520428	0.926988	0.35472	112636	0.865342	3.59163	0.0561364	3.53549	0.994629	0.114817	7721.95	0.587193	0.937189	0.333408	132774
122	beta_vae	MoNA	beta_vae_20-15-10-3-10-20_01 (02-12-2021_01-06-19)	[[20, 15, 10, 3], [3, 10, 20]]	['spectrum']	3	0.01	2500	1	10	TRUE	TRUE	TRUE	-1	20	128	0.001	4.37047	0.0614987	4.30897	0.991822	0.143064	8695.58	0.538473	0.92868	0.351573	113312	0.866084	4.41525	0.0616974	4.35355	0.991256	0.145456	8461.94	0.537544	0.926988	0.35472	112636	0.865342	3.59459	0.0584137	3.53618	0.994539	0.113936	9081.06	0.619776	0.937189	0.333408	132774
123	beta_vae	MoNA	beta_vae_20-15-3-15-20_01 (02-12-2021_01-10-42)	[[20, 15, 3], [3, 15, 20]]	['spectrum']	3	0.01	2500	1	10	TRUE	TRUE	FALSE	-1	20	128	0.001	5.3059	0.0656614	5.24024	0.990221	0.1529	13108.6	0.517392	0.915303	0.384094	165975	0.842724	5.34809	0.0659501	5.28214	0.989621	0.154527	12712.9	0.518563	0.913929	0.38586	165067	0.838865	4.31369	0.0625754	4.25112	0.993809	0.124369	13348.8	0.618008	0.926301	0.361801	189797
124	beta_vae	MoNA	beta_vae_20-15-4-15-20_01 (02-12-2021_01-15-07)	[[20, 15, 4], [4, 15, 20]]	['spectrum']	4	0.01	2500	1	10	TRUE	TRUE	FALSE	-1	20	128	0.001	5.27772	0.0755035	5.20221	0.99356	0.126979	8171.93	0.46269	0.915303	0.384094	165975	0.842724	5.32109	0.075768	5.24532	0.993095	0.128723	8041.37	0.462971	0.913929	0.38586	165067	0.838865	4.29125	0.0712382	4.22002	0.996268	0.098225	9405.82	0.556754	0.926301	0.361801	189797
125	beta_vae	MoNA	beta_vae_20-15-5-15-20_01 (02-12-2021_01-19-22)	[[20, 15, 5], [5, 15, 20]]	['spectrum']	5	0.01	2500	1	10	TRUE	TRUE	FALSE	-1	20	128	0.001	5.2779	0.0816627	5.19624	0.993975	0.121675	7245.35	0.527261	0.915303	0.384094	165975	0.842724	5.32171	0.0819855	5.23972	0.993428	0.123827	7397.38	0.524206	0.913929	0.38586	165067	0.838865	4.2918	0.0776104	4.21419	0.996623	0.0937166	8249.81	0.669024	0.926301	0.361801	189797
126	beta_vae	MoNA	beta_vae_20-15-10-15-20_01 (02-12-2021_01-23-53)	[[20, 15, 10], [10, 15, 20]]	['spectrum']	10	0.01	2500	1	10	TRUE	TRUE	FALSE	-1	20	128	0.001	5.27768	0.0890335	5.18864	0.994571	0.116528	7600.66	0.535516	0.915303	0.384094	165975	0.842724	5.3208	0.0894412	5.23135	0.994072	0.118227	7457	0.534679	0.913929	0.38586	165067	0.838865	4.29498	0.083093	4.21189	0.996963	0.0895774	8967.29	0.678436	0.926301	0.361801	189797
127	beta_vae	MoNA	beta_vae_20-3-20_01 (02-12-2021_01-28-15)	[[20, 3], [3, 20]]	['spectrum']	3	0.01	2500	1	10	TRUE	TRUE	FALSE	-1	20	128	0.001	5.48342	0.0662086	5.41721	0.982649	0.208638	56437.1	0.661934	0.915303	0.384094	165975	0.842724	5.5257	0.0665268	5.45917	0.982168	0.209846	55823.7	0.657894	0.913929	0.38586	165067	0.838865	4.50252	0.0643818	4.43814	0.988194	0.175613	80369.3	0.806925	0.926301	0.361801	189797
128	beta_vae	MoNA	beta_vae_20-15-10-3-10-15-20_01 (02-12-2021_01-32-08)	[[20, 15, 10, 3], [3, 10, 15, 20]]	['spectrum']	3	0.01	2500	1	10	TRUE	TRUE	FALSE	-1	20	128	0.001	5.29145	0.0645707	5.22688	0.991388	0.147485	8246.23	0.459469	0.915303	0.384094	165975	0.842724	5.33394	0.0647763	5.26916	0.990803	0.149209	8134.86	0.459907	0.913929	0.38586	165067	0.838865	4.30704	0.0626738	4.24437	0.994567	0.117875	8433.9	0.522379	0.926301	0.361801	189797
129	beta_vae	MoNA	beta_vae_20-15-10-5-3-5-10-15-20_01 (02-12-2021_01-37-00)	[[20, 15, 10, 5, 3], [3, 5, 10, 15, 20]]	['spectrum']	3	0.01	2500	1	10	TRUE	TRUE	FALSE	-1	20	128	0.001	5.29555	0.0639961	5.23156	0.990985	0.150031	10369.7	0.461164	0.915303	0.384094	165975	0.842724	5.33859	0.0641754	5.27441	0.990388	0.15195	10150.8	0.462629	0.913929	0.38586	165067	0.838865	4.31037	0.0617614	4.2486	0.994037	0.121428	10069.5	0.533543	0.926301	0.361801	189797
130	beta_vae	MoNA	beta_vae_20-15-3-20_01 (02-12-2021_01-42-35)	[[20, 15, 3], [3, 20]]	['spectrum']	3	0.01	2500	1	10	TRUE	TRUE	FALSE	-1	20	128	0.001	5.363	0.0808901	5.28211	0.98905	0.166781	21478.3	0.616513	0.915303	0.384094	165975	0.842724	5.40555	0.0809363	5.32461	0.988519	0.168709	21643.8	0.612483	0.913929	0.38586	165067	0.838865	4.36644	0.0814478	4.285	0.992827	0.135768	23391.7	0.773765	0.926301	0.361801	189797
131	beta_vae	MoNA	beta_vae_20-3-15-20_01 (02-12-2021_01-46-29)	[[20, 3], [3, 15, 20]]	['spectrum']	3	0.01	2500	1	10	TRUE	TRUE	FALSE	-1	20	128	0.001	5.3327	0.0653735	5.26733	0.989269	0.162879	18757.9	0.61382	0.915303	0.384094	165975	0.842724	5.37511	0.0657864	5.30932	0.988793	0.164561	18607.1	0.609537	0.913929	0.38586	165067	0.838865	4.34329	0.0627081	4.28058	0.99269	0.136542	21684.9	0.767694	0.926301	0.361801	189797
132	beta_vae	MoNA	beta_vae_20-10-3-10-15-20_01 (02-12-2021_01-50-18)	[[20, 10, 3], [3, 10, 15, 20]]	['spectrum']	3	0.01	2500	1	10	TRUE	TRUE	FALSE	-1	20	128	0.001	5.29958	0.0660951	5.23349	0.991124	0.151328	9651.4	0.49249	0.915303	0.384094	165975	0.842724	5.34318	0.0663308	5.27685	0.990477	0.153343	9663.54	0.49386	0.913929	0.38586	165067	0.838865	4.31489	0.0639317	4.25096	0.994187	0.122443	10244.1	0.586082	0.926301	0.361801	189797
133	beta_vae	MoNA	beta_vae_20-15-10-3-10-20_01 (02-12-2021_01-54-48)	[[20, 15, 10, 3], [3, 10, 20]]	['spectrum']	3	0.01	2500	1	10	TRUE	TRUE	FALSE	-1	20	128	0.001	5.31272	0.0635941	5.24912	0.990491	0.156768	14317.9	0.518687	0.915303	0.384094	165975	0.842724	5.35517	0.0638123	5.29136	0.989836	0.158695	14254.8	0.519002	0.913929	0.38586	165067	0.838865	4.32853	0.0600855	4.26844	0.993667	0.127794	15632.6	0.612623	0.926301	0.361801	189797
134	beta_vae	MoNA	beta_vae_30-15-3-15-30_01 (02-12-2021_01-59-29)	[[30, 15, 3], [3, 15, 30]]	['spectrum']	3	0.01	2500	0.001	15	TRUE	TRUE	TRUE	-1	20	128	0.001	6.17914	0.064991	6.11415	0.989446	0.172906	7766.99	0.576723	0.9207	0.373747	98838.9	0.895911	6.25239	0.0652102	6.18718	0.988924	0.176764	7634.77	0.576818	0.918909	0.377544	98827.7	0.894098	5.01579	0.0614505	4.95434	0.992676	0.137367	7765.71	0.688619	0.930905	0.351237	111799
135	beta_vae	MoNA	beta_vae_30-15-4-15-30_01 (02-12-2021_02-03-49)	[[30, 15, 4], [4, 15, 30]]	['spectrum']	4	0.01	2500	0.001	15	TRUE	TRUE	TRUE	-1	20	128	0.001	6.15657	0.0757327	6.08084	0.991551	0.152759	5921.19	0.518611	0.9207	0.373747	98838.9	0.895911	6.22934	0.0760439	6.1533	0.991173	0.15603	5761.96	0.519	0.918909	0.377544	98827.7	0.894098	5.00187	0.0712937	4.93058	0.994824	0.116281	6761.43	0.598445	0.930905	0.351237	111799
136	beta_vae	MoNA	beta_vae_30-15-5-15-30_01 (02-12-2021_02-08-11)	[[30, 15, 5], [5, 15, 30]]	['spectrum']	5	0.01	2500	0.001	15	TRUE	TRUE	TRUE	-1	20	128	0.001	6.1438	0.0809694	6.06283	0.992456	0.141388	4921.86	0.5408	0.9207	0.373747	98838.9	0.895911	6.21735	0.0815142	6.13583	0.991941	0.144857	4794.86	0.542616	0.918909	0.377544	98827.7	0.894098	4.98585	0.0760316	4.90982	0.995709	0.105547	5310.2	0.650545	0.930905	0.351237	111799
137	beta_vae	MoNA	beta_vae_30-15-10-15-30_01 (02-12-2021_02-12-26)	[[30, 15, 10], [10, 15, 30]]	['spectrum']	10	0.01	2500	0.001	15	TRUE	TRUE	TRUE	-1	20	128	0.001	6.14408	0.0870538	6.05702	0.992974	0.137389	4835.01	0.533227	0.9207	0.373747	98838.9	0.895911	6.21686	0.0875564	6.1293	0.992583	0.140706	4768.93	0.534166	0.918909	0.377544	98827.7	0.894098	4.98809	0.0809047	4.90719	0.995991	0.101866	5851.58	0.639685	0.930905	0.351237	111799
138	beta_vae	MoNA	beta_vae_30-3-30_01 (02-12-2021_02-16-52)	[[30, 3], [3, 30]]	['spectrum']	3	0.01	2500	0.001	15	TRUE	TRUE	TRUE	-1	20	128	0.001	6.38222	0.0744593	6.30776	0.983408	0.222736	37602.1	0.752712	0.9207	0.373747	98838.9	0.895911	6.45871	0.0746683	6.38404	0.982742	0.226888	37159.4	0.749596	0.918909	0.377544	98827.7	0.894098	5.23976	0.0733489	5.16641	0.987841	0.184238	53583	0.894657	0.930905	0.351237	111799
139	beta_vae	MoNA	beta_vae_30-15-10-3-10-15-30_01 (02-12-2021_02-20-49)	[[30, 15, 10, 3], [3, 10, 15, 30]]	['spectrum']	3	0.01	2500	0.001	15	TRUE	TRUE	TRUE	-1	20	128	0.001	6.16205	0.0647998	6.09725	0.990138	0.165933	5177.59	0.484573	0.9207	0.373747	98838.9	0.895911	6.23506	0.0650079	6.17005	0.989701	0.169133	5041.1	0.485767	0.918909	0.377544	98827.7	0.894098	4.99317	0.0625698	4.9306	0.993459	0.129222	5131.32	0.540927	0.930905	0.351237	111799
140	beta_vae	MoNA	beta_vae_30-15-10-5-3-5-10-15-30_01 (02-12-2021_02-25-40)	[[30, 15, 10, 5, 3], [3, 5, 10, 15, 30]]	['spectrum']	3	0.01	2500	0.001	15	TRUE	TRUE	TRUE	-1	20	128	0.001	6.17296	0.064199	6.10876	0.989417	0.170019	7594.4	0.548364	0.9207	0.373747	98838.9	0.895911	6.24633	0.0643362	6.182	0.988842	0.173758	7362.03	0.548093	0.918909	0.377544	98827.7	0.894098	5.01518	0.060918	4.95426	0.993087	0.13351	7837.95	0.63889	0.930905	0.351237	111799
141	beta_vae	MoNA	beta_vae_30-15-3-30_01 (02-12-2021_02-30-57)	[[30, 15, 3], [3, 30]]	['spectrum']	3	0.01	2500	0.001	15	TRUE	TRUE	TRUE	-1	20	128	0.001	6.23154	0.0844462	6.14709	0.987396	0.182301	13872.6	0.680908	0.9207	0.373747	98838.9	0.895911	6.30488	0.0843961	6.22048	0.98659	0.185816	13743	0.678487	0.918909	0.377544	98827.7	0.894098	5.07838	0.0861267	4.99225	0.991829	0.145379	14859.7	0.828909	0.930905	0.351237	111799
142	beta_vae	MoNA	beta_vae_30-3-15-30_01 (02-12-2021_02-35-15)	[[30, 3], [3, 15, 30]]	['spectrum']	3	0.01	2500	0.001	15	TRUE	TRUE	TRUE	-1	20	128	0.001	6.2079	0.0639783	6.14392	0.988216	0.184108	11622.3	0.683434	0.9207	0.373747	98838.9	0.895911	6.28203	0.0642645	6.21777	0.987674	0.187724	11509	0.681293	0.918909	0.377544	98827.7	0.894098	5.04412	0.0617678	4.98236	0.991709	0.149414	12511.5	0.832682	0.930905	0.351237	111799
143	beta_vae	MoNA	beta_vae_30-10-3-10-15-30_01 (02-12-2021_02-39-22)	[[30, 10, 3], [3, 10, 15, 30]]	['spectrum']	3	0.01	2500	0.001	15	TRUE	TRUE	TRUE	-1	20	128	0.001	6.16999	0.0651728	6.10482	0.989553	0.171348	5567.54	0.530253	0.9207	0.373747	98838.9	0.895911	6.24239	0.0653331	6.17706	0.989074	0.174612	5336.57	0.531173	0.918909	0.377544	98827.7	0.894098	5.01797	0.0629544	4.95501	0.992781	0.135622	5546.2	0.625289	0.930905	0.351237	111799
144	beta_vae	MoNA	beta_vae_30-15-10-3-10-30_01 (02-12-2021_02-44-00)	[[30, 15, 10, 3], [3, 10, 30]]	['spectrum']	3	0.01	2500	0.001	15	TRUE	TRUE	TRUE	-1	20	128	0.001	6.18264	0.0676434	6.115	0.987984	0.174789	7137.88	0.517999	0.9207	0.373747	98838.9	0.895911	6.25751	0.0677432	6.18976	0.986908	0.178601	7014	0.519396	0.918909	0.377544	98827.7	0.894098	5.02278	0.0656137	4.95716	0.99256	0.138503	7314.71	0.585613	0.930905	0.351237	111799
145	beta_vae	MoNA	beta_vae_30-15-3-15-30_01 (02-12-2021_02-48-34)	[[30, 15, 3], [3, 15, 30]]	['spectrum']	3	0.01	2500	0.001	15	TRUE	TRUE	FALSE	-1	20	128	0.001	7.29142	0.0693803	7.22204	0.986934	0.190099	11107.6	0.565897	0.907125	0.404731	133626	0.896868	7.36578	0.0695391	7.29624	0.986036	0.194512	11121.7	0.565502	0.905541	0.407342	133273	0.893193	5.81125	0.0667548	5.7445	0.991085	0.154188	11099.6	0.694541	0.920853	0.376468	147635
146	beta_vae	MoNA	beta_vae_30-15-4-15-30_01 (02-12-2021_02-52-36)	[[30, 15, 4], [4, 15, 30]]	['spectrum']	4	0.01	2500	0.001	15	TRUE	TRUE	FALSE	-1	20	128	0.001	7.25149	0.0802069	7.17128	0.990339	0.160161	7904.1	0.522208	0.907125	0.404731	133626	0.896868	7.32362	0.0804527	7.24317	0.989787	0.163433	7916.44	0.522671	0.905541	0.407342	133273	0.893193	5.77974	0.0752664	5.70447	0.994329	0.12417	8585.41	0.644983	0.920853	0.376468	147635
147	beta_vae	MoNA	beta_vae_30-15-5-15-30_01 (02-12-2021_02-56-55)	[[30, 15, 5], [5, 15, 30]]	['spectrum']	5	0.01	2500	0.001	15	TRUE	TRUE	FALSE	-1	20	128	0.001	7.24383	0.0889279	7.1549	0.991571	0.149587	7925.63	0.539372	0.907125	0.404731	133626	0.896868	7.3158	0.0894068	7.22639	0.99105	0.152804	7725.86	0.538659	0.905541	0.407342	133273	0.893193	5.76603	0.0833575	5.68267	0.995221	0.114093	9167.36	0.670565	0.920853	0.376468	147635
148	beta_vae	MoNA	beta_vae_30-15-10-15-30_01 (02-12-2021_03-01-20)	[[30, 15, 10], [10, 15, 30]]	['spectrum']	10	0.01	2500	0.001	15	TRUE	TRUE	FALSE	-1	20	128	0.001	7.24358	0.0961739	7.1474	0.991743	0.146809	6038.06	0.57738	0.907125	0.404731	133626	0.896868	7.31604	0.0967289	7.21931	0.990988	0.150235	5856.32	0.576371	0.905541	0.407342	133273	0.893193	5.77352	0.0895529	5.68396	0.995541	0.110141	6600.77	0.731736	0.920853	0.376468	147635
149	beta_vae	MoNA	beta_vae_30-3-30_01 (02-12-2021_03-05-29)	[[30, 3], [3, 30]]	['spectrum']	3	0.01	2500	0.001	15	TRUE	TRUE	FALSE	-1	20	128	0.001	7.54688	0.0737007	7.47318	0.977429	0.248208	49319.9	0.725236	0.907125	0.404731	133626	0.896868	7.61914	0.0740206	7.54512	0.976642	0.251018	48928.3	0.721827	0.905541	0.407342	133273	0.893193	6.07606	0.0714385	6.00462	0.984487	0.206625	69452.2	0.875302	0.920853	0.376468	147635
150	beta_vae	MoNA	beta_vae_30-15-10-3-10-15-30_01 (02-12-2021_03-09-14)	[[30, 15, 10, 3], [3, 10, 15, 30]]	['spectrum']	3	0.01	2500	0.001	15	TRUE	TRUE	FALSE	-1	20	128	0.001	7.26431	0.0694954	7.19482	0.988491	0.177843	7315.68	0.478457	0.907125	0.404731	133626	0.896868	7.33668	0.0697364	7.26694	0.987845	0.181283	7132.1	0.477269	0.905541	0.407342	133273	0.893193	5.78508	0.0672306	5.71785	0.992489	0.142063	7485.03	0.548869	0.920853	0.376468	147635
151	beta_vae	MoNA	beta_vae_30-15-10-5-3-5-10-15-30_01 (02-12-2021_03-14-01)	[[30, 15, 10, 5, 3], [3, 5, 10, 15, 30]]	['spectrum']	3	0.01	2500	0.001	15	TRUE	TRUE	FALSE	-1	20	128	0.001	7.27933	0.0691585	7.21017	0.987684	0.186209	9295.49	0.518965	0.907125	0.404731	133626	0.896868	7.35218	0.0692649	7.28292	0.98694	0.189979	9186.57	0.51913	0.905541	0.407342	133273	0.893193	5.80636	0.0666772	5.73968	0.992025	0.149223	9324.83	0.598065	0.920853	0.376468	147635
152	beta_vae	MoNA	beta_vae_30-15-3-30_01 (02-12-2021_03-19-20)	[[30, 15, 3], [3, 30]]	['spectrum']	3	0.01	2500	0.001	15	TRUE	TRUE	FALSE	-1	20	128	0.001	7.35305	0.0838934	7.26915	0.984203	0.198526	19317.3	0.65918	0.907125	0.404731	133626	0.896868	7.422	0.0838924	7.33811	0.98346	0.201458	18927.8	0.656038	0.905541	0.407342	133273	0.893193	5.86417	0.0843072	5.77986	0.990014	0.161212	20409.9	0.817406	0.920853	0.376468	147635
153	beta_vae	MoNA	beta_vae_30-3-15-30_01 (02-12-2021_03-23-22)	[[30, 3], [3, 15, 30]]	['spectrum']	3	0.01	2500	0.001	15	TRUE	TRUE	FALSE	-1	20	128	0.001	7.33006	0.0697466	7.26032	0.985797	0.197489	15762.7	0.651734	0.907125	0.404731	133626	0.896868	7.40364	0.0700062	7.33363	0.985112	0.20124	15713.5	0.648173	0.905541	0.407342	133273	0.893193	5.85	0.0672966	5.78271	0.99024	0.162484	16479.1	0.810652	0.920853	0.376468	147635
154	beta_vae	MoNA	beta_vae_30-10-3-10-15-30_01 (02-12-2021_03-27-15)	[[30, 10, 3], [3, 10, 15, 30]]	['spectrum']	3	0.01	2500	0.001	15	TRUE	TRUE	FALSE	-1	20	128	0.001	7.28194	0.0688761	7.21307	0.987637	0.187827	8121.17	0.53295	0.907125	0.404731	133626	0.896868	7.35647	0.0689063	7.28756	0.987014	0.191656	7983.68	0.531737	0.905541	0.407342	133273	0.893193	5.79435	0.067479	5.72688	0.991687	0.151321	8178.82	0.662795	0.920853	0.376468	147635
155	beta_vae	MoNA	beta_vae_30-15-10-3-10-30_01 (02-12-2021_03-31-46)	[[30, 15, 10, 3], [3, 10, 30]]	['spectrum']	3	0.01	2500	0.001	15	TRUE	TRUE	FALSE	-1	20	128	0.001	7.30152	0.0705183	7.231	0.987167	0.191079	11938.8	0.533009	0.907125	0.404731	133626	0.896868	7.37344	0.0707259	7.30272	0.986535	0.194182	11617.2	0.532644	0.905541	0.407342	133273	0.893193	5.82004	0.0665127	5.75353	0.991346	0.153654	12436.5	0.625163	0.920853	0.376468	147635
156	beta_vae	MoNA	beta_vae_30-15-3-15-30_01 (02-12-2021_03-36-34)	[[30, 15, 3], [3, 15, 30]]	['spectrum']	3	0.01	2500	0.01	15	TRUE	TRUE	TRUE	-1	20	128	0.001	6.18119	0.0664648	6.11473	0.98829	0.174947	7382.44	0.568774	0.920689	0.373765	98931.9	0.896262	6.25554	0.0666915	6.18885	0.987441	0.178939	7074.1	0.56872	0.918909	0.377543	98861.1	0.89424	5.02318	0.0630781	4.9601	0.992241	0.139334	7486.62	0.679571	0.930902	0.351246	111880
157	beta_vae	MoNA	beta_vae_30-15-4-15-30_01 (02-12-2021_03-40-58)	[[30, 15, 4], [4, 15, 30]]	['spectrum']	4	0.01	2500	0.01	15	TRUE	TRUE	TRUE	-1	20	128	0.001	6.1618	0.074754	6.08705	0.990931	0.160601	5169.17	0.501991	0.920689	0.373765	98931.9	0.896262	6.23472	0.0751088	6.15961	0.990575	0.16338	4989.61	0.502408	0.918909	0.377543	98861.1	0.89424	5.00507	0.0710447	4.93403	0.994232	0.124584	5450.98	0.578121	0.930902	0.351246	111880
158	beta_vae	MoNA	beta_vae_30-15-5-15-30_01 (02-12-2021_03-45-16)	[[30, 15, 5], [5, 15, 30]]	['spectrum']	5	0.01	2500	0.01	15	TRUE	TRUE	TRUE	-1	20	128	0.001	6.14477	0.0836118	6.06116	0.992604	0.140569	5265.66	0.521765	0.920689	0.373765	98931.9	0.896262	6.21822	0.0840174	6.13421	0.992128	0.144056	5125.22	0.523254	0.918909	0.377543	98861.1	0.89424	4.98769	0.0779625	4.90973	0.99577	0.104533	6022.72	0.616408	0.930902	0.351246	111880
159	beta_vae	MoNA	beta_vae_30-15-10-15-30_01 (02-12-2021_03-49-27)	[[30, 15, 10], [10, 15, 30]]	['spectrum']	10	0.01	2500	0.01	15	TRUE	TRUE	TRUE	-1	20	128	0.001	6.14089	0.0883474	6.05255	0.993175	0.134929	4655.14	0.562796	0.920689	0.373765	98931.9	0.896262	6.21498	0.0889464	6.12603	0.992752	0.13823	4522.71	0.563274	0.918909	0.377543	98861.1	0.89424	4.98693	0.0824652	4.90446	0.996096	0.100415	5179.95	0.695757	0.930902	0.351246	111880
160	beta_vae	MoNA	beta_vae_30-3-30_01 (02-12-2021_03-53-54)	[[30, 3], [3, 30]]	['spectrum']	3	0.01	2500	0.01	15	TRUE	TRUE	TRUE	-1	20	128	0.001	6.38202	0.0751426	6.30688	0.983424	0.223022	36274.4	0.751716	0.920689	0.373765	98931.9	0.896262	6.45853	0.0753778	6.38315	0.982796	0.226991	35826.7	0.748361	0.918909	0.377543	98861.1	0.89424	5.23205	0.0738584	5.15819	0.987903	0.183912	51677.9	0.894845	0.930902	0.351246	111880
161	beta_vae	MoNA	beta_vae_30-15-10-3-10-15-30_01 (02-12-2021_03-58-06)	[[30, 15, 10, 3], [3, 10, 15, 30]]	['spectrum']	3	0.01	2500	0.01	15	TRUE	TRUE	TRUE	-1	20	128	0.001	6.16977	0.0646281	6.10514	0.989566	0.168547	7073.38	0.55863	0.920689	0.373765	98931.9	0.896262	6.24581	0.0647215	6.18109	0.988892	0.172731	7133.7	0.558892	0.918909	0.377543	98861.1	0.89424	4.9964	0.0624918	4.93391	0.9933	0.131645	6632.63	0.688078	0.930902	0.351246	111880
162	beta_vae	MoNA	beta_vae_30-15-10-5-3-5-10-15-30_01 (02-12-2021_04-03-02)	[[30, 15, 10, 5, 3], [3, 5, 10, 15, 30]]	['spectrum']	3	0.01	2500	0.01	15	TRUE	TRUE	TRUE	-1	20	128	0.001	6.17018	0.0659703	6.10421	0.989749	0.169873	5930.5	0.516128	0.920689	0.373765	98931.9	0.896262	6.24443	0.0661083	6.17832	0.989205	0.173668	5752.78	0.516972	0.918909	0.377543	98861.1	0.89424	5.00766	0.0640224	4.94364	0.993497	0.130826	6304.94	0.59026	0.930902	0.351246	111880
163	beta_vae	MoNA	beta_vae_30-15-3-30_01 (02-12-2021_04-08-32)	[[30, 15, 3], [3, 30]]	['spectrum']	3	0.01	2500	0.01	15	TRUE	TRUE	TRUE	-1	20	128	0.001	6.22861	0.0810689	6.14754	0.988196	0.181346	14332.2	0.68674	0.920689	0.373765	98931.9	0.896262	6.30263	0.0810981	6.22154	0.987592	0.185215	14219.9	0.684699	0.918909	0.377543	98861.1	0.89424	5.0704	0.0808417	4.98956	0.992054	0.144592	15358.2	0.834643	0.930902	0.351246	111880
164	beta_vae	MoNA	beta_vae_30-3-15-30_01 (02-12-2021_04-12-30)	[[30, 3], [3, 15, 30]]	['spectrum']	3	0.01	2500	0.01	15	TRUE	TRUE	TRUE	-1	20	128	0.001	6.20443	0.0653483	6.13908	0.988492	0.181481	10524.3	0.685792	0.920689	0.373765	98931.9	0.896262	6.27833	0.0656569	6.21267	0.987957	0.185194	10388.2	0.683248	0.918909	0.377543	98861.1	0.89424	5.04712	0.063218	4.9839	0.99198	0.146516	10955.4	0.834432	0.930902	0.351246	111880
165	beta_vae	MoNA	beta_vae_30-10-3-10-15-30_01 (02-12-2021_04-16-35)	[[30, 10, 3], [3, 10, 15, 30]]	['spectrum']	3	0.01	2500	0.01	15	TRUE	TRUE	TRUE	-1	20	128	0.001	6.17581	0.064341	6.11147	0.989526	0.169627	7268.37	0.576573	0.920689	0.373765	98931.9	0.896262	6.25087	0.0645934	6.18628	0.988887	0.173457	7384.37	0.57497	0.918909	0.377543	98861.1	0.89424	5.00598	0.0616338	4.94435	0.993437	0.129907	7725.14	0.707861	0.930902	0.351246	111880
166	beta_vae	MoNA	beta_vae_30-15-10-3-10-30_01 (02-12-2021_04-21-18)	[[30, 15, 10, 3], [3, 10, 30]]	['spectrum']	3	0.01	2500	0.01	15	TRUE	TRUE	TRUE	-1	20	128	0.001	6.18138	0.0660683	6.11531	0.989474	0.172377	8671.65	0.563078	0.920689	0.373765	98931.9	0.896262	6.25453	0.066301	6.18823	0.989034	0.175816	8351.69	0.562204	0.918909	0.377543	98861.1	0.89424	5.01747	0.0625639	4.95491	0.992813	0.135932	8666.43	0.653678	0.930902	0.351246	111880
167	beta_vae	MoNA	beta_vae_30-15-3-15-30_01 (02-12-2021_04-25-46)	[[30, 15, 3], [3, 15, 30]]	['spectrum']	3	0.01	2500	0.01	15	TRUE	TRUE	FALSE	-1	20	128	0.001	7.29694	0.0662905	7.23065	0.986776	0.188076	13863.5	0.593189	0.90712	0.404739	133775	0.897113	7.36788	0.0665253	7.30136	0.98631	0.191567	13448.8	0.592397	0.905541	0.407342	133328	0.893282	5.82128	0.0619901	5.75929	0.99111	0.153482	13700.8	0.725138	0.920852	0.376472	147775
168	beta_vae	MoNA	beta_vae_30-15-4-15-30_01 (02-12-2021_04-30-12)	[[30, 15, 4], [4, 15, 30]]	['spectrum']	4	0.01	2500	0.01	15	TRUE	TRUE	FALSE	-1	20	128	0.001	7.25434	0.0805684	7.17377	0.990514	0.161804	7995.38	0.505687	0.90712	0.404739	133775	0.897113	7.32702	0.0808679	7.24615	0.989969	0.165019	7757.08	0.504805	0.905541	0.407342	133328	0.893282	5.77975	0.075847	5.70391	0.994325	0.125506	9321.87	0.609598	0.920852	0.376472	147775
169	beta_vae	MoNA	beta_vae_30-15-5-15-30_01 (02-12-2021_04-34-28)	[[30, 15, 5], [5, 15, 30]]	['spectrum']	5	0.01	2500	0.01	15	TRUE	TRUE	FALSE	-1	20	128	0.001	7.23904	0.0898157	7.14922	0.991822	0.14739	7242.23	0.507453	0.90712	0.404739	133775	0.897113	7.31228	0.0901889	7.22209	0.991299	0.150533	7091.46	0.507869	0.905541	0.407342	133328	0.893282	5.76705	0.0853858	5.68166	0.995454	0.111147	8063.63	0.619719	0.920852	0.376472	147775
170	beta_vae	MoNA	beta_vae_30-15-10-15-30_01 (02-12-2021_04-38-32)	[[30, 15, 10], [10, 15, 30]]	['spectrum']	10	0.01	2500	0.01	15	TRUE	TRUE	FALSE	-1	20	128	0.001	7.23617	0.0927273	7.14344	0.992158	0.145309	7513.37	0.575485	0.90712	0.404739	133775	0.897113	7.3079	0.093468	7.21444	0.991594	0.148306	7287.14	0.573484	0.905541	0.407342	133328	0.893282	5.76965	0.0856265	5.68403	0.995567	0.110676	8770.52	0.733494	0.920852	0.376472	147775
171	beta_vae	MoNA	beta_vae_30-3-30_01 (02-12-2021_04-42-44)	[[30, 3], [3, 30]]	['spectrum']	3	0.01	2500	0.01	15	TRUE	TRUE	FALSE	-1	20	128	0.001	7.54839	0.076495	7.4719	0.977831	0.247436	50806.1	0.72367	0.90712	0.404739	133775	0.897113	7.62017	0.0767348	7.54344	0.977162	0.250199	50357.7	0.720038	0.905541	0.407342	133328	0.893282	6.09449	0.0752473	6.01924	0.984498	0.207088	71839.6	0.873442	0.920852	0.376472	147775
172	beta_vae	MoNA	beta_vae_30-15-10-3-10-15-30_01 (02-12-2021_04-46-45)	[[30, 15, 10, 3], [3, 10, 15, 30]]	['spectrum']	3	0.01	2500	0.01	15	TRUE	TRUE	FALSE	-1	20	128	0.001	7.27104	0.0688396	7.2022	0.987701	0.183407	8076.6	0.479192	0.90712	0.404739	133775	0.897113	7.34404	0.0690952	7.27494	0.986881	0.186963	7889.35	0.478787	0.905541	0.407342	133328	0.893282	5.79255	0.066096	5.72645	0.991965	0.147486	7658.56	0.539234	0.920852	0.376472	147775
173	beta_vae	MoNA	beta_vae_30-15-10-5-3-5-10-15-30_01 (02-12-2021_04-51-40)	[[30, 15, 10, 5, 3], [3, 5, 10, 15, 30]]	['spectrum']	3	0.01	2500	0.01	15	TRUE	TRUE	FALSE	-1	20	128	0.001	7.28154	0.0696594	7.21188	0.986862	0.18684	9398.98	0.48742	0.90712	0.404739	133775	0.897113	7.35584	0.0698634	7.28598	0.985904	0.191098	9222.93	0.488056	0.905541	0.407342	133328	0.893282	5.81634	0.0684951	5.74785	0.991283	0.153453	9443.17	0.546938	0.920852	0.376472	147775
174	beta_vae	MoNA	beta_vae_30-15-3-30_01 (02-12-2021_04-56-59)	[[30, 15, 3], [3, 30]]	['spectrum']	3	0.01	2500	0.01	15	TRUE	TRUE	FALSE	-1	20	128	0.001	7.3491	0.0861098	7.26299	0.984979	0.19529	20390	0.652873	0.90712	0.404739	133775	0.897113	7.41921	0.0861405	7.33307	0.984307	0.198378	19817.1	0.649717	0.905541	0.407342	133328	0.893282	5.86092	0.0866598	5.77426	0.990418	0.158113	21134.1	0.812474	0.920852	0.376472	147775
175	beta_vae	MoNA	beta_vae_30-3-15-30_01 (02-12-2021_05-00-50)	[[30, 3], [3, 15, 30]]	['spectrum']	3	0.01	2500	0.01	15	TRUE	TRUE	FALSE	-1	20	128	0.001	7.32809	0.0694595	7.25863	0.985734	0.1968	16198.9	0.656538	0.90712	0.404739	133775	0.897113	7.39947	0.0698082	7.32966	0.98542	0.199717	16075.5	0.653413	0.905541	0.407342	133328	0.893282	5.85116	0.0669178	5.78424	0.990075	0.163369	16803.7	0.81337	0.920852	0.376472	147775
176	beta_vae	MoNA	beta_vae_30-10-3-10-15-30_01 (02-12-2021_05-04-53)	[[30, 10, 3], [3, 10, 15, 30]]	['spectrum']	3	0.01	2500	0.01	15	TRUE	TRUE	FALSE	-1	20	128	0.001	7.27891	0.0686992	7.21021	0.987974	0.182114	10118.7	0.514348	0.90712	0.404739	133775	0.897113	7.35258	0.0688291	7.28376	0.987277	0.18579	10057.9	0.515472	0.905541	0.407342	133328	0.893282	5.79893	0.0661042	5.73283	0.992523	0.142327	10495.1	0.615706	0.920852	0.376472	147775
177	beta_vae	MoNA	beta_vae_30-15-10-3-10-30_01 (02-12-2021_05-09-10)	[[30, 15, 10, 3], [3, 10, 30]]	['spectrum']	3	0.01	2500	0.01	15	TRUE	TRUE	FALSE	-1	20	128	0.001	7.29718	0.0690367	7.22815	0.98737	0.190073	12480.1	0.545486	0.90712	0.404739	133775	0.897113	7.37133	0.0692554	7.30207	0.986702	0.193621	12468.2	0.544985	0.905541	0.407342	133328	0.893282	5.81424	0.0652447	5.74899	0.991572	0.152778	12807.8	0.644807	0.920852	0.376472	147775
178	beta_vae	MoNA	beta_vae_30-15-3-15-30_01 (02-12-2021_05-13-47)	[[30, 15, 3], [3, 15, 30]]	['spectrum']	3	0.01	2500	0.1	15	TRUE	TRUE	TRUE	-1	20	128	0.001	6.15426	0.0646914	6.08957	0.989073	0.173418	7870.27	0.548688	0.920403	0.374197	100979	0.902943	6.2316	0.0648778	6.16672	0.988501	0.17727	7739.87	0.547532	0.918714	0.377851	100611	0.899625	5.00386	0.0608649	4.943	0.992669	0.137688	8194.14	0.637392	0.930886	0.351313	112750
179	beta_vae	MoNA	beta_vae_30-15-4-15-30_01 (02-12-2021_05-18-12)	[[30, 15, 4], [4, 15, 30]]	['spectrum']	4	0.01	2500	0.1	15	TRUE	TRUE	TRUE	-1	20	128	0.001	6.12632	0.0763043	6.05001	0.991697	0.149534	5526.76	0.525785	0.920403	0.374197	100979	0.902943	6.2014	0.0765368	6.12486	0.99124	0.152915	5422.75	0.525765	0.918714	0.377851	100611	0.899625	4.97666	0.0715573	4.9051	0.995068	0.112827	5999.09	0.620432	0.930886	0.351313	112750
180	beta_vae	MoNA	beta_vae_30-15-5-15-30_01 (02-12-2021_05-22-41)	[[30, 15, 5], [5, 15, 30]]	['spectrum']	5	0.01	2500	0.1	15	TRUE	TRUE	TRUE	-1	20	128	0.001	6.12672	0.0854391	6.04128	0.992407	0.141696	5987.71	0.579252	0.920403	0.374197	100979	0.902943	6.20214	0.0858256	6.11631	0.991961	0.145085	5803.55	0.578301	0.918714	0.377851	100611	0.899625	4.99151	0.0803106	4.9112	0.995663	0.105709	6697.55	0.704087	0.930886	0.351313	112750
181	beta_vae	MoNA	beta_vae_30-15-10-15-30_01 (02-12-2021_05-27-02)	[[30, 15, 10], [10, 15, 30]]	['spectrum']	10	0.01	2500	0.1	15	TRUE	TRUE	TRUE	-1	20	128	0.001	6.1137	0.0899697	6.02373	0.993338	0.131258	5103	0.595458	0.920403	0.374197	100979	0.902943	6.18828	0.0906598	6.09762	0.992909	0.134569	4911.79	0.595002	0.918714	0.377851	100611	0.899625	4.98644	0.088036	4.89841	0.996154	0.0980976	5954.55	0.739918	0.930886	0.351313	112750
182	beta_vae	MoNA	beta_vae_30-3-30_01 (02-12-2021_05-31-10)	[[30, 3], [3, 30]]	['spectrum']	3	0.01	2500	0.1	15	TRUE	TRUE	TRUE	-1	20	128	0.001	6.35687	0.074228	6.28264	0.983245	0.223347	36798.3	0.760776	0.920403	0.374197	100979	0.902943	6.43354	0.07444	6.3591	0.982613	0.227211	36246	0.756628	0.918714	0.377851	100611	0.899625	5.31105	0.07401	5.23704	0.987887	0.184038	51023.4	0.899743	0.930886	0.351313	112750
183	beta_vae	MoNA	beta_vae_30-15-10-3-10-15-30_01 (02-12-2021_05-35-12)	[[30, 15, 10, 3], [3, 10, 15, 30]]	['spectrum']	3	0.01	2500	0.1	15	TRUE	TRUE	TRUE	-1	20	128	0.001	6.14241	0.0643059	6.0781	0.989561	0.168814	6458.96	0.509748	0.920403	0.374197	100979	0.902943	6.21808	0.0644737	6.15361	0.989019	0.172149	6292.13	0.509737	0.918714	0.377851	100611	0.899625	5.00064	0.0615516	4.93909	0.993045	0.133555	6818	0.569672	0.930886	0.351313	112750
184	beta_vae	MoNA	beta_vae_30-15-10-5-3-5-10-15-30_01 (02-12-2021_05-40-19)	[[30, 15, 10, 5, 3], [3, 5, 10, 15, 30]]	['spectrum']	3	0.01	2500	0.1	15	TRUE	TRUE	TRUE	-1	20	128	0.001	6.14316	0.0638543	6.07931	0.989705	0.169312	6792.64	0.520043	0.920403	0.374197	100979	0.902943	6.22054	0.0640199	6.15652	0.98917	0.173093	6739.04	0.519567	0.918714	0.377851	100611	0.899625	4.99181	0.0609007	4.93091	0.993055	0.133939	7037.49	0.584976	0.930886	0.351313	112750
185	beta_vae	MoNA	beta_vae_30-15-3-30_01 (02-12-2021_05-45-47)	[[30, 15, 3], [3, 30]]	['spectrum']	3	0.01	2500	0.1	15	TRUE	TRUE	TRUE	-1	20	128	0.001	6.21333	0.0825824	6.13075	0.987214	0.185591	13747	0.701428	0.920403	0.374197	100979	0.902943	6.28856	0.0826179	6.20594	0.986508	0.189048	13685.7	0.697843	0.918714	0.377851	100611	0.899625	5.06517	0.0824704	4.9827	0.99163	0.148565	14991.8	0.848533	0.930886	0.351313	112750
186	beta_vae	MoNA	beta_vae_30-3-15-30_01 (02-12-2021_05-49-46)	[[30, 3], [3, 15, 30]]	['spectrum']	3	0.01	2500	0.1	15	TRUE	TRUE	TRUE	-1	20	128	0.001	6.17609	0.0651779	6.11092	0.988513	0.180373	10154.4	0.689407	0.920403	0.374197	100979	0.902943	6.2525	0.0654565	6.18705	0.98797	0.184069	10125	0.685707	0.918714	0.377851	100611	0.899625	5.02801	0.0647376	4.96327	0.992105	0.144756	10342.5	0.83637	0.930886	0.351313	112750
187	beta_vae	MoNA	beta_vae_30-10-3-10-15-30_01 (02-12-2021_05-53-48)	[[30, 10, 3], [3, 10, 15, 30]]	['spectrum']	3	0.01	2500	0.1	15	TRUE	TRUE	TRUE	-1	20	128	0.001	6.14688	0.0666971	6.08018	0.989738	0.169356	5647.52	0.539822	0.920403	0.374197	100979	0.902943	6.22163	0.0669237	6.15471	0.98931	0.172899	5444.37	0.539813	0.918714	0.377851	100611	0.899625	5.03881	0.0646508	4.97416	0.992883	0.133984	5393.39	0.626658	0.930886	0.351313	112750
188	beta_vae	MoNA	beta_vae_30-15-10-3-10-30_01 (02-12-2021_05-58-28)	[[30, 15, 10, 3], [3, 10, 30]]	['spectrum']	3	0.01	2500	0.1	15	TRUE	TRUE	TRUE	-1	20	128	0.001	6.15009	0.0640552	6.08604	0.989237	0.17266	7435.25	0.518696	0.920403	0.374197	100979	0.902943	6.22643	0.0643867	6.16204	0.988694	0.176434	7274.08	0.516935	0.918714	0.377851	100611	0.899625	5.00012	0.0598313	4.94029	0.992652	0.137904	7420.92	0.586928	0.930886	0.351313	112750
189	beta_vae	MoNA	beta_vae_30-15-3-15-30_01 (02-12-2021_06-02-52)	[[30, 15, 3], [3, 15, 30]]	['spectrum']	3	0.01	2500	0.1	15	TRUE	TRUE	FALSE	-1	20	128	0.001	7.27113	0.0668386	7.20429	0.986932	0.188236	12915	0.574531	0.907061	0.404855	136854	0.901576	7.34606	0.0669876	7.27907	0.986295	0.192508	12892.4	0.573879	0.90551	0.407417	135980	0.896983	5.79403	0.0631255	5.7309	0.991186	0.15353	13085.2	0.698542	0.920849	0.376504	149108
190	beta_vae	MoNA	beta_vae_30-15-4-15-30_01 (02-12-2021_06-07-07)	[[30, 15, 4], [4, 15, 30]]	['spectrum']	4	0.01	2500	0.1	15	TRUE	TRUE	FALSE	-1	20	128	0.001	7.23249	0.0804953	7.152	0.99059	0.160752	9254.86	0.53825	0.907061	0.404855	136854	0.901576	7.30749	0.0807647	7.22673	0.990127	0.163797	9201.06	0.536713	0.90551	0.407417	135980	0.896983	5.76854	0.0769168	5.69163	0.994408	0.124211	10109.5	0.662639	0.920849	0.376504	149108
191	beta_vae	MoNA	beta_vae_30-15-5-15-30_01 (02-12-2021_06-11-19)	[[30, 15, 5], [5, 15, 30]]	['spectrum']	5	0.01	2500	0.1	15	TRUE	TRUE	FALSE	-1	20	128	0.001	7.22195	0.0897569	7.13219	0.991504	0.147585	8798.04	0.504533	0.907061	0.404855	136854	0.901576	7.29623	0.0902506	7.20598	0.990873	0.150858	8477.34	0.504359	0.90551	0.407417	135980	0.896983	5.75018	0.0837807	5.6664	0.99532	0.111694	10160	0.612431	0.920849	0.376504	149108
192	beta_vae	MoNA	beta_vae_30-15-10-15-30_01 (02-12-2021_06-15-33)	[[30, 15, 10], [10, 15, 30]]	['spectrum']	10	0.01	2500	0.1	15	TRUE	TRUE	FALSE	-1	20	128	0.001	7.21599	0.0969945	7.11899	0.992131	0.142372	6413.36	0.548208	0.907061	0.404855	136854	0.901576	7.28943	0.0975438	7.19189	0.991495	0.145497	6213.8	0.547427	0.90551	0.407417	135980	0.896983	5.75484	0.0895605	5.66528	0.995768	0.107595	7411.39	0.684442	0.920849	0.376504	149108
193	beta_vae	MoNA	beta_vae_30-3-30_01 (02-12-2021_06-19-53)	[[30, 3], [3, 30]]	['spectrum']	3	0.01	2500	0.1	15	TRUE	TRUE	FALSE	-1	20	128	0.001	7.52651	0.0780703	7.44844	0.980104	0.248197	51326.5	0.730579	0.907061	0.404855	136854	0.901576	7.60295	0.0783381	7.52461	0.979641	0.25151	50773.5	0.726176	0.90551	0.407417	135980	0.896983	6.08437	0.075924	6.00845	0.985422	0.207863	72513	0.87652	0.920849	0.376504	149108
194	beta_vae	MoNA	beta_vae_30-15-10-3-10-15-30_01 (02-12-2021_06-23-58)	[[30, 15, 10, 3], [3, 10, 15, 30]]	['spectrum']	3	0.01	2500	0.1	15	TRUE	TRUE	FALSE	-1	20	128	0.001	7.25772	0.0694989	7.18822	0.987718	0.184536	8921.01	0.484922	0.907061	0.404855	136854	0.901576	7.33356	0.0696033	7.26395	0.986747	0.188435	8764.83	0.485554	0.90551	0.407417	135980	0.896983	5.76926	0.0671429	5.70212	0.9924	0.144427	8803.95	0.550985	0.920849	0.376504	149108
195	beta_vae	MoNA	beta_vae_30-15-10-5-3-5-10-15-30_01 (02-12-2021_06-28-45)	[[30, 15, 10, 5, 3], [3, 5, 10, 15, 30]]	['spectrum']	3	0.01	2500	0.1	15	TRUE	TRUE	FALSE	-1	20	128	0.001	7.25501	0.068569	7.18645	0.987843	0.184155	8389.6	0.507802	0.907061	0.404855	136854	0.901576	7.33088	0.0686402	7.26224	0.987108	0.187967	8353.63	0.508587	0.90551	0.407417	135980	0.896983	5.7861	0.066745	5.71935	0.992134	0.146673	8370.91	0.578263	0.920849	0.376504	149108
196	beta_vae	MoNA	beta_vae_30-15-3-30_01 (02-12-2021_06-33-46)	[[30, 15, 3], [3, 30]]	['spectrum']	3	0.01	2500	0.1	15	TRUE	TRUE	FALSE	-1	20	128	0.001	7.32812	0.0862887	7.24183	0.984834	0.196672	18332.2	0.663727	0.907061	0.404855	136854	0.901576	7.39996	0.0862928	7.31367	0.98425	0.199759	17912	0.659958	0.90551	0.407417	135980	0.896983	5.8528	0.0871486	5.76565	0.990262	0.159092	18589.6	0.821876	0.920849	0.376504	149108
197	beta_vae	MoNA	beta_vae_30-3-15-30_01 (02-12-2021_06-37-41)	[[30, 3], [3, 15, 30]]	['spectrum']	3	0.01	2500	0.1	15	TRUE	TRUE	FALSE	-1	20	128	0.001	7.29841	0.0706124	7.2278	0.985988	0.194239	15624	0.661638	0.907061	0.404855	136854	0.901576	7.37325	0.0710253	7.30222	0.985382	0.197752	15339.5	0.658223	0.90551	0.407417	135980	0.896983	5.82697	0.0684897	5.75848	0.990375	0.160203	16735.3	0.816074	0.920849	0.376504	149108
198	beta_vae	MoNA	beta_vae_30-10-3-10-15-30_01 (02-12-2021_06-41-51)	[[30, 10, 3], [3, 10, 15, 30]]	['spectrum']	3	0.01	2500	0.1	15	TRUE	TRUE	FALSE	-1	20	128	0.001	7.26251	0.0691922	7.19332	0.987103	0.186814	7918.57	0.530633	0.907061	0.404855	136854	0.901576	7.33809	0.0693752	7.26871	0.986414	0.19038	7807.41	0.53228	0.90551	0.407417	135980	0.896983	5.78884	0.0669406	5.7219	0.991452	0.151165	7852.62	0.631048	0.920849	0.376504	149108
199	beta_vae	MoNA	beta_vae_30-15-10-3-10-30_01 (02-12-2021_06-46-22)	[[30, 15, 10, 3], [3, 10, 30]]	['spectrum']	3	0.01	2500	0.1	15	TRUE	TRUE	FALSE	-1	20	128	0.001	7.27895	0.0700552	7.2089	0.986485	0.187657	13395.4	0.549823	0.907061	0.404855	136854	0.901576	7.35166	0.0702939	7.28136	0.985872	0.190764	13198.2	0.549329	0.90551	0.407417	135980	0.896983	5.80662	0.0680138	5.73861	0.99147	0.150719	13351.4	0.639334	0.920849	0.376504	149108
200	beta_vae	MoNA	beta_vae_30-15-3-15-30_01 (02-12-2021_06-51-03)	[[30, 15, 3], [3, 15, 30]]	['spectrum']	3	0.01	2500	0.2	15	TRUE	TRUE	TRUE	-1	20	128	0.001	6.11215	0.0639834	6.04817	0.989006	0.172347	8178.95	0.589815	0.92012	0.374798	104983	0.914465	6.18133	0.0642295	6.1171	0.988486	0.175468	7720.41	0.588726	0.918522	0.378277	104859	0.911127	4.94639	0.060614	4.88577	0.992842	0.136046	7947.88	0.700019	0.930639	0.352072	117498
201	beta_vae	MoNA	beta_vae_30-15-4-15-30_01 (02-12-2021_06-55-21)	[[30, 15, 4], [4, 15, 30]]	['spectrum']	4	0.01	2500	0.2	15	TRUE	TRUE	TRUE	-1	20	128	0.001	6.08601	0.0761575	6.00985	0.991053	0.151029	5386	0.529979	0.92012	0.374798	104983	0.914465	6.155	0.0764332	6.07857	0.990465	0.154215	5123.44	0.527842	0.918522	0.378277	104859	0.911127	4.97252	0.113916	4.85861	0.994918	0.114445	5552.22	0.614199	0.930639	0.352072	117498
202	beta_vae	MoNA	beta_vae_30-15-5-15-30_01 (02-12-2021_06-59-47)	[[30, 15, 5], [5, 15, 30]]	['spectrum']	5	0.01	2500	0.2	15	TRUE	TRUE	TRUE	-1	20	128	0.001	6.0781	0.0813705	5.99673	0.992537	0.140543	6096.23	0.545235	0.92012	0.374798	104983	0.914465	6.14702	0.0818102	6.06521	0.99219	0.14355	5896.37	0.545662	0.918522	0.378277	104859	0.911127	34.0217	29.1801	4.84163	0.995768	0.10445	6663.09	0.650189	0.930639	0.352072	117498
203	beta_vae	MoNA	beta_vae_30-15-10-15-30_01 (02-12-2021_07-04-09)	[[30, 15, 10], [10, 15, 30]]	['spectrum']	10	0.01	2500	0.2	15	TRUE	TRUE	TRUE	-1	20	128	0.001	6.07247	0.0882741	5.98419	0.993342	0.132669	5332.72	0.641087	0.92012	0.374798	104983	0.914465	6.14206	0.0887891	6.05327	0.993071	0.13549	5182.67	0.639337	0.918522	0.378277	104859	0.911127	4.91917	0.0812465	4.83792	0.99616	0.0987034	6345.05	0.798761	0.930639	0.352072	117498
204	beta_vae	MoNA	beta_vae_30-3-30_01 (02-12-2021_07-08-27)	[[30, 3], [3, 30]]	['spectrum']	3	0.01	2500	0.2	15	TRUE	TRUE	TRUE	-1	20	128	0.001	6.3194	0.0737691	6.24564	0.983433	0.222255	41582.7	0.772577	0.92012	0.374798	104983	0.914465	6.39072	0.0740383	6.31669	0.982867	0.226082	40919.1	0.76866	0.918522	0.378277	104859	0.911127	5.27364	0.0729836	5.20066	0.987922	0.184892	58687.9	0.918014	0.930639	0.352072	117498
205	beta_vae	MoNA	beta_vae_30-15-10-3-10-15-30_01 (02-12-2021_07-12-28)	[[30, 15, 10, 3], [3, 10, 15, 30]]	['spectrum']	3	0.01	2500	0.2	15	TRUE	TRUE	TRUE	-1	20	128	0.001	6.09615	0.06497	6.03118	0.989939	0.165462	5382.08	0.520822	0.92012	0.374798	104983	0.914465	6.16539	0.0651283	6.10026	0.989537	0.168396	5248.47	0.522459	0.918522	0.378277	104859	0.911127	4.93539	0.0632511	4.87214	0.993429	0.12921	5091.42	0.588523	0.930639	0.352072	117498
206	beta_vae	MoNA	beta_vae_30-15-10-5-3-5-10-15-30_01 (02-12-2021_07-17-17)	[[30, 15, 10, 5, 3], [3, 5, 10, 15, 30]]	['spectrum']	3	0.01	2500	0.2	15	TRUE	TRUE	TRUE	-1	20	128	0.001	6.09659	0.0646668	6.03192	0.989912	0.166315	6027.82	0.52218	0.92012	0.374798	104983	0.914465	6.16598	0.0647787	6.1012	0.989413	0.169638	5916.48	0.522982	0.918522	0.378277	104859	0.911127	4.94395	0.0627964	4.88116	0.993385	0.130282	5715.34	0.583674	0.930639	0.352072	117498
207	beta_vae	MoNA	beta_vae_30-15-3-30_01 (02-12-2021_07-22-31)	[[30, 15, 3], [3, 30]]	['spectrum']	3	0.01	2500	0.2	15	TRUE	TRUE	TRUE	-1	20	128	0.001	6.16274	0.0823173	6.08043	0.988153	0.181774	13579	0.708015	0.92012	0.374798	104983	0.914465	6.23138	0.0823496	6.14903	0.987766	0.184895	13455	0.705006	0.918522	0.378277	104859	0.911127	5.00125	0.0828194	4.91843	0.992003	0.144466	14503	0.858854	0.930639	0.352072	117498
208	beta_vae	MoNA	beta_vae_30-3-15-30_01 (02-12-2021_07-26-21)	[[30, 3], [3, 15, 30]]	['spectrum']	3	0.01	2500	0.2	15	TRUE	TRUE	TRUE	-1	20	128	0.001	6.13181	0.0663529	6.06546	0.988721	0.178888	10083.5	0.697419	0.92012	0.374798	104983	0.914465	6.20232	0.0667109	6.13561	0.988344	0.182033	9748.81	0.694378	0.918522	0.378277	104859	0.911127	4.96974	0.0657477	4.90399	0.992175	0.143948	10483.2	0.852435	0.930639	0.352072	117498
209	beta_vae	MoNA	beta_vae_30-10-3-10-15-30_01 (02-12-2021_07-30-29)	[[30, 10, 3], [3, 10, 15, 30]]	['spectrum']	3	0.01	2500	0.2	15	TRUE	TRUE	TRUE	-1	20	128	0.001	6.10743	0.0640496	6.04338	0.989075	0.171549	8061.76	0.5509	0.92012	0.374798	104983	0.914465	6.17675	0.0642256	6.11253	0.988622	0.174364	7729.97	0.549317	0.918522	0.378277	104859	0.911127	4.93867	0.0623106	4.87636	0.992684	0.135598	8011.14	0.632655	0.930639	0.352072	117498
210	beta_vae	MoNA	beta_vae_30-15-10-3-10-30_01 (02-12-2021_07-35-15)	[[30, 15, 10, 3], [3, 10, 30]]	['spectrum']	3	0.01	2500	0.2	15	TRUE	TRUE	TRUE	-1	20	128	0.001	6.11798	0.0652351	6.05274	0.989299	0.173214	9231.52	0.561406	0.92012	0.374798	104983	0.914465	6.1861	0.0654346	6.12066	0.988978	0.176335	9073.48	0.561248	0.918522	0.378277	104859	0.911127	4.95313	0.0613263	4.8918	0.992804	0.135639	9170.15	0.638913	0.930639	0.352072	117498
211	beta_vae	MoNA	beta_vae_30-15-3-15-30_01 (02-12-2021_07-39-49)	[[30, 15, 3], [3, 15, 30]]	['spectrum']	3	0.01	2500	0.2	15	TRUE	TRUE	FALSE	-1	20	128	0.001	7.22526	0.0675102	7.15775	0.987305	0.187293	10784.5	0.543636	0.90695	0.405105	142676	0.909922	7.29139	0.0677077	7.22368	0.986912	0.19023	10126.8	0.543488	0.905536	0.407461	142168	0.905459	5.74478	0.0640934	5.68069	0.991401	0.152032	10283.1	0.63872	0.920761	0.376803	155644
212	beta_vae	MoNA	beta_vae_30-15-4-15-30_01 (02-12-2021_07-43-55)	[[30, 15, 4], [4, 15, 30]]	['spectrum']	4	0.01	2500	0.2	15	TRUE	TRUE	FALSE	-1	20	128	0.001	7.19345	0.0831491	7.1103	0.990278	0.159648	9088.91	0.509571	0.90695	0.405105	142676	0.909922	7.26097	0.0834692	7.1775	0.989887	0.162118	8713.43	0.508781	0.905536	0.407461	142168	0.905459	5.71632	0.0792063	5.63711	0.994393	0.123313	9858.27	0.611018	0.920761	0.376803	155644
213	beta_vae	MoNA	beta_vae_30-15-5-15-30_01 (02-12-2021_07-48-09)	[[30, 15, 5], [5, 15, 30]]	['spectrum']	5	0.01	2500	0.2	15	TRUE	TRUE	FALSE	-1	20	128	0.001	7.18032	0.0852995	7.09502	0.991245	0.149075	7637.76	0.494859	0.90695	0.405105	142676	0.909922	7.24853	0.0856861	7.16284	0.99074	0.151497	7395.58	0.494375	0.905536	0.407461	142168	0.905459	5.70086	0.0802147	5.62065	0.995381	0.112368	8736.27	0.598384	0.920761	0.376803	155644
214	beta_vae	MoNA	beta_vae_30-15-10-15-30_01 (02-12-2021_07-52-20)	[[30, 15, 10], [10, 15, 30]]	['spectrum']	10	0.01	2500	0.2	15	TRUE	TRUE	FALSE	-1	20	128	0.001	7.18235	0.10101	7.08134	0.992055	0.143444	6094.54	0.599816	0.90695	0.405105	142676	0.909922	7.25	0.101488	7.14851	0.991599	0.145756	5974.55	0.597763	0.905536	0.407461	142168	0.905459	5.70346	0.0928807	5.61058	0.99577	0.107026	7041.36	0.762036	0.920761	0.376803	155644
215	beta_vae	MoNA	beta_vae_30-3-30_01 (02-12-2021_07-56-32)	[[30, 3], [3, 30]]	['spectrum']	3	0.01	2500	0.2	15	TRUE	TRUE	FALSE	-1	20	128	0.001	7.49328	0.0765922	7.41669	0.978083	0.248629	52250.8	0.74012	0.90695	0.405105	142676	0.909922	7.56196	0.0767974	7.48517	0.977574	0.251459	51591.2	0.736657	0.905536	0.407461	142168	0.905459	6.01652	0.0757242	5.9408	0.984745	0.206528	73486.5	0.892816	0.920761	0.376803	155644
216	beta_vae	MoNA	beta_vae_30-15-10-3-10-15-30_01 (02-12-2021_08-00-27)	[[30, 15, 10, 3], [3, 10, 15, 30]]	['spectrum']	3	0.01	2500	0.2	15	TRUE	TRUE	FALSE	-1	20	128	0.001	7.20704	0.0697675	7.13727	0.988215	0.180651	8019.59	0.477923	0.90695	0.405105	142676	0.909922	7.2754	0.069933	7.20547	0.987651	0.183643	7705.03	0.477683	0.905536	0.407461	142168	0.905459	5.72707	0.0674804	5.65959	0.992115	0.145739	7730.03	0.547271	0.920761	0.376803	155644
217	beta_vae	MoNA	beta_vae_30-15-10-5-3-5-10-15-30_01 (02-12-2021_08-05-17)	[[30, 15, 10, 5, 3], [3, 5, 10, 15, 30]]	['spectrum']	3	0.01	2500	0.2	15	TRUE	TRUE	FALSE	-1	20	128	0.001	7.2359	0.0683715	7.16753	0.986749	0.196376	7674.09	0.515723	0.90695	0.405105	142676	0.909922	7.30554	0.0687001	7.23684	0.986228	0.199248	7348.95	0.514735	0.905536	0.407461	142168	0.905459	5.75207	0.0673662	5.6847	0.991139	0.156353	7433.34	0.576673	0.920761	0.376803	155644
218	beta_vae	MoNA	beta_vae_30-15-3-30_01 (02-12-2021_08-10-40)	[[30, 15, 3], [3, 30]]	['spectrum']	3	0.01	2500	0.2	15	TRUE	TRUE	FALSE	-1	20	128	0.001	7.29187	0.0851317	7.20674	0.984992	0.196446	21586.7	0.675301	0.90695	0.405105	142676	0.909922	7.35794	0.0852241	7.27272	0.984578	0.198913	21081.4	0.671641	0.905536	0.407461	142168	0.905459	5.80444	0.0848029	5.71964	0.990317	0.15946	22275	0.836716	0.920761	0.376803	155644
219	beta_vae	MoNA	beta_vae_30-3-15-30_01 (02-12-2021_08-14-33)	[[30, 3], [3, 15, 30]]	['spectrum']	3	0.01	2500	0.2	15	TRUE	TRUE	FALSE	-1	20	128	0.001	7.25812	0.0702528	7.18787	0.985805	0.193111	16440.7	0.675086	0.90695	0.405105	142676	0.909922	7.32466	0.070681	7.25398	0.985407	0.195572	16093.3	0.671319	0.905536	0.407461	142168	0.905459	5.7775	0.0673265	5.71018	0.990617	0.158698	17906.1	0.834261	0.920761	0.376803	155644
220	beta_vae	MoNA	beta_vae_30-10-3-10-15-30_01 (02-12-2021_08-18-26)	[[30, 10, 3], [3, 10, 15, 30]]	['spectrum']	3	0.01	2500	0.2	15	TRUE	TRUE	FALSE	-1	20	128	0.001	7.2092	0.0704447	7.13875	0.987794	0.18185	7506.28	0.478969	0.90695	0.405105	142676	0.909922	7.27763	0.0706587	7.20698	0.987269	0.185024	7339.22	0.479363	0.905536	0.407461	142168	0.905459	5.72652	0.0674034	5.65912	0.991866	0.147387	7683.12	0.545534	0.920761	0.376803	155644
221	beta_vae	MoNA	beta_vae_30-15-10-3-10-30_01 (02-12-2021_08-22-45)	[[30, 15, 10, 3], [3, 10, 30]]	['spectrum']	3	0.01	2500	0.2	15	TRUE	TRUE	FALSE	-1	20	128	0.001	7.23507	0.0696634	7.16541	0.986821	0.187064	12698	0.572473	0.90695	0.405105	142676	0.909922	7.30042	0.0698663	7.23055	0.986427	0.189366	12183	0.571079	0.905536	0.407461	142168	0.905459	5.74142	0.0667716	5.67465	0.99165	0.150053	12937.7	0.690656	0.920761	0.376803	155644
222	beta_vae	MoNA	beta_vae_30-15-3-15-30_01 (02-12-2021_08-27-27)	[[30, 15, 3], [3, 15, 30]]	['spectrum']	3	0.01	2500	0.5	15	TRUE	TRUE	TRUE	-1	20	128	0.001	6.00635	0.0659522	5.9404	0.989273	0.173801	8893.72	0.609116	0.919595	0.376128	113631	0.942922	6.07306	0.0661966	6.00686	0.988947	0.177166	8612.26	0.608819	0.917903	0.379814	113408	0.93973	4.83613	0.0683222	4.76781	0.992594	0.137868	8943.04	0.710575	0.930073	0.353874	126200
223	beta_vae	MoNA	beta_vae_30-15-4-15-30_01 (02-12-2021_08-31-49)	[[30, 15, 4], [4, 15, 30]]	['spectrum']	4	0.01	2500	0.5	15	TRUE	TRUE	TRUE	-1	20	128	0.001	5.97442	0.0749742	5.89945	0.991497	0.149865	5902.02	0.529103	0.919595	0.376128	113631	0.942922	6.04062	0.0753698	5.96525	0.991089	0.152559	5645.76	0.53027	0.917903	0.379814	113408	0.93973	4.81053	0.0703919	4.74014	0.99503	0.113769	6377.01	0.59347	0.930073	0.353874	126200
224	beta_vae	MoNA	beta_vae_30-15-5-15-30_01 (02-12-2021_08-36-27)	[[30, 15, 5], [5, 15, 30]]	['spectrum']	5	0.01	2500	0.5	15	TRUE	TRUE	TRUE	-1	20	128	0.001	5.97078	0.082733	5.88804	0.992506	0.141924	5223.94	0.540923	0.919595	0.376128	113631	0.942922	6.03824	0.0831778	5.95507	0.992201	0.144813	5051.51	0.541957	0.917903	0.379814	113408	0.93973	7.39095	2.66337	4.72758	0.995729	0.105107	5575.14	0.625517	0.930073	0.353874	126200
225	beta_vae	MoNA	beta_vae_30-15-10-15-30_01 (02-12-2021_08-40-48)	[[30, 15, 10], [10, 15, 30]]	['spectrum']	10	0.01	2500	0.5	15	TRUE	TRUE	TRUE	-1	20	128	0.001	5.96077	0.0892122	5.87156	0.993346	0.131172	5072	0.579092	0.919595	0.376128	113631	0.942922	6.02662	0.0896653	5.93696	0.993097	0.133886	5057.89	0.579652	0.917903	0.379814	113408	0.93973	4.80313	0.0820717	4.72106	0.996218	0.0968046	5656.83	0.690472	0.930073	0.353874	126200
226	beta_vae	MoNA	beta_vae_30-3-30_01 (02-12-2021_08-44-59)	[[30, 3], [3, 30]]	['spectrum']	3	0.01	2500	0.5	15	TRUE	TRUE	TRUE	-1	20	128	0.001	6.21549	0.0749873	6.14051	0.983211	0.221905	40570.8	0.810925	0.919595	0.376128	113631	0.942922	6.28444	0.0752485	6.20919	0.982677	0.225294	39979.7	0.806977	0.917903	0.379814	113408	0.93973	5.15454	0.0756481	5.07889	0.987774	0.183858	57211.6	0.96184	0.930073	0.353874	126200
227	beta_vae	MoNA	beta_vae_30-15-10-3-10-15-30_01 (02-12-2021_08-48-55)	[[30, 15, 10, 3], [3, 10, 15, 30]]	['spectrum']	3	0.01	2500	0.5	15	TRUE	TRUE	TRUE	-1	20	128	0.001	5.97998	0.064335	5.91564	0.989822	0.164613	4870.1	0.474103	0.919595	0.376128	113631	0.942922	6.04718	0.0646127	5.98256	0.989329	0.167662	4808.23	0.474549	0.917903	0.379814	113408	0.93973	4.80649	0.061711	4.74478	0.993492	0.128078	5034.94	0.511775	0.930073	0.353874	126200
228	beta_vae	MoNA	beta_vae_30-15-10-5-3-5-10-15-30_01 (02-12-2021_08-53-54)	[[30, 15, 10, 5, 3], [3, 5, 10, 15, 30]]	['spectrum']	3	0.01	2500	0.5	15	TRUE	TRUE	TRUE	-1	20	128	0.001	5.98748	0.0639701	5.92351	0.989827	0.167534	5801.85	0.504432	0.919595	0.376128	113631	0.942922	6.05503	0.0642106	5.99082	0.989425	0.170849	5511.99	0.504148	0.917903	0.379814	113408	0.93973	4.805	0.0613939	4.74361	0.993332	0.130001	5786.12	0.541727	0.930073	0.353874	126200
229	beta_vae	MoNA	beta_vae_30-15-3-30_01 (02-12-2021_08-59-24)	[[30, 15, 3], [3, 30]]	['spectrum']	3	0.01	2500	0.5	15	TRUE	TRUE	TRUE	-1	20	128	0.001	6.05629	0.0841727	5.97212	0.987409	0.181646	14477.7	0.747578	0.919595	0.376128	113631	0.942922	6.12286	0.0841848	6.03868	0.986735	0.184874	14553.8	0.744132	0.917903	0.379814	113408	0.93973	4.88781	0.0860144	4.80179	0.991999	0.143842	14713.7	0.9059	0.930073	0.353874	126200
230	beta_vae	MoNA	beta_vae_30-3-15-30_01 (02-12-2021_09-03-30)	[[30, 3], [3, 15, 30]]	['spectrum']	3	0.01	2500	0.5	15	TRUE	TRUE	TRUE	-1	20	128	0.001	6.02993	0.0632391	5.96669	0.988195	0.181404	13665.2	0.746911	0.919595	0.376128	113631	0.942922	6.09668	0.0636146	6.03307	0.987781	0.184089	13488.8	0.74295	0.917903	0.379814	113408	0.93973	4.86358	0.0627502	4.80083	0.991916	0.147404	14756.8	0.907655	0.930073	0.353874	126200
231	beta_vae	MoNA	beta_vae_30-10-3-10-15-30_01 (02-12-2021_09-07-25)	[[30, 10, 3], [3, 10, 15, 30]]	['spectrum']	3	0.01	2500	0.5	15	TRUE	TRUE	TRUE	-1	20	128	0.001	5.99359	0.0642007	5.92939	0.989689	0.168527	7360.98	0.557561	0.919595	0.376128	113631	0.942922	6.05968	0.0644402	5.99524	0.989295	0.171547	7163.69	0.557578	0.917903	0.379814	113408	0.93973	4.81683	0.061691	4.75514	0.99333	0.131315	6781.6	0.620061	0.930073	0.353874	126200
232	beta_vae	MoNA	beta_vae_30-15-10-3-10-30_01 (02-12-2021_09-12-05)	[[30, 15, 10, 3], [3, 10, 30]]	['spectrum']	3	0.01	2500	0.5	15	TRUE	TRUE	TRUE	-1	20	128	0.001	6.00083	0.0653079	5.93552	0.989151	0.171763	8197.42	0.54824	0.919595	0.376128	113631	0.942922	6.06754	0.0656289	6.00191	0.988694	0.174909	7830.57	0.546749	0.917903	0.379814	113408	0.93973	4.82061	0.0611532	4.75946	0.992851	0.134689	8016.19	0.610579	0.930073	0.353874	126200
233	beta_vae	MoNA	beta_vae_30-15-3-15-30_01 (02-12-2021_09-16-38)	[[30, 15, 3], [3, 15, 30]]	['spectrum']	3	0.01	2500	0.5	15	TRUE	TRUE	FALSE	-1	20	128	0.001	7.12396	0.0676252	7.05634	0.987039	0.185831	11145.5	0.554006	0.906839	0.405497	155532	0.930296	7.19302	0.0677569	7.12526	0.98675	0.189372	10975.2	0.554042	0.905471	0.407805	154922	0.925684	5.63258	0.0631819	5.5694	0.991344	0.150561	11509.6	0.648299	0.920601	0.377403	168067
234	beta_vae	MoNA	beta_vae_30-15-4-15-30_01 (02-12-2021_09-20-46)	[[30, 15, 4], [4, 15, 30]]	['spectrum']	4	0.01	2500	0.5	15	TRUE	TRUE	FALSE	-1	20	128	0.001	7.08438	0.0801626	7.00422	0.990698	0.157111	8673.33	0.489128	0.906839	0.405497	155532	0.930296	7.15078	0.0804723	7.07031	0.990446	0.159578	8515.68	0.489548	0.905471	0.407805	154922	0.925684	5.60197	0.0751974	5.52677	0.994705	0.119704	9433.08	0.564188	0.920601	0.377403	168067
235	beta_vae	MoNA	beta_vae_30-15-5-15-30_01 (02-12-2021_09-24-54)	[[30, 15, 5], [5, 15, 30]]	['spectrum']	5	0.01	2500	0.5	15	TRUE	TRUE	FALSE	-1	20	128	0.001	7.08199	0.0905101	6.99148	0.991676	0.146951	8178.83	0.563995	0.906839	0.405497	155532	0.930296	7.14922	0.0908606	7.05836	0.991351	0.149591	8172.39	0.563853	0.905471	0.407805	154922	0.925684	5.59357	0.0852336	5.50834	0.995378	0.110612	9481.66	0.680231	0.920601	0.377403	168067
236	beta_vae	MoNA	beta_vae_30-15-10-15-30_01 (02-12-2021_09-29-15)	[[30, 15, 10], [10, 15, 30]]	['spectrum']	10	0.01	2500	0.5	15	TRUE	TRUE	FALSE	-1	20	128	0.001	7.08023	0.0966856	6.98355	0.991767	0.146122	5944.27	0.535452	0.906839	0.405497	155532	0.930296	7.14712	0.0970907	7.05003	0.991389	0.148738	5823.14	0.535631	0.905471	0.407805	154922	0.925684	5.59121	0.0894874	5.50172	0.99549	0.110419	6506.93	0.64776	0.920601	0.377403	168067
237	beta_vae	MoNA	beta_vae_30-3-30_01 (02-12-2021_09-33-26)	[[30, 3], [3, 30]]	['spectrum']	3	0.01	2500	0.5	15	TRUE	TRUE	FALSE	-1	20	128	0.001	7.39964	0.0761701	7.32347	0.978528	0.248999	54984	0.765693	0.906839	0.405497	155532	0.930296	7.46935	0.076445	7.39291	0.978061	0.252145	54422.7	0.761762	0.905471	0.407805	154922	0.925684	5.91763	0.0747939	5.84284	0.985031	0.205579	76920.9	0.924028	0.920601	0.377403	168067
238	beta_vae	MoNA	beta_vae_30-15-10-3-10-15-30_01 (02-12-2021_09-37-11)	[[30, 15, 10, 3], [3, 10, 15, 30]]	['spectrum']	3	0.01	2500	0.5	15	TRUE	TRUE	FALSE	-1	20	128	0.001	7.09901	0.0704496	7.02856	0.988257	0.177347	7907.74	0.457991	0.906839	0.405497	155532	0.930296	7.16556	0.0706451	7.09492	0.987696	0.180657	7409.41	0.459861	0.905471	0.407805	154922	0.925684	5.61373	0.0682911	5.54544	0.992234	0.141754	7196.65	0.507599	0.920601	0.377403	168067
239	beta_vae	MoNA	beta_vae_30-15-10-5-3-5-10-15-30_01 (02-12-2021_09-41-58)	[[30, 15, 10, 5, 3], [3, 5, 10, 15, 30]]	['spectrum']	3	0.01	2500	0.5	15	TRUE	TRUE	FALSE	-1	20	128	0.001	7.09776	0.0683975	7.02936	0.988674	0.176905	8271.6	0.485147	0.906839	0.405497	155532	0.930296	7.16545	0.0686124	7.09683	0.988199	0.179991	8115.9	0.486089	0.905471	0.407805	154922	0.925684	5.61614	0.0657764	5.55037	0.992651	0.139897	8434.38	0.542652	0.920601	0.377403	168067
240	beta_vae	MoNA	beta_vae_30-15-3-30_01 (02-12-2021_09-47-30)	[[30, 15, 3], [3, 30]]	['spectrum']	3	0.01	2500	0.5	15	TRUE	TRUE	FALSE	-1	20	128	0.001	7.18516	0.0856567	7.0995	0.985211	0.193363	20993.5	0.707229	0.906839	0.405497	155532	0.930296	7.25023	0.0856671	7.16457	0.984724	0.196149	20676.6	0.703126	0.905471	0.407805	154922	0.925684	5.70712	0.0857274	5.62139	0.990598	0.156168	21738.4	0.874019	0.920601	0.377403	168067
241	beta_vae	MoNA	beta_vae_30-3-15-30_01 (02-12-2021_09-51-33)	[[30, 3], [3, 15, 30]]	['spectrum']	3	0.01	2500	0.5	15	TRUE	TRUE	FALSE	-1	20	128	0.001	7.15905	0.0701264	7.08892	0.98623	0.196101	15216.6	0.697953	0.906839	0.405497	155532	0.930296	7.22665	0.0703684	7.15628	0.985758	0.199576	15237.9	0.6925	0.905471	0.407805	154922	0.925684	5.66186	0.0674347	5.59442	0.990487	0.161197	15473.9	0.874085	0.920601	0.377403	168067
242	beta_vae	MoNA	beta_vae_30-10-3-10-15-30_01 (02-12-2021_09-55-26)	[[30, 10, 3], [3, 10, 15, 30]]	['spectrum']	3	0.01	2500	0.5	15	TRUE	TRUE	FALSE	-1	20	128	0.001	7.11061	0.069731	7.04088	0.988365	0.179594	10599	0.507628	0.906839	0.405497	155532	0.930296	7.17654	0.0699475	7.1066	0.987996	0.182726	10324.6	0.507994	0.905471	0.407805	154922	0.925684	5.62975	0.0668608	5.56289	0.992257	0.144067	10256.8	0.568957	0.920601	0.377403	168067
243	beta_vae	MoNA	beta_vae_30-15-10-3-10-30_01 (02-12-2021_10-00-04)	[[30, 15, 10, 3], [3, 10, 30]]	['spectrum']	3	0.01	2500	0.5	15	TRUE	TRUE	FALSE	-1	20	128	0.001	7.1304	0.0710568	7.05934	0.987311	0.188242	12077.3	0.530383	0.906839	0.405497	155532	0.930296	7.19772	0.0713246	7.12639	0.986647	0.19132	11953.4	0.530974	0.905471	0.407805	154922	0.925684	5.62844	0.0674822	5.56096	0.991737	0.149649	12249.7	0.600972	0.920601	0.377403	168067
244	beta_vae	MoNA	beta_vae_30-15-3-15-30_01 (02-12-2021_10-04-38)	[[30, 15, 3], [3, 15, 30]]	['spectrum']	3	0.01	2500	1	15	TRUE	TRUE	TRUE	-1	20	128	0.001	5.80616	0.0647231	5.74144	0.989488	0.169713	7501.81	0.565515	0.918585	0.378558	125765	0.988936	5.8653	0.0650016	5.8003	0.988969	0.172005	7283.48	0.565012	0.916743	0.381756	125639	0.985374	4.61657	0.0603887	4.55618	0.992842	0.133067	7828.56	0.632006	0.929169	0.356821	136256
245	beta_vae	MoNA	beta_vae_30-15-4-15-30_01 (02-12-2021_10-08-51)	[[30, 15, 4], [4, 15, 30]]	['spectrum']	4	0.01	2500	1	15	TRUE	TRUE	TRUE	-1	20	128	0.001	5.78226	0.076163	5.70609	0.991964	0.147116	6740.63	0.532371	0.918585	0.378558	125765	0.988936	5.83931	0.076393	5.76292	0.991409	0.148899	6486.37	0.532443	0.916743	0.381756	125639	0.985374	4.66044	0.121985	4.53845	0.995144	0.110803	6754.79	0.585203	0.929169	0.356821	136256
246	beta_vae	MoNA	beta_vae_30-15-5-15-30_01 (02-12-2021_10-13-15)	[[30, 15, 5], [5, 15, 30]]	['spectrum']	5	0.01	2500	1	15	TRUE	TRUE	TRUE	-1	20	128	0.001	5.77614	0.0840398	5.6921	0.992832	0.137021	6280.59	0.607784	0.918585	0.378558	125765	0.988936	5.83421	0.0845181	5.7497	0.992295	0.139383	6247.81	0.605847	0.916743	0.381756	125639	0.985374	4.59529	0.0780314	4.51726	0.995961	0.101642	7117.08	0.732761	0.929169	0.356821	136256
247	beta_vae	MoNA	beta_vae_30-15-10-15-30_01 (02-12-2021_10-17-30)	[[30, 15, 10], [10, 15, 30]]	['spectrum']	10	0.01	2500	1	15	TRUE	TRUE	TRUE	-1	20	128	0.001	5.77087	0.090469	5.6804	0.993551	0.129828	5409.34	0.645236	0.918585	0.378558	125765	0.988936	5.82805	0.0909794	5.73707	0.993041	0.132181	5422.7	0.644611	0.916743	0.381756	125639	0.985374	4.58756	0.0814381	4.50612	0.996282	0.0966192	6122.15	0.79163	0.929169	0.356821	136256
248	beta_vae	MoNA	beta_vae_30-3-30_01 (02-12-2021_10-21-53)	[[30, 3], [3, 30]]	['spectrum']	3	0.01	2500	1	15	TRUE	TRUE	TRUE	-1	20	128	0.001	6.03646	0.076449	5.96001	0.982974	0.222794	42011.3	0.868252	0.918585	0.378558	125765	0.988936	6.09839	0.076787	6.0216	0.982268	0.226054	41442.3	0.865748	0.916743	0.381756	125639	0.985374	4.94272	0.0755097	4.86721	0.987879	0.182875	58358.4	1.03196	0.929169	0.356821	136256
249	beta_vae	MoNA	beta_vae_30-15-10-3-10-15-30_01 (02-12-2021_10-26-01)	[[30, 15, 10, 3], [3, 10, 15, 30]]	['spectrum']	3	0.01	2500	1	15	TRUE	TRUE	TRUE	-1	20	128	0.001	5.79246	0.0679083	5.72456	0.990193	0.161865	5640	0.516328	0.918585	0.378558	125765	0.988936	5.85145	0.0682108	5.78324	0.989564	0.164222	5640.67	0.516969	0.916743	0.381756	125639	0.985374	4.5986	0.0672842	4.53132	0.993557	0.125838	5611.45	0.568301	0.929169	0.356821	136256
250	beta_vae	MoNA	beta_vae_30-15-10-5-3-5-10-15-30_01 (02-12-2021_10-31-08)	[[30, 15, 10, 5, 3], [3, 5, 10, 15, 30]]	['spectrum']	3	0.01	2500	1	15	TRUE	TRUE	TRUE	-1	20	128	0.001	5.83889	0.0520103	5.78688	0.987007	0.19035	9011.18	0.559247	0.918585	0.378558	125765	0.988936	5.89748	0.0521929	5.84529	0.986357	0.193192	8779.17	0.558155	0.916743	0.381756	125639	0.985374	4.63273	0.0503741	4.58236	0.991265	0.148867	8332.4	0.578943	0.929169	0.356821	136256
251	beta_vae	MoNA	beta_vae_30-15-3-30_01 (02-12-2021_10-36-36)	[[30, 15, 3], [3, 30]]	['spectrum']	3	0.01	2500	1	15	TRUE	TRUE	TRUE	-1	20	128	0.001	5.86464	0.0836016	5.78104	0.988311	0.179885	15100.1	0.798834	0.918585	0.378558	125765	0.988936	5.9218	0.0839513	5.83785	0.98772	0.182257	14961.2	0.795725	0.916743	0.381756	125639	0.985374	4.66045	0.0826931	4.57776	0.99206	0.142442	15648.7	0.971222	0.929169	0.356821	136256
252	beta_vae	MoNA	beta_vae_30-3-15-30_01 (02-12-2021_10-40-42)	[[30, 3], [3, 15, 30]]	['spectrum']	3	0.01	2500	1	15	TRUE	TRUE	TRUE	-1	20	128	0.001	5.82918	0.0663243	5.76286	0.988989	0.176084	11384.3	0.790186	0.918585	0.378558	125765	0.988936	5.88799	0.0667	5.82129	0.988423	0.178506	11069.2	0.787029	0.916743	0.381756	125639	0.985374	4.642	0.065956	4.57605	0.992433	0.141572	11934	0.96803	0.929169	0.356821	136256
253	beta_vae	MoNA	beta_vae_30-10-3-10-15-30_01 (02-12-2021_10-44-39)	[[30, 10, 3], [3, 10, 15, 30]]	['spectrum']	3	0.01	2500	1	15	TRUE	TRUE	TRUE	-1	20	128	0.001	5.79715	0.0659214	5.73123	0.990132	0.166204	6605.37	0.582638	0.918585	0.378558	125765	0.988936	5.85512	0.0661456	5.78898	0.989602	0.168511	6491.9	0.5835	0.916743	0.381756	125639	0.985374	4.64274	0.0633466	4.57939	0.993222	0.130618	6460.42	0.664878	0.929169	0.356821	136256
254	beta_vae	MoNA	beta_vae_30-15-10-3-10-30_01 (02-12-2021_10-49-26)	[[30, 15, 10, 3], [3, 10, 30]]	['spectrum']	3	0.01	2500	1	15	TRUE	TRUE	TRUE	-1	20	128	0.001	5.80763	0.0663669	5.74126	0.989446	0.166276	8648.43	0.614311	0.918585	0.378558	125765	0.988936	5.86529	0.0666295	5.79866	0.988704	0.168826	8528.25	0.612074	0.916743	0.381756	125639	0.985374	4.60818	0.0618173	4.54636	0.993049	0.129268	8449.49	0.717893	0.929169	0.356821	136256
255	beta_vae	MoNA	beta_vae_30-15-3-15-30_01 (02-12-2021_10-53-57)	[[30, 15, 3], [3, 15, 30]]	['spectrum']	3	0.01	2500	1	15	TRUE	TRUE	FALSE	-1	20	128	0.001	6.94392	0.0694182	6.8745	0.987457	0.180087	10458	0.592741	0.906751	0.40596	173949	0.964053	6.99824	0.0696335	6.92861	0.986893	0.182322	10216.3	0.590579	0.905336	0.407685	173568	0.959249	5.44901	0.0661813	5.38283	0.992097	0.144431	10753.9	0.700208	0.920455	0.378081	183922
256	beta_vae	MoNA	beta_vae_30-15-4-15-30_01 (02-12-2021_10-58-06)	[[30, 15, 4], [4, 15, 30]]	['spectrum']	4	0.01	2500	1	15	TRUE	TRUE	FALSE	-1	20	128	0.001	6.91017	0.0791027	6.83106	0.990495	0.158526	9157.29	0.508944	0.906751	0.40596	173949	0.964053	6.96804	0.0794503	6.88859	0.98996	0.160421	9011.64	0.509025	0.905336	0.407685	173568	0.959249	5.41395	0.0734119	5.34053	0.994564	0.121771	10007.9	0.583005	0.920455	0.378081	183922
257	beta_vae	MoNA	beta_vae_30-15-5-15-30_01 (02-12-2021_11-02-19)	[[30, 15, 5], [5, 15, 30]]	['spectrum']	5	0.01	2500	1	15	TRUE	TRUE	FALSE	-1	20	128	0.001	6.89562	0.0891575	6.80646	0.992181	0.144643	6659.08	0.501434	0.906751	0.40596	173949	0.964053	6.9556	0.0895358	6.86606	0.991619	0.14677	6633.82	0.502582	0.905336	0.407685	173568	0.959249	5.39997	0.0829879	5.31699	0.995658	0.108961	7460.36	0.585186	0.920455	0.378081	183922
258	beta_vae	MoNA	beta_vae_30-15-10-15-30_01 (02-12-2021_11-06-40)	[[30, 15, 10], [10, 15, 30]]	['spectrum']	10	0.01	2500	1	15	TRUE	TRUE	FALSE	-1	20	128	0.001	6.89852	0.0975908	6.80092	0.992725	0.138202	7370.87	0.564028	0.906751	0.40596	173949	0.964053	6.95791	0.0978431	6.86007	0.992067	0.141192	7299.41	0.567162	0.905336	0.407685	173568	0.959249	5.3973	0.09083	5.30647	0.99604	0.103684	8091.71	0.664465	0.920455	0.378081	183922
259	beta_vae	MoNA	beta_vae_30-3-30_01 (02-12-2021_11-10-52)	[[30, 3], [3, 30]]	['spectrum']	3	0.01	2500	1	15	TRUE	TRUE	FALSE	-1	20	128	0.001	7.2285	0.0753733	7.15313	0.978541	0.246251	60706.2	0.813134	0.906751	0.40596	173949	0.964053	7.28954	0.0756987	7.21384	0.978013	0.248494	60129.7	0.810312	0.905336	0.407685	173568	0.959249	5.73887	0.0728863	5.66599	0.984782	0.205586	84462.9	0.981283	0.920455	0.378081	183922
260	beta_vae	MoNA	beta_vae_30-15-10-3-10-15-30_01 (02-12-2021_11-14-34)	[[30, 15, 10, 3], [3, 10, 15, 30]]	['spectrum']	3	0.01	2500	1	15	TRUE	TRUE	FALSE	-1	20	128	0.001	6.92091	0.0693514	6.85156	0.988214	0.176016	7947.39	0.488827	0.906751	0.40596	173949	0.964053	6.97878	0.0696014	6.90918	0.987431	0.178317	7670.47	0.487319	0.905336	0.407685	173568	0.959249	5.42479	0.0664606	5.35833	0.992596	0.138711	8064.83	0.54126	0.920455	0.378081	183922
261	beta_vae	MoNA	beta_vae_30-15-10-5-3-5-10-15-30_01 (02-12-2021_11-19-21)	[[30, 15, 10, 5, 3], [3, 5, 10, 15, 30]]	['spectrum']	3	0.01	2500	1	15	TRUE	TRUE	FALSE	-1	20	128	0.001	6.96156	0.0671506	6.89441	0.985097	0.195033	8583.04	0.529117	0.906751	0.40596	173949	0.964053	7.02245	0.0673736	6.95508	0.98381	0.19834	8294.96	0.529967	0.905336	0.407685	173568	0.959249	5.45531	0.0658606	5.38945	0.991126	0.151763	8372.04	0.57365	0.920455	0.378081	183922
262	beta_vae	MoNA	beta_vae_30-15-3-30_01 (02-12-2021_11-24-44)	[[30, 15, 3], [3, 30]]	['spectrum']	3	0.01	2500	1	15	TRUE	TRUE	FALSE	-1	20	128	0.001	7.02072	0.0862782	6.93444	0.985238	0.197165	21188.6	0.769934	0.906751	0.40596	173949	0.964053	7.07704	0.0864126	6.99063	0.984773	0.198945	20857.3	0.766845	0.905336	0.407685	173568	0.959249	5.51258	0.0863463	5.42624	0.990498	0.15828	21992.9	0.950328	0.920455	0.378081	183922
263	beta_vae	MoNA	beta_vae_30-3-15-30_01 (02-12-2021_11-28-45)	[[30, 3], [3, 15, 30]]	['spectrum']	3	0.01	2500	1	15	TRUE	TRUE	FALSE	-1	20	128	0.001	6.97597	0.0706936	6.90528	0.986329	0.191851	14630.7	0.757292	0.906751	0.40596	173949	0.964053	7.03432	0.0710089	6.96331	0.985932	0.193755	14325	0.753948	0.905336	0.407685	173568	0.959249	5.49654	0.0683165	5.42822	0.99056	0.158543	15686.3	0.93658	0.920455	0.378081	183922
264	beta_vae	MoNA	beta_vae_30-10-3-10-15-30_01 (02-12-2021_11-32-48)	[[30, 10, 3], [3, 10, 15, 30]]	['spectrum']	3	0.01	2500	1	15	TRUE	TRUE	FALSE	-1	20	128	0.001	6.92676	0.0709674	6.85579	0.988624	0.177719	8788.22	0.496862	0.906751	0.40596	173949	0.964053	6.98584	0.0712301	6.91461	0.987984	0.180501	8539.51	0.497521	0.905336	0.407685	173568	0.959249	5.43649	0.0680006	5.36849	0.992334	0.141953	8487.89	0.551603	0.920455	0.378081	183922
265	beta_vae	MoNA	beta_vae_30-15-10-3-10-30_01 (02-12-2021_11-37-14)	[[30, 15, 10, 3], [3, 10, 30]]	['spectrum']	3	0.01	2500	1	15	TRUE	TRUE	FALSE	-1	20	128	0.001	6.9439	0.072143	6.87175	0.987914	0.182796	11970.3	0.535287	0.906751	0.40596	173949	0.964053	7.00299	0.0724339	6.93056	0.987318	0.185114	11878	0.535933	0.905336	0.407685	173568	0.959249	5.44029	0.069083	5.37121	0.991893	0.146515	12136.6	0.589112	0.920455	0.378081	183922
266	beta_vae	MoNA	beta_vae_50-15-3-15-50_01 (02-12-2021_11-42-01)	[[50, 15, 3], [3, 15, 50]]	['spectrum']	3	0.01	2500	0.001	25	TRUE	TRUE	TRUE	-1	20	128	0.001	8.76451	0.0700283	8.69449	0.985171	0.211355	6345.18	0.53697	0.906989	0.408068	108465	1.02174	8.90025	0.0702259	8.83003	0.984293	0.21705	6145.27	0.534255	0.904703	0.412562	109057	1.01613	6.80543	0.0654845	6.73995	0.990129	0.163713	6586.92	0.601613	0.920806	0.379294	113713
267	beta_vae	MoNA	beta_vae_50-15-4-15-50_01 (02-12-2021_11-46-24)	[[50, 15, 4], [4, 15, 50]]	['spectrum']	4	0.01	2500	0.001	25	TRUE	TRUE	TRUE	-1	20	128	0.001	8.7461	0.0825007	8.6636	0.987826	0.191082	5672.7	0.575405	0.906989	0.408068	108465	1.02174	8.87929	0.0827676	8.79652	0.987139	0.195409	5521.93	0.572284	0.904703	0.412562	109057	1.01613	6.76991	0.0771847	6.69273	0.992817	0.140683	6278.33	0.675429	0.920806	0.379294	113713
268	beta_vae	MoNA	beta_vae_50-15-5-15-50_01 (02-12-2021_11-51-09)	[[50, 15, 5], [5, 15, 50]]	['spectrum']	5	0.01	2500	0.001	25	TRUE	TRUE	TRUE	-1	20	128	0.001	8.73613	0.0943123	8.64182	0.988945	0.180175	5408.59	0.614558	0.906989	0.408068	108465	1.02174	8.87094	0.0947577	8.77619	0.988277	0.185167	5251.46	0.61282	0.904703	0.412562	109057	1.01613	6.76621	0.0871991	6.67901	0.993496	0.131966	5948.73	0.74864	0.920806	0.379294	113713
269	beta_vae	MoNA	beta_vae_50-15-10-15-50_01 (02-12-2021_11-55-31)	[[50, 15, 10], [10, 15, 50]]	['spectrum']	10	0.01	2500	0.001	25	TRUE	TRUE	TRUE	-1	20	128	0.001	8.71814	0.0974143	8.62073	0.99008	0.168486	4837.69	0.619035	0.906989	0.408068	108465	1.02174	8.85403	0.0979699	8.75606	0.989368	0.173433	4812.5	0.617679	0.904703	0.412562	109057	1.01613	6.74646	0.0897049	6.65675	0.994557	0.120439	5586.17	0.768585	0.920806	0.379294	113713
270	beta_vae	MoNA	beta_vae_50-3-50_01 (02-12-2021_11-59-53)	[[50, 3], [3, 50]]	['spectrum']	3	0.01	2500	0.001	25	TRUE	TRUE	TRUE	-1	20	128	0.001	9.13282	0.0852611	9.04756	0.977068	0.275159	39385.2	0.898406	0.906989	0.408068	108465	1.02174	9.27457	0.085549	9.18902	0.975974	0.280959	38737.4	0.894237	0.904703	0.412562	109057	1.01613	7.15819	0.0828775	7.07531	0.983464	0.221383	54569.3	1.07402	0.920806	0.379294	113713
271	beta_vae	MoNA	beta_vae_50-15-10-3-10-15-50_01 (02-12-2021_12-03-52)	[[50, 15, 10, 3], [3, 10, 15, 50]]	['spectrum']	3	0.01	2500	0.001	25	TRUE	TRUE	TRUE	-1	20	128	0.001	8.74963	0.0707555	8.67888	0.986307	0.202772	6256.62	0.504357	0.906989	0.408068	108465	1.02174	8.88696	0.0709401	8.81602	0.985402	0.208285	6290.54	0.504497	0.904703	0.412562	109057	1.01613	6.79207	0.0673229	6.72475	0.990889	0.15626	6216.31	0.552482	0.920806	0.379294	113713
272	beta_vae	MoNA	beta_vae_50-15-10-5-3-5-10-15-50_01 (02-12-2021_12-08-52)	[[50, 15, 10, 5, 3], [3, 5, 10, 15, 50]]	['spectrum']	3	0.01	2500	0.001	25	TRUE	TRUE	TRUE	-1	20	128	0.001	8.80428	0.0680744	8.73621	0.983026	0.233235	6094.66	0.547148	0.906989	0.408068	108465	1.02174	8.94119	0.0681647	8.87303	0.98209	0.239437	6034.23	0.544132	0.904703	0.412562	109057	1.01613	6.82592	0.0676082	6.75831	0.988548	0.179482	5872.92	0.589169	0.920806	0.379294	113713
273	beta_vae	MoNA	beta_vae_50-15-3-50_01 (02-12-2021_12-14-33)	[[50, 15, 3], [3, 50]]	['spectrum']	3	0.01	2500	0.001	25	TRUE	TRUE	TRUE	-1	20	128	0.001	8.86728	0.098563	8.76872	0.982884	0.227433	13331.7	0.813061	0.906989	0.408068	108465	1.02174	8.9999	0.0986041	8.90129	0.981938	0.232717	12996.7	0.807297	0.904703	0.412562	109057	1.01613	6.89585	0.101654	6.79419	0.988554	0.177354	14054.1	0.995526	0.920806	0.379294	113713
274	beta_vae	MoNA	beta_vae_50-3-15-50_01 (02-12-2021_12-18-32)	[[50, 3], [3, 15, 50]]	['spectrum']	3	0.01	2500	0.001	25	TRUE	TRUE	TRUE	-1	20	128	0.001	8.81127	0.0716709	8.7396	0.983666	0.224336	10347	0.806851	0.906989	0.408068	108465	1.02174	8.94699	0.0720281	8.87496	0.982654	0.230002	10020.2	0.802442	0.904703	0.412562	109057	1.01613	6.84749	0.0686776	6.77881	0.988842	0.177476	10721.6	0.997905	0.920806	0.379294	113713
275	beta_vae	MoNA	beta_vae_50-10-3-10-15-50_01 (02-12-2021_12-22-49)	[[50, 10, 3], [3, 10, 15, 50]]	['spectrum']	3	0.01	2500	0.001	25	TRUE	TRUE	TRUE	-1	20	128	0.001	8.75513	0.0723832	8.68275	0.985596	0.207138	5453.55	0.617145	0.906989	0.408068	108465	1.02174	8.89181	0.0725866	8.81923	0.984656	0.212601	5326.04	0.614751	0.904703	0.412562	109057	1.01613	6.78445	0.0696091	6.71484	0.990426	0.160183	5481.3	0.761524	0.920806	0.379294	113713
276	beta_vae	MoNA	beta_vae_50-15-10-3-10-50_01 (02-12-2021_12-27-36)	[[50, 15, 10, 3], [3, 10, 50]]	['spectrum']	3	0.01	2500	0.001	25	TRUE	TRUE	TRUE	-1	20	128	0.001	8.78291	0.0734924	8.70941	0.984272	0.212349	8128.34	0.640127	0.906989	0.408068	108465	1.02174	8.91655	0.0736334	8.84292	0.983096	0.217445	7988.77	0.637786	0.904703	0.412562	109057	1.01613	6.78716	0.0698079	6.71736	0.989988	0.164299	7307.29	0.763901	0.920806	0.379294	113713
277	beta_vae	MoNA	beta_vae_50-15-3-15-50_01 (02-12-2021_12-32-10)	[[50, 15, 3], [3, 15, 50]]	['spectrum']	3	0.01	2500	0.001	25	TRUE	TRUE	FALSE	-1	20	128	0.001	10.1424	0.077732	10.0647	0.980839	0.232684	11899.4	0.633394	0.895979	0.431485	136965	1.02908	10.2693	0.0780403	10.1913	0.979462	0.238644	11728.4	0.630215	0.894004	0.434697	136949	1.02292	7.72686	0.0734473	7.65342	0.987488	0.18704	11589.5	0.746968	0.913359	0.396574	141066
278	beta_vae	MoNA	beta_vae_50-15-4-15-50_01 (02-12-2021_12-36-38)	[[50, 15, 4], [4, 15, 50]]	['spectrum']	4	0.01	2500	0.001	25	TRUE	TRUE	FALSE	-1	20	128	0.001	10.0726	0.0891824	9.98345	0.986602	0.19861	7700.14	0.549011	0.895979	0.431485	136965	1.02908	10.1974	0.0893735	10.108	0.985601	0.203502	7506.52	0.546105	0.894004	0.434697	136949	1.02292	7.64878	0.0830522	7.56572	0.992268	0.149156	8242.79	0.651193	0.913359	0.396574	141066
279	beta_vae	MoNA	beta_vae_50-15-5-15-50_01 (02-12-2021_12-41-00)	[[50, 15, 5], [5, 15, 50]]	['spectrum']	5	0.01	2500	0.001	25	TRUE	TRUE	FALSE	-1	20	128	0.001	10.073	0.0975925	9.97539	0.986972	0.193512	6858.72	0.562021	0.895979	0.431485	136965	1.02908	10.1962	0.0977578	10.0985	0.986124	0.198211	6703.54	0.558753	0.894004	0.434697	136949	1.02292	7.66847	0.0912719	7.5772	0.992619	0.144235	7283.49	0.665084	0.913359	0.396574	141066
280	beta_vae	MoNA	beta_vae_50-15-10-15-50_01 (02-12-2021_12-45-13)	[[50, 15, 10], [10, 15, 50]]	['spectrum']	10	0.01	2500	0.001	25	TRUE	TRUE	FALSE	-1	20	128	0.001	10.061	0.114301	9.94668	0.988619	0.17811	6483.47	0.611111	0.895979	0.431485	136965	1.02908	10.1854	0.114587	10.0708	0.987562	0.182992	6303.6	0.608662	0.894004	0.434697	136949	1.02292	7.65235	0.105536	7.54682	0.99402	0.129144	6904.87	0.76095	0.913359	0.396574	141066
281	beta_vae	MoNA	beta_vae_50-3-50_01 (02-12-2021_12-49-28)	[[50, 3], [3, 50]]	['spectrum']	3	0.01	2500	0.001	25	TRUE	TRUE	FALSE	-1	20	128	0.001	10.572	0.0876898	10.4843	0.970862	0.301262	51525.7	0.893272	0.895979	0.431485	136965	1.02908	10.6966	0.0879557	10.6086	0.970028	0.30547	50866.9	0.887004	0.894004	0.434697	136949	1.02292	8.17068	0.0853916	8.08529	0.979428	0.246659	71660.8	1.07085	0.913359	0.396574	141066
282	beta_vae	MoNA	beta_vae_50-15-10-3-10-15-50_01 (02-12-2021_12-53-26)	[[50, 15, 10, 3], [3, 10, 15, 50]]	['spectrum']	3	0.01	2500	0.001	25	TRUE	TRUE	FALSE	-1	20	128	0.001	10.0994	0.0749947	10.0244	0.983566	0.223216	7925.45	0.529369	0.895979	0.431485	136965	1.02908	10.2247	0.0752069	10.1495	0.982417	0.22857	7621.7	0.527154	0.894004	0.434697	136949	1.02292	7.67814	0.0720063	7.60613	0.989122	0.175085	7604	0.596647	0.913359	0.396574	141066
283	beta_vae	MoNA	beta_vae_50-15-10-5-3-5-10-15-50_01 (02-12-2021_12-58-11)	[[50, 15, 10, 5, 3], [3, 5, 10, 15, 50]]	['spectrum']	3	0.01	2500	0.001	25	TRUE	TRUE	FALSE	-1	20	128	0.001	10.0981	0.0750445	10.023	0.983151	0.22209	8012.78	0.535329	0.895979	0.431485	136965	1.02908	10.2235	0.075057	10.1484	0.982017	0.227688	7809.76	0.533364	0.894004	0.434697	136949	1.02292	7.67229	0.0724319	7.59986	0.989059	0.174961	7864.08	0.63394	0.913359	0.396574	141066
284	beta_vae	MoNA	beta_vae_50-15-3-50_01 (02-12-2021_13-03-25)	[[50, 15, 3], [3, 50]]	['spectrum']	3	0.01	2500	0.001	25	TRUE	TRUE	FALSE	-1	20	128	0.001	10.2368	0.0991574	10.1376	0.978307	0.245756	17283.8	0.815143	0.895979	0.431485	136965	1.02908	10.356	0.0992169	10.2568	0.977286	0.250143	16638.8	0.80822	0.894004	0.434697	136949	1.02292	7.81848	0.102466	7.71601	0.98637	0.194689	17249.8	1.00502	0.913359	0.396574	141066
285	beta_vae	MoNA	beta_vae_50-3-15-50_01 (02-12-2021_13-07-22)	[[50, 3], [3, 15, 50]]	['spectrum']	3	0.01	2500	0.001	25	TRUE	TRUE	FALSE	-1	20	128	0.001	10.1808	0.0762464	10.1046	0.979869	0.24003	13126.4	0.794689	0.895979	0.431485	136965	1.02908	10.3025	0.0766183	10.2259	0.978695	0.245333	12812.3	0.789068	0.894004	0.434697	136949	1.02292	7.76537	0.0726657	7.6927	0.986424	0.195881	14487.7	0.994148	0.913359	0.396574	141066
286	beta_vae	MoNA	beta_vae_50-10-3-10-15-50_01 (02-12-2021_13-11-24)	[[50, 10, 3], [3, 10, 15, 50]]	['spectrum']	3	0.01	2500	0.001	25	TRUE	TRUE	FALSE	-1	20	128	0.001	10.1035	0.0773825	10.0261	0.983124	0.224282	7338.49	0.607883	0.895979	0.431485	136965	1.02908	10.2288	0.0775268	10.1513	0.981887	0.230044	7132.78	0.603167	0.894004	0.434697	136949	1.02292	7.69744	0.074167	7.62327	0.989021	0.177273	7225.13	0.740253	0.913359	0.396574	141066
287	beta_vae	MoNA	beta_vae_50-15-10-3-10-50_01 (02-12-2021_13-15-48)	[[50, 15, 10, 3], [3, 10, 50]]	['spectrum']	3	0.01	2500	0.001	25	TRUE	TRUE	FALSE	-1	20	128	0.001	10.1297	0.0752248	10.0545	0.98256	0.230812	9724.38	0.578903	0.895979	0.431485	136965	1.02908	10.2555	0.0755357	10.1799	0.981543	0.23677	9562.69	0.575839	0.894004	0.434697	136949	1.02292	7.71613	0.0717436	7.64439	0.988316	0.18191	9986.76	0.66828	0.913359	0.396574	141066
288	beta_vae	MoNA	beta_vae_50-15-3-15-50_01 (02-12-2021_13-20-20)	[[50, 15, 3], [3, 15, 50]]	['spectrum']	3	0.01	2500	0.01	25	TRUE	TRUE	TRUE	-1	20	128	0.001	8.77583	0.0731063	8.70272	0.985068	0.214171	7832.3	0.57886	0.906975	0.408095	108620	1.02273	8.91273	0.0733867	8.83934	0.984236	0.21987	7566.98	0.576522	0.904701	0.412567	109128	1.01668	6.80128	0.069089	6.73219	0.989845	0.166784	8611.18	0.662663	0.920808	0.379292	113789
289	beta_vae	MoNA	beta_vae_50-15-4-15-50_01 (02-12-2021_13-24-43)	[[50, 15, 4], [4, 15, 50]]	['spectrum']	4	0.01	2500	0.01	25	TRUE	TRUE	TRUE	-1	20	128	0.001	8.73707	0.0851194	8.65195	0.988117	0.187258	6903.89	0.559743	0.906975	0.408095	108620	1.02273	8.87249	0.0853869	8.78711	0.987275	0.19212	6566.24	0.557381	0.904701	0.412567	109128	1.01668	6.75216	0.0788756	6.67329	0.99309	0.137423	7317.27	0.64356	0.920808	0.379292	113789
290	beta_vae	MoNA	beta_vae_50-15-5-15-50_01 (02-12-2021_13-29-09)	[[50, 15, 5], [5, 15, 50]]	['spectrum']	5	0.01	2500	0.01	25	TRUE	TRUE	TRUE	-1	20	128	0.001	8.72497	0.0934792	8.6315	0.988927	0.179747	4460.36	0.566743	0.906975	0.408095	108620	1.02273	8.86195	0.0938914	8.76806	0.98822	0.184768	4384.6	0.566237	0.904701	0.412567	109128	1.01668	6.76553	0.0862676	6.67926	0.993504	0.131453	4961.39	0.664344	0.920808	0.379292	113789
291	beta_vae	MoNA	beta_vae_50-15-10-15-50_01 (02-12-2021_13-33-40)	[[50, 15, 10], [10, 15, 50]]	['spectrum']	10	0.01	2500	0.01	25	TRUE	TRUE	TRUE	-1	20	128	0.001	8.7145	0.0991068	8.6154	0.990132	0.169071	4695.9	0.614698	0.906975	0.408095	108620	1.02273	8.8493	0.0997201	8.74958	0.98949	0.173724	4615.92	0.61262	0.904701	0.412567	109128	1.01668	6.748	0.0916928	6.65631	0.994468	0.121558	5358.43	0.761602	0.920808	0.379292	113789
292	beta_vae	MoNA	beta_vae_50-3-50_01 (02-12-2021_13-38-04)	[[50, 3], [3, 50]]	['spectrum']	3	0.01	2500	0.01	25	TRUE	TRUE	TRUE	-1	20	128	0.001	9.12866	0.0858282	9.04283	0.977371	0.273514	41685	0.8961	0.906975	0.408095	108620	1.02273	9.27091	0.0860919	9.18482	0.976359	0.279191	40991.4	0.891136	0.904701	0.412567	109128	1.01668	7.1771	0.0840964	7.093	0.983404	0.221196	57840	1.07193	0.920808	0.379292	113789
293	beta_vae	MoNA	beta_vae_50-15-10-3-10-15-50_01 (02-12-2021_13-42-15)	[[50, 15, 10, 3], [3, 10, 15, 50]]	['spectrum']	3	0.01	2500	0.01	25	TRUE	TRUE	TRUE	-1	20	128	0.001	8.73517	0.0728772	8.66229	0.986345	0.202128	3915.38	0.478872	0.906975	0.408095	108620	1.02273	8.8719	0.0730902	8.79881	0.985487	0.207591	3809.06	0.479787	0.904701	0.412567	109128	1.01668	6.75622	0.0697764	6.68644	0.990874	0.155752	3853.11	0.52415	0.920808	0.379292	113789
294	beta_vae	MoNA	beta_vae_50-15-10-5-3-5-10-15-50_01 (02-12-2021_13-47-30)	[[50, 15, 10, 5, 3], [3, 5, 10, 15, 50]]	['spectrum']	3	0.01	2500	0.01	25	TRUE	TRUE	TRUE	-1	20	128	0.001	8.7463	0.0713425	8.67496	0.985784	0.208793	4592.36	0.508353	0.906975	0.408095	108620	1.02273	8.88424	0.0715508	8.81269	0.984918	0.214391	4579.2	0.507033	0.904701	0.412567	109128	1.01668	6.77776	0.0690904	6.70867	0.990512	0.160791	4338.92	0.556252	0.920808	0.379292	113789
295	beta_vae	MoNA	beta_vae_50-15-3-50_01 (02-12-2021_13-52-53)	[[50, 15, 3], [3, 50]]	['spectrum']	3	0.01	2500	0.01	25	TRUE	TRUE	TRUE	-1	20	128	0.001	8.86196	0.094816	8.76714	0.982774	0.227435	13879.5	0.820244	0.906975	0.408095	108620	1.02273	8.99651	0.0950069	8.9015	0.981737	0.232615	13469.5	0.814198	0.904701	0.412567	109128	1.01668	6.88952	0.0948416	6.79467	0.988625	0.17737	14637.2	1.0023	0.920808	0.379292	113789
296	beta_vae	MoNA	beta_vae_50-3-15-50_01 (02-12-2021_13-56-57)	[[50, 3], [3, 15, 50]]	['spectrum']	3	0.01	2500	0.01	25	TRUE	TRUE	TRUE	-1	20	128	0.001	8.81647	0.072009	8.74447	0.983638	0.226947	9999.91	0.795946	0.906975	0.408095	108620	1.02273	8.95464	0.0723533	8.88229	0.982734	0.232309	9638.99	0.790941	0.904701	0.412567	109128	1.01668	6.83321	0.0695269	6.76368	0.98866	0.17997	10117.9	0.986319	0.920808	0.379292	113789
297	beta_vae	MoNA	beta_vae_50-10-3-10-15-50_01 (02-12-2021_14-01-23)	[[50, 10, 3], [3, 10, 15, 50]]	['spectrum']	3	0.01	2500	0.01	25	TRUE	TRUE	TRUE	-1	20	128	0.001	8.74445	0.0738581	8.67059	0.985863	0.204913	4744.14	0.553623	0.906975	0.408095	108620	1.02273	8.88265	0.0740203	8.80863	0.984904	0.210642	4621.22	0.551301	0.904701	0.412567	109128	1.01668	6.77633	0.0713025	6.70503	0.99063	0.158055	4652.54	0.648199	0.920808	0.379292	113789
298	beta_vae	MoNA	beta_vae_50-15-10-3-10-50_01 (02-12-2021_14-06-11)	[[50, 15, 10, 3], [3, 10, 50]]	['spectrum']	3	0.01	2500	0.01	25	TRUE	TRUE	TRUE	-1	20	128	0.001	8.76285	0.0711738	8.69168	0.985575	0.210186	6934.42	0.545453	0.906975	0.408095	108620	1.02273	8.89968	0.0714413	8.82824	0.984761	0.215632	6738.94	0.541939	0.904701	0.412567	109128	1.01668	6.79096	0.0662751	6.72469	0.990205	0.162995	6737.21	0.609817	0.920808	0.379292	113789
299	beta_vae	MoNA	beta_vae_50-15-3-15-50_01 (02-12-2021_14-10-47)	[[50, 15, 3], [3, 15, 50]]	['spectrum']	3	0.01	2500	0.01	25	TRUE	TRUE	FALSE	-1	20	128	0.001	10.1177	0.0748397	10.0428	0.982607	0.22841	8162.65	0.605462	0.895972	0.431502	137207	1.02977	10.2426	0.0751028	10.1675	0.981772	0.23417	7727.81	0.600191	0.894002	0.4347	137068	1.02328	7.70969	0.0704738	7.63922	0.988506	0.182147	8379.06	0.724445	0.913362	0.396569	141196
300	beta_vae	MoNA	beta_vae_50-15-4-15-50_01 (02-12-2021_14-15-01)	[[50, 15, 4], [4, 15, 50]]	['spectrum']	4	0.01	2500	0.01	25	TRUE	TRUE	FALSE	-1	20	128	0.001	10.0678	0.0873223	9.98047	0.986606	0.200501	7379.21	0.515274	0.895972	0.431502	137207	1.02977	10.1939	0.0875349	10.1064	0.985801	0.205405	7234.22	0.513061	0.894002	0.4347	137068	1.02328	7.66638	0.0817296	7.58465	0.991982	0.15188	7723.76	0.59042	0.913362	0.396569	141196
301	beta_vae	MoNA	beta_vae_50-15-5-15-50_01 (02-12-2021_14-19-39)	[[50, 15, 5], [5, 15, 50]]	['spectrum']	5	0.01	2500	0.01	25	TRUE	TRUE	FALSE	-1	20	128	0.001	10.0638	0.097626	9.96613	0.987177	0.194996	7059.05	0.611928	0.895972	0.431502	137207	1.02977	10.1887	0.0978908	10.0908	0.986218	0.199781	6900.22	0.609257	0.894002	0.4347	137068	1.02328	7.66229	0.0902401	7.57205	0.992484	0.146871	7610.65	0.762473	0.913362	0.396569	141196
302	beta_vae	MoNA	beta_vae_50-15-10-15-50_01 (02-12-2021_14-24-07)	[[50, 15, 10], [10, 15, 50]]	['spectrum']	10	0.01	2500	0.01	25	TRUE	TRUE	FALSE	-1	20	128	0.001	10.0492	0.112237	9.93692	0.988923	0.176883	6882.48	0.625363	0.895972	0.431502	137207	1.02977	10.1729	0.11285	10.06	0.988057	0.181259	6696.93	0.620966	0.894002	0.4347	137068	1.02328	7.6512	0.102329	7.54887	0.994044	0.129784	7473.81	0.77716	0.913362	0.396569	141196
303	beta_vae	MoNA	beta_vae_50-3-50_01 (02-12-2021_14-28-24)	[[50, 3], [3, 50]]	['spectrum']	3	0.01	2500	0.01	25	TRUE	TRUE	FALSE	-1	20	128	0.001	10.5624	0.0874952	10.4749	0.970843	0.300622	51695.4	0.891153	0.895972	0.431502	137207	1.02977	10.6906	0.0877247	10.6029	0.969849	0.305234	50944.5	0.884851	0.894002	0.4347	137068	1.02328	8.16942	0.0859801	8.08344	0.979492	0.246446	72248.9	1.07035	0.913362	0.396569	141196
304	beta_vae	MoNA	beta_vae_50-15-10-3-10-15-50_01 (02-12-2021_14-32-09)	[[50, 15, 10, 3], [3, 10, 15, 50]]	['spectrum']	3	0.01	2500	0.01	25	TRUE	TRUE	FALSE	-1	20	128	0.001	10.0869	0.0764636	10.0104	0.984044	0.219427	7494.56	0.539651	0.895972	0.431502	137207	1.02977	10.2135	0.0766008	10.1369	0.98306	0.224643	7329.43	0.537088	0.894002	0.4347	137068	1.02328	7.6884	0.0736716	7.61472	0.989541	0.173183	7477	0.630454	0.913362	0.396569	141196
305	beta_vae	MoNA	beta_vae_50-15-10-5-3-5-10-15-50_01 (02-12-2021_14-36-59)	[[50, 15, 10, 5, 3], [3, 5, 10, 15, 50]]	['spectrum']	3	0.01	2500	0.01	25	TRUE	TRUE	FALSE	-1	20	128	0.001	10.1004	0.0746714	10.0257	0.982937	0.222224	8716.08	0.526427	0.895972	0.431502	137207	1.02977	10.228	0.0749145	10.1531	0.981924	0.227636	8498.96	0.525078	0.894002	0.4347	137068	1.02328	7.69761	0.0707308	7.62688	0.98888	0.175915	8568.88	0.586316	0.913362	0.396569	141196
306	beta_vae	MoNA	beta_vae_50-15-3-50_01 (02-12-2021_14-42-15)	[[50, 15, 3], [3, 50]]	['spectrum']	3	0.01	2500	0.01	25	TRUE	TRUE	FALSE	-1	20	128	0.001	10.2224	0.0996926	10.1227	0.979623	0.241561	18403	0.809915	0.895972	0.431502	137207	1.02977	10.3426	0.0998908	10.2427	0.978813	0.246005	17774.3	0.803169	0.894002	0.4347	137068	1.02328	7.79968	0.101983	7.6977	0.986958	0.190931	18667.5	1.00031	0.913362	0.396569	141196
307	beta_vae	MoNA	beta_vae_50-3-15-50_01 (02-12-2021_14-46-21)	[[50, 3], [3, 15, 50]]	['spectrum']	3	0.01	2500	0.01	25	TRUE	TRUE	FALSE	-1	20	128	0.001	10.1691	0.0761917	10.0929	0.980629	0.240037	11481.9	0.800182	0.895972	0.431502	137207	1.02977	10.2962	0.0764655	10.2198	0.979809	0.245512	11136.3	0.794502	0.894002	0.4347	137068	1.02328	7.76594	0.0738839	7.69205	0.986705	0.194373	11905.9	0.997242	0.913362	0.396569	141196
308	beta_vae	MoNA	beta_vae_50-10-3-10-15-50_01 (02-12-2021_14-50-16)	[[50, 10, 3], [3, 10, 15, 50]]	['spectrum']	3	0.01	2500	0.01	25	TRUE	TRUE	FALSE	-1	20	128	0.001	10.0914	0.0752462	10.0161	0.983671	0.219976	7610.88	0.535019	0.895972	0.431502	137207	1.02977	10.2154	0.0754176	10.14	0.982623	0.225393	7250.96	0.5319	0.894002	0.4347	137068	1.02328	7.665	0.071998	7.59301	0.989273	0.172975	7245.31	0.607211	0.913362	0.396569	141196
309	beta_vae	MoNA	beta_vae_50-15-10-3-10-50_01 (02-12-2021_14-54-48)	[[50, 15, 10, 3], [3, 10, 50]]	['spectrum']	3	0.01	2500	0.01	25	TRUE	TRUE	FALSE	-1	20	128	0.001	10.1134	0.0771533	10.0362	0.983545	0.227626	8067.74	0.571787	0.895972	0.431502	137207	1.02977	10.2382	0.0772587	10.1609	0.9826	0.233072	7703.26	0.566913	0.894002	0.4347	137068	1.02328	7.70111	0.0721138	7.62899	0.989049	0.179508	8083.65	0.662072	0.913362	0.396569	141196
310	beta_vae	MoNA	beta_vae_50-15-3-15-50_01 (02-12-2021_14-59-16)	[[50, 15, 3], [3, 15, 50]]	['spectrum']	3	0.01	2500	0.1	25	TRUE	TRUE	TRUE	-1	20	128	0.001	8.70393	0.0716492	8.63228	0.984236	0.213834	7362.44	0.573321	0.906702	0.408548	110837	1.0345	8.8447	0.0718056	8.7729	0.983183	0.219413	7182.44	0.568814	0.904541	0.412876	111098	1.02717	6.76289	0.0670526	6.69584	0.989738	0.167081	7261.66	0.648215	0.920861	0.379197	114368
311	beta_vae	MoNA	beta_vae_50-15-4-15-50_01 (02-12-2021_15-03-27)	[[50, 15, 4], [4, 15, 50]]	['spectrum']	4	0.01	2500	0.1	25	TRUE	TRUE	TRUE	-1	20	128	0.001	8.66725	0.0839404	8.58331	0.987935	0.188397	5617.17	0.574127	0.906702	0.408548	110837	1.0345	8.80828	0.0842071	8.72408	0.987121	0.193599	5442.98	0.568912	0.904541	0.412876	111098	1.02717	6.71691	0.0781575	6.63875	0.992866	0.138971	5972.3	0.679317	0.920861	0.379197	114368
312	beta_vae	MoNA	beta_vae_50-15-5-15-50_01 (02-12-2021_15-07-59)	[[50, 15, 5], [5, 15, 50]]	['spectrum']	5	0.01	2500	0.1	25	TRUE	TRUE	TRUE	-1	20	128	0.001	8.65258	0.0944484	8.55814	0.989316	0.174812	4481.54	0.546562	0.906702	0.408548	110837	1.0345	8.79101	0.094869	8.69614	0.988672	0.179526	4349.26	0.546032	0.904541	0.412876	111098	1.02717	6.72309	0.0871627	6.63593	0.993915	0.126886	5004.24	0.630305	0.920861	0.379197	114368
313	beta_vae	MoNA	beta_vae_50-15-10-15-50_01 (02-12-2021_15-12-25)	[[50, 15, 10], [10, 15, 50]]	['spectrum']	10	0.01	2500	0.1	25	TRUE	TRUE	TRUE	-1	20	128	0.001	8.64608	0.103728	8.54235	0.990322	0.166057	4768.35	0.625427	0.906702	0.408548	110837	1.0345	8.78413	0.104658	8.67947	0.989749	0.170716	4674.06	0.62219	0.904541	0.412876	111098	1.02717	6.71276	0.0947915	6.61796	0.994561	0.119624	4906.24	0.770131	0.920861	0.379197	114368
314	beta_vae	MoNA	beta_vae_50-3-50_01 (02-12-2021_15-16-44)	[[50, 3], [3, 50]]	['spectrum']	3	0.01	2500	0.1	25	TRUE	TRUE	TRUE	-1	20	128	0.001	9.06038	0.0852283	8.97515	0.977322	0.274151	41666	0.908446	0.906702	0.408548	110837	1.0345	9.20685	0.0854434	9.12141	0.976278	0.280169	40870.7	0.902833	0.904541	0.412876	111098	1.02717	7.11462	0.0833802	7.03124	0.983521	0.221342	56552.5	1.07962	0.920861	0.379197	114368
315	beta_vae	MoNA	beta_vae_50-15-10-3-10-15-50_01 (02-12-2021_15-20-56)	[[50, 15, 10, 3], [3, 10, 15, 50]]	['spectrum']	3	0.01	2500	0.1	25	TRUE	TRUE	TRUE	-1	20	128	0.001	8.67601	0.0695554	8.60645	0.9858	0.20508	5443.64	0.510756	0.906702	0.408548	110837	1.0345	8.81687	0.0697199	8.74715	0.984873	0.210825	5251.94	0.508657	0.904541	0.412876	111098	1.02717	6.74659	0.0664279	6.68016	0.990597	0.159075	5308.13	0.55547	0.920861	0.379197	114368
316	beta_vae	MoNA	beta_vae_50-15-10-5-3-5-10-15-50_01 (02-12-2021_15-25-59)	[[50, 15, 10, 5, 3], [3, 5, 10, 15, 50]]	['spectrum']	3	0.01	2500	0.1	25	TRUE	TRUE	TRUE	-1	20	128	0.001	8.67244	0.0704204	8.60202	0.985934	0.203829	3864.08	0.51753	0.906702	0.408548	110837	1.0345	8.81279	0.0706417	8.74215	0.985119	0.208736	3748.11	0.516106	0.904541	0.412876	111098	1.02717	6.73149	0.0671086	6.66438	0.990892	0.156257	3855.62	0.569775	0.920861	0.379197	114368
317	beta_vae	MoNA	beta_vae_50-15-3-50_01 (02-12-2021_15-31-22)	[[50, 15, 3], [3, 50]]	['spectrum']	3	0.01	2500	0.1	25	TRUE	TRUE	TRUE	-1	20	128	0.001	8.79668	0.0968739	8.69981	0.983291	0.22665	14512.8	0.826308	0.906702	0.408548	110837	1.0345	8.93551	0.0968998	8.83861	0.98246	0.23202	14154.9	0.8189	0.904541	0.412876	111098	1.02717	6.84525	0.0980751	6.74717	0.988758	0.176804	14882.2	1.00316	0.920861	0.379197	114368
318	beta_vae	MoNA	beta_vae_50-3-15-50_01 (02-12-2021_15-35-30)	[[50, 3], [3, 15, 50]]	['spectrum']	3	0.01	2500	0.1	25	TRUE	TRUE	TRUE	-1	20	128	0.001	8.73652	0.0712822	8.66523	0.984185	0.221496	10112.5	0.815835	0.906702	0.408548	110837	1.0345	8.87752	0.0715836	8.80593	0.983308	0.227078	9785.18	0.80908	0.904541	0.412876	111098	1.02717	6.78978	0.0684588	6.72132	0.989132	0.17487	9777.96	1.00284	0.920861	0.379197	114368
319	beta_vae	MoNA	beta_vae_50-10-3-10-15-50_01 (02-12-2021_15-39-43)	[[50, 10, 3], [3, 10, 15, 50]]	['spectrum']	3	0.01	2500	0.1	25	TRUE	TRUE	TRUE	-1	20	128	0.001	8.68592	0.0722131	8.6137	0.985909	0.207307	5852.71	0.579757	0.906702	0.408548	110837	1.0345	8.82684	0.0724204	8.75442	0.985127	0.212725	5633.03	0.575027	0.904541	0.412876	111098	1.02717	6.74328	0.0692187	6.67406	0.990383	0.162054	5673.21	0.671429	0.920861	0.379197	114368
320	beta_vae	MoNA	beta_vae_50-15-10-3-10-50_01 (02-12-2021_15-44-32)	[[50, 15, 10, 3], [3, 10, 50]]	['spectrum']	3	0.01	2500	0.1	25	TRUE	TRUE	TRUE	-1	20	128	0.001	8.71256	0.0726556	8.6399	0.984723	0.215391	8370.36	0.587734	0.906702	0.408548	110837	1.0345	8.85237	0.072906	8.77946	0.983926	0.221017	8139.35	0.585252	0.904541	0.412876	111098	1.02717	6.75871	0.0685133	6.69019	0.989712	0.166535	8529.06	0.654201	0.920861	0.379197	114368
321	beta_vae	MoNA	beta_vae_50-15-3-15-50_01 (02-12-2021_15-49-08)	[[50, 15, 3], [3, 15, 50]]	['spectrum']	3	0.01	2500	0.1	25	TRUE	TRUE	FALSE	-1	20	128	0.001	10.0563	0.0738915	9.98243	0.982964	0.228111	11094.2	0.593445	0.895928	0.431629	140478	1.03807	10.1888	0.0741086	10.1146	0.98175	0.234155	10936.9	0.590925	0.894012	0.434758	139994	1.03067	7.67277	0.0697602	7.60301	0.988713	0.178978	10923.6	0.697316	0.913431	0.396445	142219
322	beta_vae	MoNA	beta_vae_50-15-4-15-50_01 (02-12-2021_15-53-27)	[[50, 15, 4], [4, 15, 50]]	['spectrum']	4	0.01	2500	0.1	25	TRUE	TRUE	FALSE	-1	20	128	0.001	9.99978	0.0875132	9.91227	0.986575	0.196271	7811.61	0.533628	0.895928	0.431629	140478	1.03807	10.1283	0.0879352	10.0403	0.985666	0.20093	7578.68	0.530122	0.894012	0.434758	139994	1.03067	7.61702	0.0811429	7.53588	0.992319	0.147307	7968.51	0.617487	0.913431	0.396445	142219
323	beta_vae	MoNA	beta_vae_50-15-5-15-50_01 (02-12-2021_15-57-49)	[[50, 15, 5], [5, 15, 50]]	['spectrum']	5	0.01	2500	0.1	25	TRUE	TRUE	FALSE	-1	20	128	0.001	9.98736	0.0965819	9.89078	0.987998	0.187107	5934.82	0.534574	0.895928	0.431629	140478	1.03807	10.1156	0.097062	10.0186	0.987176	0.191618	5805.03	0.532305	0.894012	0.434758	139994	1.03067	7.60817	0.0896269	7.51855	0.99315	0.139356	6291.07	0.612251	0.913431	0.396445	142219
324	beta_vae	MoNA	beta_vae_50-15-10-15-50_01 (02-12-2021_16-02-09)	[[50, 15, 10], [10, 15, 50]]	['spectrum']	10	0.01	2500	0.1	25	TRUE	TRUE	FALSE	-1	20	128	0.001	9.98568	0.107273	9.87841	0.988769	0.178775	6781.77	0.611036	0.895928	0.431629	140478	1.03807	10.1151	0.108043	10.0071	0.987992	0.183494	6531.3	0.609245	0.894012	0.434758	139994	1.03067	7.60601	0.0980037	7.50801	0.993782	0.131304	7581.39	0.765669	0.913431	0.396445	142219
325	beta_vae	MoNA	beta_vae_50-3-50_01 (02-12-2021_16-06-30)	[[50, 3], [3, 50]]	['spectrum']	3	0.01	2500	0.1	25	TRUE	TRUE	FALSE	-1	20	128	0.001	10.5093	0.0880303	10.4213	0.971573	0.302617	51475.2	0.897951	0.895928	0.431629	140478	1.03807	10.6452	0.0883056	10.5569	0.970637	0.308082	50607.8	0.891154	0.894012	0.434758	139994	1.03067	8.12027	0.0860281	8.03424	0.980033	0.245438	70228.2	1.0745	0.913431	0.396445	142219
326	beta_vae	MoNA	beta_vae_50-15-10-3-10-15-50_01 (02-12-2021_16-10-28)	[[50, 15, 10, 3], [3, 10, 15, 50]]	['spectrum']	3	0.01	2500	0.1	25	TRUE	TRUE	FALSE	-1	20	128	0.001	10.0198	0.0768601	9.94298	0.98373	0.218748	6728.39	0.486507	0.895928	0.431629	140478	1.03807	10.1489	0.0770426	10.0718	0.982697	0.224064	6458.85	0.483576	0.894012	0.434758	139994	1.03067	7.63814	0.0736905	7.56445	0.989305	0.17227	6766.34	0.548425	0.913431	0.396445	142219
327	beta_vae	MoNA	beta_vae_50-15-10-5-3-5-10-15-50_01 (02-12-2021_16-15-23)	[[50, 15, 10, 5, 3], [3, 5, 10, 15, 50]]	['spectrum']	3	0.01	2500	0.1	25	TRUE	TRUE	FALSE	-1	20	128	0.001	10.0321	0.0762141	9.95588	0.984108	0.220482	8997.51	0.516262	0.895928	0.431629	140478	1.03807	10.1625	0.0764334	10.086	0.983014	0.225965	8794.74	0.513336	0.894012	0.434758	139994	1.03067	7.63236	0.0732646	7.5591	0.989268	0.176223	9038.06	0.570044	0.913431	0.396445	142219
328	beta_vae	MoNA	beta_vae_50-15-3-50_01 (02-12-2021_16-20-38)	[[50, 15, 3], [3, 50]]	['spectrum']	3	0.01	2500	0.1	25	TRUE	TRUE	FALSE	-1	20	128	0.001	10.167	0.103158	10.0638	0.979203	0.241901	17805.2	0.827854	0.895928	0.431629	140478	1.03807	10.2909	0.103093	10.1878	0.978278	0.24625	17112.3	0.8206	0.894012	0.434758	139994	1.03067	7.76841	0.107751	7.66065	0.98688	0.190762	17893.3	1.01753	0.913431	0.396445	142219
329	beta_vae	MoNA	beta_vae_50-3-15-50_01 (02-12-2021_16-24-31)	[[50, 3], [3, 15, 50]]	['spectrum']	3	0.01	2500	0.1	25	TRUE	TRUE	FALSE	-1	20	128	0.001	10.1061	0.076844	10.0293	0.980979	0.238992	12451.1	0.807607	0.895928	0.431629	140478	1.03807	10.2335	0.0772108	10.1563	0.980089	0.244392	12124.1	0.800984	0.894012	0.434758	139994	1.03067	7.71461	0.0739374	7.64067	0.987009	0.194083	12943.2	0.999649	0.913431	0.396445	142219
330	beta_vae	MoNA	beta_vae_50-10-3-10-15-50_01 (02-12-2021_16-28-36)	[[50, 10, 3], [3, 10, 15, 50]]	['spectrum']	3	0.01	2500	0.1	25	TRUE	TRUE	FALSE	-1	20	128	0.001	10.0336	0.0767658	9.95681	0.983446	0.220988	7697.3	0.548634	0.895928	0.431629	140478	1.03807	10.1646	0.0769928	10.0876	0.982432	0.226789	7439.13	0.545684	0.894012	0.434758	139994	1.03067	7.64445	0.0733945	7.57106	0.988831	0.175855	7795.28	0.631347	0.913431	0.396445	142219
331	beta_vae	MoNA	beta_vae_50-15-10-3-10-50_01 (02-12-2021_16-33-08)	[[50, 15, 10, 3], [3, 10, 50]]	['spectrum']	3	0.01	2500	0.1	25	TRUE	TRUE	FALSE	-1	20	128	0.001	10.0487	0.074368	9.97432	0.982681	0.22917	8235.31	0.538832	0.895928	0.431629	140478	1.03807	10.1798	0.0746104	10.1052	0.981518	0.234966	7999.01	0.535336	0.894012	0.434758	139994	1.03067	7.65293	0.0696609	7.58327	0.988513	0.180552	8182.73	0.607967	0.913431	0.396445	142219
332	beta_vae	MoNA	beta_vae_50-15-3-15-50_01 (02-12-2021_16-38-00)	[[50, 15, 3], [3, 15, 50]]	['spectrum']	3	0.01	2500	0.2	25	TRUE	TRUE	TRUE	-1	20	128	0.001	8.59805	0.0698524	8.5282	0.985421	0.210472	7575.85	0.631952	0.90651	0.409049	114405	1.05139	8.72981	0.0701004	8.65971	0.984818	0.214963	7308.88	0.62608	0.904504	0.41311	114906	1.04399	6.64054	0.0652317	6.57531	0.99026	0.163014	7343.18	0.746913	0.920715	0.379661	117585
333	beta_vae	MoNA	beta_vae_50-15-4-15-50_01 (02-12-2021_16-42-18)	[[50, 15, 4], [4, 15, 50]]	['spectrum']	4	0.01	2500	0.2	25	TRUE	TRUE	TRUE	-1	20	128	0.001	8.55729	0.0833396	8.47395	0.988591	0.183985	5181.99	0.502812	0.90651	0.409049	114405	1.05139	8.68872	0.0835574	8.60516	0.988072	0.188065	5132.77	0.499932	0.904504	0.41311	114906	1.04399	6.62556	0.0775251	6.54804	0.993282	0.135739	5371.39	0.541841	0.920715	0.379661	117585
334	beta_vae	MoNA	beta_vae_50-15-5-15-50_01 (02-12-2021_16-46-49)	[[50, 15, 5], [5, 15, 50]]	['spectrum']	5	0.01	2500	0.2	25	TRUE	TRUE	TRUE	-1	20	128	0.001	8.55271	0.0917259	8.46098	0.989025	0.177132	4502.58	0.594093	0.90651	0.409049	114405	1.05139	8.68447	0.0920735	8.5924	0.988355	0.181633	4452.57	0.590711	0.904504	0.41311	114906	1.04399	6.60268	0.0845352	6.51815	0.993852	0.12875	4988.6	0.709751	0.920715	0.379661	117585
335	beta_vae	MoNA	beta_vae_50-15-10-15-50_01 (02-12-2021_16-51-05)	[[50, 15, 10], [10, 15, 50]]	['spectrum']	10	0.01	2500	0.2	25	TRUE	TRUE	TRUE	-1	20	128	0.001	8.54834	0.100542	8.4478	0.990123	0.16733	5193.78	0.595893	0.90651	0.409049	114405	1.05139	8.67829	0.10106	8.57723	0.989601	0.171202	5147.26	0.593242	0.904504	0.41311	114906	1.04399	6.61647	0.091864	6.52461	0.994578	0.120475	5523.37	0.694858	0.920715	0.379661	117585
336	beta_vae	MoNA	beta_vae_50-3-50_01 (02-12-2021_16-55-29)	[[50, 3], [3, 50]]	['spectrum']	3	0.01	2500	0.2	25	TRUE	TRUE	TRUE	-1	20	128	0.001	8.96753	0.0883428	8.87919	0.976935	0.27487	40019.9	0.934175	0.90651	0.409049	114405	1.05139	9.10571	0.0885711	9.01714	0.976191	0.28001	39261.9	0.928665	0.904504	0.41311	114906	1.04399	7.02032	0.0870256	6.93329	0.983464	0.220425	53541.1	1.10516	0.920715	0.379661	117585
337	beta_vae	MoNA	beta_vae_50-15-10-3-10-15-50_01 (02-12-2021_16-59-28)	[[50, 15, 10, 3], [3, 10, 15, 50]]	['spectrum']	3	0.01	2500	0.2	25	TRUE	TRUE	TRUE	-1	20	128	0.001	8.56666	0.0703155	8.49634	0.986137	0.202296	4893.52	0.487119	0.90651	0.409049	114405	1.05139	8.69747	0.0705301	8.62694	0.985456	0.206857	4802.83	0.484295	0.904504	0.41311	114906	1.04399	6.61635	0.0666902	6.54966	0.990933	0.155332	4887.06	0.514897	0.920715	0.379661	117585
338	beta_vae	MoNA	beta_vae_50-15-10-5-3-5-10-15-50_01 (02-12-2021_17-04-36)	[[50, 15, 10, 5, 3], [3, 5, 10, 15, 50]]	['spectrum']	3	0.01	2500	0.2	25	TRUE	TRUE	TRUE	-1	20	128	0.001	8.58101	0.0721936	8.50882	0.985878	0.207276	5117.91	0.558701	0.90651	0.409049	114405	1.05139	8.71262	0.0724383	8.64018	0.985269	0.211962	4913.01	0.552501	0.904504	0.41311	114906	1.04399	6.62745	0.0698248	6.55763	0.990457	0.161016	4931.63	0.619406	0.920715	0.379661	117585
339	beta_vae	MoNA	beta_vae_50-15-3-50_01 (02-12-2021_17-09-56)	[[50, 15, 3], [3, 50]]	['spectrum']	3	0.01	2500	0.2	25	TRUE	TRUE	TRUE	-1	20	128	0.001	8.68669	0.0982143	8.58847	0.983647	0.223349	13538.7	0.835428	0.90651	0.409049	114405	1.05139	8.81647	0.0983322	8.71814	0.983041	0.227647	13184	0.827442	0.904504	0.41311	114906	1.04399	6.74259	0.0992285	6.64337	0.989049	0.173548	13377.2	1.01275	0.920715	0.379661	117585
340	beta_vae	MoNA	beta_vae_50-3-15-50_01 (02-12-2021_17-14-02)	[[50, 3], [3, 15, 50]]	['spectrum']	3	0.01	2500	0.2	25	TRUE	TRUE	TRUE	-1	20	128	0.001	8.63679	0.0736547	8.56313	0.98406	0.222481	9726.09	0.830737	0.90651	0.409049	114405	1.05139	8.76888	0.0740408	8.69484	0.983374	0.227193	9408.67	0.824302	0.904504	0.41311	114906	1.04399	6.67062	0.0706266	6.59999	0.989109	0.175151	9717.94	1.02231	0.920715	0.379661	117585
341	beta_vae	MoNA	beta_vae_50-10-3-10-15-50_01 (02-12-2021_17-18-12)	[[50, 10, 3], [3, 10, 15, 50]]	['spectrum']	3	0.01	2500	0.2	25	TRUE	TRUE	TRUE	-1	20	128	0.001	8.57649	0.0732303	8.50326	0.985911	0.203814	5011.15	0.562299	0.90651	0.409049	114405	1.05139	8.70923	0.0733409	8.63589	0.985193	0.208635	4924.3	0.558776	0.904504	0.41311	114906	1.04399	6.61875	0.0694391	6.54931	0.990787	0.156658	4924.47	0.634288	0.920715	0.379661	117585
342	beta_vae	MoNA	beta_vae_50-15-10-3-10-50_01 (02-12-2021_17-22-55)	[[50, 15, 10, 3], [3, 10, 50]]	['spectrum']	3	0.01	2500	0.2	25	TRUE	TRUE	TRUE	-1	20	128	0.001	8.59457	0.072163	8.52241	0.984689	0.208121	7488.86	0.566426	0.90651	0.409049	114405	1.05139	8.72553	0.0723899	8.65314	0.983773	0.212569	7216.25	0.562018	0.904504	0.41311	114906	1.04399	6.64657	0.068068	6.57851	0.990447	0.1601	7684.33	0.619642	0.920715	0.379661	117585
343	beta_vae	MoNA	beta_vae_50-15-3-15-50_01 (02-12-2021_17-27-42)	[[50, 15, 3], [3, 15, 50]]	['spectrum']	3	0.01	2500	0.2	25	TRUE	TRUE	FALSE	-1	20	128	0.001	9.97849	0.0729332	9.90556	0.980333	0.237419	8977.44	0.592641	0.895926	0.431756	145547	1.05054	10.1006	0.073139	10.0275	0.97936	0.241052	8595.72	0.58681	0.89421	0.434589	145340	1.04313	7.58459	0.0686427	7.51595	0.987533	0.188451	9130.1	0.673116	0.913462	0.396447	146627
344	beta_vae	MoNA	beta_vae_50-15-4-15-50_01 (02-12-2021_17-31-48)	[[50, 15, 4], [4, 15, 50]]	['spectrum']	4	0.01	2500	0.2	25	TRUE	TRUE	FALSE	-1	20	128	0.001	9.89898	0.0879521	9.81103	0.986732	0.194966	6976.7	0.502458	0.895926	0.431756	145547	1.05054	10.0195	0.0881948	9.93133	0.986035	0.199035	6752.71	0.498142	0.89421	0.434589	145340	1.04313	7.51588	0.0816158	7.43427	0.99255	0.144685	7176.98	0.567949	0.913462	0.396447	146627
345	beta_vae	MoNA	beta_vae_50-15-5-15-50_01 (02-12-2021_17-36-05)	[[50, 15, 5], [5, 15, 50]]	['spectrum']	5	0.01	2500	0.2	25	TRUE	TRUE	FALSE	-1	20	128	0.001	9.89305	0.0963401	9.79671	0.987771	0.185671	8103.71	0.524877	0.895926	0.431756	145547	1.05054	10.012	0.0965144	9.91547	0.986966	0.189429	7840.87	0.522461	0.89421	0.434589	145340	1.04313	7.50312	0.0893797	7.41374	0.993339	0.137171	8627.93	0.604203	0.913462	0.396447	146627
346	beta_vae	MoNA	beta_vae_50-15-10-15-50_01 (02-12-2021_17-40-28)	[[50, 15, 10], [10, 15, 50]]	['spectrum']	10	0.01	2500	0.2	25	TRUE	TRUE	FALSE	-1	20	128	0.001	9.89141	0.115752	9.77566	0.98943	0.176338	6050.91	0.603975	0.895926	0.431756	145547	1.05054	10.0116	0.116475	9.89513	0.988901	0.179847	5951.01	0.601606	0.89421	0.434589	145340	1.04313	7.51067	0.106924	7.40375	0.994143	0.128754	6489.21	0.71916	0.913462	0.396447	146627
347	beta_vae	MoNA	beta_vae_50-3-50_01 (02-12-2021_17-45-00)	[[50, 3], [3, 50]]	['spectrum']	3	0.01	2500	0.2	25	TRUE	TRUE	FALSE	-1	20	128	0.001	10.4138	0.0876698	10.3261	0.971821	0.302016	52443.2	0.913597	0.895926	0.431756	145547	1.05054	10.5378	0.0878633	10.45	0.97125	0.30602	51567.9	0.906806	0.89421	0.434589	145340	1.04313	8.02872	0.0861609	7.94256	0.980026	0.245828	71320	1.0903	0.913462	0.396447	146627
348	beta_vae	MoNA	beta_vae_50-15-10-3-10-15-50_01 (02-12-2021_17-48-49)	[[50, 15, 10, 3], [3, 10, 15, 50]]	['spectrum']	3	0.01	2500	0.2	25	TRUE	TRUE	FALSE	-1	20	128	0.001	9.92441	0.0754668	9.84895	0.984301	0.21619	7385.61	0.518055	0.895926	0.431756	145547	1.05054	10.047	0.0757293	9.97122	0.98347	0.221063	7314.7	0.512516	0.89421	0.434589	145340	1.04313	7.53994	0.071621	7.46832	0.989645	0.168824	7278.72	0.56007	0.913462	0.396447	146627
349	beta_vae	MoNA	beta_vae_50-15-10-5-3-5-10-15-50_01 (02-12-2021_17-54-01)	[[50, 15, 10, 5, 3], [3, 5, 10, 15, 50]]	['spectrum']	3	0.01	2500	0.2	25	TRUE	TRUE	FALSE	-1	20	128	0.001	9.93136	0.0760927	9.85527	0.98417	0.218804	7330.21	0.526291	0.895926	0.431756	145547	1.05054	10.0514	0.0763058	9.97511	0.983495	0.223203	7001.41	0.522244	0.89421	0.434589	145340	1.04313	7.54493	0.0727171	7.47221	0.989522	0.170975	6757.39	0.571991	0.913462	0.396447	146627
350	beta_vae	MoNA	beta_vae_50-15-3-50_01 (02-12-2021_17-59-27)	[[50, 15, 3], [3, 50]]	['spectrum']	3	0.01	2500	0.2	25	TRUE	TRUE	FALSE	-1	20	128	0.001	10.0664	0.100951	9.96542	0.979607	0.241031	18961.3	0.841251	0.895926	0.431756	145547	1.05054	10.182	0.10116	10.0808	0.9789	0.244629	18270.5	0.833519	0.89421	0.434589	145340	1.04313	7.66331	0.103704	7.5596	0.987195	0.189185	18917.8	1.03044	0.913462	0.396447	146627
351	beta_vae	MoNA	beta_vae_50-3-15-50_01 (02-12-2021_18-03-48)	[[50, 3], [3, 15, 50]]	['spectrum']	3	0.01	2500	0.2	25	TRUE	TRUE	FALSE	-1	20	128	0.001	10.0086	0.0768721	9.93168	0.981614	0.238002	13402.2	0.821071	0.895926	0.431756	145547	1.05054	10.129	0.0770984	10.0519	0.980893	0.242928	13102.8	0.813453	0.89421	0.434589	145340	1.04313	7.60414	0.0738652	7.53027	0.987476	0.190165	13567.2	1.0251	0.913462	0.396447	146627
352	beta_vae	MoNA	beta_vae_50-10-3-10-15-50_01 (02-12-2021_18-07-46)	[[50, 10, 3], [3, 10, 15, 50]]	['spectrum']	3	0.01	2500	0.2	25	TRUE	TRUE	FALSE	-1	20	128	0.001	9.93777	0.0757073	9.86206	0.983966	0.218733	7908.29	0.525514	0.895926	0.431756	145547	1.05054	10.0573	0.0759232	9.98141	0.98315	0.223583	7611.42	0.520159	0.89421	0.434589	145340	1.04313	7.54791	0.0722597	7.47565	0.989668	0.17109	7966.41	0.577768	0.913462	0.396447	146627
353	beta_vae	MoNA	beta_vae_50-15-10-3-10-50_01 (02-12-2021_18-12-16)	[[50, 15, 10, 3], [3, 10, 50]]	['spectrum']	3	0.01	2500	0.2	25	TRUE	TRUE	FALSE	-1	20	128	0.001	9.96761	0.0756596	9.89195	0.982134	0.226507	10880.8	0.603108	0.895926	0.431756	145547	1.05054	10.0854	0.0758976	10.0095	0.981308	0.230789	10681.8	0.597269	0.89421	0.434589	145340	1.04313	7.59697	0.0715197	7.52545	0.988627	0.177585	10750.4	0.682912	0.913462	0.396447	146627
354	beta_vae	MoNA	beta_vae_50-15-3-15-50_01 (02-12-2021_18-16-38)	[[50, 15, 3], [3, 15, 50]]	['spectrum']	3	0.01	2500	0.5	25	TRUE	TRUE	TRUE	-1	20	128	0.001	8.34145	0.0715919	8.26986	0.986062	0.204883	8772.32	0.611657	0.906355	0.409802	121499	1.09251	8.47167	0.0718597	8.39981	0.985578	0.209262	8858.79	0.605411	0.904248	0.414125	122121	1.0845	6.41957	0.0660879	6.35349	0.990703	0.157659	8378.99	0.691702	0.920408	0.38067	123013
355	beta_vae	MoNA	beta_vae_50-15-4-15-50_01 (02-12-2021_18-21-01)	[[50, 15, 4], [4, 15, 50]]	['spectrum']	4	0.01	2500	0.5	25	TRUE	TRUE	TRUE	-1	20	128	0.001	8.3023	0.0836552	8.21865	0.988705	0.18426	4388.63	0.508953	0.906355	0.409802	121499	1.09251	8.43159	0.083976	8.34762	0.988117	0.18885	4365.34	0.505882	0.904248	0.414125	122121	1.0845	6.35615	0.0781471	6.27801	0.993319	0.135532	4268.98	0.542668	0.920408	0.38067	123013
356	beta_vae	MoNA	beta_vae_50-15-5-15-50_01 (02-12-2021_18-25-29)	[[50, 15, 5], [5, 15, 50]]	['spectrum']	5	0.01	2500	0.5	25	TRUE	TRUE	TRUE	-1	20	128	0.001	8.28963	0.0917305	8.1979	0.989793	0.171716	5195.55	0.622585	0.906355	0.409802	121499	1.09251	8.41854	0.0921502	8.32639	0.989269	0.175866	5165.92	0.620869	0.904248	0.414125	122121	1.0845	6.34994	0.0847682	6.26518	0.994123	0.125533	5225.17	0.75592	0.920408	0.38067	123013
357	beta_vae	MoNA	beta_vae_50-15-10-15-50_01 (02-12-2021_18-29-44)	[[50, 15, 10], [10, 15, 50]]	['spectrum']	10	0.01	2500	0.5	25	TRUE	TRUE	TRUE	-1	20	128	0.001	8.28252	0.104162	8.17836	0.990982	0.159133	5326.41	0.587981	0.906355	0.409802	121499	1.09251	8.40927	0.104725	8.30455	0.990538	0.163118	5308.41	0.585927	0.904248	0.414125	122121	1.0845	6.35706	0.0930992	6.26396	0.99501	0.114015	5756.57	0.66484	0.920408	0.38067	123013
358	beta_vae	MoNA	beta_vae_50-3-50_01 (02-12-2021_18-34-07)	[[50, 3], [3, 50]]	['spectrum']	3	0.01	2500	0.5	25	TRUE	TRUE	TRUE	-1	20	128	0.001	8.71734	0.0869995	8.63034	0.977715	0.272033	43520.3	0.980441	0.906355	0.409802	121499	1.09251	8.85213	0.0872974	8.76483	0.977008	0.277008	42623.8	0.974435	0.904248	0.414125	122121	1.0845	6.77943	0.0853283	6.6941	0.9837	0.219795	58152	1.15718	0.920408	0.38067	123013
359	beta_vae	MoNA	beta_vae_50-15-10-3-10-15-50_01 (02-12-2021_18-38-23)	[[50, 15, 10, 3], [3, 10, 15, 50]]	['spectrum']	3	0.01	2500	0.5	25	TRUE	TRUE	TRUE	-1	20	128	0.001	8.3188	0.0724463	8.24635	0.986226	0.202589	5207.91	0.502174	0.906355	0.409802	121499	1.09251	8.44859	0.0726933	8.37589	0.985504	0.207551	5095.23	0.498793	0.904248	0.414125	122121	1.0845	6.37819	0.0688873	6.3093	0.990957	0.155281	4697.12	0.518783	0.920408	0.38067	123013
360	beta_vae	MoNA	beta_vae_50-15-10-5-3-5-10-15-50_01 (02-12-2021_18-43-17)	[[50, 15, 10, 5, 3], [3, 5, 10, 15, 50]]	['spectrum']	3	0.01	2500	0.5	25	TRUE	TRUE	TRUE	-1	20	128	0.001	8.3147	0.070113	8.24458	0.986345	0.200514	5177.82	0.565895	0.906355	0.409802	121499	1.09251	8.44334	0.0702153	8.37313	0.985603	0.205029	5102.48	0.560488	0.904248	0.414125	122121	1.0845	6.37782	0.0657072	6.31211	0.991272	0.153481	4933.93	0.623435	0.920408	0.38067	123013
361	beta_vae	MoNA	beta_vae_50-15-3-50_01 (02-12-2021_18-48-37)	[[50, 15, 3], [3, 50]]	['spectrum']	3	0.01	2500	0.5	25	TRUE	TRUE	TRUE	-1	20	128	0.001	8.43366	0.0994033	8.33426	0.984012	0.220013	14470.6	0.886702	0.906355	0.409802	121499	1.09251	8.5594	0.099498	8.4599	0.983473	0.22407	14138.3	0.878527	0.904248	0.414125	122121	1.0845	6.48504	0.101479	6.38357	0.989344	0.170292	14535.8	1.06889	0.920408	0.38067	123013
362	beta_vae	MoNA	beta_vae_50-3-15-50_01 (02-12-2021_18-52-51)	[[50, 3], [3, 15, 50]]	['spectrum']	3	0.01	2500	0.5	25	TRUE	TRUE	TRUE	-1	20	128	0.001	8.37405	0.0718475	8.3022	0.984897	0.217019	10093.7	0.870246	0.906355	0.409802	121499	1.09251	8.50469	0.0722106	8.43248	0.984408	0.221129	9837.72	0.862581	0.904248	0.414125	122121	1.0845	6.4345	0.0685263	6.36597	0.989545	0.170073	9882.83	1.06546	0.920408	0.38067	123013
363	beta_vae	MoNA	beta_vae_50-10-3-10-15-50_01 (02-12-2021_18-57-13)	[[50, 10, 3], [3, 10, 15, 50]]	['spectrum']	3	0.01	2500	0.5	25	TRUE	TRUE	TRUE	-1	20	128	0.001	8.32512	0.0703249	8.25479	0.986174	0.201573	6574.99	0.535819	0.906355	0.409802	121499	1.09251	8.45358	0.0704907	8.38309	0.985598	0.205887	6467.14	0.531464	0.904248	0.414125	122121	1.0845	6.39826	0.0658865	6.33237	0.990814	0.154475	6536.07	0.568776	0.920408	0.38067	123013
364	beta_vae	MoNA	beta_vae_50-15-10-3-10-50_01 (02-12-2021_19-01-50)	[[50, 15, 10, 3], [3, 10, 50]]	['spectrum']	3	0.01	2500	0.5	25	TRUE	TRUE	TRUE	-1	20	128	0.001	8.33082	0.070551	8.26027	0.986105	0.203131	8068.93	0.556466	0.906355	0.409802	121499	1.09251	8.45985	0.0706745	8.38917	0.985541	0.207257	8059.79	0.55157	0.904248	0.414125	122121	1.0845	6.39704	0.0663542	6.33069	0.99081	0.156865	7564.05	0.595825	0.920408	0.38067	123013
365	beta_vae	MoNA	beta_vae_50-15-3-15-50_01 (02-12-2021_19-06-17)	[[50, 15, 3], [3, 15, 50]]	['spectrum']	3	0.01	2500	0.5	25	TRUE	TRUE	FALSE	-1	20	128	0.001	9.70993	0.0732389	9.63669	0.983817	0.221203	10964.5	0.575487	0.896247	0.431503	156079	1.0812	9.83292	0.0735203	9.7594	0.983175	0.225787	10837.1	0.572756	0.894576	0.434334	155916	1.07329	7.32989	0.0679685	7.26192	0.989248	0.173927	10395.9	0.634946	0.913611	0.396245	154657
366	beta_vae	MoNA	beta_vae_50-15-4-15-50_01 (02-12-2021_19-10-32)	[[50, 15, 4], [4, 15, 50]]	['spectrum']	4	0.01	2500	0.5	25	TRUE	TRUE	FALSE	-1	20	128	0.001	9.65803	0.0888147	9.56922	0.987709	0.18957	8895.22	0.525286	0.896247	0.431503	156079	1.0812	9.77716	0.0891222	9.68804	0.987129	0.193649	8633.58	0.521917	0.894576	0.434334	155916	1.07329	7.30829	0.0829106	7.22538	0.992978	0.140683	8384.02	0.582836	0.913611	0.396245	154657
367	beta_vae	MoNA	beta_vae_50-15-5-15-50_01 (02-12-2021_19-14-42)	[[50, 15, 5], [5, 15, 50]]	['spectrum']	5	0.01	2500	0.5	25	TRUE	TRUE	FALSE	-1	20	128	0.001	9.64213	0.0967499	9.54538	0.989113	0.178463	7343.41	0.547712	0.896247	0.431503	156079	1.0812	9.7595	0.0971232	9.66238	0.988603	0.182282	7194.17	0.544876	0.894576	0.434334	155916	1.07329	7.28161	0.088636	7.19298	0.993906	0.130812	7781.16	0.630575	0.913611	0.396245	154657
368	beta_vae	MoNA	beta_vae_50-15-10-15-50_01 (02-12-2021_19-18-55)	[[50, 15, 10], [10, 15, 50]]	['spectrum']	10	0.01	2500	0.5	25	TRUE	TRUE	FALSE	-1	20	128	0.001	9.6407	0.104513	9.53618	0.989317	0.176438	6501.08	0.611666	0.896247	0.431503	156079	1.0812	9.75958	0.104948	9.65463	0.988748	0.180204	6474.81	0.610096	0.894576	0.434334	155916	1.07329	7.28297	0.0965853	7.18639	0.994063	0.130007	7285.51	0.721269	0.913611	0.396245	154657
369	beta_vae	MoNA	beta_vae_50-3-50_01 (02-12-2021_19-23-28)	[[50, 3], [3, 50]]	['spectrum']	3	0.01	2500	0.5	25	TRUE	TRUE	FALSE	-1	20	128	0.001	10.1789	0.0880567	10.0909	0.972406	0.298223	57345.1	0.948359	0.896247	0.431503	156079	1.0812	10.3043	0.0883408	10.216	0.971856	0.302512	56347.9	0.94122	0.894576	0.434334	155916	1.07329	7.81269	0.0860889	7.7266	0.980306	0.243423	77098.5	1.12959	0.913611	0.396245	154657
370	beta_vae	MoNA	beta_vae_50-15-10-3-10-15-50_01 (02-12-2021_19-27-27)	[[50, 15, 10, 3], [3, 10, 15, 50]]	['spectrum']	3	0.01	2500	0.5	25	TRUE	TRUE	FALSE	-1	20	128	0.001	9.68948	0.0777463	9.61173	0.984067	0.217193	7657.2	0.51464	0.896247	0.431503	156079	1.0812	9.80986	0.077901	9.73196	0.983375	0.222103	7549.32	0.510661	0.894576	0.434334	155916	1.07329	7.32258	0.0742636	7.24832	0.989756	0.168641	7234.49	0.548118	0.913611	0.396245	154657
371	beta_vae	MoNA	beta_vae_50-15-10-5-3-5-10-15-50_01 (02-12-2021_19-32-22)	[[50, 15, 10, 5, 3], [3, 5, 10, 15, 50]]	['spectrum']	3	0.01	2500	0.5	25	TRUE	TRUE	FALSE	-1	20	128	0.001	9.74897	0.0710549	9.67791	0.981103	0.24233	8985.9	0.560573	0.896247	0.431503	156079	1.0812	9.87293	0.0711715	9.80175	0.98009	0.247935	8966.62	0.557632	0.894576	0.434334	155916	1.07329	7.36287	0.0677158	7.29516	0.988101	0.185334	8116.54	0.58537	0.913611	0.396245	154657
372	beta_vae	MoNA	beta_vae_50-15-3-50_01 (02-12-2021_19-37-50)	[[50, 15, 3], [3, 50]]	['spectrum']	3	0.01	2500	0.5	25	TRUE	TRUE	FALSE	-1	20	128	0.001	9.82284	0.100915	9.72192	0.98001	0.236217	19865.9	0.888291	0.896247	0.431503	156079	1.0812	9.93743	0.101203	9.83623	0.979312	0.239599	19133.2	0.879453	0.894576	0.434334	155916	1.07329	7.46325	0.102275	7.36097	0.987535	0.185825	19853	1.07917	0.913611	0.396245	154657
373	beta_vae	MoNA	beta_vae_50-3-15-50_01 (02-12-2021_19-41-54)	[[50, 3], [3, 15, 50]]	['spectrum']	3	0.01	2500	0.5	25	TRUE	TRUE	FALSE	-1	20	128	0.001	9.74917	0.0770174	9.67215	0.982387	0.230465	12766.6	0.851197	0.896247	0.431503	156079	1.0812	9.86718	0.0773753	9.7898	0.981929	0.234808	12488.2	0.844107	0.894576	0.434334	155916	1.07329	7.39163	0.0736197	7.31801	0.988165	0.183825	13311.2	1.04836	0.913611	0.396245	154657
374	beta_vae	MoNA	beta_vae_50-10-3-10-15-50_01 (02-12-2021_19-45-52)	[[50, 10, 3], [3, 10, 15, 50]]	['spectrum']	3	0.01	2500	0.5	25	TRUE	TRUE	FALSE	-1	20	128	0.001	9.69527	0.0755648	9.6197	0.984648	0.21954	7584.26	0.50383	0.896247	0.431503	156079	1.0812	9.8169	0.0757194	9.74118	0.983961	0.224769	7457.73	0.499163	0.894576	0.434334	155916	1.07329	7.32779	0.0729194	7.25487	0.989752	0.170218	6958.51	0.540866	0.913611	0.396245	154657
375	beta_vae	MoNA	beta_vae_50-15-10-3-10-50_01 (02-12-2021_19-50-12)	[[50, 15, 10, 3], [3, 10, 50]]	['spectrum']	3	0.01	2500	0.5	25	TRUE	TRUE	FALSE	-1	20	128	0.001	9.70901	0.0745875	9.63442	0.983435	0.222645	10392.3	0.549206	0.896247	0.431503	156079	1.0812	9.83166	0.074785	9.75687	0.982767	0.227566	10220.4	0.545723	0.894576	0.434334	155916	1.07329	7.34594	0.069894	7.27605	0.989141	0.173687	10079.6	0.596761	0.913611	0.396245	154657
376	beta_vae	MoNA	beta_vae_50-15-3-15-50_01 (02-12-2021_19-55-01)	[[50, 15, 3], [3, 15, 50]]	['spectrum']	3	0.01	2500	1	25	TRUE	TRUE	TRUE	-1	20	128	0.001	7.93461	0.0712262	7.86339	0.98676	0.199927	8713.2	0.643418	0.905892	0.411167	130221	1.1543	8.04248	0.0715732	7.9709	0.98604	0.203133	8782.53	0.639212	0.903713	0.414854	131028	1.14749	5.99268	0.0658756	5.9268	0.991109	0.155184	8004.12	0.739452	0.920039	0.381866	128099
377	beta_vae	MoNA	beta_vae_50-15-4-15-50_01 (02-12-2021_19-59-17)	[[50, 15, 4], [4, 15, 50]]	['spectrum']	4	0.01	2500	1	25	TRUE	TRUE	TRUE	-1	20	128	0.001	7.89408	0.0831127	7.81097	0.98931	0.176623	5182.25	0.525564	0.905892	0.411167	130221	1.1543	8.00069	0.0833843	7.91731	0.988626	0.179727	5102.77	0.52354	0.903713	0.414854	131028	1.14749	5.94836	0.0767863	5.87157	0.993587	0.131199	5109.37	0.565977	0.920039	0.381866	128099
378	beta_vae	MoNA	beta_vae_50-15-5-15-50_01 (02-12-2021_20-03-58)	[[50, 15, 5], [5, 15, 50]]	['spectrum']	5	0.01	2500	1	25	TRUE	TRUE	TRUE	-1	20	128	0.001	7.88526	0.0911341	7.79413	0.990481	0.165339	5049.03	0.551071	0.905892	0.411167	130221	1.1543	7.99137	0.0915208	7.89985	0.989848	0.168394	5018.53	0.550578	0.903713	0.414854	131028	1.14749	5.96304	0.0828393	5.8802	0.994497	0.120506	5196.72	0.6109	0.920039	0.381866	128099
379	beta_vae	MoNA	beta_vae_50-15-10-15-50_01 (02-12-2021_20-08-14)	[[50, 15, 10], [10, 15, 50]]	['spectrum']	10	0.01	2500	1	25	TRUE	TRUE	TRUE	-1	20	128	0.001	7.88678	0.0989897	7.78779	0.990953	0.159336	5373.12	0.587977	0.905892	0.411167	130221	1.1543	7.99406	0.0996418	7.89441	0.990299	0.162536	5403.22	0.585613	0.903713	0.414854	131028	1.14749	5.93914	0.087969	5.85117	0.995111	0.113866	5481.75	0.660043	0.920039	0.381866	128099
380	beta_vae	MoNA	beta_vae_50-3-50_01 (02-12-2021_20-12-44)	[[50, 3], [3, 50]]	['spectrum']	3	0.01	2500	1	25	TRUE	TRUE	TRUE	-1	20	128	0.001	8.32859	0.0877795	8.24081	0.977986	0.268294	44380.3	1.055	0.905892	0.411167	130221	1.1543	8.4455	0.0881685	8.35733	0.97713	0.272742	43764.8	1.05126	0.903713	0.414854	131028	1.14749	6.39067	0.0849461	6.30573	0.983961	0.216565	59052.3	1.23702	0.920039	0.381866	128099
381	beta_vae	MoNA	beta_vae_50-15-10-3-10-15-50_01 (02-12-2021_20-16-47)	[[50, 15, 10, 3], [3, 10, 15, 50]]	['spectrum']	3	0.01	2500	1	25	TRUE	TRUE	TRUE	-1	20	128	0.001	7.90628	0.0708855	7.83539	0.98722	0.190614	6303.97	0.550255	0.905892	0.411167	130221	1.1543	8.02441	0.0711935	7.95321	0.986422	0.194139	6228.25	0.54223	0.903713	0.414854	131028	1.14749	5.97766	0.0654246	5.91223	0.991815	0.144795	5379.11	0.631853	0.920039	0.381866	128099
382	beta_vae	MoNA	beta_vae_50-15-10-5-3-5-10-15-50_01 (02-12-2021_20-21-43)	[[50, 15, 10, 5, 3], [3, 5, 10, 15, 50]]	['spectrum']	3	0.01	2500	1	25	TRUE	TRUE	TRUE	-1	20	128	0.001	7.95187	0.0698422	7.88203	0.985242	0.213722	6167.13	0.591817	0.905892	0.411167	130221	1.1543	8.0627	0.0700078	7.99269	0.984468	0.217498	6188.92	0.58741	0.903713	0.414854	131028	1.14749	6.00081	0.0658508	5.93496	0.990355	0.161407	5326.84	0.630703	0.920039	0.381866	128099
383	beta_vae	MoNA	beta_vae_50-15-3-50_01 (02-12-2021_20-27-05)	[[50, 15, 3], [3, 50]]	['spectrum']	3	0.01	2500	1	25	TRUE	TRUE	TRUE	-1	20	128	0.001	8.03859	0.0974347	7.94115	0.984375	0.217336	16087.9	0.962962	0.905892	0.411167	130221	1.1543	8.14472	0.0979603	8.04676	0.983666	0.220694	15974.4	0.956458	0.903713	0.414854	131028	1.14749	6.09439	0.0962957	5.99809	0.989526	0.16846	15828	1.15216	0.920039	0.381866	128099
384	beta_vae	MoNA	beta_vae_50-3-15-50_01 (02-12-2021_20-31-18)	[[50, 3], [3, 15, 50]]	['spectrum']	3	0.01	2500	1	25	TRUE	TRUE	TRUE	-1	20	128	0.001	7.96555	0.0718388	7.89371	0.98563	0.210753	9855.72	0.914508	0.905892	0.411167	130221	1.1543	8.07416	0.0721829	8.00197	0.984973	0.214037	9833.86	0.90727	0.903713	0.414854	131028	1.14749	6.04703	0.0685931	5.97844	0.990133	0.165701	9658.19	1.12102	0.920039	0.381866	128099
385	beta_vae	MoNA	beta_vae_50-10-3-10-15-50_01 (02-12-2021_20-35-24)	[[50, 10, 3], [3, 10, 15, 50]]	['spectrum']	3	0.01	2500	1	25	TRUE	TRUE	TRUE	-1	20	128	0.001	7.91607	0.0731106	7.84296	0.987311	0.195085	5807.19	0.584975	0.905892	0.411167	130221	1.1543	8.02462	0.0733008	7.95132	0.986507	0.199126	5836.05	0.582274	0.903713	0.414854	131028	1.14749	5.99354	0.0688059	5.92473	0.991549	0.150432	5516.65	0.645741	0.920039	0.381866	128099
386	beta_vae	MoNA	beta_vae_50-15-10-3-10-50_01 (02-12-2021_20-40-16)	[[50, 15, 10, 3], [3, 10, 50]]	['spectrum']	3	0.01	2500	1	25	TRUE	TRUE	TRUE	-1	20	128	0.001	7.93814	0.0777072	7.86043	0.98615	0.201505	6728.5	0.50829	0.905892	0.411167	130221	1.1543	8.04612	0.0778328	7.96828	0.985364	0.204718	6857.49	0.506881	0.903713	0.414854	131028	1.14749	6.00783	0.0744406	5.93339	0.991042	0.155462	6063.07	0.481623	0.920039	0.381866	128099
387	beta_vae	MoNA	beta_vae_50-15-3-15-50_01 (02-12-2021_20-44-48)	[[50, 15, 3], [3, 15, 50]]	['spectrum']	3	0.01	2500	1	25	TRUE	TRUE	FALSE	-1	20	128	0.001	9.32862	0.0793593	9.24926	0.984796	0.214846	10019.8	0.550276	0.896813	0.430807	169538	1.12929	9.42511	0.079557	9.34555	0.984036	0.21867	10031.1	0.548166	0.895174	0.432902	169689	1.12219	6.97803	0.0756876	6.90234	0.990129	0.166209	9308.9	0.575306	0.914059	0.395227	163714
388	beta_vae	MoNA	beta_vae_50-15-4-15-50_01 (02-12-2021_20-49-04)	[[50, 15, 4], [4, 15, 50]]	['spectrum']	4	0.01	2500	1	25	TRUE	TRUE	FALSE	-1	20	128	0.001	9.27472	0.0894497	9.18527	0.987973	0.186646	8278.81	0.5128	0.896813	0.430807	169538	1.12929	9.37207	0.0896749	9.2824	0.987151	0.189892	8237.92	0.510398	0.895174	0.432902	169689	1.12219	6.93209	0.0831324	6.84896	0.992812	0.143152	8223.28	0.557344	0.914059	0.395227	163714
389	beta_vae	MoNA	beta_vae_50-15-5-15-50_01 (02-12-2021_20-53-17)	[[50, 15, 5], [5, 15, 50]]	['spectrum']	5	0.01	2500	1	25	TRUE	TRUE	FALSE	-1	20	128	0.001	9.27277	0.094535	9.17823	0.988266	0.185986	6232.18	0.491645	0.896813	0.430807	169538	1.12929	9.37242	0.0948874	9.27754	0.987393	0.189371	6144.14	0.489557	0.895174	0.432902	169689	1.12219	6.92616	0.086511	6.83965	0.993275	0.137964	6129.05	0.529071	0.914059	0.395227	163714
390	beta_vae	MoNA	beta_vae_50-15-10-15-50_01 (02-12-2021_20-57-35)	[[50, 15, 10], [10, 15, 50]]	['spectrum']	10	0.01	2500	1	25	TRUE	TRUE	FALSE	-1	20	128	0.001	9.26579	0.108176	9.15761	0.989716	0.171247	6086.86	0.633909	0.896813	0.430807	169538	1.12929	9.36318	0.108542	9.25464	0.98878	0.174538	5988.2	0.635057	0.895174	0.432902	169689	1.12219	6.9331	0.0979832	6.83511	0.994537	0.124559	6342.73	0.704833	0.914059	0.395227	163714
391	beta_vae	MoNA	beta_vae_50-3-50_01 (02-12-2021_21-01-55)	[[50, 3], [3, 50]]	['spectrum']	3	0.01	2500	1	25	TRUE	TRUE	FALSE	-1	20	128	0.001	9.81641	0.0885966	9.72782	0.973741	0.294948	57763.4	1.01286	0.896813	0.430807	169538	1.12929	9.92549	0.0888724	9.83662	0.973302	0.298741	57117.7	1.00834	0.895174	0.432902	169689	1.12219	7.44894	0.0860252	7.36291	0.98101	0.239545	77002.3	1.19685	0.914059	0.395227	163714
392	beta_vae	MoNA	beta_vae_50-15-10-3-10-15-50_01 (02-12-2021_21-05-56)	[[50, 15, 10, 3], [3, 10, 15, 50]]	['spectrum']	3	0.01	2500	1	25	TRUE	TRUE	FALSE	-1	20	128	0.001	9.28737	0.0760675	9.2113	0.986316	0.20306	8017.76	0.506903	0.896813	0.430807	169538	1.12929	9.38423	0.0762741	9.30796	0.985585	0.206722	7881.86	0.50389	0.895174	0.432902	169689	1.12219	6.93069	0.0721578	6.85853	0.991042	0.157646	7366.96	0.531923	0.914059	0.395227	163714
393	beta_vae	MoNA	beta_vae_50-15-10-5-3-5-10-15-50_01 (02-12-2021_21-10-49)	[[50, 15, 10, 5, 3], [3, 5, 10, 15, 50]]	['spectrum']	3	0.01	2500	1	25	TRUE	TRUE	FALSE	-1	20	128	0.001	9.30797	0.0782099	9.22976	0.985383	0.208902	9005.8	0.505858	0.896813	0.430807	169538	1.12929	9.40709	0.0783877	9.3287	0.984501	0.212634	9029.24	0.504289	0.895174	0.432902	169689	1.12219	6.94844	0.0750842	6.87336	0.990651	0.161504	7745.25	0.520201	0.914059	0.395227	163714
394	beta_vae	MoNA	beta_vae_50-15-3-50_01 (02-12-2021_21-16-15)	[[50, 15, 3], [3, 50]]	['spectrum']	3	0.01	2500	1	25	TRUE	TRUE	FALSE	-1	20	128	0.001	9.47577	0.0982994	9.37747	0.980439	0.245197	20738	0.975812	0.896813	0.430807	169538	1.12929	9.56878	0.098646	9.47014	0.979912	0.2478	20501.7	0.97031	0.895174	0.432902	169689	1.12219	7.10353	0.0993506	7.00418	0.98723	0.192982	21371.5	1.17021	0.914059	0.395227	163714
395	beta_vae	MoNA	beta_vae_50-3-15-50_01 (02-12-2021_21-20-18)	[[50, 3], [3, 15, 50]]	['spectrum']	3	0.01	2500	1	25	TRUE	TRUE	FALSE	-1	20	128	0.001	9.36951	0.0750789	9.29443	0.982863	0.224039	14938.1	0.899076	0.896813	0.430807	169538	1.12929	9.46547	0.0754247	9.39005	0.982243	0.227247	14776.2	0.890887	0.895174	0.432902	169689	1.12219	7.02325	0.0714149	6.95183	0.988455	0.179488	16044.6	1.10501	0.914059	0.395227	163714
396	beta_vae	MoNA	beta_vae_50-10-3-10-15-50_01 (02-12-2021_21-24-19)	[[50, 10, 3], [3, 10, 15, 50]]	['spectrum']	3	0.01	2500	1	25	TRUE	TRUE	FALSE	-1	20	128	0.001	9.29637	0.0764422	9.21993	0.985591	0.208004	7860.52	0.51158	0.896813	0.430807	169538	1.12929	9.39326	0.0767276	9.31653	0.984842	0.211718	7582.99	0.508573	0.895174	0.432902	169689	1.12219	6.95186	0.0725856	6.87927	0.990396	0.162948	7154.96	0.543848	0.914059	0.395227	163714
397	beta_vae	MoNA	beta_vae_50-15-10-3-10-50_01 (02-12-2021_21-28-54)	[[50, 15, 10, 3], [3, 10, 50]]	['spectrum']	3	0.01	2500	1	25	TRUE	TRUE	FALSE	-1	20	128	0.001	9.31871	0.0791255	9.23958	0.985104	0.21219	9775.78	0.52179	0.896813	0.430807	169538	1.12929	9.41663	0.0793088	9.33732	0.984326	0.215447	9769.36	0.519482	0.895174	0.432902	169689	1.12219	6.96075	0.0744307	6.88632	0.99032	0.165454	9192.65	0.539618	0.914059	0.395227	163714
398	beta_vae	MoNA	beta_vae_100-15-3-15-100_01 (02-12-2021_21-33-48)	[[100, 15, 3], [3, 15, 100]]	['spectrum']	3	0.01	2500	0.001	50	TRUE	TRUE	TRUE	-1	20	128	0.001	13.6068	0.0783371	13.5285	0.978739	0.271131	5765.97	0.560083	0.885902	0.457295	110595	1.19365	13.8248	0.0785745	13.7462	0.97742	0.279738	5813.15	0.561346	0.883046	0.462518	111257	1.18714	9.77045	0.072738	9.69771	0.986221	0.201221	5914.07	0.643502	0.906771	0.415003	103974
399	beta_vae	MoNA	beta_vae_100-15-4-15-100_01 (02-12-2021_21-38-26)	[[100, 15, 4], [4, 15, 100]]	['spectrum']	4	0.01	2500	0.001	50	TRUE	TRUE	TRUE	-1	20	128	0.001	13.5644	0.0922857	13.4721	0.981732	0.248787	4993.87	0.585323	0.885902	0.457295	110595	1.19365	13.7806	0.0924693	13.6881	0.98037	0.257109	5026.43	0.585082	0.883046	0.462518	111257	1.18714	9.73335	0.0853509	9.648	0.989205	0.177561	5215.97	0.683626	0.906771	0.415003	103974
400	beta_vae	MoNA	beta_vae_100-15-5-15-100_01 (02-12-2021_21-43-05)	[[100, 15, 5], [5, 15, 100]]	['spectrum']	5	0.01	2500	0.001	50	TRUE	TRUE	TRUE	-1	20	128	0.001	13.5511	0.104183	13.447	0.982841	0.238696	4322.53	0.549042	0.885902	0.457295	110595	1.19365	13.7654	0.104649	13.6608	0.981625	0.246279	4280.64	0.548778	0.883046	0.462518	111257	1.18714	9.70818	0.0956163	9.61257	0.99016	0.167235	4640.68	0.627234	0.906771	0.415003	103974
401	beta_vae	MoNA	beta_vae_100-15-10-15-100_01 (02-12-2021_21-47-31)	[[100, 15, 10], [10, 15, 100]]	['spectrum']	10	0.01	2500	0.001	50	TRUE	TRUE	TRUE	-1	20	128	0.001	13.5417	0.122898	13.4188	0.984231	0.224606	3924.1	0.669569	0.885902	0.457295	110595	1.19365	13.756	0.123744	13.6323	0.982873	0.232455	3914.68	0.668908	0.883046	0.462518	111257	1.18714	9.70542	0.109721	9.5957	0.991466	0.154014	4135.7	0.818093	0.906771	0.415003	103974
402	beta_vae	MoNA	beta_vae_100-3-100_01 (02-12-2021_21-52-13)	[[100, 3], [3, 100]]	['spectrum']	3	0.01	2500	0.001	50	TRUE	TRUE	TRUE	-1	20	128	0.001	14.3415	0.10381	14.2377	0.966679	0.355542	39852.8	1.09926	0.885902	0.457295	110595	1.19365	14.5743	0.10417	14.4701	0.965104	0.363948	39484.1	1.09337	0.883046	0.462518	111257	1.18714	10.4723	0.102279	10.37	0.976216	0.274863	53724.4	1.31081	0.906771	0.415003	103974
403	beta_vae	MoNA	beta_vae_100-15-10-3-10-15-100_01 (02-12-2021_21-56-18)	[[100, 15, 10, 3], [3, 10, 15, 100]]	['spectrum']	3	0.01	2500	0.001	50	TRUE	TRUE	TRUE	-1	20	128	0.001	13.5682	0.0793195	13.4889	0.98007	0.259324	4408.62	0.532021	0.885902	0.457295	110595	1.19365	13.7832	0.079501	13.7037	0.978669	0.267811	4436.5	0.531288	0.883046	0.462518	111257	1.18714	9.72223	0.0748878	9.64734	0.987464	0.189267	4038.86	0.6073	0.906771	0.415003	103974
404	beta_vae	MoNA	beta_vae_100-15-10-5-3-5-10-15-100_01 (02-12-2021_22-01-42)	[[100, 15, 10, 5, 3], [3, 5, 10, 15, 100]]	['spectrum']	3	0.01	2500	0.001	50	TRUE	TRUE	TRUE	-1	20	128	0.001	13.576	0.0779062	13.4981	0.979785	0.261823	4263.01	0.546885	0.885902	0.457295	110595	1.19365	13.793	0.0780711	13.7149	0.978394	0.270472	4372.47	0.545486	0.883046	0.462518	111257	1.18714	9.7287	0.0747393	9.65396	0.987199	0.191953	3915.11	0.652593	0.906771	0.415003	103974
405	beta_vae	MoNA	beta_vae_100-15-3-100_01 (02-12-2021_22-07-36)	[[100, 15, 3], [3, 100]]	['spectrum']	3	0.01	2500	0.001	50	TRUE	TRUE	TRUE	-1	20	128	0.001	13.7981	0.120477	13.6777	0.97404	0.299594	12748.3	0.976072	0.885902	0.457295	110595	1.19365	14.0113	0.120315	13.891	0.972399	0.307107	12859.2	0.969382	0.883046	0.462518	111257	1.18714	9.96566	0.123443	9.84222	0.983244	0.225262	13030.1	1.18981	0.906771	0.415003	103974
406	beta_vae	MoNA	beta_vae_100-3-15-100_01 (02-12-2021_22-11-52)	[[100, 3], [3, 15, 100]]	['spectrum']	3	0.01	2500	0.001	50	TRUE	TRUE	TRUE	-1	20	128	0.001	13.6776	0.0800343	13.5976	0.976911	0.285133	8300.47	0.960359	0.885902	0.457295	110595	1.19365	13.8954	0.0805647	13.8148	0.975529	0.293293	8325.55	0.956101	0.883046	0.462518	111257	1.18714	9.82441	0.0752641	9.74914	0.984739	0.215175	8421.99	1.21297	0.906771	0.415003	103974
407	beta_vae	MoNA	beta_vae_100-10-3-10-15-100_01 (02-12-2021_22-16-03)	[[100, 10, 3], [3, 10, 15, 100]]	['spectrum']	3	0.01	2500	0.001	50	TRUE	TRUE	TRUE	-1	20	128	0.001	13.5977	0.0805287	13.5171	0.979223	0.26451	6305.23	0.568425	0.885902	0.457295	110595	1.19365	13.8149	0.0808088	13.7341	0.977671	0.273119	6247.37	0.570084	0.883046	0.462518	111257	1.18714	9.7705	0.0770135	9.69349	0.986937	0.194472	5933.26	0.647167	0.906771	0.415003	103974
408	beta_vae	MoNA	beta_vae_100-15-10-3-10-100_01 (02-12-2021_22-20-54)	[[100, 15, 10, 3], [3, 10, 100]]	['spectrum']	3	0.01	2500	0.001	50	TRUE	TRUE	TRUE	-1	20	128	0.001	13.5846	0.0803865	13.5043	0.979511	0.263834	5053.49	0.507672	0.885902	0.457295	110595	1.19365	13.8026	0.0806478	13.722	0.978216	0.272359	5025.33	0.509164	0.883046	0.462518	111257	1.18714	9.74742	0.075239	9.67218	0.98666	0.19542	5017.28	0.552798	0.906771	0.415003	103974
409	beta_vae	MoNA	beta_vae_100-15-3-15-100_01 (02-12-2021_22-25-32)	[[100, 15, 3], [3, 15, 100]]	['spectrum']	3	0.01	2500	0.001	50	TRUE	TRUE	FALSE	-1	20	128	0.001	15.2152	0.0815382	15.1336	0.976271	0.284205	7164.74	0.583829	0.878648	0.470888	128981	1.20875	15.4148	0.081869	15.3329	0.975016	0.292142	6905.12	0.580982	0.876062	0.475163	129286	1.20309	10.7765	0.0755087	10.701	0.984922	0.213758	7021.29	0.658595	0.902584	0.423512	120068
410	beta_vae	MoNA	beta_vae_100-15-4-15-100_01 (02-12-2021_22-29-58)	[[100, 15, 4], [4, 15, 100]]	['spectrum']	4	0.01	2500	0.001	50	TRUE	TRUE	FALSE	-1	20	128	0.001	15.1354	0.0982868	15.0372	0.980834	0.253885	4966.06	0.525337	0.878648	0.470888	128981	1.20875	15.3396	0.0985028	15.2411	0.979328	0.262081	4968.35	0.523986	0.876062	0.475163	129286	1.20309	10.7147	0.0902519	10.6244	0.989022	0.180572	5089.17	0.585209	0.902584	0.423512	120068
411	beta_vae	MoNA	beta_vae_100-15-5-15-100_01 (02-12-2021_22-34-23)	[[100, 15, 5], [5, 15, 100]]	['spectrum']	5	0.01	2500	0.001	50	TRUE	TRUE	FALSE	-1	20	128	0.001	15.1576	0.106894	15.0507	0.980802	0.255221	5803.42	0.595756	0.878648	0.470888	128981	1.20875	15.3622	0.107232	15.2549	0.979352	0.263326	5840.64	0.596047	0.876062	0.475163	129286	1.20309	10.7328	0.097079	10.6358	0.989027	0.182298	6045.34	0.700882	0.902584	0.423512	120068
412	beta_vae	MoNA	beta_vae_100-15-10-15-100_01 (02-12-2021_22-38-46)	[[100, 15, 10], [10, 15, 100]]	['spectrum']	10	0.01	2500	0.001	50	TRUE	TRUE	FALSE	-1	20	128	0.001	15.1341	0.118845	15.0153	0.982522	0.240891	5598.01	0.681838	0.878648	0.470888	128981	1.20875	15.3387	0.119421	15.2193	0.981089	0.248914	5623.27	0.679781	0.876062	0.475163	129286	1.20309	10.7152	0.108925	10.6063	0.990369	0.168768	5684.79	0.815426	0.902584	0.423512	120068
413	beta_vae	MoNA	beta_vae_100-3-100_01 (02-12-2021_22-43-24)	[[100, 3], [3, 100]]	['spectrum']	3	0.01	2500	0.001	50	TRUE	TRUE	FALSE	-1	20	128	0.001	16.0989	0.104689	15.9942	0.960817	0.380106	48895.3	1.11099	0.878648	0.470888	128981	1.20875	16.3167	0.10502	16.2117	0.959252	0.387586	48521.7	1.10379	0.876062	0.475163	129286	1.20309	11.6341	0.102376	11.5317	0.972375	0.298341	66780.3	1.31483	0.902584	0.423512	120068
414	beta_vae	MoNA	beta_vae_100-15-10-3-10-15-100_01 (02-12-2021_22-47-24)	[[100, 15, 10, 3], [3, 10, 15, 100]]	['spectrum']	3	0.01	2500	0.001	50	TRUE	TRUE	FALSE	-1	20	128	0.001	15.1785	0.0831657	15.0953	0.977124	0.278354	5363.06	0.47787	0.878648	0.470888	128981	1.20875	15.3819	0.0833295	15.2986	0.975595	0.286903	5314.62	0.476527	0.876062	0.475163	129286	1.20309	10.7664	0.0790834	10.6874	0.985589	0.208451	4963.37	0.490896	0.902584	0.423512	120068
415	beta_vae	MoNA	beta_vae_100-15-10-5-3-5-10-15-100_01 (02-12-2021_22-52-24)	[[100, 15, 10, 5, 3], [3, 5, 10, 15, 100]]	['spectrum']	3	0.01	2500	0.001	50	TRUE	TRUE	FALSE	-1	20	128	0.001	15.2671	0.0787393	15.1883	0.973569	0.311752	5882.02	0.635414	0.878648	0.470888	128981	1.20875	15.473	0.0789413	15.394	0.972003	0.319981	5869.17	0.631478	0.876062	0.475163	129286	1.20309	10.7843	0.074094	10.7102	0.98329	0.230701	5341.87	0.749543	0.902584	0.423512	120068
416	beta_vae	MoNA	beta_vae_100-15-3-100_01 (02-12-2021_22-58-17)	[[100, 15, 3], [3, 100]]	['spectrum']	3	0.01	2500	0.001	50	TRUE	TRUE	FALSE	-1	20	128	0.001	15.4487	0.118766	15.33	0.970427	0.315412	15625.6	1.01418	0.878648	0.470888	128981	1.20875	15.6467	0.119103	15.5276	0.968984	0.322423	15544.1	1.00721	0.876062	0.475163	129286	1.20309	10.9799	0.122673	10.8573	0.981529	0.237943	16017.5	1.22819	0.902584	0.423512	120068
417	beta_vae	MoNA	beta_vae_100-3-15-100_01 (02-12-2021_23-02-27)	[[100, 3], [3, 15, 100]]	['spectrum']	3	0.01	2500	0.001	50	TRUE	TRUE	FALSE	-1	20	128	0.001	15.3133	0.0861023	15.2272	0.973164	0.304654	9966.63	0.940518	0.878648	0.470888	128981	1.20875	15.509	0.08662	15.4223	0.971778	0.312316	9755.56	0.933806	0.876062	0.475163	129286	1.20309	10.8501	0.0815746	10.7686	0.982419	0.232396	9408.94	1.19981	0.902584	0.423512	120068
418	beta_vae	MoNA	beta_vae_100-10-3-10-15-100_01 (02-12-2021_23-06-28)	[[100, 10, 3], [3, 10, 15, 100]]	['spectrum']	3	0.01	2500	0.001	50	TRUE	TRUE	FALSE	-1	20	128	0.001	15.2044	0.0838046	15.1206	0.975902	0.283585	6186.04	0.561549	0.878648	0.470888	128981	1.20875	15.4089	0.084122	15.3247	0.974528	0.29177	6179.77	0.560677	0.876062	0.475163	129286	1.20309	10.7903	0.0788669	10.7115	0.984719	0.215667	5831.85	0.629282	0.902584	0.423512	120068
419	beta_vae	MoNA	beta_vae_100-15-10-3-10-100_01 (02-12-2021_23-11-06)	[[100, 15, 10, 3], [3, 10, 100]]	['spectrum']	3	0.01	2500	0.001	50	TRUE	TRUE	FALSE	-1	20	128	0.001	15.2317	0.0828862	15.1488	0.975166	0.29177	7239.08	0.541116	0.878648	0.470888	128981	1.20875	15.4378	0.0831104	15.3547	0.973725	0.300766	7205.08	0.541048	0.876062	0.475163	129286	1.20309	10.7885	0.0771325	10.7114	0.98405	0.219363	6698.99	0.580399	0.902584	0.423512	120068
420	beta_vae	MoNA	beta_vae_100-15-3-15-100_01 (02-12-2021_23-15-51)	[[100, 15, 3], [3, 15, 100]]	['spectrum']	3	0.01	2500	0.01	50	TRUE	TRUE	TRUE	-1	20	128	0.001	13.5718	0.0786492	13.4931	0.97903	0.270632	5189.82	0.541889	0.88591	0.457288	110795	1.19676	13.7936	0.0788893	13.7147	0.97767	0.27914	5247.05	0.542664	0.883075	0.462469	111376	1.18964	9.7367	0.0727721	9.66393	0.986478	0.199702	5417.31	0.606762	0.906829	0.414865	103926
421	beta_vae	MoNA	beta_vae_100-15-4-15-100_01 (02-12-2021_23-20-24)	[[100, 15, 4], [4, 15, 100]]	['spectrum']	4	0.01	2500	0.01	50	TRUE	TRUE	TRUE	-1	20	128	0.001	13.5277	0.094849	13.4328	0.982121	0.24387	4373.36	0.542512	0.88591	0.457288	110795	1.19676	13.7472	0.0950662	13.6521	0.980714	0.252178	4323.31	0.542868	0.883075	0.462469	111376	1.18964	9.70847	0.0880299	9.62044	0.989738	0.172037	4649.76	0.619208	0.906829	0.414865	103926
422	beta_vae	MoNA	beta_vae_100-15-5-15-100_01 (02-12-2021_23-25-07)	[[100, 15, 5], [5, 15, 100]]	['spectrum']	5	0.01	2500	0.01	50	TRUE	TRUE	TRUE	-1	20	128	0.001	13.5202	0.104999	13.4152	0.982353	0.238492	4175.5	0.553366	0.88591	0.457288	110795	1.19676	13.7398	0.105442	13.6344	0.980907	0.246229	4203.2	0.552931	0.883075	0.462469	111376	1.18964	9.68459	0.0952243	9.58937	0.990178	0.167061	4209.18	0.630734	0.906829	0.414865	103926
423	beta_vae	MoNA	beta_vae_100-15-10-15-100_01 (02-12-2021_23-29-37)	[[100, 15, 10], [10, 15, 100]]	['spectrum']	10	0.01	2500	0.01	50	TRUE	TRUE	TRUE	-1	20	128	0.001	13.5152	0.116224	13.399	0.983839	0.229013	3833.18	0.696783	0.88591	0.457288	110795	1.19676	13.7347	0.117042	13.6177	0.98255	0.237117	3841.49	0.695932	0.883075	0.462469	111376	1.18964	9.70466	0.103703	9.60096	0.991087	0.158778	3906.45	0.838443	0.906829	0.414865	103926
424	beta_vae	MoNA	beta_vae_100-3-100_01 (02-12-2021_23-34-16)	[[100, 3], [3, 100]]	['spectrum']	3	0.01	2500	0.01	50	TRUE	TRUE	TRUE	-1	20	128	0.001	14.317	0.101687	14.2153	0.966436	0.355491	41857.5	1.10412	0.88591	0.457288	110795	1.19676	14.5523	0.102061	14.4502	0.964863	0.363868	41423	1.09765	0.883075	0.462469	111376	1.18964	10.4886	0.0993275	10.3893	0.975794	0.27736	56416.7	1.31446	0.906829	0.414865	103926
425	beta_vae	MoNA	beta_vae_100-15-10-3-10-15-100_01 (02-12-2021_23-38-29)	[[100, 15, 10, 3], [3, 10, 15, 100]]	['spectrum']	3	0.01	2500	0.01	50	TRUE	TRUE	TRUE	-1	20	128	0.001	13.5398	0.0782541	13.4616	0.979864	0.2596	4714.06	0.535205	0.88591	0.457288	110795	1.19676	13.7618	0.0785456	13.6832	0.978366	0.268429	4760.9	0.537263	0.883075	0.462469	111376	1.18964	9.71539	0.0740551	9.64134	0.987263	0.191449	4464.07	0.596917	0.906829	0.414865	103926
426	beta_vae	MoNA	beta_vae_100-15-10-5-3-5-10-15-100_01 (02-12-2021_23-43-35)	[[100, 15, 10, 5, 3], [3, 5, 10, 15, 100]]	['spectrum']	3	0.01	2500	0.01	50	TRUE	TRUE	TRUE	-1	20	128	0.001	13.551	0.0798673	13.4712	0.97965	0.261259	4500.81	0.50617	0.88591	0.457288	110795	1.19676	13.7734	0.079942	13.6935	0.978141	0.269857	4542.54	0.508941	0.883075	0.462469	111376	1.18964	9.7114	0.076075	9.63533	0.987171	0.191607	4355.68	0.556984	0.906829	0.414865	103926
427	beta_vae	MoNA	beta_vae_100-15-3-100_01 (02-12-2021_23-49-09)	[[100, 15, 3], [3, 100]]	['spectrum']	3	0.01	2500	0.01	50	TRUE	TRUE	TRUE	-1	20	128	0.001	13.7697	0.124439	13.6453	0.975068	0.298521	12306.4	0.971633	0.88591	0.457288	110795	1.19676	13.9881	0.124274	13.8638	0.97375	0.306058	12336.5	0.964041	0.883075	0.462469	111376	1.18964	9.91873	0.128001	9.79073	0.983624	0.223535	12656.3	1.18645	0.906829	0.414865	103926
428	beta_vae	MoNA	beta_vae_100-3-15-100_01 (02-12-2021_23-53-28)	[[100, 3], [3, 15, 100]]	['spectrum']	3	0.01	2500	0.01	50	TRUE	TRUE	TRUE	-1	20	128	0.001	13.6428	0.0804023	13.5624	0.977048	0.284143	8132.69	0.926438	0.88591	0.457288	110795	1.19676	13.8634	0.0808771	13.7826	0.975692	0.292328	8139.09	0.921583	0.883075	0.462469	111376	1.18964	9.80487	0.0761944	9.72867	0.984957	0.213387	8151.67	1.16732	0.906829	0.414865	103926
429	beta_vae	MoNA	beta_vae_100-10-3-10-15-100_01 (02-12-2021_23-57-50)	[[100, 10, 3], [3, 10, 15, 100]]	['spectrum']	3	0.01	2500	0.01	50	TRUE	TRUE	TRUE	-1	20	128	0.001	13.5584	0.0815395	13.4769	0.97899	0.264566	4578.99	0.537741	0.88591	0.457288	110795	1.19676	13.7794	0.0817935	13.6976	0.977382	0.273223	4614.91	0.538639	0.883075	0.462469	111376	1.18964	9.70875	0.0769737	9.63178	0.98687	0.194682	4488.89	0.595643	0.906829	0.414865	103926
430	beta_vae	MoNA	beta_vae_100-15-10-3-10-100_01 (03-12-2021_00-02-45)	[[100, 15, 10, 3], [3, 10, 100]]	['spectrum']	3	0.01	2500	0.01	50	TRUE	TRUE	TRUE	-1	20	128	0.001	13.5758	0.0790603	13.4968	0.979	0.269115	5638.01	0.534699	0.88591	0.457288	110795	1.19676	13.7971	0.079221	13.7179	0.977663	0.277473	5616.54	0.535887	0.883075	0.462469	111376	1.18964	9.75879	0.0741465	9.68464	0.98635	0.200221	5430.34	0.581699	0.906829	0.414865	103926
431	beta_vae	MoNA	beta_vae_100-15-3-15-100_01 (03-12-2021_00-07-15)	[[100, 15, 3], [3, 15, 100]]	['spectrum']	3	0.01	2500	0.01	50	TRUE	TRUE	FALSE	-1	20	128	0.001	15.2128	0.0800892	15.1328	0.975347	0.296216	7609.65	0.554238	0.87866	0.470873	129299	1.2108	15.4219	0.0802932	15.3416	0.973853	0.304702	7529.17	0.554254	0.87609	0.475116	129498	1.20467	10.7742	0.0734836	10.7007	0.984073	0.223551	7050.15	0.605941	0.902643	0.423379	120074
432	beta_vae	MoNA	beta_vae_100-15-4-15-100_01 (03-12-2021_00-11-57)	[[100, 15, 4], [4, 15, 100]]	['spectrum']	4	0.01	2500	0.01	50	TRUE	TRUE	FALSE	-1	20	128	0.001	15.1279	0.0974273	15.0305	0.980073	0.260007	5031.19	0.493484	0.87866	0.470873	129299	1.2108	15.3374	0.0976327	15.2398	0.978645	0.268349	5024.31	0.491772	0.87609	0.475116	129498	1.20467	10.6938	0.0901079	10.6037	0.988366	0.187395	5075.11	0.530155	0.902643	0.423379	120074
433	beta_vae	MoNA	beta_vae_100-15-5-15-100_01 (03-12-2021_00-16-16)	[[100, 15, 5], [5, 15, 100]]	['spectrum']	5	0.01	2500	0.01	50	TRUE	TRUE	FALSE	-1	20	128	0.001	15.1141	0.107935	15.0061	0.98121	0.250187	5917.74	0.582724	0.87866	0.470873	129299	1.2108	15.3227	0.108273	15.2144	0.979709	0.258052	5951.48	0.583337	0.87609	0.475116	129498	1.20467	10.6843	0.0987754	10.5855	0.989439	0.177407	6154.06	0.67629	0.902643	0.423379	120074
434	beta_vae	MoNA	beta_vae_100-15-10-15-100_01 (03-12-2021_00-20-49)	[[100, 15, 10], [10, 15, 100]]	['spectrum']	10	0.01	2500	0.01	50	TRUE	TRUE	FALSE	-1	20	128	0.001	15.0982	0.12068	14.9775	0.982522	0.23567	5063.9	0.564769	0.87866	0.470873	129299	1.2108	15.3036	0.121248	15.1823	0.980878	0.243299	5002.84	0.562001	0.87609	0.475116	129498	1.20467	10.6618	0.109347	10.5524	0.990837	0.163323	5309.98	0.644815	0.902643	0.423379	120074
435	beta_vae	MoNA	beta_vae_100-3-100_01 (03-12-2021_00-25-24)	[[100, 3], [3, 100]]	['spectrum']	3	0.01	2500	0.01	50	TRUE	TRUE	FALSE	-1	20	128	0.001	16.0757	0.104595	15.9711	0.961165	0.382908	48588.2	1.10993	0.87866	0.470873	129299	1.2108	16.3029	0.104845	16.1981	0.959555	0.39056	48155.2	1.10244	0.87609	0.475116	129498	1.20467	11.5988	0.103181	11.4956	0.972651	0.299441	66021.1	1.31485	0.902643	0.423379	120074
436	beta_vae	MoNA	beta_vae_100-15-10-3-10-15-100_01 (03-12-2021_00-29-16)	[[100, 15, 10, 3], [3, 10, 15, 100]]	['spectrum']	3	0.01	2500	0.01	50	TRUE	TRUE	FALSE	-1	20	128	0.001	15.1627	0.082375	15.0804	0.976905	0.278918	6378.16	0.53907	0.87866	0.470873	129299	1.2108	15.374	0.0825714	15.2914	0.975471	0.288116	6392.19	0.538134	0.87609	0.475116	129498	1.20467	10.7025	0.0781692	10.6243	0.985692	0.207442	5964.97	0.61794	0.902643	0.423379	120074
437	beta_vae	MoNA	beta_vae_100-15-10-5-3-5-10-15-100_01 (03-12-2021_00-34-21)	[[100, 15, 10, 5, 3], [3, 5, 10, 15, 100]]	['spectrum']	3	0.01	2500	0.01	50	TRUE	TRUE	FALSE	-1	20	128	0.001	15.1858	0.0807728	15.105	0.975525	0.288709	6314.56	0.520532	0.87866	0.470873	129299	1.2108	15.3932	0.0810074	15.3122	0.973951	0.296596	6351.06	0.518264	0.87609	0.475116	129498	1.20467	10.7397	0.0778729	10.6618	0.984883	0.214194	6175.53	0.545746	0.902643	0.423379	120074
438	beta_vae	MoNA	beta_vae_100-15-3-100_01 (03-12-2021_00-39-40)	[[100, 15, 3], [3, 100]]	['spectrum']	3	0.01	2500	0.01	50	TRUE	TRUE	FALSE	-1	20	128	0.001	15.4163	0.120131	15.2962	0.96926	0.319532	15195.4	1.02342	0.87866	0.470873	129299	1.2108	15.6178	0.120218	15.4975	0.967812	0.32653	15073.9	1.0151	0.87609	0.475116	129498	1.20467	10.938	0.12458	10.8135	0.980837	0.24199	15541.3	1.24695	0.902643	0.423379	120074
439	beta_vae	MoNA	beta_vae_100-3-15-100_01 (03-12-2021_00-44-10)	[[100, 3], [3, 15, 100]]	['spectrum']	3	0.01	2500	0.01	50	TRUE	TRUE	FALSE	-1	20	128	0.001	15.2893	0.0831589	15.2061	0.973583	0.302404	11491.3	0.959303	0.87866	0.470873	129299	1.2108	15.4939	0.0836618	15.4102	0.972191	0.310284	11274	0.952332	0.87609	0.475116	129498	1.20467	10.8536	0.0785212	10.7751	0.982503	0.233198	11593.9	1.21413	0.902643	0.423379	120074
440	beta_vae	MoNA	beta_vae_100-10-3-10-15-100_01 (03-12-2021_00-48-11)	[[100, 10, 3], [3, 10, 15, 100]]	['spectrum']	3	0.01	2500	0.01	50	TRUE	TRUE	FALSE	-1	20	128	0.001	15.1856	0.0826051	15.103	0.976911	0.281444	8072.03	0.538239	0.87866	0.470873	129299	1.2108	15.3931	0.082902	15.3102	0.975286	0.290316	7966.79	0.538885	0.87609	0.475116	129498	1.20467	10.759	0.0783826	10.6806	0.985606	0.20893	7698.61	0.581347	0.902643	0.423379	120074
441	beta_vae	MoNA	beta_vae_100-15-10-3-10-100_01 (03-12-2021_00-52-54)	[[100, 15, 10, 3], [3, 10, 100]]	['spectrum']	3	0.01	2500	0.01	50	TRUE	TRUE	FALSE	-1	20	128	0.001	15.2101	0.0831014	15.127	0.975023	0.294189	6427.48	0.543337	0.87866	0.470873	129299	1.2108	15.4153	0.0833899	15.3319	0.973825	0.302023	6274.31	0.543941	0.87609	0.475116	129498	1.20467	10.7784	0.077636	10.7007	0.984275	0.218973	6225.17	0.585508	0.902643	0.423379	120074
442	beta_vae	MoNA	beta_vae_100-15-3-15-100_01 (03-12-2021_00-57-35)	[[100, 15, 3], [3, 15, 100]]	['spectrum']	3	0.01	2500	0.1	50	TRUE	TRUE	TRUE	-1	20	128	0.001	13.3047	0.0816904	13.2231	0.978889	0.270265	6491.51	0.548989	0.886245	0.456603	112264	1.22402	13.5375	0.081874	13.4556	0.977597	0.279056	6445.78	0.550268	0.883529	0.461694	112746	1.21521	9.61223	0.0768616	9.53537	0.986395	0.200264	5961.88	0.565198	0.90742	0.413402	103307
443	beta_vae	MoNA	beta_vae_100-15-4-15-100_01 (03-12-2021_01-02-13)	[[100, 15, 4], [4, 15, 100]]	['spectrum']	4	0.01	2500	0.1	50	TRUE	TRUE	TRUE	-1	20	128	0.001	13.2422	0.0941237	13.1481	0.981956	0.245735	4328.24	0.569905	0.886245	0.456603	112264	1.22402	13.4761	0.0945808	13.3816	0.980609	0.25415	4465.15	0.570272	0.883529	0.461694	112746	1.21521	9.57839	0.0875091	9.49088	0.989147	0.178052	4057.58	0.64852	0.90742	0.413402	103307
444	beta_vae	MoNA	beta_vae_100-15-5-15-100_01 (03-12-2021_01-06-45)	[[100, 15, 5], [5, 15, 100]]	['spectrum']	5	0.01	2500	0.1	50	TRUE	TRUE	TRUE	-1	20	128	0.001	13.2362	0.106811	13.1294	0.983151	0.235448	4152.7	0.617771	0.886245	0.456603	112264	1.22402	13.4633	0.107156	13.3562	0.981891	0.243261	4091.6	0.617296	0.883529	0.461694	112746	1.21521	9.54568	0.0979764	9.4477	0.990504	0.164351	4148.95	0.705977	0.90742	0.413402	103307
445	beta_vae	MoNA	beta_vae_100-15-10-15-100_01 (03-12-2021_01-11-21)	[[100, 15, 10], [10, 15, 100]]	['spectrum']	10	0.01	2500	0.1	50	TRUE	TRUE	TRUE	-1	20	128	0.001	13.2203	0.122687	13.0976	0.984853	0.220038	4449.94	0.648864	0.886245	0.456603	112264	1.22402	13.4509	0.123507	13.3274	0.983644	0.227941	4537.55	0.647131	0.883529	0.461694	112746	1.21521	9.54565	0.110447	9.4352	0.99182	0.151358	4392.98	0.731867	0.90742	0.413402	103307
446	beta_vae	MoNA	beta_vae_100-3-100_01 (03-12-2021_01-15-56)	[[100, 3], [3, 100]]	['spectrum']	3	0.01	2500	0.1	50	TRUE	TRUE	TRUE	-1	20	128	0.001	14.0327	0.103944	13.9288	0.967439	0.35002	42676.1	1.12955	0.886245	0.456603	112264	1.22402	14.2781	0.10432	14.1738	0.965995	0.35833	42282.9	1.12145	0.883529	0.461694	112746	1.21521	10.3191	0.10164	10.2175	0.976712	0.271113	55510.5	1.32858	0.90742	0.413402	103307
447	beta_vae	MoNA	beta_vae_100-15-10-3-10-15-100_01 (03-12-2021_01-20-09)	[[100, 15, 10, 3], [3, 10, 15, 100]]	['spectrum']	3	0.01	2500	0.1	50	TRUE	TRUE	TRUE	-1	20	128	0.001	13.2437	0.0799058	13.1638	0.980532	0.254894	4211.02	0.521203	0.886245	0.456603	112264	1.22402	13.4767	0.0802803	13.3965	0.979226	0.262973	4259.4	0.521363	0.883529	0.461694	112746	1.21521	9.55478	0.0755155	9.47926	0.987694	0.187285	3933.1	0.560084	0.90742	0.413402	103307
448	beta_vae	MoNA	beta_vae_100-15-10-5-3-5-10-15-100_01 (03-12-2021_01-25-24)	[[100, 15, 10, 5, 3], [3, 5, 10, 15, 100]]	['spectrum']	3	0.01	2500	0.1	50	TRUE	TRUE	TRUE	-1	20	128	0.001	13.3155	0.0767346	13.2388	0.977387	0.281094	4862.6	0.623061	0.886245	0.456603	112264	1.22402	13.548	0.0768153	13.4712	0.975971	0.289756	4976.12	0.620637	0.883529	0.461694	112746	1.21521	9.5831	0.0747003	9.5084	0.985501	0.207866	4284.32	0.70371	0.90742	0.413402	103307
449	beta_vae	MoNA	beta_vae_100-15-3-100_01 (03-12-2021_01-31-05)	[[100, 15, 3], [3, 100]]	['spectrum']	3	0.01	2500	0.1	50	TRUE	TRUE	TRUE	-1	20	128	0.001	13.4976	0.124426	13.3732	0.974168	0.305089	11662.1	0.968853	0.886245	0.456603	112264	1.22402	13.7284	0.12423	13.6042	0.972796	0.313427	11716.6	0.958268	0.883529	0.461694	112746	1.21521	9.77997	0.127629	9.65234	0.98325	0.226713	10992.9	1.15411	0.90742	0.413402	103307
450	beta_vae	MoNA	beta_vae_100-3-15-100_01 (03-12-2021_01-35-14)	[[100, 3], [3, 15, 100]]	['spectrum']	3	0.01	2500	0.1	50	TRUE	TRUE	TRUE	-1	20	128	0.001	13.3529	0.0803587	13.2725	0.977367	0.281801	7751.12	0.934759	0.886245	0.456603	112264	1.22402	13.5854	0.0807698	13.5046	0.976114	0.28949	7774.05	0.927494	0.883529	0.461694	112746	1.21521	9.65972	0.0766258	9.58309	0.984682	0.214782	7316.82	1.16288	0.90742	0.413402	103307
451	beta_vae	MoNA	beta_vae_100-10-3-10-15-100_01 (03-12-2021_01-39-34)	[[100, 10, 3], [3, 10, 15, 100]]	['spectrum']	3	0.01	2500	0.1	50	TRUE	TRUE	TRUE	-1	20	128	0.001	13.2628	0.0811895	13.1816	0.980173	0.258824	5231.52	0.544041	0.886245	0.456603	112264	1.22402	13.4935	0.0814367	13.4121	0.97888	0.26691	5210.42	0.54482	0.883529	0.461694	112746	1.21521	9.58246	0.0762419	9.50622	0.98741	0.191253	4968.06	0.59664	0.90742	0.413402	103307
452	beta_vae	MoNA	beta_vae_100-15-10-3-10-100_01 (03-12-2021_01-44-38)	[[100, 15, 10, 3], [3, 10, 100]]	['spectrum']	3	0.01	2500	0.1	50	TRUE	TRUE	TRUE	-1	20	128	0.001	13.2968	0.0787795	13.2181	0.979186	0.266834	6614.66	0.57687	0.886245	0.456603	112264	1.22402	13.5278	0.0789694	13.4489	0.977879	0.275192	6689.51	0.574972	0.883529	0.461694	112746	1.21521	9.60042	0.0728287	9.52759	0.986448	0.198413	6172.18	0.626716	0.90742	0.413402	103307
453	beta_vae	MoNA	beta_vae_100-15-3-15-100_01 (03-12-2021_01-49-20)	[[100, 15, 3], [3, 15, 100]]	['spectrum']	3	0.01	2500	0.1	50	TRUE	TRUE	FALSE	-1	20	128	0.001	14.9753	0.0778109	14.8975	0.97353	0.310452	7797.59	0.568564	0.879226	0.469913	131826	1.22924	15.193	0.0779743	15.115	0.972323	0.318514	7775.99	0.568832	0.876718	0.474124	131860	1.22202	10.6597	0.071347	10.5884	0.98327	0.23176	7590.2	0.607187	0.903252	0.421937	119875
454	beta_vae	MoNA	beta_vae_100-15-4-15-100_01 (03-12-2021_01-53-54)	[[100, 15, 4], [4, 15, 100]]	['spectrum']	4	0.01	2500	0.1	50	TRUE	TRUE	FALSE	-1	20	128	0.001	14.8314	0.0975003	14.7339	0.981067	0.249169	5067.87	0.505508	0.879226	0.469913	131826	1.22924	15.0479	0.0977514	14.9502	0.979575	0.257124	5135.79	0.505774	0.876718	0.474124	131860	1.22202	10.5387	0.0890498	10.4497	0.989369	0.178141	4908.08	0.531133	0.903252	0.421937	119875
455	beta_vae	MoNA	beta_vae_100-15-5-15-100_01 (03-12-2021_01-58-21)	[[100, 15, 5], [5, 15, 100]]	['spectrum']	5	0.01	2500	0.1	50	TRUE	TRUE	FALSE	-1	20	128	0.001	14.8365	0.108527	14.728	0.981405	0.248364	5815.85	0.58759	0.879226	0.469913	131826	1.22924	15.0543	0.108932	14.9454	0.979983	0.256037	5840.3	0.585159	0.876718	0.474124	131860	1.22202	10.5564	0.100281	10.4561	0.989501	0.177121	5581.47	0.673963	0.903252	0.421937	119875
456	beta_vae	MoNA	beta_vae_100-15-10-15-100_01 (03-12-2021_02-02-47)	[[100, 15, 10], [10, 15, 100]]	['spectrum']	10	0.01	2500	0.1	50	TRUE	TRUE	FALSE	-1	20	128	0.001	14.8197	0.125443	14.6942	0.983532	0.231453	5053.68	0.65094	0.879226	0.469913	131826	1.22924	15.0368	0.125844	14.911	0.982088	0.239358	5152.53	0.64868	0.876718	0.474124	131860	1.22202	10.5628	0.11189	10.451	0.991118	0.161901	4988.09	0.755279	0.903252	0.421937	119875
457	beta_vae	MoNA	beta_vae_100-3-100_01 (03-12-2021_02-07-31)	[[100, 3], [3, 100]]	['spectrum']	3	0.01	2500	0.1	50	TRUE	TRUE	FALSE	-1	20	128	0.001	15.8002	0.10538	15.6949	0.961481	0.378781	49239.7	1.13223	0.879226	0.469913	131826	1.22924	16.0326	0.105707	15.9269	0.960134	0.386186	48773.9	1.12368	0.876718	0.474124	131860	1.22202	11.4663	0.103292	11.363	0.97284	0.297366	65070	1.32755	0.903252	0.421937	119875
458	beta_vae	MoNA	beta_vae_100-15-10-3-10-15-100_01 (03-12-2021_02-11-29)	[[100, 15, 10, 3], [3, 10, 15, 100]]	['spectrum']	3	0.01	2500	0.1	50	TRUE	TRUE	FALSE	-1	20	128	0.001	14.897	0.0829547	14.814	0.976403	0.278975	7722.75	0.531275	0.879226	0.469913	131826	1.22924	15.1133	0.0831808	15.0302	0.974768	0.28754	7618.49	0.53231	0.876718	0.474124	131860	1.22202	10.5812	0.0781203	10.503	0.985111	0.210745	7170.41	0.54155	0.903252	0.421937	119875
459	beta_vae	MoNA	beta_vae_100-15-10-5-3-5-10-15-100_01 (03-12-2021_02-16-32)	[[100, 15, 10, 5, 3], [3, 5, 10, 15, 100]]	['spectrum']	3	0.01	2500	0.1	50	TRUE	TRUE	FALSE	-1	20	128	0.001	14.9115	0.0866968	14.8248	0.975722	0.286507	5917.31	0.509867	0.879226	0.469913	131826	1.22924	15.1239	0.0869113	15.037	0.974428	0.293776	5807.68	0.510051	0.876718	0.474124	131860	1.22202	10.5904	0.0836494	10.5067	0.984556	0.215268	5238.97	0.490407	0.903252	0.421937	119875
460	beta_vae	MoNA	beta_vae_100-15-3-100_01 (03-12-2021_02-22-17)	[[100, 15, 3], [3, 100]]	['spectrum']	3	0.01	2500	0.1	50	TRUE	TRUE	FALSE	-1	20	128	0.001	15.132	0.120587	15.0114	0.970566	0.313018	15700.7	1.02468	0.879226	0.469913	131826	1.22924	15.3433	0.120814	15.2224	0.969151	0.320287	15499	1.01512	0.876718	0.474124	131860	1.22202	10.7906	0.124677	10.666	0.98145	0.237748	15343.5	1.23302	0.903252	0.421937	119875
461	beta_vae	MoNA	beta_vae_100-3-15-100_01 (03-12-2021_02-26-35)	[[100, 3], [3, 15, 100]]	['spectrum']	3	0.01	2500	0.1	50	TRUE	TRUE	FALSE	-1	20	128	0.001	15.007	0.0834369	14.9236	0.973671	0.299431	11955.1	0.973159	0.879226	0.469913	131826	1.22924	15.2225	0.0839076	15.1386	0.972292	0.307238	12003.5	0.965171	0.876718	0.474124	131860	1.22202	10.6897	0.0791262	10.6106	0.982628	0.231074	11820.7	1.20812	0.903252	0.421937	119875
462	beta_vae	MoNA	beta_vae_100-10-3-10-15-100_01 (03-12-2021_02-30-33)	[[100, 10, 3], [3, 10, 15, 100]]	['spectrum']	3	0.01	2500	0.1	50	TRUE	TRUE	FALSE	-1	20	128	0.001	14.8815	0.0826867	14.7988	0.977218	0.276153	6051.44	0.503817	0.879226	0.469913	131826	1.22924	15.0973	0.0830132	15.0143	0.975589	0.284631	6069.25	0.502652	0.876718	0.474124	131860	1.22202	10.6217	0.0779344	10.5437	0.985363	0.20895	5594.53	0.535136	0.903252	0.421937	119875
463	beta_vae	MoNA	beta_vae_100-15-10-3-10-100_01 (03-12-2021_02-35-04)	[[100, 15, 10, 3], [3, 10, 100]]	['spectrum']	3	0.01	2500	0.1	50	TRUE	TRUE	FALSE	-1	20	128	0.001	14.9423	0.0854119	14.8569	0.97604	0.29059	9401.51	0.533935	0.879226	0.469913	131826	1.22924	15.1553	0.0856691	15.0696	0.974561	0.298013	9141.22	0.533651	0.876718	0.474124	131860	1.22202	10.6269	0.0799651	10.5469	0.984437	0.220858	8719.84	0.543411	0.903252	0.421937	119875
464	beta_vae	MoNA	beta_vae_100-15-3-15-100_01 (03-12-2021_02-39-55)	[[100, 15, 3], [3, 15, 100]]	['spectrum']	3	0.01	2500	0.2	50	TRUE	TRUE	TRUE	-1	20	128	0.001	12.97	0.0772458	12.8928	0.979965	0.262989	5927.34	0.54386	0.88686	0.45561	113900	1.25149	13.1863	0.0775412	13.1087	0.978947	0.270174	5943.99	0.545277	0.884325	0.460472	114569	1.24337	9.31074	0.0705176	9.24022	0.98711	0.194551	5588.33	0.578294	0.90791	0.412178	103890
465	beta_vae	MoNA	beta_vae_100-15-4-15-100_01 (03-12-2021_02-44-33)	[[100, 15, 4], [4, 15, 100]]	['spectrum']	4	0.01	2500	0.2	50	TRUE	TRUE	TRUE	-1	20	128	0.001	12.9329	0.0948448	12.838	0.982751	0.240462	5530.67	0.611257	0.88686	0.45561	113900	1.25149	13.1503	0.0951251	13.0552	0.981643	0.247914	5588.3	0.610559	0.884325	0.460472	114569	1.24337	9.31714	0.087151	9.22999	0.989796	0.172299	5126.29	0.710696	0.90791	0.412178	103890
466	beta_vae	MoNA	beta_vae_100-15-5-15-100_01 (03-12-2021_02-49-19)	[[100, 15, 5], [5, 15, 100]]	['spectrum']	5	0.01	2500	0.2	50	TRUE	TRUE	TRUE	-1	20	128	0.001	12.9083	0.103417	12.8049	0.984205	0.226546	4215.05	0.557285	0.88686	0.45561	113900	1.25149	13.1229	0.103846	13.0191	0.98317	0.233263	4147.34	0.562267	0.884325	0.460472	114569	1.24337	9.27833	0.0936667	9.18467	0.991238	0.158118	4273.73	0.616369	0.90791	0.412178	103890
467	beta_vae	MoNA	beta_vae_100-15-10-15-100_01 (03-12-2021_02-53-55)	[[100, 15, 10], [10, 15, 100]]	['spectrum']	10	0.01	2500	0.2	50	TRUE	TRUE	TRUE	-1	20	128	0.001	12.8992	0.11353	12.7857	0.98504	0.218465	4158.07	0.579534	0.88686	0.45561	113900	1.25149	13.1157	0.114182	13.0016	0.983963	0.225755	4173.25	0.579973	0.884325	0.460472	114569	1.24337	9.26043	0.103078	9.15735	0.992003	0.149641	3895.95	0.641437	0.90791	0.412178	103890
468	beta_vae	MoNA	beta_vae_100-3-100_01 (03-12-2021_02-58-33)	[[100, 3], [3, 100]]	['spectrum']	3	0.01	2500	0.2	50	TRUE	TRUE	TRUE	-1	20	128	0.001	13.7249	0.104237	13.6207	0.967754	0.348236	42306.8	1.16083	0.88686	0.45561	113900	1.25149	13.964	0.10464	13.8593	0.966535	0.356092	41840	1.1536	0.884325	0.460472	114569	1.24337	10.0421	0.101242	9.94091	0.977048	0.26914	54820.8	1.35621	0.90791	0.412178	103890
469	beta_vae	MoNA	beta_vae_100-15-10-3-10-15-100_01 (03-12-2021_03-02-45)	[[100, 15, 10, 3], [3, 10, 15, 100]]	['spectrum']	3	0.01	2500	0.2	50	TRUE	TRUE	TRUE	-1	20	128	0.001	12.9424	0.0797806	12.8626	0.980904	0.253328	4852.34	0.541358	0.88686	0.45561	113900	1.25149	13.1621	0.0799382	13.0822	0.97965	0.261706	4804.61	0.54182	0.884325	0.460472	114569	1.24337	9.31257	0.0753173	9.23725	0.987949	0.18641	4460.96	0.607107	0.90791	0.412178	103890
470	beta_vae	MoNA	beta_vae_100-15-10-5-3-5-10-15-100_01 (03-12-2021_03-07-47)	[[100, 15, 10, 5, 3], [3, 5, 10, 15, 100]]	['spectrum']	3	0.01	2500	0.2	50	TRUE	TRUE	TRUE	-1	20	128	0.001	12.9357	0.0795604	12.8562	0.980658	0.252365	4723.73	0.5203	0.88686	0.45561	113900	1.25149	13.1525	0.0799345	13.0725	0.979547	0.259222	4821.34	0.519445	0.884325	0.460472	114569	1.24337	9.31111	0.0753374	9.23577	0.987951	0.184968	4094.52	0.544738	0.90791	0.412178	103890
471	beta_vae	MoNA	beta_vae_100-15-3-100_01 (03-12-2021_03-13-06)	[[100, 15, 3], [3, 100]]	['spectrum']	3	0.01	2500	0.2	50	TRUE	TRUE	TRUE	-1	20	128	0.001	13.1587	0.119754	13.0389	0.976258	0.286097	13760.5	1.00243	0.88686	0.45561	113900	1.25149	13.3743	0.119692	13.2546	0.9752	0.292874	13897.6	0.993349	0.884325	0.460472	114569	1.24337	9.54467	0.121926	9.42275	0.984472	0.214703	13230.2	1.19103	0.90791	0.412178	103890
472	beta_vae	MoNA	beta_vae_100-3-15-100_01 (03-12-2021_03-17-23)	[[100, 3], [3, 15, 100]]	['spectrum']	3	0.01	2500	0.2	50	TRUE	TRUE	TRUE	-1	20	128	0.001	13.0477	0.0791038	12.9686	0.977976	0.277327	8951.3	0.956213	0.88686	0.45561	113900	1.25149	13.2645	0.0795653	13.1849	0.976909	0.284174	8981.68	0.949184	0.884325	0.460472	114569	1.24337	9.39162	0.0742645	9.31736	0.985436	0.210108	8778.05	1.17872	0.90791	0.412178	103890
473	beta_vae	MoNA	beta_vae_100-10-3-10-15-100_01 (03-12-2021_03-21-47)	[[100, 10, 3], [3, 10, 15, 100]]	['spectrum']	3	0.01	2500	0.2	50	TRUE	TRUE	TRUE	-1	20	128	0.001	12.9452	0.0808873	12.8643	0.980844	0.254759	4754.03	0.640471	0.88686	0.45561	113900	1.25149	13.1644	0.0811776	13.0833	0.979743	0.262331	4729.13	0.637829	0.884325	0.460472	114569	1.24337	9.32192	0.0761971	9.24573	0.987808	0.188194	4349.28	0.778118	0.90791	0.412178	103890
474	beta_vae	MoNA	beta_vae_100-15-10-3-10-100_01 (03-12-2021_03-26-41)	[[100, 15, 10, 3], [3, 10, 100]]	['spectrum']	3	0.01	2500	0.2	50	TRUE	TRUE	TRUE	-1	20	128	0.001	12.9993	0.0816594	12.9177	0.978895	0.270925	6378.22	0.588314	0.88686	0.45561	113900	1.25149	13.2262	0.0819243	13.1442	0.977922	0.277724	6451.96	0.586624	0.884325	0.460472	114569	1.24337	9.39871	0.076356	9.32235	0.986452	0.199591	6118.83	0.63238	0.90791	0.412178	103890
475	beta_vae	MoNA	beta_vae_100-15-3-15-100_01 (03-12-2021_03-31-30)	[[100, 15, 3], [3, 15, 100]]	['spectrum']	3	0.01	2500	0.2	50	TRUE	TRUE	FALSE	-1	20	128	0.001	14.6375	0.0850094	14.5525	0.976137	0.288932	9331.5	0.536728	0.880048	0.468586	134536	1.24904	14.8375	0.0852598	14.7523	0.974925	0.295527	9102.56	0.535888	0.877767	0.472512	134778	1.24207	10.3748	0.0794776	10.2953	0.984482	0.219302	8306.9	0.53881	0.903934	0.420294	121140
476	beta_vae	MoNA	beta_vae_100-15-4-15-100_01 (03-12-2021_03-36-13)	[[100, 15, 4], [4, 15, 100]]	['spectrum']	4	0.01	2500	0.2	50	TRUE	TRUE	FALSE	-1	20	128	0.001	14.56	0.0982618	14.4618	0.979934	0.258014	6726.79	0.52217	0.880048	0.468586	134536	1.24904	14.7648	0.0985657	14.6663	0.978584	0.265418	6610.87	0.522365	0.877767	0.472512	134778	1.24207	10.337	0.0892894	10.2477	0.987999	0.190461	6384.66	0.550591	0.903934	0.420294	121140
477	beta_vae	MoNA	beta_vae_100-15-5-15-100_01 (03-12-2021_03-40-37)	[[100, 15, 5], [5, 15, 100]]	['spectrum']	5	0.01	2500	0.2	50	TRUE	TRUE	FALSE	-1	20	128	0.001	14.5458	0.111613	14.4341	0.981738	0.246861	6081.61	0.698733	0.880048	0.468586	134536	1.24904	14.748	0.111935	14.6361	0.980505	0.254074	6079.01	0.696691	0.877767	0.472512	134778	1.24207	10.308	0.100571	10.2074	0.989684	0.176632	6020.88	0.859102	0.903934	0.420294	121140
478	beta_vae	MoNA	beta_vae_100-15-10-15-100_01 (03-12-2021_03-45-06)	[[100, 15, 10], [10, 15, 100]]	['spectrum']	10	0.01	2500	0.2	50	TRUE	TRUE	FALSE	-1	20	128	0.001	14.5092	0.131664	14.3775	0.984582	0.22197	5150.34	0.672156	0.880048	0.468586	134536	1.24904	14.7126	0.132352	14.5802	0.983356	0.228829	5124.96	0.671074	0.877767	0.472512	134778	1.24207	10.3016	0.117968	10.1836	0.991871	0.154376	5140.6	0.788144	0.903934	0.420294	121140
479	beta_vae	MoNA	beta_vae_100-3-100_01 (03-12-2021_03-49-38)	[[100, 3], [3, 100]]	['spectrum']	3	0.01	2500	0.2	50	TRUE	TRUE	FALSE	-1	20	128	0.001	15.4992	0.104097	15.3951	0.961908	0.375192	51946.6	1.15069	0.880048	0.468586	134536	1.24904	15.7209	0.104282	15.6166	0.960901	0.381705	51432.1	1.14245	0.877767	0.472512	134778	1.24207	11.2347	0.103126	11.1316	0.972816	0.296471	68040.4	1.34517	0.903934	0.420294	121140
480	beta_vae	MoNA	beta_vae_100-15-10-3-10-15-100_01 (03-12-2021_03-53-50)	[[100, 15, 10, 3], [3, 10, 15, 100]]	['spectrum']	3	0.01	2500	0.2	50	TRUE	TRUE	FALSE	-1	20	128	0.001	14.5599	0.0824776	14.4775	0.977782	0.269688	5377.44	0.480398	0.880048	0.468586	134536	1.24904	14.7639	0.0827082	14.6812	0.976312	0.277542	5454.04	0.480632	0.877767	0.472512	134778	1.24207	10.3476	0.0787852	10.2688	0.985882	0.205361	4611.41	0.527475	0.903934	0.420294	121140
481	beta_vae	MoNA	beta_vae_100-15-10-5-3-5-10-15-100_01 (03-12-2021_03-58-46)	[[100, 15, 10, 5, 3], [3, 5, 10, 15, 100]]	['spectrum']	3	0.01	2500	0.2	50	TRUE	TRUE	FALSE	-1	20	128	0.001	14.6328	0.0772457	14.5556	0.975211	0.296835	5769.24	0.56546	0.880048	0.468586	134536	1.24904	14.8361	0.0774937	14.7586	0.974202	0.30432	5726.11	0.56326	0.877767	0.472512	134778	1.24207	10.3846	0.0739141	10.3107	0.984648	0.218745	5242.57	0.605694	0.903934	0.420294	121140
482	beta_vae	MoNA	beta_vae_100-15-3-100_01 (03-12-2021_04-04-26)	[[100, 15, 3], [3, 100]]	['spectrum']	3	0.01	2500	0.2	50	TRUE	TRUE	FALSE	-1	20	128	0.001	14.8291	0.119283	14.7098	0.972243	0.308113	16328.7	1.05574	0.880048	0.468586	134536	1.24904	15.0264	0.119578	14.9068	0.971463	0.313885	16218.2	1.0464	0.877767	0.472512	134778	1.24207	10.5876	0.123001	10.4646	0.982333	0.233121	15370.1	1.26104	0.903934	0.420294	121140
483	beta_vae	MoNA	beta_vae_100-3-15-100_01 (03-12-2021_04-08-43)	[[100, 3], [3, 15, 100]]	['spectrum']	3	0.01	2500	0.2	50	TRUE	TRUE	FALSE	-1	20	128	0.001	14.6973	0.0827842	14.6145	0.973768	0.296237	11688.6	0.981183	0.880048	0.468586	134536	1.24904	14.8995	0.0832565	14.8162	0.972383	0.303044	11594.6	0.973845	0.877767	0.472512	134778	1.24207	10.4607	0.0785033	10.3822	0.98334	0.227571	11492.4	1.2146	0.903934	0.420294	121140
484	beta_vae	MoNA	beta_vae_100-10-3-10-15-100_01 (03-12-2021_04-12-44)	[[100, 10, 3], [3, 10, 15, 100]]	['spectrum']	3	0.01	2500	0.2	50	TRUE	TRUE	FALSE	-1	20	128	0.001	14.603	0.0815614	14.5214	0.977724	0.276806	7981.49	0.590485	0.880048	0.468586	134536	1.24904	14.8047	0.0818849	14.7228	0.976648	0.283963	7872.73	0.58796	0.877767	0.472512	134778	1.24207	10.3571	0.0762218	10.2809	0.985794	0.207335	7382.07	0.67607	0.903934	0.420294	121140
485	beta_vae	MoNA	beta_vae_100-15-10-3-10-100_01 (03-12-2021_04-17-24)	[[100, 15, 10, 3], [3, 10, 100]]	['spectrum']	3	0.01	2500	0.2	50	TRUE	TRUE	FALSE	-1	20	128	0.001	14.6246	0.0818705	14.5427	0.975846	0.286528	7535.35	0.561758	0.880048	0.468586	134536	1.24904	14.8238	0.082076	14.7418	0.975039	0.293284	7362.95	0.560486	0.877767	0.472512	134778	1.24207	10.3757	0.0766728	10.299	0.9846	0.215487	6979.67	0.608888	0.903934	0.420294	121140
486	beta_vae	MoNA	beta_vae_100-15-3-15-100_01 (03-12-2021_04-22-17)	[[100, 15, 3], [3, 15, 100]]	['spectrum']	3	0.01	2500	0.5	50	TRUE	TRUE	TRUE	-1	20	128	0.001	12.2885	0.0805287	12.208	0.98066	0.257327	5930.09	0.520357	0.888364	0.453001	116416	1.31076	12.4846	0.0808861	12.4037	0.97986	0.263768	6088.05	0.525877	0.885947	0.457591	117161	1.30301	8.79442	0.0751911	8.71923	0.987691	0.188952	5112.31	0.495769	0.908784	0.409892	104242
487	beta_vae	MoNA	beta_vae_100-15-4-15-100_01 (03-12-2021_04-26-56)	[[100, 15, 4], [4, 15, 100]]	['spectrum']	4	0.01	2500	0.5	50	TRUE	TRUE	TRUE	-1	20	128	0.001	12.2235	0.0932286	12.1302	0.984429	0.225279	4391.79	0.573796	0.888364	0.453001	116416	1.31076	12.4177	0.0935486	12.3241	0.9836	0.23121	4486.07	0.573909	0.885947	0.457591	117161	1.30301	8.74489	0.0854258	8.65946	0.990913	0.161098	3901.83	0.649221	0.908784	0.409892	104242
488	beta_vae	MoNA	beta_vae_100-15-5-15-100_01 (03-12-2021_04-31-34)	[[100, 15, 5], [5, 15, 100]]	['spectrum']	5	0.01	2500	0.5	50	TRUE	TRUE	TRUE	-1	20	128	0.001	12.2339	0.102467	12.1314	0.984862	0.223563	4794.82	0.502711	0.888364	0.453001	116416	1.31076	12.4257	0.102823	12.3228	0.984056	0.229086	4742.47	0.505859	0.885947	0.457591	117161	1.30301	8.77421	0.0938812	8.68033	0.991218	0.159696	4315.09	0.503511	0.908784	0.409892	104242
489	beta_vae	MoNA	beta_vae_100-15-10-15-100_01 (03-12-2021_04-36-05)	[[100, 15, 10], [10, 15, 100]]	['spectrum']	10	0.01	2500	0.5	50	TRUE	TRUE	TRUE	-1	20	128	0.001	12.2185	0.115206	12.1033	0.985704	0.214262	3429.43	0.55734	0.888364	0.453001	116416	1.31076	12.4091	0.115714	12.2934	0.984955	0.219964	3492.62	0.557286	0.885947	0.457591	117161	1.30301	8.74474	0.104552	8.64019	0.992153	0.146861	3184.7	0.593605	0.908784	0.409892	104242
490	beta_vae	MoNA	beta_vae_100-3-100_01 (03-12-2021_04-40-45)	[[100, 3], [3, 100]]	['spectrum']	3	0.01	2500	0.5	50	TRUE	TRUE	TRUE	-1	20	128	0.001	13.0338	0.101731	12.9321	0.969251	0.338152	44345.3	1.22145	0.888364	0.453001	116416	1.31076	13.2572	0.102188	13.155	0.968296	0.345166	43848.6	1.21544	0.885947	0.457591	117161	1.30301	9.54892	0.0987663	9.45016	0.977681	0.265197	56640.4	1.40801	0.908784	0.409892	104242
491	beta_vae	MoNA	beta_vae_100-15-10-3-10-15-100_01 (03-12-2021_04-44-56)	[[100, 15, 10, 3], [3, 10, 15, 100]]	['spectrum']	3	0.01	2500	0.5	50	TRUE	TRUE	TRUE	-1	20	128	0.001	12.234	0.0795784	12.1544	0.982375	0.240472	4494.63	0.558889	0.888364	0.453001	116416	1.31076	12.4272	0.0798895	12.3473	0.981454	0.247049	4441.99	0.557765	0.885947	0.457591	117161	1.30301	8.76794	0.0743529	8.69358	0.988789	0.176799	3963.55	0.629188	0.908784	0.409892	104242
492	beta_vae	MoNA	beta_vae_100-15-10-5-3-5-10-15-100_01 (03-12-2021_04-50-09)	[[100, 15, 10, 5, 3], [3, 5, 10, 15, 100]]	['spectrum']	3	0.01	2500	0.5	50	TRUE	TRUE	TRUE	-1	20	128	0.001	12.2433	0.0785033	12.1648	0.981734	0.24549	4423.3	0.511512	0.888364	0.453001	116416	1.31076	12.4346	0.0788019	12.3558	0.981026	0.251299	4424.6	0.510917	0.885947	0.457591	117161	1.30301	8.77684	0.0735214	8.70332	0.988441	0.180096	3754.71	0.506913	0.908784	0.409892	104242
493	beta_vae	MoNA	beta_vae_100-15-3-100_01 (03-12-2021_04-55-39)	[[100, 15, 3], [3, 100]]	['spectrum']	3	0.01	2500	0.5	50	TRUE	TRUE	TRUE	-1	20	128	0.001	12.4655	0.122722	12.3427	0.977707	0.277034	12859.6	1.0515	0.888364	0.453001	116416	1.31076	12.6568	0.122735	12.5341	0.976929	0.282363	12895.8	1.04405	0.885947	0.457591	117161	1.30301	8.95353	0.125809	8.82772	0.985487	0.207654	12009.4	1.2372	0.908784	0.409892	104242
494	beta_vae	MoNA	beta_vae_100-3-15-100_01 (03-12-2021_05-00-00)	[[100, 3], [3, 15, 100]]	['spectrum']	3	0.01	2500	0.5	50	TRUE	TRUE	TRUE	-1	20	128	0.001	12.335	0.0804789	12.2545	0.979689	0.265263	8525.18	0.969287	0.888364	0.453001	116416	1.31076	12.5276	0.0810525	12.4465	0.978962	0.270819	8514.97	0.96223	0.885947	0.457591	117161	1.30301	8.86269	0.0751704	8.78752	0.986284	0.202457	8042.26	1.199	0.908784	0.409892	104242
495	beta_vae	MoNA	beta_vae_100-10-3-10-15-100_01 (03-12-2021_05-04-21)	[[100, 10, 3], [3, 10, 15, 100]]	['spectrum']	3	0.01	2500	0.5	50	TRUE	TRUE	TRUE	-1	20	128	0.001	12.2887	0.0819231	12.2068	0.980812	0.2507	6824.48	0.632605	0.888364	0.453001	116416	1.31076	12.4814	0.0820741	12.3993	0.979731	0.257537	6718.45	0.633636	0.885947	0.457591	117161	1.30301	8.8243	0.0781094	8.74619	0.987903	0.186357	6251.51	0.715442	0.908784	0.409892	104242
496	beta_vae	MoNA	beta_vae_100-15-10-3-10-100_01 (03-12-2021_05-09-09)	[[100, 15, 10, 3], [3, 10, 100]]	['spectrum']	3	0.01	2500	0.5	50	TRUE	TRUE	TRUE	-1	20	128	0.001	12.2906	0.082489	12.2081	0.980266	0.259407	5552.83	0.524708	0.888364	0.453001	116416	1.31076	12.4865	0.0827237	12.4038	0.979294	0.26604	5766.94	0.527405	0.885947	0.457591	117161	1.30301	8.81445	0.0784068	8.73605	0.987373	0.192251	4715.89	0.480572	0.908784	0.409892	104242
497	beta_vae	MoNA	beta_vae_100-15-3-15-100_01 (03-12-2021_05-13-40)	[[100, 15, 3], [3, 15, 100]]	['spectrum']	3	0.01	2500	0.5	50	TRUE	TRUE	FALSE	-1	20	128	0.001	13.972	0.0775365	13.8945	0.978012	0.278847	9349.26	0.567317	0.882086	0.46503	139286	1.29415	14.1507	0.0777168	14.073	0.977101	0.284998	9193.09	0.568618	0.880072	0.468427	139589	1.28754	9.88975	0.071283	9.81847	0.985978	0.208671	8547.1	0.59536	0.90528	0.416906	122954
498	beta_vae	MoNA	beta_vae_100-15-4-15-100_01 (03-12-2021_05-18-18)	[[100, 15, 4], [4, 15, 100]]	['spectrum']	4	0.01	2500	0.5	50	TRUE	TRUE	FALSE	-1	20	128	0.001	13.873	0.0965263	13.7765	0.982748	0.23724	6261.78	0.4857	0.882086	0.46503	139286	1.29415	14.0532	0.0969331	13.9563	0.981772	0.243058	6275.87	0.485802	0.880072	0.468427	139589	1.28754	9.80846	0.0881742	9.72029	0.990116	0.172858	5686.29	0.482745	0.90528	0.416906	122954
499	beta_vae	MoNA	beta_vae_100-15-5-15-100_01 (03-12-2021_05-22-52)	[[100, 15, 5], [5, 15, 100]]	['spectrum']	5	0.01	2500	0.5	50	TRUE	TRUE	FALSE	-1	20	128	0.001	13.874	0.105561	13.7685	0.983562	0.232603	6267.54	0.497831	0.882086	0.46503	139286	1.29415	14.0555	0.106097	13.9494	0.982609	0.238083	6396.56	0.499104	0.880072	0.468427	139589	1.28754	9.83839	0.0961977	9.7422	0.990787	0.166412	5874.58	0.515082	0.90528	0.416906	122954
500	beta_vae	MoNA	beta_vae_100-15-10-15-100_01 (03-12-2021_05-27-19)	[[100, 15, 10], [10, 15, 100]]	['spectrum']	10	0.01	2500	0.5	50	TRUE	TRUE	FALSE	-1	20	128	0.001	13.8562	0.124554	13.7316	0.985582	0.21396	5759.48	0.643756	0.882086	0.46503	139286	1.29415	14.0368	0.125245	13.9115	0.984627	0.219566	5881.42	0.646039	0.880072	0.468427	139589	1.28754	9.80711	0.111694	9.69541	0.99243	0.148783	5326.24	0.717963	0.90528	0.416906	122954
501	beta_vae	MoNA	beta_vae_100-3-100_01 (03-12-2021_05-31-58)	[[100, 3], [3, 100]]	['spectrum']	3	0.01	2500	0.5	50	TRUE	TRUE	FALSE	-1	20	128	0.001	14.8284	0.102997	14.7254	0.96392	0.36271	51075.8	1.20239	0.882086	0.46503	139286	1.29415	15.0482	0.103368	14.9448	0.962995	0.369033	50622	1.1957	0.880072	0.468427	139589	1.28754	10.6838	0.0998428	10.5839	0.974619	0.284992	65975.4	1.39073	0.90528	0.416906	122954
502	beta_vae	MoNA	beta_vae_100-15-10-3-10-15-100_01 (03-12-2021_05-35-53)	[[100, 15, 10, 3], [3, 10, 15, 100]]	['spectrum']	3	0.01	2500	0.5	50	TRUE	TRUE	FALSE	-1	20	128	0.001	13.9079	0.0820725	13.8258	0.980098	0.261619	6037.68	0.527076	0.882086	0.46503	139286	1.29415	14.0839	0.0824772	14.0015	0.979167	0.267347	6000.68	0.524049	0.880072	0.468427	139589	1.28754	9.83916	0.0761277	9.76304	0.987431	0.194635	5116.84	0.572885	0.90528	0.416906	122954
503	beta_vae	MoNA	beta_vae_100-15-10-5-3-5-10-15-100_01 (03-12-2021_05-40-46)	[[100, 15, 10, 5, 3], [3, 5, 10, 15, 100]]	['spectrum']	3	0.01	2500	0.5	50	TRUE	TRUE	FALSE	-1	20	128	0.001	13.9332	0.0824337	13.8508	0.979428	0.271606	6295.27	0.486298	0.882086	0.46503	139286	1.29415	14.1115	0.0826568	14.0289	0.978671	0.277501	6348.48	0.486838	0.880072	0.468427	139589	1.28754	9.87402	0.0779013	9.79612	0.986766	0.204371	5115.27	0.48166	0.90528	0.416906	122954
504	beta_vae	MoNA	beta_vae_100-15-3-100_01 (03-12-2021_05-46-25)	[[100, 15, 3], [3, 100]]	['spectrum']	3	0.01	2500	0.5	50	TRUE	TRUE	FALSE	-1	20	128	0.001	14.1615	0.118715	14.0428	0.973392	0.293735	16766.6	1.10563	0.882086	0.46503	139286	1.29415	14.3367	0.119047	14.2176	0.972536	0.298644	16596.4	1.09887	0.880072	0.468427	139589	1.28754	10.0582	0.121088	9.93712	0.983529	0.222512	15843.4	1.2972	0.90528	0.416906	122954
505	beta_vae	MoNA	beta_vae_100-3-15-100_01 (03-12-2021_05-50-42)	[[100, 3], [3, 15, 100]]	['spectrum']	3	0.01	2500	0.5	50	TRUE	TRUE	FALSE	-1	20	128	0.001	14.0233	0.0835492	13.9397	0.976257	0.284373	10866.4	0.984727	0.882086	0.46503	139286	1.29415	14.2007	0.0841172	14.1166	0.975424	0.289618	10810.2	0.976906	0.880072	0.468427	139589	1.28754	9.96643	0.0784642	9.88796	0.984342	0.219895	9906.41	1.23053	0.90528	0.416906	122954
506	beta_vae	MoNA	beta_vae_100-10-3-10-15-100_01 (03-12-2021_05-54-55)	[[100, 10, 3], [3, 10, 15, 100]]	['spectrum']	3	0.01	2500	0.5	50	TRUE	TRUE	FALSE	-1	20	128	0.001	13.9135	0.0823108	13.8312	0.979188	0.260784	5931.34	0.518126	0.882086	0.46503	139286	1.29415	14.0917	0.0826724	14.0091	0.978526	0.266558	5792.96	0.519381	0.880072	0.468427	139589	1.28754	9.83853	0.0774328	9.76109	0.986915	0.195784	5362.51	0.534038	0.90528	0.416906	122954
507	beta_vae	MoNA	beta_vae_100-15-10-3-10-100_01 (03-12-2021_05-59-34)	[[100, 15, 10, 3], [3, 10, 100]]	['spectrum']	3	0.01	2500	0.5	50	TRUE	TRUE	FALSE	-1	20	128	0.001	13.9677	0.0837294	13.884	0.978231	0.277035	8394.45	0.523898	0.882086	0.46503	139286	1.29415	14.1463	0.0840436	14.0623	0.977323	0.282723	8206.87	0.524034	0.880072	0.468427	139589	1.28754	9.8772	0.0782077	9.79899	0.985904	0.208512	7450.33	0.502309	0.90528	0.416906	122954
508	beta_vae	MoNA	beta_vae_100-15-3-15-100_01 (03-12-2021_06-04-17)	[[100, 15, 3], [3, 15, 100]]	['spectrum']	3	0.01	2500	1	50	TRUE	TRUE	TRUE	-1	20	128	0.001	11.3807	0.0762492	11.3044	0.98264	0.241468	6991.02	0.594763	0.889624	0.450315	118852	1.38686	11.5262	0.0765994	11.4496	0.981836	0.245805	7073.08	0.595111	0.887314	0.453988	119775	1.3816	8.01683	0.0686076	7.94823	0.988956	0.178979	5833.16	0.650461	0.909728	0.407163	103621
509	beta_vae	MoNA	beta_vae_100-15-4-15-100_01 (03-12-2021_06-08-52)	[[100, 15, 4], [4, 15, 100]]	['spectrum']	4	0.01	2500	1	50	TRUE	TRUE	TRUE	-1	20	128	0.001	11.3315	0.0923918	11.2391	0.985452	0.217393	4659.95	0.532055	0.889624	0.450315	118852	1.38686	11.4736	0.0927096	11.3809	0.984635	0.221505	4619.82	0.53453	0.887314	0.453988	119775	1.3816	8.0165	0.0838569	7.93265	0.991322	0.15775	4059	0.522997	0.909728	0.407163	103621
510	beta_vae	MoNA	beta_vae_100-15-5-15-100_01 (03-12-2021_06-13-32)	[[100, 15, 5], [5, 15, 100]]	['spectrum']	5	0.01	2500	1	50	TRUE	TRUE	TRUE	-1	20	128	0.001	11.3214	0.102485	11.2189	0.986516	0.205582	4291.58	0.576251	0.889624	0.450315	118852	1.38686	11.4638	0.102882	11.3609	0.985683	0.209388	4332.49	0.581763	0.887314	0.453988	119775	1.3816	8.00157	0.0919584	7.90962	0.992604	0.143231	3828.82	0.560549	0.909728	0.407163	103621
511	beta_vae	MoNA	beta_vae_100-15-10-15-100_01 (03-12-2021_06-18-04)	[[100, 15, 10], [10, 15, 100]]	['spectrum']	10	0.01	2500	1	50	TRUE	TRUE	TRUE	-1	20	128	0.001	11.3116	0.116805	11.1948	0.987978	0.192605	4038.45	0.670758	0.889624	0.450315	118852	1.38686	11.4529	0.117422	11.3355	0.987177	0.196541	4103.41	0.674273	0.887314	0.453988	119775	1.3816	8.01318	0.102572	7.91061	0.993583	0.133422	3657.31	0.723903	0.909728	0.407163	103621
512	beta_vae	MoNA	beta_vae_100-3-100_01 (03-12-2021_06-22-47)	[[100, 3], [3, 100]]	['spectrum']	3	0.01	2500	1	50	TRUE	TRUE	TRUE	-1	20	128	0.001	12.139	0.102655	12.0363	0.970844	0.325754	43274.8	1.30702	0.889624	0.450315	118852	1.38686	12.3053	0.103175	12.2021	0.970043	0.330832	42993.7	1.30426	0.887314	0.453988	119775	1.3816	8.77529	0.0988603	8.67643	0.978813	0.25575	54367.5	1.48537	0.909728	0.407163	103621
513	beta_vae	MoNA	beta_vae_100-15-10-3-10-15-100_01 (03-12-2021_06-27-09)	[[100, 15, 10, 3], [3, 10, 15, 100]]	['spectrum']	3	0.01	2500	1	50	TRUE	TRUE	TRUE	-1	20	128	0.001	11.3313	0.0765272	11.2548	0.984006	0.226264	4686.64	0.543201	0.889624	0.450315	118852	1.38686	11.4741	0.0768416	11.3973	0.983211	0.2305	4750.5	0.543699	0.887314	0.453988	119775	1.3816	8.00725	0.0701572	7.9371	0.990043	0.165346	3753	0.552987	0.909728	0.407163	103621
514	beta_vae	MoNA	beta_vae_100-15-10-5-3-5-10-15-100_01 (03-12-2021_06-32-03)	[[100, 15, 10, 5, 3], [3, 5, 10, 15, 100]]	['spectrum']	3	0.01	2500	1	50	TRUE	TRUE	TRUE	-1	20	128	0.001	11.3361	0.0754674	11.2606	0.983422	0.230346	4344.66	0.488268	0.889624	0.450315	118852	1.38686	11.4776	0.075635	11.4019	0.982556	0.234677	4409.61	0.489513	0.887314	0.453988	119775	1.3816	8.028	0.0693656	7.95864	0.989722	0.168639	3485.73	0.441479	0.909728	0.407163	103621
515	beta_vae	MoNA	beta_vae_100-15-3-100_01 (03-12-2021_06-37-30)	[[100, 15, 3], [3, 100]]	['spectrum']	3	0.01	2500	1	50	TRUE	TRUE	TRUE	-1	20	128	0.001	11.5686	0.121208	11.4474	0.979328	0.264645	13217.4	1.09853	0.889624	0.450315	118852	1.38686	11.7111	0.121635	11.5895	0.978651	0.268276	13306.3	1.09322	0.887314	0.453988	119775	1.3816	8.21828	0.123167	8.09511	0.986511	0.198026	11951.5	1.27567	0.909728	0.407163	103621
516	beta_vae	MoNA	beta_vae_100-3-15-100_01 (03-12-2021_06-41-46)	[[100, 3], [3, 15, 100]]	['spectrum']	3	0.01	2500	1	50	TRUE	TRUE	TRUE	-1	20	128	0.001	11.4381	0.079118	11.359	0.981225	0.252835	8078.47	0.970805	0.889624	0.450315	118852	1.38686	11.5801	0.0796823	11.5004	0.980598	0.25593	8032.3	0.963938	0.887314	0.453988	119775	1.3816	8.10632	0.0736979	8.03262	0.987601	0.19235	7574.85	1.18673	0.909728	0.407163	103621
517	beta_vae	MoNA	beta_vae_100-10-3-10-15-100_01 (03-12-2021_06-46-10)	[[100, 10, 3], [3, 10, 15, 100]]	['spectrum']	3	0.01	2500	1	50	TRUE	TRUE	TRUE	-1	20	128	0.001	11.3486	0.0793943	11.2692	0.983507	0.23183	5235.7	0.589591	0.889624	0.450315	118852	1.38686	11.4907	0.0796792	11.411	0.982764	0.235956	5302.71	0.588962	0.887314	0.453988	119775	1.3816	8.03275	0.0744055	7.95835	0.989467	0.171265	4255.21	0.640704	0.909728	0.407163	103621
518	beta_vae	MoNA	beta_vae_100-15-10-3-10-100_01 (03-12-2021_06-51-02)	[[100, 15, 10, 3], [3, 10, 100]]	['spectrum']	3	0.01	2500	1	50	TRUE	TRUE	TRUE	-1	20	128	0.001	11.3926	0.0768654	11.3158	0.981998	0.247062	6273.06	0.555617	0.889624	0.450315	118852	1.38686	11.5342	0.0770202	11.4572	0.981387	0.250503	6290.7	0.557216	0.887314	0.453988	119775	1.3816	8.06147	0.0706706	7.9908	0.988439	0.18202	5530.87	0.566831	0.909728	0.407163	103621
519	beta_vae	MoNA	beta_vae_100-15-3-15-100_01 (03-12-2021_06-55-52)	[[100, 15, 3], [3, 15, 100]]	['spectrum']	3	0.01	2500	1	50	TRUE	TRUE	FALSE	-1	20	128	0.001	13.1136	0.082816	13.0308	0.979973	0.270319	7427.06	0.504851	0.884434	0.460366	144425	1.35768	13.2442	0.0829857	13.1612	0.979239	0.274152	7378.17	0.506913	0.882629	0.462726	144987	1.35331	9.21038	0.0779352	9.13244	0.987156	0.201922	6404.11	0.463133	0.906998	0.41224	124373
520	beta_vae	MoNA	beta_vae_100-15-4-15-100_01 (03-12-2021_07-00-25)	[[100, 15, 4], [4, 15, 100]]	['spectrum']	4	0.01	2500	1	50	TRUE	TRUE	FALSE	-1	20	128	0.001	13.0095	0.0967842	12.9128	0.984376	0.226728	4870.04	0.433281	0.884434	0.460366	144425	1.35768	13.1409	0.097114	13.0437	0.98358	0.231157	4943.8	0.432409	0.882629	0.462726	144987	1.35331	9.12855	0.0883646	9.04019	0.990892	0.164948	4315.42	0.417576	0.906998	0.41224	124373
521	beta_vae	MoNA	beta_vae_100-15-5-15-100_01 (03-12-2021_07-04-48)	[[100, 15, 5], [5, 15, 100]]	['spectrum']	5	0.01	2500	1	50	TRUE	TRUE	FALSE	-1	20	128	0.001	13.0064	0.104679	12.9017	0.985228	0.218052	5435.31	0.561218	0.884434	0.460366	144425	1.35768	13.1381	0.105006	13.0331	0.984478	0.221894	5548.95	0.56641	0.882629	0.462726	144987	1.35331	9.11767	0.094582	9.02309	0.991662	0.157577	5020.78	0.617589	0.906998	0.41224	124373
522	beta_vae	MoNA	beta_vae_100-15-10-15-100_01 (03-12-2021_07-09-21)	[[100, 15, 10], [10, 15, 100]]	['spectrum']	10	0.01	2500	1	50	TRUE	TRUE	FALSE	-1	20	128	0.001	12.9985	0.131361	12.8672	0.987246	0.20111	5145.92	0.614731	0.884434	0.460366	144425	1.35768	13.1286	0.13194	12.9967	0.98642	0.205318	5140.36	0.618902	0.882629	0.462726	144987	1.35331	9.11562	0.11329	9.00233	0.993185	0.142118	4637.56	0.641827	0.906998	0.41224	124373
523	beta_vae	MoNA	beta_vae_100-3-100_01 (03-12-2021_07-13-42)	[[100, 3], [3, 100]]	['spectrum']	3	0.01	2500	1	50	TRUE	TRUE	FALSE	-1	20	128	0.001	13.9822	0.103497	13.8787	0.965297	0.355666	49805	1.29	0.884434	0.460366	144425	1.35768	14.1376	0.103815	14.0338	0.964895	0.359495	49576.8	1.28709	0.882629	0.462726	144987	1.35331	10.0446	0.10091	9.94365	0.9751	0.283209	63727	1.46452	0.906998	0.41224	124373
524	beta_vae	MoNA	beta_vae_100-15-10-3-10-15-100_01 (03-12-2021_07-17-51)	[[100, 15, 10, 3], [3, 10, 15, 100]]	['spectrum']	3	0.01	2500	1	50	TRUE	TRUE	FALSE	-1	20	128	0.001	13.0269	0.0807024	12.9462	0.981498	0.245006	5211.11	0.464011	0.884434	0.460366	144425	1.35768	13.1548	0.0809788	13.0738	0.980583	0.249227	5135.11	0.466196	0.882629	0.462726	144987	1.35331	9.13644	0.0751246	9.06131	0.988415	0.184512	4526.43	0.473932	0.906998	0.41224	124373
525	beta_vae	MoNA	beta_vae_100-15-10-5-3-5-10-15-100_01 (03-12-2021_07-22-55)	[[100, 15, 10, 5, 3], [3, 5, 10, 15, 100]]	['spectrum']	3	0.01	2500	1	50	TRUE	TRUE	FALSE	-1	20	128	0.001	13.044	0.0814617	12.9626	0.98119	0.247009	6647.53	0.511277	0.884434	0.460366	144425	1.35768	13.1713	0.081923	13.0893	0.980346	0.25126	6646.11	0.510966	0.882629	0.462726	144987	1.35331	9.18017	0.0764012	9.10377	0.988245	0.185022	5647.74	0.515666	0.906998	0.41224	124373
526	beta_vae	MoNA	beta_vae_100-15-3-100_01 (03-12-2021_07-28-36)	[[100, 15, 3], [3, 100]]	['spectrum']	3	0.01	2500	1	50	TRUE	TRUE	FALSE	-1	20	128	0.001	13.3045	0.119146	13.1853	0.97587	0.284809	16639.5	1.16213	0.884434	0.460366	144425	1.35768	13.4298	0.119621	13.3102	0.975578	0.287996	16554.2	1.15692	0.882629	0.462726	144987	1.35331	9.38694	0.122879	9.26406	0.984657	0.215899	15286.3	1.34012	0.906998	0.41224	124373
527	beta_vae	MoNA	beta_vae_100-3-15-100_01 (03-12-2021_07-32-55)	[[100, 3], [3, 15, 100]]	['spectrum']	3	0.01	2500	1	50	TRUE	TRUE	FALSE	-1	20	128	0.001	13.154	0.0833495	13.0706	0.978224	0.268728	12055.8	1.00296	0.884434	0.460366	144425	1.35768	13.2746	0.0841012	13.1905	0.977703	0.271351	11854.1	0.995323	0.882629	0.462726	144987	1.35331	9.24241	0.0768806	9.16553	0.985601	0.20927	11515.5	1.22012	0.906998	0.41224	124373
528	beta_vae	MoNA	beta_vae_100-10-3-10-15-100_01 (03-12-2021_07-36-52)	[[100, 10, 3], [3, 10, 15, 100]]	['spectrum']	3	0.01	2500	1	50	TRUE	TRUE	FALSE	-1	20	128	0.001	13.0597	0.0818384	12.9779	0.980639	0.253552	5667.03	0.59226	0.884434	0.460366	144425	1.35768	13.1893	0.082149	13.1072	0.980033	0.25745	5682.61	0.586766	0.882629	0.462726	144987	1.35331	9.169	0.0758642	9.09313	0.987776	0.189094	4729.65	0.688763	0.906998	0.41224	124373
529	beta_vae	MoNA	beta_vae_100-15-10-3-10-100_01 (03-12-2021_07-41-38)	[[100, 15, 10, 3], [3, 10, 100]]	['spectrum']	3	0.01	2500	1	50	TRUE	TRUE	FALSE	-1	20	128	0.001	13.0855	0.0817303	13.0038	0.979817	0.261497	7554.74	0.497272	0.884434	0.460366	144425	1.35768	13.2101	0.0819804	13.1282	0.979009	0.264722	7597.58	0.497668	0.882629	0.462726	144987	1.35331	9.17788	0.0759074	9.10197	0.987384	0.195438	6366.07	0.446034	0.906998	0.41224	124373
530	beta_vae	MoNA	beta_vae_200-15-3-15-200_01 (03-12-2021_07-46-23)	[[200, 15, 3], [3, 15, 200]]	['spectrum']	3	0.01	2500	0.001	100	TRUE	TRUE	TRUE	-1	20	128	0.001	20.6526	0.086306	20.5663	0.969112	0.351022	5321.15	0.507098	0.861259	0.509596	102721	1.35136	20.9902	0.0865884	20.9036	0.967884	0.36108	5507.88	0.508669	0.857874	0.515464	103641	1.34628	13.6361	0.0793651	13.5567	0.981191	0.243485	4669.19	0.489807	0.891867	0.447845	86826.8
531	beta_vae	MoNA	beta_vae_200-15-4-15-200_01 (03-12-2021_07-51-23)	[[200, 15, 4], [4, 15, 200]]	['spectrum']	4	0.01	2500	0.001	100	TRUE	TRUE	TRUE	-1	20	128	0.001	20.5641	0.103361	20.4607	0.973963	0.319435	3913.74	0.522056	0.861259	0.509596	102721	1.35136	20.8969	0.103766	20.7932	0.972634	0.329081	3948.78	0.524486	0.857874	0.515464	103641	1.34628	13.5939	0.0936787	13.5003	0.984849	0.21771	3482.88	0.542183	0.891867	0.447845	86826.8
532	beta_vae	MoNA	beta_vae_200-15-5-15-200_01 (03-12-2021_07-56-24)	[[200, 15, 5], [5, 15, 200]]	['spectrum']	5	0.01	2500	0.001	100	TRUE	TRUE	TRUE	-1	20	128	0.001	20.5432	0.112906	20.4303	0.974825	0.311153	3449.67	0.590026	0.861259	0.509596	102721	1.35136	20.8757	0.113531	20.7622	0.973326	0.320178	3486.78	0.596098	0.857874	0.515464	103641	1.34628	13.5815	0.0999744	13.4815	0.98604	0.208158	3344.35	0.63952	0.891867	0.447845	86826.8
533	beta_vae	MoNA	beta_vae_200-15-10-15-200_01 (03-12-2021_08-01-18)	[[200, 15, 10], [10, 15, 200]]	['spectrum']	10	0.01	2500	0.001	100	TRUE	TRUE	TRUE	-1	20	128	0.001	20.5253	0.131435	20.3938	0.976013	0.299437	2980.75	0.547977	0.861259	0.509596	102721	1.35136	20.8596	0.132233	20.7274	0.974439	0.309265	3096.56	0.551922	0.857874	0.515464	103641	1.34628	13.6014	0.11579	13.4856	0.987049	0.19641	2862.26	0.59928	0.891867	0.447845	86826.8
534	beta_vae	MoNA	beta_vae_200-3-200_01 (03-12-2021_08-06-10)	[[200, 3], [3, 200]]	['spectrum']	3	0.01	2500	0.001	100	TRUE	TRUE	TRUE	-1	20	128	0.001	22.0658	0.124866	21.9409	0.953609	0.456424	38532.8	1.28992	0.861259	0.509596	102721	1.35136	22.4805	0.125109	22.3554	0.951817	0.468869	38231.8	1.28576	0.857874	0.515464	103641	1.34628	14.9546	0.125075	14.8295	0.967271	0.337639	49641.9	1.51075	0.891867	0.447845	86826.8
535	beta_vae	MoNA	beta_vae_200-15-10-3-10-15-200_01 (03-12-2021_08-10-36)	[[200, 15, 10, 3], [3, 10, 15, 200]]	['spectrum']	3	0.01	2500	0.001	100	TRUE	TRUE	TRUE	-1	20	128	0.001	20.5691	0.088927	20.4802	0.972091	0.33102	3375.69	0.538482	0.861259	0.509596	102721	1.35136	20.9108	0.0893556	20.8214	0.970493	0.342386	3441.7	0.538077	0.857874	0.515464	103641	1.34628	13.565	0.081471	13.4836	0.982951	0.229934	2949.9	0.601647	0.891867	0.447845	86826.8
536	beta_vae	MoNA	beta_vae_200-15-10-5-3-5-10-15-200_01 (03-12-2021_08-16-05)	[[200, 15, 10, 5, 3], [3, 5, 10, 15, 200]]	['spectrum']	3	0.01	2500	0.001	100	TRUE	TRUE	TRUE	-1	20	128	0.001	20.5942	0.0867729	20.5074	0.970449	0.341263	4181.97	0.621088	0.861259	0.509596	102721	1.35136	20.9422	0.0872882	20.8549	0.968858	0.35105	4221.6	0.618517	0.857874	0.515464	103641	1.34628	13.5903	0.0807508	13.5096	0.98197	0.23965	3534.98	0.681134	0.891867	0.447845	86826.8
537	beta_vae	MoNA	beta_vae_200-15-3-200_01 (03-12-2021_08-22-09)	[[200, 15, 3], [3, 200]]	['spectrum']	3	0.01	2500	0.001	100	TRUE	TRUE	TRUE	-1	20	128	0.001	20.9347	0.147482	20.7872	0.964886	0.382549	9345.89	1.05925	0.861259	0.509596	102721	1.35136	21.2725	0.14738	21.1251	0.963499	0.39239	9508.82	1.05485	0.857874	0.515464	103641	1.34628	13.8953	0.153087	13.7422	0.977968	0.27013	8762.44	1.26463	0.891867	0.447845	86826.8
538	beta_vae	MoNA	beta_vae_200-3-15-200_01 (03-12-2021_08-26-48)	[[200, 3], [3, 15, 200]]	['spectrum']	3	0.01	2500	0.001	100	TRUE	TRUE	TRUE	-1	20	128	0.001	20.729	0.0892386	20.6398	0.968314	0.361223	6786.67	1.02311	0.861259	0.509596	102721	1.35136	21.0707	0.0901661	20.9805	0.966857	0.371022	6836.73	1.01681	0.857874	0.515464	103641	1.34628	13.6935	0.0815933	13.6119	0.979986	0.257743	6486.27	1.30068	0.891867	0.447845	86826.8
539	beta_vae	MoNA	beta_vae_200-10-3-10-15-200_01 (03-12-2021_08-31-32)	[[200, 10, 3], [3, 10, 15, 200]]	['spectrum']	3	0.01	2500	0.001	100	TRUE	TRUE	TRUE	-1	20	128	0.001	20.5858	0.0874866	20.4983	0.971471	0.33514	4044.48	0.601243	0.861259	0.509596	102721	1.35136	20.9288	0.0877944	20.841	0.969817	0.345799	4149.95	0.601211	0.857874	0.515464	103641	1.34628	13.5694	0.0811931	13.4882	0.982648	0.234378	3548.61	0.702783	0.891867	0.447845	86826.8
540	beta_vae	MoNA	beta_vae_200-15-10-3-10-200_01 (03-12-2021_08-36-43)	[[200, 15, 10, 3], [3, 10, 200]]	['spectrum']	3	0.01	2500	0.001	100	TRUE	TRUE	TRUE	-1	20	128	0.001	20.6353	0.0863542	20.5489	0.970083	0.347799	4763.15	0.516888	0.861259	0.509596	102721	1.35136	20.9724	0.0867445	20.8856	0.968626	0.3579	4799.65	0.51571	0.857874	0.515464	103641	1.34628	13.6531	0.0790148	13.5741	0.981675	0.242555	4397.41	0.53503	0.891867	0.447845	86826.8
541	beta_vae	MoNA	beta_vae_200-15-3-15-200_01 (03-12-2021_08-41-51)	[[200, 15, 3], [3, 15, 200]]	['spectrum']	3	0.01	2500	0.001	100	TRUE	TRUE	FALSE	-1	20	128	0.001	22.3949	0.0938272	22.3011	0.966655	0.374486	6508.6	0.533583	0.857076	0.516141	112393	1.37515	22.7073	0.0941935	22.6131	0.965109	0.384716	6458.24	0.535168	0.853958	0.521254	113085	1.37141	14.6293	0.0869803	14.5423	0.979704	0.263432	5523.65	0.488516	0.890031	0.450967	94534
542	beta_vae	MoNA	beta_vae_200-15-4-15-200_01 (03-12-2021_08-46-56)	[[200, 15, 4], [4, 15, 200]]	['spectrum']	4	0.01	2500	0.001	100	TRUE	TRUE	FALSE	-1	20	128	0.001	22.2725	0.106298	22.1662	0.971263	0.335299	4873.55	0.613235	0.857076	0.516141	112393	1.37515	22.5934	0.106827	22.4866	0.969623	0.345939	4909.11	0.610267	0.853958	0.521254	113085	1.37141	14.5621	0.0950238	14.467	0.983419	0.232205	4698.07	0.685568	0.890031	0.450967	94534
543	beta_vae	MoNA	beta_vae_200-15-5-15-200_01 (03-12-2021_08-51-46)	[[200, 15, 5], [5, 15, 200]]	['spectrum']	5	0.01	2500	0.001	100	TRUE	TRUE	FALSE	-1	20	128	0.001	22.2359	0.121792	22.1141	0.971683	0.325864	4168.56	0.57805	0.857076	0.516141	112393	1.37515	22.5545	0.122328	22.4322	0.969664	0.336193	4215.49	0.580936	0.853958	0.521254	113085	1.37141	14.5611	0.110578	14.4506	0.984642	0.221042	4012.87	0.586923	0.890031	0.450967	94534
544	beta_vae	MoNA	beta_vae_200-15-10-15-200_01 (03-12-2021_08-56-46)	[[200, 15, 10], [10, 15, 200]]	['spectrum']	10	0.01	2500	0.001	100	TRUE	TRUE	FALSE	-1	20	128	0.001	22.1938	0.142908	22.0509	0.975369	0.305339	3815.59	0.618091	0.857076	0.516141	112393	1.37515	22.5059	0.144137	22.3618	0.973787	0.314922	3874.9	0.617245	0.853958	0.521254	113085	1.37141	14.5531	0.123993	14.4291	0.986852	0.20188	3699.17	0.667561	0.890031	0.450967	94534
545	beta_vae	MoNA	beta_vae_200-3-200_01 (03-12-2021_09-01-40)	[[200, 3], [3, 200]]	['spectrum']	3	0.01	2500	0.001	100	TRUE	TRUE	FALSE	-1	20	128	0.001	23.9334	0.119754	23.8137	0.947597	0.477312	45374.4	1.30747	0.857076	0.516141	112393	1.37515	24.3186	0.120041	24.1986	0.945575	0.488224	45065.9	1.30382	0.853958	0.521254	113085	1.37141	16.0854	0.118772	15.9666	0.963288	0.359663	59283.2	1.51908	0.890031	0.450967	94534
546	beta_vae	MoNA	beta_vae_200-15-10-3-10-15-200_01 (03-12-2021_09-06-16)	[[200, 15, 10, 3], [3, 10, 15, 200]]	['spectrum']	3	0.01	2500	0.001	100	TRUE	TRUE	FALSE	-1	20	128	0.001	22.2678	0.089561	22.1782	0.969203	0.350941	3692.81	0.571624	0.857076	0.516141	112393	1.37515	22.5834	0.0899486	22.4934	0.967276	0.360944	3788.16	0.572561	0.853958	0.521254	113085	1.37141	14.5334	0.0827513	14.4506	0.98172	0.243859	3207.63	0.670845	0.890031	0.450967	94534
547	beta_vae	MoNA	beta_vae_200-15-10-5-3-5-10-15-200_01 (03-12-2021_09-11-19)	[[200, 15, 10, 5, 3], [3, 5, 10, 15, 200]]	['spectrum']	3	0.01	2500	0.001	100	TRUE	TRUE	FALSE	-1	20	128	0.001	22.5009	0.0807995	22.4201	0.961925	0.396464	6309.33	0.741959	0.857076	0.516141	112393	1.37515	22.8278	0.0809919	22.7468	0.96023	0.407627	6558.32	0.743075	0.853958	0.521254	113085	1.37141	14.7149	0.0766875	14.6382	0.976939	0.279286	4630.04	0.844053	0.890031	0.450967	94534
548	beta_vae	MoNA	beta_vae_200-15-3-200_01 (03-12-2021_09-17-10)	[[200, 15, 3], [3, 200]]	['spectrum']	3	0.01	2500	0.001	100	TRUE	TRUE	FALSE	-1	20	128	0.001	22.6848	0.145021	22.5398	0.961345	0.403343	12168	1.11754	0.857076	0.516141	112393	1.37515	23.0041	0.144815	22.8592	0.960094	0.41296	12283.9	1.11482	0.853958	0.521254	113085	1.37141	14.9749	0.147774	14.8271	0.975786	0.28911	11317	1.32798	0.890031	0.450967	94534
549	beta_vae	MoNA	beta_vae_200-3-15-200_01 (03-12-2021_09-21-54)	[[200, 3], [3, 15, 200]]	['spectrum']	3	0.01	2500	0.001	100	TRUE	TRUE	FALSE	-1	20	128	0.001	22.4675	0.0924428	22.375	0.964178	0.381875	7795.04	1.03763	0.857076	0.516141	112393	1.37515	22.7871	0.093317	22.6938	0.962482	0.39207	7908.58	1.03273	0.853958	0.521254	113085	1.37141	14.7156	0.0852199	14.6304	0.977547	0.27612	7596.65	1.30921	0.890031	0.450967	94534
550	beta_vae	MoNA	beta_vae_200-10-3-10-15-200_01 (03-12-2021_09-26-28)	[[200, 10, 3], [3, 10, 15, 200]]	['spectrum']	3	0.01	2500	0.001	100	TRUE	TRUE	FALSE	-1	20	128	0.001	22.313	0.0893184	22.2237	0.967387	0.358175	5028.93	0.584537	0.857076	0.516141	112393	1.37515	22.6262	0.089765	22.5364	0.965771	0.368073	5060.05	0.584964	0.853958	0.521254	113085	1.37141	14.6333	0.0817942	14.5515	0.98028	0.255693	4447.5	0.620392	0.890031	0.450967	94534
551	beta_vae	MoNA	beta_vae_200-15-10-3-10-200_01 (03-12-2021_09-31-54)	[[200, 15, 10, 3], [3, 10, 200]]	['spectrum']	3	0.01	2500	0.001	100	TRUE	TRUE	FALSE	-1	20	128	0.001	22.3691	0.0944232	22.2747	0.966016	0.376042	5185.77	0.517476	0.857076	0.516141	112393	1.37515	22.6854	0.0947392	22.5907	0.964477	0.385921	5204.73	0.51848	0.853958	0.521254	113085	1.37141	14.6684	0.088752	14.5796	0.979234	0.264847	4281.04	0.464279	0.890031	0.450967	94534
552	beta_vae	MoNA	beta_vae_200-15-3-15-200_01 (03-12-2021_09-37-04)	[[200, 15, 3], [3, 15, 200]]	['spectrum']	3	0.01	2500	0.01	100	TRUE	TRUE	TRUE	-1	20	128	0.001	20.5125	0.0929485	20.4196	0.97013	0.347858	5251.99	0.51201	0.861504	0.509149	102762	1.35961	20.8706	0.0931764	20.7774	0.968723	0.358225	5222.92	0.512725	0.858115	0.515033	103659	1.35312	13.5284	0.0881921	13.4402	0.981929	0.240773	4199.11	0.466011	0.89218	0.447114	86450.7
553	beta_vae	MoNA	beta_vae_200-15-4-15-200_01 (03-12-2021_09-41-52)	[[200, 15, 4], [4, 15, 200]]	['spectrum']	4	0.01	2500	0.01	100	TRUE	TRUE	TRUE	-1	20	128	0.001	20.4224	0.100626	20.3218	0.973892	0.318072	3602.62	0.58871	0.861504	0.509149	102762	1.35961	20.7796	0.101105	20.6785	0.972344	0.328289	3695.03	0.590915	0.858115	0.515033	103659	1.35312	13.4719	0.0912432	13.3806	0.984819	0.217267	3214.7	0.635016	0.89218	0.447114	86450.7
554	beta_vae	MoNA	beta_vae_200-15-5-15-200_01 (03-12-2021_09-46-32)	[[200, 15, 5], [5, 15, 200]]	['spectrum']	5	0.01	2500	0.01	100	TRUE	TRUE	TRUE	-1	20	128	0.001	20.4026	0.114816	20.2878	0.975198	0.308332	3410.28	0.610678	0.861504	0.509149	102762	1.35961	20.7617	0.115464	20.6462	0.973744	0.318477	3385.68	0.612202	0.858115	0.515033	103659	1.35312	13.4704	0.10298	13.3674	0.986103	0.206316	3312.83	0.720287	0.89218	0.447114	86450.7
555	beta_vae	MoNA	beta_vae_200-15-10-15-200_01 (03-12-2021_09-51-30)	[[200, 15, 10], [10, 15, 200]]	['spectrum']	10	0.01	2500	0.01	100	TRUE	TRUE	TRUE	-1	20	128	0.001	20.3955	0.133745	20.2617	0.976259	0.299264	3597.72	0.759259	0.861504	0.509149	102762	1.35961	20.7535	0.134506	20.619	0.974801	0.308992	3691.96	0.760898	0.858115	0.515033	103659	1.35312	13.4756	0.11662	13.359	0.987179	0.196087	3419.3	0.917053	0.89218	0.447114	86450.7
556	beta_vae	MoNA	beta_vae_200-3-200_01 (03-12-2021_09-56-36)	[[200, 3], [3, 200]]	['spectrum']	3	0.01	2500	0.01	100	TRUE	TRUE	TRUE	-1	20	128	0.001	21.9035	0.120658	21.7828	0.954358	0.454091	38775	1.29034	0.861504	0.509149	102762	1.35961	22.3416	0.121087	22.2205	0.952581	0.466576	38409.2	1.28574	0.858115	0.515033	103659	1.35312	14.8363	0.118926	14.7174	0.967714	0.336506	49412.2	1.51069	0.89218	0.447114	86450.7
557	beta_vae	MoNA	beta_vae_200-15-10-3-10-15-200_01 (03-12-2021_10-00-55)	[[200, 15, 10, 3], [3, 10, 15, 200]]	['spectrum']	3	0.01	2500	0.01	100	TRUE	TRUE	TRUE	-1	20	128	0.001	20.4279	0.0880051	20.3399	0.971528	0.332893	3106.17	0.500113	0.861504	0.509149	102762	1.35961	20.7992	0.0884053	20.7108	0.969944	0.343471	3176.74	0.498575	0.858115	0.515033	103659	1.35312	13.4932	0.0814692	13.4117	0.982964	0.229845	2669.13	0.53944	0.89218	0.447114	86450.7
558	beta_vae	MoNA	beta_vae_200-15-10-5-3-5-10-15-200_01 (03-12-2021_10-06-28)	[[200, 15, 10, 5, 3], [3, 5, 10, 15, 200]]	['spectrum']	3	0.01	2500	0.01	100	TRUE	TRUE	TRUE	-1	20	128	0.001	20.4381	0.0859581	20.3522	0.971782	0.330321	3673.4	0.5188	0.861504	0.509149	102762	1.35961	20.7952	0.0863054	20.7089	0.970302	0.340916	3605.59	0.518758	0.858115	0.515033	103659	1.35312	13.4917	0.0801002	13.4116	0.983056	0.226942	3009.05	0.568696	0.89218	0.447114	86450.7
559	beta_vae	MoNA	beta_vae_200-15-3-200_01 (03-12-2021_10-12-20)	[[200, 15, 3], [3, 200]]	['spectrum']	3	0.01	2500	0.01	100	TRUE	TRUE	TRUE	-1	20	128	0.001	20.7964	0.143758	20.6526	0.965027	0.380937	9368.01	1.0638	0.861504	0.509149	102762	1.35961	21.1572	0.143418	21.0138	0.963442	0.391188	9521.01	1.05826	0.858115	0.515033	103659	1.35312	13.7814	0.148694	13.6327	0.978191	0.269193	8896.01	1.2665	0.89218	0.447114	86450.7
560	beta_vae	MoNA	beta_vae_200-3-15-200_01 (03-12-2021_10-17-05)	[[200, 3], [3, 15, 200]]	['spectrum']	3	0.01	2500	0.01	100	TRUE	TRUE	TRUE	-1	20	128	0.001	20.5941	0.0880893	20.506	0.968469	0.359906	6441.83	0.999539	0.861504	0.509149	102762	1.35961	20.9573	0.0888861	20.8685	0.967019	0.370046	6386.12	0.992527	0.858115	0.515033	103659	1.35312	13.5968	0.0821477	13.5147	0.980234	0.255504	6184.11	1.26621	0.89218	0.447114	86450.7
561	beta_vae	MoNA	beta_vae_200-10-3-10-15-200_01 (03-12-2021_10-21-37)	[[200, 10, 3], [3, 10, 15, 200]]	['spectrum']	3	0.01	2500	0.01	100	TRUE	TRUE	TRUE	-1	20	128	0.001	20.4678	0.0830232	20.3848	0.970154	0.34599	3360.69	0.656221	0.861504	0.509149	102762	1.35961	20.8265	0.0833044	20.7432	0.968723	0.356074	3326.36	0.653328	0.858115	0.515033	103659	1.35312	13.468	0.0779927	13.39	0.981883	0.238282	2825.59	0.780932	0.89218	0.447114	86450.7
562	beta_vae	MoNA	beta_vae_200-15-10-3-10-200_01 (03-12-2021_10-26-44)	[[200, 15, 10, 3], [3, 10, 200]]	['spectrum']	3	0.01	2500	0.01	100	TRUE	TRUE	TRUE	-1	20	128	0.001	20.5352	0.0913326	20.4439	0.969369	0.345755	6075.23	0.533202	0.861504	0.509149	102762	1.35961	20.8987	0.0914504	20.8073	0.967442	0.356785	6085.82	0.538688	0.858115	0.515033	103659	1.35312	13.5553	0.0873526	13.468	0.981553	0.24006	4975.16	0.485981	0.89218	0.447114	86450.7
563	beta_vae	MoNA	beta_vae_200-15-3-15-200_01 (03-12-2021_10-31-48)	[[200, 15, 3], [3, 15, 200]]	['spectrum']	3	0.01	2500	0.01	100	TRUE	TRUE	FALSE	-1	20	128	0.001	22.2558	0.0918474	22.1639	0.966033	0.375288	6825.81	0.528913	0.85732	0.515706	112560	1.38025	22.5873	0.0920477	22.4952	0.964394	0.385168	6746.8	0.532093	0.854192	0.520839	113207	1.37558	14.5912	0.0857172	14.5055	0.979102	0.267086	5917.99	0.476229	0.890342	0.450262	94218.1
564	beta_vae	MoNA	beta_vae_200-15-4-15-200_01 (03-12-2021_10-36-37)	[[200, 15, 4], [4, 15, 200]]	['spectrum']	4	0.01	2500	0.01	100	TRUE	TRUE	FALSE	-1	20	128	0.001	22.1232	0.107795	22.0154	0.971444	0.334656	4911.34	0.494966	0.85732	0.515706	112560	1.38025	22.4606	0.108486	22.3521	0.96965	0.345006	4918.97	0.494013	0.854192	0.520839	113207	1.37558	14.4728	0.0949671	14.3779	0.983275	0.233781	4727.47	0.501105	0.890342	0.450262	94218.1
565	beta_vae	MoNA	beta_vae_200-15-5-15-200_01 (03-12-2021_10-41-26)	[[200, 15, 5], [5, 15, 200]]	['spectrum']	5	0.01	2500	0.01	100	TRUE	TRUE	FALSE	-1	20	128	0.001	22.1007	0.11983	21.9809	0.972449	0.323132	4512.03	0.527557	0.85732	0.515706	112560	1.38025	22.4388	0.12054	22.3183	0.970775	0.332894	4580.48	0.530812	0.854192	0.520839	113207	1.37558	14.4648	0.106718	14.3581	0.9847	0.219237	4198.5	0.528939	0.890342	0.450262	94218.1
566	beta_vae	MoNA	beta_vae_200-15-10-15-200_01 (03-12-2021_10-46-37)	[[200, 15, 10], [10, 15, 200]]	['spectrum']	10	0.01	2500	0.01	100	TRUE	TRUE	FALSE	-1	20	128	0.001	22.0508	0.144262	21.9065	0.975572	0.301854	4044.34	0.641106	0.85732	0.515706	112560	1.38025	22.384	0.145275	22.2388	0.973908	0.310926	4043.89	0.642289	0.854192	0.520839	113207	1.37558	14.4597	0.125977	14.3337	0.986978	0.20221	3882.93	0.696077	0.890342	0.450262	94218.1
567	beta_vae	MoNA	beta_vae_200-3-200_01 (03-12-2021_10-51-29)	[[200, 3], [3, 200]]	['spectrum']	3	0.01	2500	0.01	100	TRUE	TRUE	FALSE	-1	20	128	0.001	23.8063	0.120879	23.6855	0.94818	0.476451	45730.1	1.31138	0.85732	0.515706	112560	1.38025	24.2211	0.121134	24.1	0.946263	0.488079	45376.9	1.30706	0.854192	0.520839	113207	1.37558	16.0519	0.119881	15.932	0.963709	0.358283	58894.4	1.51987	0.890342	0.450262	94218.1
568	beta_vae	MoNA	beta_vae_200-15-10-3-10-15-200_01 (03-12-2021_10-55-47)	[[200, 15, 10, 3], [3, 10, 15, 200]]	['spectrum']	3	0.01	2500	0.01	100	TRUE	TRUE	FALSE	-1	20	128	0.001	22.1424	0.088188	22.0542	0.968699	0.356327	3810.23	0.582337	0.85732	0.515706	112560	1.38025	22.4815	0.0885254	22.393	0.966967	0.366906	3874.03	0.577391	0.854192	0.520839	113207	1.37558	14.4897	0.0809509	14.4088	0.981185	0.250368	3172.25	0.686339	0.890342	0.450262	94218.1
569	beta_vae	MoNA	beta_vae_200-15-10-5-3-5-10-15-200_01 (03-12-2021_11-00-57)	[[200, 15, 10, 5, 3], [3, 5, 10, 15, 200]]	['spectrum']	3	0.01	2500	0.01	100	TRUE	TRUE	FALSE	-1	20	128	0.001	22.269	0.0891859	22.1798	0.96619	0.381147	5398.78	0.710338	0.85732	0.515706	112560	1.38025	22.6064	0.0894059	22.517	0.96456	0.391719	5304.96	0.706233	0.854192	0.520839	113207	1.37558	14.5872	0.0856188	14.5015	0.979033	0.269607	4448.2	0.838619	0.890342	0.450262	94218.1
570	beta_vae	MoNA	beta_vae_200-15-3-200_01 (03-12-2021_11-06-43)	[[200, 15, 3], [3, 200]]	['spectrum']	3	0.01	2500	0.01	100	TRUE	TRUE	FALSE	-1	20	128	0.001	22.566	0.145199	22.4208	0.961688	0.404778	11349.4	1.12015	0.85732	0.515706	112560	1.38025	22.9076	0.144995	22.7627	0.960034	0.415216	11462.7	1.11679	0.854192	0.520839	113207	1.37558	14.8964	0.147346	14.7491	0.976308	0.287724	10286.2	1.32206	0.890342	0.450262	94218.1
571	beta_vae	MoNA	beta_vae_200-3-15-200_01 (03-12-2021_11-11-05)	[[200, 3], [3, 15, 200]]	['spectrum']	3	0.01	2500	0.01	100	TRUE	TRUE	FALSE	-1	20	128	0.001	22.3492	0.0925968	22.2566	0.964441	0.383924	8407.7	0.993223	0.85732	0.515706	112560	1.38025	22.6929	0.0937438	22.5991	0.962781	0.394874	8473.97	0.988403	0.854192	0.520839	113207	1.37558	14.6665	0.0828353	14.5836	0.97724	0.279407	8268.52	1.2396	0.890342	0.450262	94218.1
572	beta_vae	MoNA	beta_vae_200-10-3-10-15-200_01 (03-12-2021_11-15-38)	[[200, 10, 3], [3, 10, 15, 200]]	['spectrum']	3	0.01	2500	0.01	100	TRUE	TRUE	FALSE	-1	20	128	0.001	22.2323	0.087744	22.1446	0.966214	0.375399	3989.81	0.551921	0.85732	0.515706	112560	1.38025	22.5731	0.0881147	22.485	0.964927	0.385568	3995.84	0.551823	0.854192	0.520839	113207	1.37558	14.561	0.0808083	14.4802	0.979675	0.262523	3705.48	0.60616	0.890342	0.450262	94218.1
573	beta_vae	MoNA	beta_vae_200-15-10-3-10-200_01 (03-12-2021_11-20-33)	[[200, 15, 10, 3], [3, 10, 200]]	['spectrum']	3	0.01	2500	0.01	100	TRUE	TRUE	FALSE	-1	20	128	0.001	22.278	0.0918935	22.1861	0.965693	0.381221	7079.22	0.554451	0.85732	0.515706	112560	1.38025	22.615	0.092267	22.5227	0.964139	0.391493	7008.24	0.557316	0.854192	0.520839	113207	1.37558	14.5837	0.0855468	14.4982	0.979116	0.268685	6008.6	0.498417	0.890342	0.450262	94218.1
574	beta_vae	MoNA	beta_vae_200-15-3-15-200_01 (03-12-2021_11-25-50)	[[200, 15, 3], [3, 15, 200]]	['spectrum']	3	0.01	2500	0.1	100	TRUE	TRUE	TRUE	-1	20	128	0.001	19.3462	0.0878106	19.2584	0.972143	0.333181	4445.65	0.514995	0.864585	0.503011	101487	1.41704	19.6534	0.0881175	19.5653	0.971029	0.341562	4535.77	0.518109	0.861775	0.508099	102058	1.41186	12.8832	0.0783262	12.8049	0.982807	0.233306	3972.25	0.538716	0.894788	0.440936	83098.7
575	beta_vae	MoNA	beta_vae_200-15-4-15-200_01 (03-12-2021_11-30-47)	[[200, 15, 4], [4, 15, 200]]	['spectrum']	4	0.01	2500	0.1	100	TRUE	TRUE	TRUE	-1	20	128	0.001	19.2691	0.103764	19.1653	0.976583	0.296796	4053.18	0.497583	0.864585	0.503011	101487	1.41704	19.5774	0.104211	19.4732	0.97535	0.30562	4170.91	0.500134	0.861775	0.508099	102058	1.41186	12.8994	0.0937251	12.8057	0.98662	0.20244	3589.47	0.486784	0.894788	0.440936	83098.7
576	beta_vae	MoNA	beta_vae_200-15-5-15-200_01 (03-12-2021_11-35-45)	[[200, 15, 5], [5, 15, 200]]	['spectrum']	5	0.01	2500	0.1	100	TRUE	TRUE	TRUE	-1	20	128	0.001	19.3009	0.113919	19.187	0.976596	0.298871	3537.92	0.59379	0.864585	0.503011	101487	1.41704	19.609	0.114304	19.4947	0.975371	0.307912	3619.73	0.59596	0.861775	0.508099	102058	1.41186	12.9152	0.103414	12.8118	0.986878	0.201258	3153.36	0.664586	0.894788	0.440936	83098.7
577	beta_vae	MoNA	beta_vae_200-15-10-15-200_01 (03-12-2021_11-40-56)	[[200, 15, 10], [10, 15, 200]]	['spectrum']	10	0.01	2500	0.1	100	TRUE	TRUE	TRUE	-1	20	128	0.001	19.2476	0.136952	19.1107	0.97825	0.283123	3279.09	0.603256	0.864585	0.503011	101487	1.41704	19.5536	0.138085	19.4155	0.977012	0.291093	3328.29	0.605663	0.861775	0.508099	102058	1.41186	12.8306	0.118083	12.7126	0.98829	0.187743	3034.93	0.638665	0.894788	0.440936	83098.7
578	beta_vae	MoNA	beta_vae_200-3-200_01 (03-12-2021_11-45-47)	[[200, 3], [3, 200]]	['spectrum']	3	0.01	2500	0.1	100	TRUE	TRUE	TRUE	-1	20	128	0.001	20.8148	0.12382	20.691	0.956134	0.441972	40151.6	1.34698	0.864585	0.503011	101487	1.41704	21.2074	0.124001	21.0834	0.954532	0.452842	39875.5	1.34262	0.861775	0.508099	102058	1.41186	14.2245	0.123114	14.1014	0.968967	0.32796	49795.8	1.54256	0.894788	0.440936	83098.7
579	beta_vae	MoNA	beta_vae_200-15-10-3-10-15-200_01 (03-12-2021_11-50-12)	[[200, 15, 10, 3], [3, 10, 15, 200]]	['spectrum']	3	0.01	2500	0.1	100	TRUE	TRUE	TRUE	-1	20	128	0.001	19.2812	0.0875795	19.1937	0.973951	0.316495	3372.06	0.549266	0.864585	0.503011	101487	1.41704	19.5896	0.0880225	19.5016	0.972705	0.325157	3451.94	0.54895	0.861775	0.508099	102058	1.41186	12.9083	0.0810951	12.8272	0.984114	0.221695	2758.61	0.597813	0.894788	0.440936	83098.7
580	beta_vae	MoNA	beta_vae_200-15-10-5-3-5-10-15-200_01 (03-12-2021_11-55-48)	[[200, 15, 10, 5, 3], [3, 5, 10, 15, 200]]	['spectrum']	3	0.01	2500	0.1	100	TRUE	TRUE	TRUE	-1	20	128	0.001	19.2957	0.0858531	19.2099	0.973966	0.317737	3850.09	0.497413	0.864585	0.503011	101487	1.41704	19.6053	0.0862057	19.5191	0.972685	0.327051	3920.02	0.500152	0.861775	0.508099	102058	1.41186	12.8767	0.0796966	12.797	0.984287	0.220662	3213.88	0.508307	0.894788	0.440936	83098.7
581	beta_vae	MoNA	beta_vae_200-15-3-200_01 (03-12-2021_12-01-52)	[[200, 15, 3], [3, 200]]	['spectrum']	3	0.01	2500	0.1	100	TRUE	TRUE	TRUE	-1	20	128	0.001	19.6713	0.141599	19.5297	0.96679	0.364897	10931.5	1.12107	0.864585	0.503011	101487	1.41704	19.9837	0.141536	19.8421	0.965426	0.373471	11098.3	1.11567	0.861775	0.508099	102058	1.41186	13.2245	0.145059	13.0794	0.97912	0.261308	9992.4	1.31453	0.894788	0.440936	83098.7
582	beta_vae	MoNA	beta_vae_200-3-15-200_01 (03-12-2021_12-06-39)	[[200, 3], [3, 15, 200]]	['spectrum']	3	0.01	2500	0.1	100	TRUE	TRUE	TRUE	-1	20	128	0.001	19.4532	0.0892187	19.364	0.970419	0.345929	7179.69	1.05456	0.864585	0.503011	101487	1.41704	19.7639	0.0899091	19.674	0.969214	0.354324	7294.24	1.04711	0.861775	0.508099	102058	1.41186	13.0511	0.0808457	12.9703	0.981015	0.250861	6802.76	1.30505	0.894788	0.440936	83098.7
583	beta_vae	MoNA	beta_vae_200-10-3-10-15-200_01 (03-12-2021_12-11-12)	[[200, 10, 3], [3, 10, 15, 200]]	['spectrum']	3	0.01	2500	0.1	100	TRUE	TRUE	TRUE	-1	20	128	0.001	19.3281	0.0890872	19.239	0.973368	0.322332	4414.26	0.766071	0.864585	0.503011	101487	1.41704	19.6403	0.0895432	19.5507	0.972066	0.331759	4455.07	0.763655	0.861775	0.508099	102058	1.41186	12.8962	0.0812183	12.8149	0.983733	0.225275	3768.27	0.94707	0.894788	0.440936	83098.7
584	beta_vae	MoNA	beta_vae_200-15-10-3-10-200_01 (03-12-2021_12-16-47)	[[200, 15, 10, 3], [3, 10, 200]]	['spectrum']	3	0.01	2500	0.1	100	TRUE	TRUE	TRUE	-1	20	128	0.001	19.4197	0.0907996	19.3289	0.969345	0.345803	4790.51	0.543481	0.864585	0.503011	101487	1.41704	19.7249	0.0909009	19.634	0.967739	0.354425	4844.79	0.547826	0.861775	0.508099	102058	1.41186	13.0087	0.084615	12.9241	0.981508	0.243205	3920.48	0.541777	0.894788	0.440936	83098.7
585	beta_vae	MoNA	beta_vae_200-15-3-15-200_01 (03-12-2021_12-21-41)	[[200, 15, 3], [3, 15, 200]]	['spectrum']	3	0.01	2500	0.1	100	TRUE	TRUE	FALSE	-1	20	128	0.001	21.1555	0.0919024	21.0636	0.968425	0.364888	5774.17	0.495512	0.860616	0.509446	112227	1.41801	21.4392	0.0922923	21.3469	0.967092	0.373522	5797.81	0.501635	0.85801	0.513821	112564	1.41421	14.0084	0.0847218	13.9237	0.980339	0.261128	4891.61	0.442695	0.892965	0.444164	91275.2
586	beta_vae	MoNA	beta_vae_200-15-4-15-200_01 (03-12-2021_12-26-25)	[[200, 15, 4], [4, 15, 200]]	['spectrum']	4	0.01	2500	0.1	100	TRUE	TRUE	FALSE	-1	20	128	0.001	21.0242	0.106262	20.9179	0.973364	0.320936	5266.18	0.451043	0.860616	0.509446	112227	1.41801	21.3095	0.106775	21.2027	0.971832	0.329646	5211.89	0.452599	0.85801	0.513821	112564	1.41421	13.9813	0.0962926	13.885	0.984278	0.225804	4641.9	0.416571	0.892965	0.444164	91275.2
587	beta_vae	MoNA	beta_vae_200-15-5-15-200_01 (03-12-2021_12-31-03)	[[200, 15, 5], [5, 15, 200]]	['spectrum']	5	0.01	2500	0.1	100	TRUE	TRUE	FALSE	-1	20	128	0.001	20.9738	0.116491	20.8573	0.974811	0.307479	3727.65	0.486716	0.860616	0.509446	112227	1.41801	21.2579	0.116851	21.1411	0.97339	0.316231	3727.54	0.487863	0.85801	0.513821	112564	1.41421	13.8673	0.105361	13.7619	0.985725	0.211877	3417.52	0.474285	0.892965	0.444164	91275.2
588	beta_vae	MoNA	beta_vae_200-15-10-15-200_01 (03-12-2021_12-35-51)	[[200, 15, 10], [10, 15, 200]]	['spectrum']	10	0.01	2500	0.1	100	TRUE	TRUE	FALSE	-1	20	128	0.001	20.9591	0.146717	20.8124	0.977495	0.288442	4518.01	0.621939	0.860616	0.509446	112227	1.41801	21.2453	0.147823	21.0975	0.976079	0.296627	4555.16	0.62261	0.85801	0.513821	112564	1.41421	13.9169	0.128299	13.7886	0.987775	0.19514	4049.82	0.702927	0.892965	0.444164	91275.2
589	beta_vae	MoNA	beta_vae_200-3-200_01 (03-12-2021_12-40-50)	[[200, 3], [3, 200]]	['spectrum']	3	0.01	2500	0.1	100	TRUE	TRUE	FALSE	-1	20	128	0.001	22.7611	0.123492	22.6376	0.94999	0.468026	44131.6	1.35305	0.860616	0.509446	112227	1.41801	23.1158	0.123568	22.9923	0.948528	0.476389	43901.5	1.34946	0.85801	0.513821	112564	1.41421	15.3659	0.123337	15.2426	0.965247	0.3485	54673.7	1.54399	0.892965	0.444164	91275.2
590	beta_vae	MoNA	beta_vae_200-15-10-3-10-15-200_01 (03-12-2021_12-45-14)	[[200, 15, 10, 3], [3, 10, 15, 200]]	['spectrum']	3	0.01	2500	0.1	100	TRUE	TRUE	FALSE	-1	20	128	0.001	21.0634	0.0910391	20.9724	0.969776	0.343859	4797.95	0.476165	0.860616	0.509446	112227	1.41801	21.3439	0.0911563	21.2528	0.968592	0.3516	4774.94	0.478116	0.85801	0.513821	112564	1.41421	13.9095	0.0866499	13.8228	0.981434	0.246488	3994.78	0.43303	0.892965	0.444164	91275.2
591	beta_vae	MoNA	beta_vae_200-15-10-5-3-5-10-15-200_01 (03-12-2021_12-50-54)	[[200, 15, 10, 5, 3], [3, 5, 10, 15, 200]]	['spectrum']	3	0.01	2500	0.1	100	TRUE	TRUE	FALSE	-1	20	128	0.001	21.1323	0.0885911	21.0437	0.968059	0.365237	5232.7	0.514255	0.860616	0.509446	112227	1.41801	21.4136	0.0888697	21.3248	0.966742	0.373233	5198.56	0.517067	0.85801	0.513821	112564	1.41421	13.9618	0.0828167	13.879	0.980099	0.260502	4260.2	0.512437	0.892965	0.444164	91275.2
592	beta_vae	MoNA	beta_vae_200-15-3-200_01 (03-12-2021_12-56-44)	[[200, 15, 3], [3, 200]]	['spectrum']	3	0.01	2500	0.1	100	TRUE	TRUE	FALSE	-1	20	128	0.001	21.4798	0.143207	21.3366	0.96239	0.395634	11876.8	1.20174	0.860616	0.509446	112227	1.41801	21.7663	0.143366	21.6229	0.961368	0.403696	11964.5	1.19594	0.85801	0.513821	112564	1.41421	14.2899	0.144186	14.1457	0.976218	0.28654	10745.9	1.41569	0.892965	0.444164	91275.2
593	beta_vae	MoNA	beta_vae_200-3-15-200_01 (03-12-2021_13-01-15)	[[200, 3], [3, 15, 200]]	['spectrum']	3	0.01	2500	0.1	100	TRUE	TRUE	FALSE	-1	20	128	0.001	21.2424	0.0911395	21.1513	0.965614	0.371315	8497.91	1.03133	0.860616	0.509446	112227	1.41801	21.53	0.0918204	21.4382	0.964239	0.37993	8493.71	1.02525	0.85801	0.513821	112564	1.41421	14.1081	0.0828693	14.0253	0.977654	0.27499	7971.94	1.27442	0.892965	0.444164	91275.2
594	beta_vae	MoNA	beta_vae_200-10-3-10-15-200_01 (03-12-2021_13-05-36)	[[200, 10, 3], [3, 10, 15, 200]]	['spectrum']	3	0.01	2500	0.1	100	TRUE	TRUE	FALSE	-1	20	128	0.001	21.0757	0.0887114	20.987	0.969789	0.344122	5332.32	0.55831	0.860616	0.509446	112227	1.41801	21.3629	0.0890878	21.2738	0.968342	0.352732	5501.96	0.563097	0.85801	0.513821	112564	1.41421	13.973	0.0822844	13.8907	0.981456	0.247864	4653.27	0.589465	0.892965	0.444164	91275.2
595	beta_vae	MoNA	beta_vae_200-15-10-3-10-200_01 (03-12-2021_13-10-45)	[[200, 15, 10, 3], [3, 10, 200]]	['spectrum']	3	0.01	2500	0.1	100	TRUE	TRUE	FALSE	-1	20	128	0.001	21.1739	0.0945503	21.0793	0.967408	0.368119	6323.69	0.527146	0.860616	0.509446	112227	1.41801	21.4568	0.0947034	21.3621	0.966356	0.375689	6286.37	0.532313	0.85801	0.513821	112564	1.41421	14.0286	0.087776	13.9408	0.98001	0.261223	5491.34	0.473292	0.892965	0.444164	91275.2
596	beta_vae	MoNA	beta_vae_200-15-3-15-200_01 (03-12-2021_13-16-09)	[[200, 15, 3], [3, 15, 200]]	['spectrum']	3	0.01	2500	0.2	100	TRUE	TRUE	TRUE	-1	20	128	0.001	18.5208	0.0841755	18.4366	0.971973	0.332087	5687.09	0.513341	0.867422	0.497563	99999.7	1.45753	18.8077	0.0843968	18.7233	0.970904	0.339512	5767.25	0.517588	0.864747	0.502563	100592	1.45201	12.3355	0.076433	12.2591	0.982798	0.234591	4513.02	0.471707	0.896843	0.436205	80995.2
597	beta_vae	MoNA	beta_vae_200-15-4-15-200_01 (03-12-2021_13-21-13)	[[200, 15, 4], [4, 15, 200]]	['spectrum']	4	0.01	2500	0.2	100	TRUE	TRUE	TRUE	-1	20	128	0.001	18.4088	0.101179	18.3076	0.977359	0.292686	3578.5	0.700939	0.867422	0.497563	99999.7	1.45753	18.7023	0.10161	18.6007	0.976257	0.300641	3695.88	0.701935	0.864747	0.502563	100592	1.45201	12.2782	0.0912735	12.1869	0.98695	0.200433	3076.63	0.814161	0.896843	0.436205	80995.2
598	beta_vae	MoNA	beta_vae_200-15-5-15-200_01 (03-12-2021_13-26-07)	[[200, 15, 5], [5, 15, 200]]	['spectrum']	5	0.01	2500	0.2	100	TRUE	TRUE	TRUE	-1	20	128	0.001	18.3871	0.113003	18.2741	0.978585	0.282155	4099.1	0.590719	0.867422	0.497563	99999.7	1.45753	18.6768	0.113657	18.5632	0.977493	0.28961	4191.8	0.597162	0.864747	0.502563	100592	1.45201	12.2546	0.101035	12.1536	0.988193	0.189752	3447.5	0.621336	0.896843	0.436205	80995.2
599	beta_vae	MoNA	beta_vae_200-15-10-15-200_01 (03-12-2021_13-30-57)	[[200, 15, 10], [10, 15, 200]]	['spectrum']	10	0.01	2500	0.2	100	TRUE	TRUE	TRUE	-1	20	128	0.001	18.3758	0.141057	18.2347	0.980249	0.267831	3469.01	0.739257	0.867422	0.497563	99999.7	1.45753	18.6675	0.141714	18.5258	0.97909	0.275345	3557.97	0.742392	0.864747	0.502563	100592	1.45201	12.2664	0.122545	12.1438	0.989514	0.177076	3139.41	0.788204	0.896843	0.436205	80995.2
600	beta_vae	MoNA	beta_vae_200-3-200_01 (03-12-2021_13-35-54)	[[200, 3], [3, 200]]	['spectrum']	3	0.01	2500	0.2	100	TRUE	TRUE	TRUE	-1	20	128	0.001	19.8766	0.115456	19.7611	0.957541	0.428204	38202.4	1.38652	0.867422	0.497563	99999.7	1.45753	20.2595	0.115957	20.1435	0.95619	0.437953	37908.5	1.38229	0.864747	0.502563	100592	1.45201	13.5697	0.112193	13.4575	0.970383	0.317636	45973.5	1.57045	0.896843	0.436205	80995.2
601	beta_vae	MoNA	beta_vae_200-15-10-3-10-15-200_01 (03-12-2021_13-40-29)	[[200, 15, 10, 3], [3, 10, 15, 200]]	['spectrum']	3	0.01	2500	0.2	100	TRUE	TRUE	TRUE	-1	20	128	0.001	18.4046	0.08365	18.321	0.97515	0.306819	3399.77	0.523568	0.867422	0.497563	99999.7	1.45753	18.6964	0.0839759	18.6124	0.974019	0.314609	3469.18	0.526158	0.864747	0.502563	100592	1.45201	12.2641	0.0769144	12.1872	0.984897	0.215236	2783.63	0.534308	0.896843	0.436205	80995.2
602	beta_vae	MoNA	beta_vae_200-15-10-5-3-5-10-15-200_01 (03-12-2021_13-46-06)	[[200, 15, 10, 5, 3], [3, 5, 10, 15, 200]]	['spectrum']	3	0.01	2500	0.2	100	TRUE	TRUE	TRUE	-1	20	128	0.001	18.449	0.0881781	18.3608	0.974038	0.31657	4524.45	0.517982	0.867422	0.497563	99999.7	1.45753	18.7446	0.0884692	18.6562	0.973126	0.323653	4666.79	0.521909	0.864747	0.502563	100592	1.45201	12.3231	0.084228	12.2388	0.98403	0.224984	3664.7	0.497933	0.896843	0.436205	80995.2
603	beta_vae	MoNA	beta_vae_200-15-3-200_01 (03-12-2021_13-52-21)	[[200, 15, 3], [3, 200]]	['spectrum']	3	0.01	2500	0.2	100	TRUE	TRUE	TRUE	-1	20	128	0.001	18.7922	0.143958	18.6483	0.968418	0.354277	10316.8	1.10678	0.867422	0.497563	99999.7	1.45753	19.0891	0.143609	18.9455	0.967177	0.362299	10499.1	1.10192	0.864747	0.502563	100592	1.45201	12.6146	0.14856	12.466	0.980486	0.251321	9043	1.27946	0.896843	0.436205	80995.2
604	beta_vae	MoNA	beta_vae_200-3-15-200_01 (03-12-2021_13-57-11)	[[200, 3], [3, 15, 200]]	['spectrum']	3	0.01	2500	0.2	100	TRUE	TRUE	TRUE	-1	20	128	0.001	18.5804	0.0875333	18.4929	0.971655	0.335684	7211.69	0.994168	0.867422	0.497563	99999.7	1.45753	18.8716	0.0881987	18.7834	0.970639	0.342927	7327.17	0.987981	0.864747	0.502563	100592	1.45201	12.4429	0.0796566	12.3632	0.981443	0.247004	6461.79	1.21096	0.896843	0.436205	80995.2
605	beta_vae	MoNA	beta_vae_200-10-3-10-15-200_01 (03-12-2021_14-01-44)	[[200, 10, 3], [3, 10, 15, 200]]	['spectrum']	3	0.01	2500	0.2	100	TRUE	TRUE	TRUE	-1	20	128	0.001	18.4857	0.08813	18.3976	0.974074	0.316664	5007.57	0.61847	0.867422	0.497563	99999.7	1.45753	18.7833	0.0883392	18.6949	0.973082	0.324496	5213.71	0.61998	0.864747	0.502563	100592	1.45201	12.3024	0.0815201	12.2209	0.984351	0.220473	4041.83	0.654027	0.896843	0.436205	80995.2
606	beta_vae	MoNA	beta_vae_200-15-10-3-10-200_01 (03-12-2021_14-06-53)	[[200, 15, 10, 3], [3, 10, 200]]	['spectrum']	3	0.01	2500	0.2	100	TRUE	TRUE	TRUE	-1	20	128	0.001	18.4978	0.089471	18.4083	0.97273	0.327282	5160.46	0.493029	0.867422	0.497563	99999.7	1.45753	18.7904	0.0896926	18.7007	0.971711	0.334945	5202.5	0.499377	0.864747	0.502563	100592	1.45201	12.378	0.0840658	12.2939	0.983395	0.230515	3995.25	0.421631	0.896843	0.436205	80995.2
607	beta_vae	MoNA	beta_vae_200-15-3-15-200_01 (03-12-2021_14-12-06)	[[200, 15, 3], [3, 15, 200]]	['spectrum']	3	0.01	2500	0.2	100	TRUE	TRUE	FALSE	-1	20	128	0.001	20.3143	0.0927642	20.2215	0.970001	0.347966	7940.51	0.551314	0.863664	0.503754	111458	1.44779	20.5832	0.0929554	20.4903	0.968885	0.354825	8073.23	0.549704	0.861242	0.507952	111816	1.44359	13.4572	0.0867873	13.3704	0.981768	0.248079	6174.01	0.468111	0.895207	0.439061	89591.2
608	beta_vae	MoNA	beta_vae_200-15-4-15-200_01 (03-12-2021_14-16-52)	[[200, 15, 4], [4, 15, 200]]	['spectrum']	4	0.01	2500	0.2	100	TRUE	TRUE	FALSE	-1	20	128	0.001	20.17	0.103821	20.0662	0.974924	0.308587	5338.05	0.502022	0.863664	0.503754	111458	1.44779	20.4455	0.104318	20.3412	0.973651	0.317025	5574.56	0.50267	0.861242	0.507952	111816	1.44359	13.4063	0.0920998	13.3142	0.985105	0.219683	4598.42	0.497601	0.895207	0.439061	89591.2
609	beta_vae	MoNA	beta_vae_200-15-5-15-200_01 (03-12-2021_14-21-51)	[[200, 15, 5], [5, 15, 200]]	['spectrum']	5	0.01	2500	0.2	100	TRUE	TRUE	FALSE	-1	20	128	0.001	20.1423	0.118095	20.0242	0.976297	0.295853	4534.14	0.541784	0.863664	0.503754	111458	1.44779	20.4148	0.118615	20.2962	0.975002	0.303468	4726	0.543217	0.861242	0.507952	111816	1.44359	13.313	0.103711	13.2093	0.986799	0.202729	4008.38	0.544421	0.895207	0.439061	89591.2
610	beta_vae	MoNA	beta_vae_200-15-10-15-200_01 (03-12-2021_14-26-45)	[[200, 15, 10], [10, 15, 200]]	['spectrum']	10	0.01	2500	0.2	100	TRUE	TRUE	FALSE	-1	20	128	0.001	20.1419	0.149547	19.9924	0.977413	0.287344	4558.51	0.628699	0.863664	0.503754	111458	1.44779	20.4134	0.150394	20.263	0.976116	0.294652	4625.03	0.636375	0.861242	0.507952	111816	1.44359	13.3282	0.129821	13.1983	0.987625	0.196808	4041.54	0.648137	0.895207	0.439061	89591.2
611	beta_vae	MoNA	beta_vae_200-3-200_01 (03-12-2021_14-32-06)	[[200, 3], [3, 200]]	['spectrum']	3	0.01	2500	0.2	100	TRUE	TRUE	FALSE	-1	20	128	0.001	21.8441	0.12062	21.7235	0.952665	0.452145	44652.6	1.37675	0.863664	0.503754	111458	1.44779	22.2136	0.120931	22.0926	0.951082	0.461158	44285.5	1.37356	0.861242	0.507952	111816	1.44359	14.7585	0.118901	14.6396	0.967376	0.338515	54700.5	1.56187	0.895207	0.439061	89591.2
612	beta_vae	MoNA	beta_vae_200-15-10-3-10-15-200_01 (03-12-2021_14-36-12)	[[200, 15, 10, 3], [3, 10, 15, 200]]	['spectrum']	3	0.01	2500	0.2	100	TRUE	TRUE	FALSE	-1	20	128	0.001	20.1781	0.0878769	20.0902	0.971739	0.326117	4523.51	0.633644	0.863664	0.503754	111458	1.44779	20.4516	0.0881606	20.3634	0.970589	0.333857	4626.17	0.632371	0.861242	0.507952	111816	1.44359	13.3692	0.0811332	13.288	0.982906	0.233254	3539.86	0.732462	0.895207	0.439061	89591.2
613	beta_vae	MoNA	beta_vae_200-15-10-5-3-5-10-15-200_01 (03-12-2021_14-41-41)	[[200, 15, 10, 5, 3], [3, 5, 10, 15, 200]]	['spectrum']	3	0.01	2500	0.2	100	TRUE	TRUE	FALSE	-1	20	128	0.001	20.1808	0.0873454	20.0935	0.971977	0.329909	4424.88	0.552374	0.863664	0.503754	111458	1.44779	20.4512	0.0876291	20.3636	0.970797	0.337798	4499.99	0.549412	0.861242	0.507952	111816	1.44359	13.3776	0.0808172	13.2967	0.983184	0.233092	3604.18	0.627875	0.895207	0.439061	89591.2
614	beta_vae	MoNA	beta_vae_200-15-3-200_01 (03-12-2021_14-47-32)	[[200, 15, 3], [3, 200]]	['spectrum']	3	0.01	2500	0.2	100	TRUE	TRUE	FALSE	-1	20	128	0.001	20.6033	0.139679	20.4637	0.962261	0.378639	12069.9	1.22893	0.863664	0.503754	111458	1.44779	20.8819	0.1398	20.7421	0.960526	0.38621	12199.8	1.22279	0.861242	0.507952	111816	1.44359	13.7267	0.140024	13.5866	0.977047	0.275518	10756	1.4301	0.895207	0.439061	89591.2
615	beta_vae	MoNA	beta_vae_200-3-15-200_01 (03-12-2021_14-52-03)	[[200, 3], [3, 15, 200]]	['spectrum']	3	0.01	2500	0.2	100	TRUE	TRUE	FALSE	-1	20	128	0.001	20.3775	0.0922371	20.2852	0.968275	0.353204	8491.26	1.04313	0.863664	0.503754	111458	1.44779	20.6493	0.0930492	20.5562	0.967147	0.360817	8563.15	1.03652	0.861242	0.507952	111816	1.44359	13.522	0.083099	13.4389	0.979878	0.259268	7741.64	1.28322	0.895207	0.439061	89591.2
616	beta_vae	MoNA	beta_vae_200-10-3-10-15-200_01 (03-12-2021_14-56-31)	[[200, 10, 3], [3, 10, 15, 200]]	['spectrum']	3	0.01	2500	0.2	100	TRUE	TRUE	FALSE	-1	20	128	0.001	20.2244	0.0896403	20.1348	0.971414	0.334448	5464.44	0.632095	0.863664	0.503754	111458	1.44779	20.4975	0.0899904	20.4075	0.970471	0.342275	5624.15	0.631805	0.861242	0.507952	111816	1.44359	13.3767	0.0830043	13.2937	0.982539	0.238968	4476.35	0.739584	0.895207	0.439061	89591.2
617	beta_vae	MoNA	beta_vae_200-15-10-3-10-200_01 (03-12-2021_15-01-24)	[[200, 15, 10, 3], [3, 10, 200]]	['spectrum']	3	0.01	2500	0.2	100	TRUE	TRUE	FALSE	-1	20	128	0.001	20.2938	0.0934607	20.2004	0.969975	0.347653	6543.49	0.486725	0.863664	0.503754	111458	1.44779	20.5686	0.0935305	20.4751	0.968669	0.355517	6719.21	0.490472	0.861242	0.507952	111816	1.44359	13.4315	0.0875223	13.344	0.981479	0.249992	5320.77	0.413106	0.895207	0.439061	89591.2
618	beta_vae	MoNA	beta_vae_200-15-3-15-200_01 (03-12-2021_15-06-36)	[[200, 15, 3], [3, 15, 200]]	['spectrum']	3	0.01	2500	0.5	100	TRUE	TRUE	TRUE	-1	20	128	0.001	16.9677	0.0873207	16.8804	0.974967	0.313902	6271.65	0.716267	0.87224	0.487855	97127.4	1.52827	17.1799	0.0874245	17.0925	0.974518	0.3187	6485.97	0.719935	0.869952	0.492101	97681.1	1.52516	11.3926	0.0810823	11.3115	0.984315	0.226156	4866.72	0.72614	0.899697	0.429301	77825.2
619	beta_vae	MoNA	beta_vae_200-15-4-15-200_01 (03-12-2021_15-11-27)	[[200, 15, 4], [4, 15, 200]]	['spectrum']	4	0.01	2500	0.5	100	TRUE	TRUE	TRUE	-1	20	128	0.001	16.8294	0.102711	16.7267	0.979931	0.270065	3647.6	0.505775	0.87224	0.487855	97127.4	1.52827	17.0429	0.103412	16.9395	0.979228	0.27545	3591.5	0.510107	0.869952	0.492101	97681.1	1.52516	11.2519	0.0924197	11.1595	0.988466	0.186125	2881.81	0.467447	0.899697	0.429301	77825.2
620	beta_vae	MoNA	beta_vae_200-15-5-15-200_01 (03-12-2021_15-16-41)	[[200, 15, 5], [5, 15, 200]]	['spectrum']	5	0.01	2500	0.5	100	TRUE	TRUE	TRUE	-1	20	128	0.001	16.8272	0.112103	16.7151	0.981067	0.262692	4112.5	0.564776	0.87224	0.487855	97127.4	1.52827	17.0409	0.11285	16.9281	0.980501	0.268094	4171.28	0.568258	0.869952	0.492101	97681.1	1.52516	11.3093	0.0982296	11.2111	0.9894	0.179122	3430.09	0.614301	0.899697	0.429301	77825.2
621	beta_vae	MoNA	beta_vae_200-15-10-15-200_01 (03-12-2021_15-21-35)	[[200, 15, 10], [10, 15, 200]]	['spectrum']	10	0.01	2500	0.5	100	TRUE	TRUE	TRUE	-1	20	128	0.001	16.8014	0.134588	16.6668	0.982038	0.250495	3312.19	0.646936	0.87224	0.487855	97127.4	1.52827	17.013	0.135456	16.8775	0.981269	0.255752	3358.29	0.652353	0.869952	0.492101	97681.1	1.52516	11.2689	0.11595	11.153	0.990366	0.168808	2768.8	0.668983	0.899697	0.429301	77825.2
622	beta_vae	MoNA	beta_vae_200-3-200_01 (03-12-2021_15-26-49)	[[200, 3], [3, 200]]	['spectrum']	3	0.01	2500	0.5	100	TRUE	TRUE	TRUE	-1	20	128	0.001	18.2787	0.122435	18.1563	0.961028	0.408344	35921.3	1.45621	0.87224	0.487855	97127.4	1.52827	18.6342	0.1227	18.5115	0.960093	0.417168	35617	1.45441	0.869952	0.492101	97681.1	1.52516	12.5057	0.121264	12.3844	0.972733	0.304358	42496.8	1.61959	0.899697	0.429301	77825.2
623	beta_vae	MoNA	beta_vae_200-15-10-3-10-15-200_01 (03-12-2021_15-31-22)	[[200, 15, 10, 3], [3, 10, 15, 200]]	['spectrum']	3	0.01	2500	0.5	100	TRUE	TRUE	TRUE	-1	20	128	0.001	16.8496	0.0857241	16.7639	0.977794	0.288392	3731.6	0.597276	0.87224	0.487855	97127.4	1.52827	17.0618	0.08614	16.9757	0.977209	0.293683	3785.38	0.595768	0.869952	0.492101	97681.1	1.52516	11.2871	0.078655	11.2085	0.986568	0.201857	2890.55	0.664092	0.899697	0.429301	77825.2
624	beta_vae	MoNA	beta_vae_200-15-10-5-3-5-10-15-200_01 (03-12-2021_15-36-59)	[[200, 15, 10, 5, 3], [3, 5, 10, 15, 200]]	['spectrum']	3	0.01	2500	0.5	100	TRUE	TRUE	TRUE	-1	20	128	0.001	16.8345	0.0846014	16.7499	0.97779	0.286121	2947.71	0.516484	0.87224	0.487855	97127.4	1.52827	17.0575	0.0849395	16.9725	0.977126	0.291818	3010.58	0.518098	0.869952	0.492101	97681.1	1.52516	11.2685	0.0774823	11.191	0.986461	0.202038	2287.42	0.514644	0.899697	0.429301	77825.2
625	beta_vae	MoNA	beta_vae_200-15-3-200_01 (03-12-2021_15-43-15)	[[200, 15, 3], [3, 200]]	['spectrum']	3	0.01	2500	0.5	100	TRUE	TRUE	TRUE	-1	20	128	0.001	17.216	0.143659	17.0724	0.971527	0.32997	10689.4	1.14783	0.87224	0.487855	97127.4	1.52827	17.4367	0.14376	17.293	0.970757	0.335412	10776.9	1.14414	0.869952	0.492101	97681.1	1.52516	11.6073	0.144254	11.4631	0.98217	0.238059	9189.55	1.3054	0.899697	0.429301	77825.2
626	beta_vae	MoNA	beta_vae_200-3-15-200_01 (03-12-2021_15-47-50)	[[200, 3], [3, 15, 200]]	['spectrum']	3	0.01	2500	0.5	100	TRUE	TRUE	TRUE	-1	20	128	0.001	17.0004	0.086714	16.9137	0.97458	0.311992	6273.72	1.01412	0.87224	0.487855	97127.4	1.52827	17.2113	0.0875308	17.1238	0.973998	0.316747	6242.72	1.00898	0.869952	0.492101	97681.1	1.52516	11.4322	0.0796526	11.3525	0.9834	0.23073	5743.72	1.22762	0.899697	0.429301	77825.2
627	beta_vae	MoNA	beta_vae_200-10-3-10-15-200_01 (03-12-2021_15-52-33)	[[200, 10, 3], [3, 10, 15, 200]]	['spectrum']	3	0.01	2500	0.5	100	TRUE	TRUE	TRUE	-1	20	128	0.001	16.8662	0.0832159	16.783	0.977306	0.294385	3922.13	0.63509	0.87224	0.487855	97127.4	1.52827	17.0847	0.0835318	17.0012	0.976805	0.300145	4024.4	0.635458	0.869952	0.492101	97681.1	1.52516	11.324	0.0768642	11.2471	0.985982	0.207696	3027.67	0.694052	0.899697	0.429301	77825.2
628	beta_vae	MoNA	beta_vae_200-15-10-3-10-200_01 (03-12-2021_15-57-47)	[[200, 15, 10, 3], [3, 10, 200]]	['spectrum']	3	0.01	2500	0.5	100	TRUE	TRUE	TRUE	-1	20	128	0.001	16.9547	0.0928595	16.8619	0.974997	0.312744	5233.69	0.541373	0.87224	0.487855	97127.4	1.52827	17.167	0.0930709	17.0739	0.974358	0.318155	5282.47	0.549672	0.869952	0.492101	97681.1	1.52516	11.3701	0.0882275	11.2818	0.984669	0.220903	3732.79	0.437751	0.899697	0.429301	77825.2
629	beta_vae	MoNA	beta_vae_200-15-3-15-200_01 (03-12-2021_16-03-15)	[[200, 15, 3], [3, 15, 200]]	['spectrum']	3	0.01	2500	0.5	100	TRUE	TRUE	FALSE	-1	20	128	0.001	18.791	0.091294	18.6997	0.97267	0.330831	6454.29	0.47292	0.869014	0.493229	109912	1.5063	18.9828	0.0915328	18.8913	0.971977	0.336015	6460.71	0.477906	0.867132	0.49638	110235	1.50382	12.4991	0.0843066	12.4148	0.982853	0.240764	4765.73	0.405129	0.898496	0.431194	87227.2
630	beta_vae	MoNA	beta_vae_200-15-4-15-200_01 (03-12-2021_16-08-11)	[[200, 15, 4], [4, 15, 200]]	['spectrum']	4	0.01	2500	0.5	100	TRUE	TRUE	FALSE	-1	20	128	0.001	18.6547	0.104134	18.5506	0.977883	0.286416	4516.59	0.517776	0.869014	0.493229	109912	1.5063	18.8543	0.104587	18.7497	0.977159	0.293285	4478.06	0.516274	0.867132	0.49638	110235	1.50382	12.4056	0.0935909	12.312	0.987048	0.202255	3784.17	0.541801	0.898496	0.431194	87227.2
631	beta_vae	MoNA	beta_vae_200-15-5-15-200_01 (03-12-2021_16-13-08)	[[200, 15, 5], [5, 15, 200]]	['spectrum']	5	0.01	2500	0.5	100	TRUE	TRUE	FALSE	-1	20	128	0.001	18.6157	0.11536	18.5003	0.979649	0.270231	4444.86	0.493193	0.869014	0.493229	109912	1.5063	18.811	0.115921	18.6951	0.978772	0.275734	4554.69	0.495868	0.867132	0.49638	110235	1.50382	12.4306	0.101085	12.3295	0.988786	0.185802	3788.02	0.481232	0.898496	0.431194	87227.2
632	beta_vae	MoNA	beta_vae_200-15-10-15-200_01 (03-12-2021_16-18-22)	[[200, 15, 10], [10, 15, 200]]	['spectrum']	10	0.01	2500	0.5	100	TRUE	TRUE	FALSE	-1	20	128	0.001	18.6129	0.14382	18.4691	0.981596	0.25733	4214.8	0.542377	0.869014	0.493229	109912	1.5063	18.8114	0.144974	18.6664	0.980806	0.262886	4198.01	0.545684	0.867132	0.49638	110235	1.50382	12.3503	0.124421	12.2259	0.990076	0.175413	3509.79	0.55058	0.898496	0.431194	87227.2
633	beta_vae	MoNA	beta_vae_200-3-200_01 (03-12-2021_16-23-43)	[[200, 3], [3, 200]]	['spectrum']	3	0.01	2500	0.5	100	TRUE	TRUE	FALSE	-1	20	128	0.001	20.2611	0.118623	20.1425	0.956296	0.425394	42951.2	1.44259	0.869014	0.493229	109912	1.5063	20.5952	0.118969	20.4762	0.95533	0.432294	42658.8	1.44139	0.867132	0.49638	110235	1.50382	13.7728	0.11636	13.6564	0.969728	0.321682	51415.6	1.60627	0.898496	0.431194	87227.2
634	beta_vae	MoNA	beta_vae_200-15-10-3-10-15-200_01 (03-12-2021_16-28-02)	[[200, 15, 10, 3], [3, 10, 15, 200]]	['spectrum']	3	0.01	2500	0.5	100	TRUE	TRUE	FALSE	-1	20	128	0.001	18.6682	0.0866691	18.5816	0.974921	0.303238	4094.53	0.453071	0.869014	0.493229	109912	1.5063	18.8587	0.0871068	18.7716	0.974227	0.309042	4073.97	0.452386	0.867132	0.49638	110235	1.50382	12.4129	0.0794709	12.3335	0.984969	0.217045	3253.65	0.418311	0.898496	0.431194	87227.2
635	beta_vae	MoNA	beta_vae_200-15-10-5-3-5-10-15-200_01 (03-12-2021_16-33-08)	[[200, 15, 10, 5, 3], [3, 5, 10, 15, 200]]	['spectrum']	3	0.01	2500	0.5	100	TRUE	TRUE	FALSE	-1	20	128	0.001	18.7223	0.0833458	18.639	0.973359	0.317744	4366.82	0.454105	0.869014	0.493229	109912	1.5063	18.9169	0.0837344	18.8331	0.972717	0.322783	4331.78	0.452286	0.867132	0.49638	110235	1.50382	12.4569	0.0772301	12.3797	0.984287	0.225574	3311.45	0.397502	0.898496	0.431194	87227.2
636	beta_vae	MoNA	beta_vae_200-15-3-200_01 (03-12-2021_16-38-56)	[[200, 15, 3], [3, 200]]	['spectrum']	3	0.01	2500	0.5	100	TRUE	TRUE	FALSE	-1	20	128	0.001	19.0904	0.144324	18.9461	0.967871	0.352669	11845.7	1.22352	0.869014	0.493229	109912	1.5063	19.2896	0.144546	19.145	0.967566	0.357837	11840.9	1.22034	0.867132	0.49638	110235	1.50382	12.7749	0.14431	12.6306	0.979866	0.25821	10180.3	1.39533	0.898496	0.431194	87227.2
637	beta_vae	MoNA	beta_vae_200-3-15-200_01 (03-12-2021_16-43-35)	[[200, 3], [3, 15, 200]]	['spectrum']	3	0.01	2500	0.5	100	TRUE	TRUE	FALSE	-1	20	128	0.001	18.8647	0.0901058	18.7746	0.970817	0.334172	9228.87	1.02003	0.869014	0.493229	109912	1.5063	19.0638	0.0911057	18.9727	0.970002	0.339874	9270.91	1.01626	0.867132	0.49638	110235	1.50382	12.6522	0.0802776	12.572	0.980851	0.252063	8117.1	1.23582	0.898496	0.431194	87227.2
638	beta_vae	MoNA	beta_vae_200-10-3-10-15-200_01 (03-12-2021_16-47-52)	[[200, 10, 3], [3, 10, 15, 200]]	['spectrum']	3	0.01	2500	0.5	100	TRUE	TRUE	FALSE	-1	20	128	0.001	18.6947	0.0865816	18.6081	0.974412	0.310125	5271.46	0.561358	0.869014	0.493229	109912	1.5063	18.8852	0.0870277	18.7981	0.973785	0.31553	5259.56	0.563854	0.867132	0.49638	110235	1.50382	12.456	0.0796131	12.3764	0.984187	0.225317	4556.78	0.601597	0.898496	0.431194	87227.2
639	beta_vae	MoNA	beta_vae_200-15-10-3-10-200_01 (03-12-2021_16-53-01)	[[200, 15, 10, 3], [3, 10, 200]]	['spectrum']	3	0.01	2500	0.5	100	TRUE	TRUE	FALSE	-1	20	128	0.001	18.8018	0.0890181	18.7128	0.971223	0.330024	5604.79	0.495617	0.869014	0.493229	109912	1.5063	19.0027	0.0893352	18.9134	0.969929	0.337037	5539.85	0.497509	0.867132	0.49638	110235	1.50382	12.4942	0.083041	12.4112	0.983238	0.234493	4600.63	0.452201	0.898496	0.431194	87227.2
640	beta_vae	MoNA	beta_vae_200-15-3-15-200_01 (03-12-2021_16-58-12)	[[200, 15, 3], [3, 15, 200]]	['spectrum']	3	0.01	2500	1	100	TRUE	TRUE	TRUE	-1	20	128	0.001	15.1477	0.0881064	15.0596	0.977739	0.287567	4504.66	0.440879	0.87665	0.477914	93417.6	1.60488	15.3005	0.0882653	15.2123	0.976999	0.291809	4527.35	0.445193	0.874273	0.481544	94039	1.6031	10.1011	0.0808799	10.0202	0.986295	0.205602	3306.55	0.343345	0.902476	0.422207	73681.1
641	beta_vae	MoNA	beta_vae_200-15-4-15-200_01 (03-12-2021_17-03-02)	[[200, 15, 4], [4, 15, 200]]	['spectrum']	4	0.01	2500	1	100	TRUE	TRUE	TRUE	-1	20	128	0.001	15.0595	0.100071	14.9595	0.982473	0.250275	3848.08	0.559272	0.87665	0.477914	93417.6	1.60488	15.2128	0.100577	15.1122	0.981693	0.254307	3932.48	0.5581	0.874273	0.481544	94039	1.6031	10.0892	0.0888304	10.0003	0.989686	0.176262	3204.49	0.603178	0.902476	0.422207	73681.1
642	beta_vae	MoNA	beta_vae_200-15-5-15-200_01 (03-12-2021_17-07-59)	[[200, 15, 5], [5, 15, 200]]	['spectrum']	5	0.01	2500	1	100	TRUE	TRUE	TRUE	-1	20	128	0.001	15.0381	0.110074	14.928	0.983507	0.239923	3354.02	0.759429	0.87665	0.477914	93417.6	1.60488	15.1923	0.110617	15.0817	0.982735	0.243929	3386.97	0.759301	0.874273	0.481544	94039	1.6031	10.0674	0.0963815	9.97101	0.990834	0.165161	2766.35	0.843251	0.902476	0.422207	73681.1
643	beta_vae	MoNA	beta_vae_200-15-10-15-200_01 (03-12-2021_17-12-49)	[[200, 15, 10], [10, 15, 200]]	['spectrum']	10	0.01	2500	1	100	TRUE	TRUE	TRUE	-1	20	128	0.001	15.0294	0.128022	14.9014	0.984051	0.233426	3187.64	0.651163	0.87665	0.477914	93417.6	1.60488	15.1881	0.128751	15.0593	0.983153	0.237937	3163.25	0.659074	0.874273	0.481544	94039	1.6031	10.0299	0.110633	9.91928	0.991406	0.158179	2522.25	0.637179	0.902476	0.422207	73681.1
644	beta_vae	MoNA	beta_vae_200-3-200_01 (03-12-2021_17-17-49)	[[200, 3], [3, 200]]	['spectrum']	3	0.01	2500	1	100	TRUE	TRUE	TRUE	-1	20	128	0.001	16.4222	0.117738	16.3044	0.96397	0.380928	33228.4	1.54041	0.87665	0.477914	93417.6	1.60488	16.6832	0.118402	16.5648	0.963101	0.387415	33192.7	1.54047	0.874273	0.481544	94039	1.6031	11.2481	0.112965	11.1352	0.974779	0.287225	38327.6	1.67918	0.902476	0.422207	73681.1
645	beta_vae	MoNA	beta_vae_200-15-10-3-10-15-200_01 (03-12-2021_17-22-22)	[[200, 15, 10, 3], [3, 10, 15, 200]]	['spectrum']	3	0.01	2500	1	100	TRUE	TRUE	TRUE	-1	20	128	0.001	15.0468	0.0817827	14.965	0.980364	0.267211	2735.51	0.510012	0.87665	0.477914	93417.6	1.60488	15.201	0.0821396	15.1189	0.979736	0.271243	2748.72	0.508771	0.874273	0.481544	94039	1.6031	10.0756	0.0745538	10.0011	0.987786	0.190772	2203.81	0.524401	0.902476	0.422207	73681.1
646	beta_vae	MoNA	beta_vae_200-15-10-5-3-5-10-15-200_01 (03-12-2021_17-27-59)	[[200, 15, 10, 5, 3], [3, 5, 10, 15, 200]]	['spectrum']	3	0.01	2500	1	100	TRUE	TRUE	TRUE	-1	20	128	0.001	15.0801	0.0834237	14.9967	0.97928	0.274648	4316.39	0.549805	0.87665	0.477914	93417.6	1.60488	15.2315	0.0837802	15.1477	0.9787	0.278127	4330.8	0.550764	0.874273	0.481544	94039	1.6031	10.0976	0.0762252	10.0214	0.987287	0.195859	3318.99	0.557122	0.902476	0.422207	73681.1
647	beta_vae	MoNA	beta_vae_200-15-3-200_01 (03-12-2021_17-34-21)	[[200, 15, 3], [3, 200]]	['spectrum']	3	0.01	2500	1	100	TRUE	TRUE	TRUE	-1	20	128	0.001	15.414	0.142965	15.271	0.974422	0.307263	10054.4	1.22821	0.87665	0.477914	93417.6	1.60488	15.5686	0.143192	15.4255	0.97358	0.311513	10120.6	1.2254	0.874273	0.481544	94039	1.6031	10.37	0.140623	10.2294	0.983964	0.22365	8339.72	1.38267	0.902476	0.422207	73681.1
648	beta_vae	MoNA	beta_vae_200-3-15-200_01 (03-12-2021_17-38-56)	[[200, 3], [3, 15, 200]]	['spectrum']	3	0.01	2500	1	100	TRUE	TRUE	TRUE	-1	20	128	0.001	15.2835	0.0856076	15.1979	0.976143	0.300166	7842.76	0.881355	0.87665	0.477914	93417.6	1.60488	15.4443	0.0862817	15.358	0.975379	0.304478	8185.27	0.881465	0.874273	0.481544	94039	1.6031	10.253	0.0751474	10.1779	0.984532	0.222308	6730.2	0.949617	0.902476	0.422207	73681.1
649	beta_vae	MoNA	beta_vae_200-10-3-10-15-200_01 (03-12-2021_17-43-30)	[[200, 10, 3], [3, 10, 15, 200]]	['spectrum']	3	0.01	2500	1	100	TRUE	TRUE	TRUE	-1	20	128	0.001	15.0733	0.0851369	14.9881	0.980192	0.267528	3888.91	0.615683	0.87665	0.477914	93417.6	1.60488	15.2264	0.0855885	15.1408	0.979442	0.271898	3932.9	0.613794	0.874273	0.481544	94039	1.6031	10.0592	0.0768973	9.9823	0.987792	0.189287	2996.01	0.678529	0.902476	0.422207	73681.1
650	beta_vae	MoNA	beta_vae_200-15-10-3-10-200_01 (03-12-2021_17-48-40)	[[200, 15, 10, 3], [3, 10, 200]]	['spectrum']	3	0.01	2500	1	100	TRUE	TRUE	TRUE	-1	20	128	0.001	15.14	0.0897816	15.0502	0.978215	0.286448	4616.44	0.466954	0.87665	0.477914	93417.6	1.60488	15.2922	0.089836	15.2024	0.977458	0.290222	4634.6	0.468755	0.874273	0.481544	94039	1.6031	10.1364	0.0831274	10.0533	0.986728	0.203153	3694.8	0.360566	0.902476	0.422207	73681.1
651	beta_vae	MoNA	beta_vae_200-15-3-15-200_01 (03-12-2021_17-53-36)	[[200, 15, 3], [3, 15, 200]]	['spectrum']	3	0.01	2500	1	100	TRUE	TRUE	FALSE	-1	20	128	0.001	17.0486	0.0907441	16.9579	0.975341	0.303257	5518.98	0.452	0.87443	0.481569	107689	1.58077	17.1789	0.0909855	17.088	0.974605	0.30687	5585.25	0.454999	0.872567	0.483947	108091	1.57925	11.4118	0.0843319	11.3275	0.985013	0.220828	4590.2	0.355574	0.901926	0.422497	84179.3
652	beta_vae	MoNA	beta_vae_200-15-4-15-200_01 (03-12-2021_17-58-33)	[[200, 15, 4], [4, 15, 200]]	['spectrum']	4	0.01	2500	1	100	TRUE	TRUE	FALSE	-1	20	128	0.001	16.9525	0.102735	16.8498	0.979523	0.271608	5169.83	0.429171	0.87443	0.481569	107689	1.58077	17.091	0.103195	16.9878	0.97874	0.276364	5349.03	0.42699	0.872567	0.483947	108091	1.57925	11.3147	0.09196	11.2227	0.987617	0.197856	4173.19	0.376082	0.901926	0.422497	84179.3
653	beta_vae	MoNA	beta_vae_200-15-5-15-200_01 (03-12-2021_18-03-25)	[[200, 15, 5], [5, 15, 200]]	['spectrum']	5	0.01	2500	1	100	TRUE	TRUE	FALSE	-1	20	128	0.001	16.9281	0.116174	16.8119	0.981758	0.254345	4594.3	0.588641	0.87443	0.481569	107689	1.58077	17.0593	0.11656	16.9427	0.98106	0.258026	4585.91	0.588511	0.872567	0.483947	108091	1.57925	11.2485	0.102789	11.1457	0.989841	0.177975	3898.58	0.622364	0.901926	0.422497	84179.3
654	beta_vae	MoNA	beta_vae_200-15-10-15-200_01 (03-12-2021_18-08-11)	[[200, 15, 10], [10, 15, 200]]	['spectrum']	10	0.01	2500	1	100	TRUE	TRUE	FALSE	-1	20	128	0.001	16.9159	0.138242	16.7776	0.98297	0.242984	4003.06	0.571852	0.87443	0.481569	107689	1.58077	17.0517	0.138943	16.9128	0.982131	0.247279	3966.73	0.572165	0.872567	0.483947	108091	1.57925	11.2465	0.119749	11.1267	0.990787	0.167847	3415.51	0.571685	0.901926	0.422497	84179.3
655	beta_vae	MoNA	beta_vae_200-3-200_01 (03-12-2021_18-12-59)	[[200, 3], [3, 200]]	['spectrum']	3	0.01	2500	1	100	TRUE	TRUE	FALSE	-1	20	128	0.001	18.5013	0.117973	18.3833	0.959759	0.401887	39650.4	1.53482	0.87443	0.481569	107689	1.58077	18.73	0.118502	18.6115	0.959366	0.406771	39509.9	1.53524	0.872567	0.483947	108091	1.57925	12.5714	0.113941	12.4574	0.971801	0.307269	46888.7	1.67175	0.901926	0.422497	84179.3
656	beta_vae	MoNA	beta_vae_200-15-10-3-10-15-200_01 (03-12-2021_18-17-35)	[[200, 15, 10, 3], [3, 10, 15, 200]]	['spectrum']	3	0.01	2500	1	100	TRUE	TRUE	FALSE	-1	20	128	0.001	16.9634	0.0857847	16.8777	0.978403	0.284781	4755.06	0.660579	0.87443	0.481569	107689	1.58077	17.0968	0.0862221	17.0105	0.977789	0.288869	4828.29	0.657931	0.872567	0.483947	108091	1.57925	11.28	0.0785728	11.2015	0.986559	0.206497	4032.93	0.789508	0.901926	0.422497	84179.3
657	beta_vae	MoNA	beta_vae_200-15-10-5-3-5-10-15-200_01 (03-12-2021_18-22-59)	[[200, 15, 10, 5, 3], [3, 5, 10, 15, 200]]	['spectrum']	3	0.01	2500	1	100	TRUE	TRUE	FALSE	-1	20	128	0.001	17.0586	0.0831136	16.9755	0.975771	0.304395	3651.82	0.490198	0.87443	0.481569	107689	1.58077	17.1925	0.0833627	17.1091	0.975135	0.308471	3607.52	0.489986	0.872567	0.483947	108091	1.57925	11.3236	0.0770493	11.2465	0.985445	0.21598	2975.55	0.428288	0.901926	0.422497	84179.3
658	beta_vae	MoNA	beta_vae_200-15-3-200_01 (03-12-2021_18-28-48)	[[200, 15, 3], [3, 200]]	['spectrum']	3	0.01	2500	1	100	TRUE	TRUE	FALSE	-1	20	128	0.001	17.3618	0.140582	17.2212	0.970546	0.331479	12680.2	1.31787	0.87443	0.481569	107689	1.58077	17.4961	0.140944	17.3551	0.970041	0.335608	12671	1.31543	0.872567	0.483947	108091	1.57925	11.6105	0.138507	11.472	0.981477	0.24615	10965.3	1.48828	0.901926	0.422497	84179.3
659	beta_vae	MoNA	beta_vae_200-3-15-200_01 (03-12-2021_18-33-28)	[[200, 3], [3, 15, 200]]	['spectrum']	3	0.01	2500	1	100	TRUE	TRUE	FALSE	-1	20	128	0.001	17.124	0.0900281	17.034	0.973993	0.306239	9477.66	0.878648	0.87443	0.481569	107689	1.58077	17.2609	0.0909078	17.17	0.973258	0.309971	9539.83	0.872287	0.872567	0.483947	108091	1.57925	11.4455	0.0815351	11.3639	0.983428	0.231019	8243.59	0.987554	0.901926	0.422497	84179.3
660	beta_vae	MoNA	beta_vae_200-10-3-10-15-200_01 (03-12-2021_18-37-49)	[[200, 10, 3], [3, 10, 15, 200]]	['spectrum']	3	0.01	2500	1	100	TRUE	TRUE	FALSE	-1	20	128	0.001	16.9938	0.0870117	16.9068	0.977302	0.290594	4503.87	0.713609	0.87443	0.481569	107689	1.58077	17.1296	0.0876116	17.042	0.976563	0.295001	4442.66	0.703529	0.872567	0.483947	108091	1.57925	11.3186	0.0784333	11.2402	0.986011	0.209539	3651.67	0.855417	0.901926	0.422497	84179.3
661	beta_vae	MoNA	beta_vae_200-15-10-3-10-200_01 (03-12-2021_18-42-03)	[[200, 15, 10, 3], [3, 10, 200]]	['spectrum']	3	0.01	2500	1	100	TRUE	TRUE	FALSE	-1	20	128	0.001	17.0441	0.0886018	16.9555	0.974307	0.296843	6366.96	0.583815	0.87443	0.481569	107689	1.58077	17.1743	0.0889875	17.0853	0.97322	0.300476	6456.42	0.578132	0.872567	0.483947	108091	1.57925	11.3339	0.0813964	11.2525	0.98525	0.214495	5308.26	0.591612	0.901926	0.422497	84179.3
662	beta_vae	MoNA	beta_vae_20-15-3-15-20_02 (01-12-2021_13-57-53)	[[20, 15, 3], [3, 15, 20]]	['spectrum']	3	0.1	2500	0.001	10	TRUE	TRUE	TRUE	-1	20	128	0.001	4.76793	0.218447	4.54948	0.989	0.175633	16351.2	0.608508	0.930758	0.347157	86405.1	0.799967	4.82296	0.220688	4.60227	0.988778	0.178326	15702.5	0.603808	0.929334	0.350471	85976.3	0.798649	4.01046	0.197847	3.81261	0.992146	0.144445	19473.3	0.722242	0.938942	0.327795	103457
663	beta_vae	MoNA	beta_vae_20-15-4-15-20_02 (01-12-2021_14-02-19)	[[20, 15, 4], [4, 15, 20]]	['spectrum']	4	0.1	2500	0.001	10	TRUE	TRUE	TRUE	-1	20	128	0.001	4.77712	0.222457	4.55466	0.988111	0.176976	17322.4	0.61255	0.930758	0.347157	86405.1	0.799967	4.83192	0.225073	4.60685	0.987517	0.17956	16619	0.607977	0.929334	0.350471	85976.3	0.798649	4.01685	0.201999	3.81485	0.991948	0.146271	20252.2	0.726394	0.938942	0.327795	103457
664	beta_vae	MoNA	beta_vae_20-15-5-15-20_02 (01-12-2021_14-06-31)	[[20, 15, 5], [5, 15, 20]]	['spectrum']	5	0.1	2500	0.001	10	TRUE	TRUE	TRUE	-1	20	128	0.001	4.76824	0.22157	4.54667	0.988933	0.174288	15474.1	0.611952	0.930758	0.347157	86405.1	0.799967	4.823	0.224039	4.59896	0.988622	0.176658	14838.4	0.607376	0.929334	0.350471	85976.3	0.798649	4.01194	0.204344	3.8076	0.992254	0.143183	18081.8	0.724592	0.938942	0.327795	103457
665	beta_vae	MoNA	beta_vae_20-15-10-15-20_02 (01-12-2021_14-10-53)	[[20, 15, 10], [10, 15, 20]]	['spectrum']	10	0.1	2500	0.001	10	TRUE	TRUE	TRUE	-1	20	128	0.001	4.76791	0.219261	4.54865	0.988715	0.173267	16353.5	0.610703	0.930758	0.347157	86405.1	0.799967	4.82288	0.221506	4.60137	0.988236	0.175673	15765.9	0.605955	0.929334	0.350471	85976.3	0.798649	4.00704	0.201297	3.80574	0.992368	0.142172	18887.1	0.72279	0.938942	0.327795	103457
666	beta_vae	MoNA	beta_vae_20-3-20_02 (01-12-2021_14-15-22)	[[20, 3], [3, 20]]	['spectrum']	3	0.1	2500	0.001	10	TRUE	TRUE	TRUE	-1	20	128	0.001	4.84304	0.188614	4.65442	0.983866	0.208357	40185.3	0.656851	0.930758	0.347157	86405.1	0.799967	4.89748	0.19175	4.70573	0.983337	0.210708	39089.6	0.65224	0.929334	0.350471	85976.3	0.798649	4.10186	0.16019	3.94167	0.987242	0.183977	57077.6	0.769158	0.938942	0.327795	103457
667	beta_vae	MoNA	beta_vae_20-15-10-3-10-15-20_02 (01-12-2021_14-19-11)	[[20, 15, 10, 3], [3, 10, 15, 20]]	['spectrum']	3	0.1	2500	0.001	10	TRUE	TRUE	TRUE	-1	20	128	0.001	4.77236	0.223839	4.54852	0.989017	0.176323	14922	0.618668	0.930758	0.347157	86405.1	0.799967	4.8274	0.226103	4.60129	0.9887	0.178893	14258.3	0.613387	0.929334	0.350471	85976.3	0.798649	4.01519	0.206546	3.80865	0.992176	0.145169	17501.9	0.730115	0.938942	0.327795	103457
668	beta_vae	MoNA	beta_vae_20-15-10-5-3-5-10-15-20_02 (01-12-2021_14-24-01)	[[20, 15, 10, 5, 3], [3, 5, 10, 15, 20]]	['spectrum']	3	0.1	2500	0.001	10	TRUE	TRUE	TRUE	-1	20	128	0.001	4.79379	0.206974	4.58682	0.986372	0.196901	16129.7	0.63015	0.930758	0.347157	86405.1	0.799967	4.84809	0.208608	4.63948	0.985899	0.199705	15391.3	0.62449	0.929334	0.350471	85976.3	0.798649	4.03819	0.198298	3.8399	0.990443	0.162065	18445	0.740263	0.938942	0.327795	103457
669	beta_vae	MoNA	beta_vae_20-15-3-20_02 (01-12-2021_14-29-21)	[[20, 15, 3], [3, 20]]	['spectrum']	3	0.1	2500	0.001	10	TRUE	TRUE	TRUE	-1	20	128	0.001	4.80289	0.225143	4.57775	0.987384	0.183642	24731.8	0.620293	0.930758	0.347157	86405.1	0.799967	4.85672	0.227748	4.62898	0.986924	0.185879	24047.5	0.61628	0.929334	0.350471	85976.3	0.798649	4.05847	0.2085	3.84997	0.991179	0.153985	31169.7	0.732243	0.938942	0.327795	103457
670	beta_vae	MoNA	beta_vae_20-3-15-20_02 (01-12-2021_14-33-21)	[[20, 3], [3, 15, 20]]	['spectrum']	3	0.1	2500	0.001	10	TRUE	TRUE	TRUE	-1	20	128	0.001	4.80171	0.208963	4.59275	0.986771	0.190899	22253.2	0.637866	0.930758	0.347157	86405.1	0.799967	4.85719	0.211177	4.64601	0.986508	0.193346	21722.3	0.633529	0.929334	0.350471	85976.3	0.798649	4.0484	0.184898	3.8635	0.989878	0.162517	28893.1	0.748373	0.938942	0.327795	103457
671	beta_vae	MoNA	beta_vae_20-10-3-10-15-20_02 (01-12-2021_14-37-24)	[[20, 10, 3], [3, 10, 15, 20]]	['spectrum']	3	0.1	2500	0.001	10	TRUE	TRUE	TRUE	-1	20	128	0.001	4.76482	0.220185	4.54463	0.988907	0.175672	14500	0.600358	0.930758	0.347157	86405.1	0.799967	4.81936	0.222368	4.597	0.988697	0.178071	13908.5	0.594753	0.929334	0.350471	85976.3	0.798649	4.01697	0.205955	3.81102	0.992014	0.145156	16445.8	0.715248	0.938942	0.327795	103457
672	beta_vae	MoNA	beta_vae_20-15-10-3-10-20_02 (01-12-2021_14-42-07)	[[20, 15, 10, 3], [3, 10, 20]]	['spectrum']	3	0.1	2500	0.001	10	TRUE	TRUE	TRUE	-1	20	128	0.001	4.76879	0.220371	4.54842	0.988313	0.175173	16588.3	0.60718	0.930758	0.347157	86405.1	0.799967	4.82321	0.222585	4.60063	0.987669	0.17792	15953.8	0.60245	0.929334	0.350471	85976.3	0.798649	4.01886	0.201646	3.81721	0.992164	0.144798	19319.1	0.71949	0.938942	0.327795	103457
673	beta_vae	MoNA	beta_vae_20-15-3-15-20_02 (01-12-2021_14-46-39)	[[20, 15, 3], [3, 15, 20]]	['spectrum']	3	0.1	2500	0.001	10	TRUE	TRUE	FALSE	-1	20	128	0.001	5.71671	0.256205	5.4605	0.986696	0.186868	19730.8	0.559526	0.915815	0.382923	124454	0.797905	5.76809	0.257987	5.5101	0.986143	0.188974	19256.4	0.554834	0.91449	0.3852	123519	0.794709	4.72969	0.233303	4.49639	0.990951	0.157638	22130.8	0.681542	0.926888	0.359887	145614
674	beta_vae	MoNA	beta_vae_20-15-4-15-20_02 (01-12-2021_14-50-48)	[[20, 15, 4], [4, 15, 20]]	['spectrum']	4	0.1	2500	0.001	10	TRUE	TRUE	FALSE	-1	20	128	0.001	5.71662	0.261746	5.45487	0.988057	0.179542	22573.1	0.553448	0.915815	0.382923	124454	0.797905	5.76882	0.26359	5.50523	0.987474	0.181946	22175.3	0.549215	0.91449	0.3852	123519	0.794709	4.7347	0.233998	4.5007	0.991729	0.151727	26861.3	0.677446	0.926888	0.359887	145614
675	beta_vae	MoNA	beta_vae_20-15-5-15-20_02 (01-12-2021_14-55-05)	[[20, 15, 5], [5, 15, 20]]	['spectrum']	5	0.1	2500	0.001	10	TRUE	TRUE	FALSE	-1	20	128	0.001	5.71962	0.26119	5.45843	0.987589	0.184295	20976.2	0.554178	0.915815	0.382923	124454	0.797905	5.77129	0.262907	5.50838	0.987234	0.186788	20482.4	0.549418	0.91449	0.3852	123519	0.794709	4.74253	0.235606	4.50692	0.991173	0.156153	24527.3	0.675248	0.926888	0.359887	145614
676	beta_vae	MoNA	beta_vae_20-15-10-15-20_02 (01-12-2021_14-59-10)	[[20, 15, 10], [10, 15, 20]]	['spectrum']	10	0.1	2500	0.001	10	TRUE	TRUE	FALSE	-1	20	128	0.001	5.71774	0.256809	5.46094	0.987279	0.186043	19759.3	0.554473	0.915815	0.382923	124454	0.797905	5.76892	0.258502	5.51042	0.987021	0.188491	19395.6	0.550349	0.91449	0.3852	123519	0.794709	4.73223	0.233646	4.49858	0.991018	0.156189	22180.5	0.676905	0.926888	0.359887	145614
677	beta_vae	MoNA	beta_vae_20-3-20_02 (01-12-2021_15-03-24)	[[20, 3], [3, 20]]	['spectrum']	3	0.1	2500	0.001	10	TRUE	TRUE	FALSE	-1	20	128	0.001	5.82484	0.223449	5.60139	0.979952	0.22955	52538.9	0.614201	0.915815	0.382923	124454	0.797905	5.87486	0.227333	5.64753	0.979644	0.230625	51678.9	0.609168	0.91449	0.3852	123519	0.794709	4.85531	0.189702	4.6656	0.984521	0.20358	75087	0.736749	0.926888	0.359887	145614
678	beta_vae	MoNA	beta_vae_20-15-10-3-10-15-20_02 (01-12-2021_15-06-59)	[[20, 15, 10, 3], [3, 10, 15, 20]]	['spectrum']	3	0.1	2500	0.001	10	TRUE	TRUE	FALSE	-1	20	128	0.001	5.72061	0.256279	5.46433	0.987375	0.189946	17941.2	0.562366	0.915815	0.382923	124454	0.797905	5.77095	0.257578	5.51337	0.987013	0.192228	17653.4	0.557131	0.91449	0.3852	123519	0.794709	4.73809	0.239117	4.49897	0.99134	0.157873	19649.6	0.683741	0.926888	0.359887	145614
679	beta_vae	MoNA	beta_vae_20-15-10-5-3-5-10-15-20_02 (01-12-2021_15-11-54)	[[20, 15, 10, 5, 3], [3, 5, 10, 15, 20]]	['spectrum']	3	0.1	2500	0.001	10	TRUE	TRUE	FALSE	-1	20	128	0.001	5.74551	0.240995	5.50451	0.984012	0.207948	20284.5	0.586899	0.915815	0.382923	124454	0.797905	5.79918	0.242461	5.55672	0.983083	0.211092	20025.7	0.581765	0.91449	0.3852	123519	0.794709	4.75905	0.228821	4.53023	0.989562	0.171656	22826.2	0.70416	0.926888	0.359887	145614
680	beta_vae	MoNA	beta_vae_20-15-3-20_02 (01-12-2021_15-17-19)	[[20, 15, 3], [3, 20]]	['spectrum']	3	0.1	2500	0.001	10	TRUE	TRUE	FALSE	-1	20	128	0.001	5.75213	0.253183	5.49895	0.984053	0.196867	32519.5	0.560135	0.915815	0.382923	124454	0.797905	5.80216	0.255033	5.54712	0.983402	0.198751	31855.9	0.555664	0.91449	0.3852	123519	0.794709	4.78024	0.229433	4.55081	0.989413	0.168061	41555.1	0.683758	0.926888	0.359887	145614
681	beta_vae	MoNA	beta_vae_20-3-15-20_02 (01-12-2021_15-21-09)	[[20, 3], [3, 15, 20]]	['spectrum']	3	0.1	2500	0.001	10	TRUE	TRUE	FALSE	-1	20	128	0.001	5.75661	0.251204	5.5054	0.985699	0.197516	28591.7	0.582505	0.915815	0.382923	124454	0.797905	5.80901	0.253398	5.55561	0.985435	0.19983	28411.4	0.577455	0.91449	0.3852	123519	0.794709	4.77706	0.229682	4.54738	0.98963	0.16881	36752.3	0.70151	0.926888	0.359887	145614
682	beta_vae	MoNA	beta_vae_20-10-3-10-15-20_02 (01-12-2021_15-24-57)	[[20, 10, 3], [3, 10, 15, 20]]	['spectrum']	3	0.1	2500	0.001	10	TRUE	TRUE	FALSE	-1	20	128	0.001	5.72069	0.258875	5.46181	0.987051	0.186627	20276.7	0.562473	0.915815	0.382923	124454	0.797905	5.77232	0.260587	5.51174	0.98635	0.189194	19847	0.558003	0.91449	0.3852	123519	0.794709	4.7397	0.238285	4.50142	0.991143	0.156815	23455.8	0.684447	0.926888	0.359887	145614
683	beta_vae	MoNA	beta_vae_20-15-10-3-10-20_02 (01-12-2021_15-29-17)	[[20, 15, 10, 3], [3, 10, 20]]	['spectrum']	3	0.1	2500	0.001	10	TRUE	TRUE	FALSE	-1	20	128	0.001	5.72374	0.251717	5.47203	0.985809	0.190863	23391.1	0.559315	0.915815	0.382923	124454	0.797905	5.77485	0.253386	5.52146	0.985229	0.193342	22888.9	0.554556	0.91449	0.3852	123519	0.794709	4.74249	0.228792	4.51369	0.990686	0.159424	26977.1	0.681223	0.926888	0.359887	145614
684	beta_vae	MoNA	beta_vae_20-15-3-15-20_02 (01-12-2021_15-36-24)	[[20, 15, 3], [3, 15, 20]]	['spectrum']	3	0.1	2500	0.01	10	TRUE	TRUE	TRUE	-1	20	128	0.001	4.76619	0.218604	4.54758	0.988706	0.177846	14556.4	0.604776	0.930749	0.347169	86462.3	0.800228	4.82071	0.220916	4.59979	0.98833	0.18041	13942.8	0.600027	0.929335	0.350467	85994.6	0.798712	4.01182	0.203143	3.80868	0.991998	0.147359	16690.1	0.718252	0.93894	0.327802	103518
685	beta_vae	MoNA	beta_vae_20-15-4-15-20_02 (01-12-2021_15-41-06)	[[20, 15, 4], [4, 15, 20]]	['spectrum']	4	0.1	2500	0.01	10	TRUE	TRUE	TRUE	-1	20	128	0.001	4.7664	0.220249	4.54615	0.988804	0.174033	14893.4	0.610648	0.930749	0.347169	86462.3	0.800228	4.82137	0.222382	4.59899	0.988342	0.176761	14249.4	0.60594	0.929335	0.350467	85994.6	0.798712	4.01207	0.204904	3.80716	0.992386	0.142622	17314.4	0.722005	0.93894	0.327802	103518
686	beta_vae	MoNA	beta_vae_20-15-5-15-20_02 (01-12-2021_15-45-54)	[[20, 15, 5], [5, 15, 20]]	['spectrum']	5	0.1	2500	0.01	10	TRUE	TRUE	TRUE	-1	20	128	0.001	4.77151	0.221232	4.55027	0.988916	0.176084	16891	0.612226	0.930749	0.347169	86462.3	0.800228	4.82615	0.223575	4.60258	0.988572	0.178617	16317.2	0.607462	0.929335	0.350467	85994.6	0.798712	4.01855	0.202419	3.81613	0.992165	0.145552	20017.3	0.723869	0.93894	0.327802	103518
687	beta_vae	MoNA	beta_vae_20-15-10-15-20_02 (01-12-2021_15-50-36)	[[20, 15, 10], [10, 15, 20]]	['spectrum']	10	0.1	2500	0.01	10	TRUE	TRUE	TRUE	-1	20	128	0.001	4.76243	0.219635	4.5428	0.989224	0.171994	15685	0.607001	0.930749	0.347169	86462.3	0.800228	4.8168	0.221913	4.59488	0.988894	0.174335	15022.3	0.602074	0.929335	0.350467	85994.6	0.798712	4.01018	0.201558	3.80862	0.992352	0.142947	18299.9	0.721197	0.93894	0.327802	103518
688	beta_vae	MoNA	beta_vae_20-3-20_02 (01-12-2021_15-55-12)	[[20, 3], [3, 20]]	['spectrum']	3	0.1	2500	0.01	10	TRUE	TRUE	TRUE	-1	20	128	0.001	4.84352	0.191457	4.65206	0.984153	0.206919	39680.9	0.657247	0.930749	0.347169	86462.3	0.800228	4.89808	0.194665	4.70341	0.983688	0.209305	38633.1	0.652608	0.929335	0.350467	85994.6	0.798712	4.09524	0.163237	3.932	0.987544	0.181451	56255.2	0.770322	0.93894	0.327802	103518
689	beta_vae	MoNA	beta_vae_20-15-10-3-10-15-20_02 (01-12-2021_15-59-03)	[[20, 15, 10, 3], [3, 10, 15, 20]]	['spectrum']	3	0.1	2500	0.01	10	TRUE	TRUE	TRUE	-1	20	128	0.001	4.78837	0.206855	4.58151	0.986333	0.193023	16372.6	0.631243	0.930749	0.347169	86462.3	0.800228	4.84311	0.208804	4.6343	0.985732	0.196012	15562.7	0.625914	0.929335	0.350467	85994.6	0.798712	4.02599	0.195235	3.83075	0.990732	0.157676	18791.7	0.739705	0.93894	0.327802	103518
690	beta_vae	MoNA	beta_vae_20-15-10-5-3-5-10-15-20_02 (01-12-2021_16-03-50)	[[20, 15, 10, 5, 3], [3, 5, 10, 15, 20]]	['spectrum']	3	0.1	2500	0.01	10	TRUE	TRUE	TRUE	-1	20	128	0.001	4.78511	0.206006	4.57911	0.986516	0.193968	15041.9	0.621431	0.930749	0.347169	86462.3	0.800228	4.83998	0.207868	4.63211	0.986044	0.196831	14362.7	0.615651	0.929335	0.350467	85994.6	0.798712	4.03187	0.197478	3.83439	0.990603	0.15937	17250.8	0.731885	0.93894	0.327802	103518
691	beta_vae	MoNA	beta_vae_20-15-3-20_02 (01-12-2021_16-09-21)	[[20, 15, 3], [3, 20]]	['spectrum']	3	0.1	2500	0.01	10	TRUE	TRUE	TRUE	-1	20	128	0.001	4.80145	0.219456	4.58199	0.986862	0.18525	25848.3	0.620637	0.930749	0.347169	86462.3	0.800228	4.85531	0.222044	4.63326	0.98632	0.187568	25045.8	0.616526	0.929335	0.350467	85994.6	0.798712	4.05248	0.203545	3.84893	0.990842	0.155912	33069.7	0.735526	0.93894	0.327802	103518
692	beta_vae	MoNA	beta_vae_20-3-15-20_02 (01-12-2021_16-13-41)	[[20, 3], [3, 15, 20]]	['spectrum']	3	0.1	2500	0.01	10	TRUE	TRUE	TRUE	-1	20	128	0.001	4.80255	0.21169	4.59086	0.986947	0.190602	22173.3	0.637232	0.930749	0.347169	86462.3	0.800228	4.8587	0.213901	4.64479	0.986664	0.19317	21644.1	0.632706	0.929335	0.350467	85994.6	0.798712	4.04623	0.187721	3.85851	0.990044	0.162406	28710.4	0.749584	0.93894	0.327802	103518
693	beta_vae	MoNA	beta_vae_20-10-3-10-15-20_02 (01-12-2021_16-17-49)	[[20, 10, 3], [3, 10, 15, 20]]	['spectrum']	3	0.1	2500	0.01	10	TRUE	TRUE	TRUE	-1	20	128	0.001	4.76994	0.2128	4.55714	0.988216	0.18005	15072.2	0.610153	0.930749	0.347169	86462.3	0.800228	4.82488	0.214746	4.61013	0.987786	0.18266	14431.6	0.605594	0.929335	0.350467	85994.6	0.798712	4.00916	0.200316	3.80884	0.991971	0.146383	16730	0.719074	0.93894	0.327802	103518
694	beta_vae	MoNA	beta_vae_20-15-10-3-10-20_02 (01-12-2021_16-22-31)	[[20, 15, 10, 3], [3, 10, 20]]	['spectrum']	3	0.1	2500	0.01	10	TRUE	TRUE	TRUE	-1	20	128	0.001	4.76711	0.220389	4.54672	0.988405	0.17576	15263.3	0.607843	0.930749	0.347169	86462.3	0.800228	4.82225	0.222573	4.59968	0.98782	0.178613	14674.5	0.603454	0.929335	0.350467	85994.6	0.798712	4.00896	0.201575	3.80738	0.992051	0.145228	17733.9	0.722652	0.93894	0.327802	103518
695	beta_vae	MoNA	beta_vae_20-15-3-15-20_02 (01-12-2021_16-27-03)	[[20, 15, 3], [3, 15, 20]]	['spectrum']	3	0.1	2500	0.01	10	TRUE	TRUE	FALSE	-1	20	128	0.001	5.72415	0.255435	5.46872	0.987137	0.191296	19088.7	0.561891	0.915812	0.382926	124552	0.798008	5.77591	0.257174	5.51874	0.986607	0.193611	18866.2	0.557176	0.914491	0.385197	123555	0.79474	4.73414	0.234183	4.49996	0.990998	0.160656	21812.7	0.683538	0.926887	0.35989	145733
696	beta_vae	MoNA	beta_vae_20-15-4-15-20_02 (01-12-2021_16-31-21)	[[20, 15, 4], [4, 15, 20]]	['spectrum']	4	0.1	2500	0.01	10	TRUE	TRUE	FALSE	-1	20	128	0.001	5.71925	0.259974	5.45927	0.987174	0.185412	19620.7	0.558824	0.915812	0.382926	124552	0.798008	5.77073	0.261814	5.50891	0.986801	0.187552	19312.1	0.553861	0.914491	0.385197	123555	0.79474	4.73558	0.235647	4.49994	0.991092	0.156918	22838.3	0.680963	0.926887	0.35989	145733
697	beta_vae	MoNA	beta_vae_20-15-5-15-20_02 (01-12-2021_16-35-41)	[[20, 15, 5], [5, 15, 20]]	['spectrum']	5	0.1	2500	0.01	10	TRUE	TRUE	FALSE	-1	20	128	0.001	5.71937	0.259749	5.45962	0.987698	0.186011	18628.6	0.563345	0.915812	0.382926	124552	0.798008	5.7716	0.26133	5.51027	0.987179	0.188727	18438.6	0.559067	0.914491	0.385197	123555	0.79474	4.7325	0.235331	4.49717	0.991602	0.154999	21235.8	0.683417	0.926887	0.35989	145733
698	beta_vae	MoNA	beta_vae_20-15-10-15-20_02 (01-12-2021_16-40-15)	[[20, 15, 10], [10, 15, 20]]	['spectrum']	10	0.1	2500	0.01	10	TRUE	TRUE	FALSE	-1	20	128	0.001	5.71212	0.255839	5.45628	0.987562	0.183338	19495.9	0.557195	0.915812	0.382926	124552	0.798008	5.76386	0.257248	5.50661	0.986881	0.185975	19200.7	0.55266	0.914491	0.385197	123555	0.79474	4.73	0.232202	4.49779	0.991707	0.152271	22991	0.677876	0.926887	0.35989	145733
699	beta_vae	MoNA	beta_vae_20-3-20_02 (01-12-2021_16-44-38)	[[20, 3], [3, 20]]	['spectrum']	3	0.1	2500	0.01	10	TRUE	TRUE	FALSE	-1	20	128	0.001	5.82401	0.224769	5.59924	0.979876	0.229261	51551.5	0.613604	0.915812	0.382926	124552	0.798008	5.87365	0.228603	5.64504	0.979613	0.230248	50652.2	0.608404	0.914491	0.385197	123555	0.79474	4.85852	0.19026	4.66826	0.984575	0.203807	74104	0.73562	0.926887	0.35989	145733
700	beta_vae	MoNA	beta_vae_20-15-10-3-10-15-20_02 (01-12-2021_16-48-23)	[[20, 15, 10, 3], [3, 10, 15, 20]]	['spectrum']	3	0.1	2500	0.01	10	TRUE	TRUE	FALSE	-1	20	128	0.001	5.72549	0.264874	5.46061	0.986836	0.185946	18464.4	0.561846	0.915812	0.382926	124552	0.798008	5.77562	0.266053	5.50957	0.986061	0.188209	17934.1	0.557513	0.914491	0.385197	123555	0.79474	4.75036	0.249193	4.50117	0.991292	0.156035	20506.5	0.684449	0.926887	0.35989	145733
701	beta_vae	MoNA	beta_vae_20-15-10-5-3-5-10-15-20_02 (01-12-2021_16-53-16)	[[20, 15, 10, 5, 3], [3, 5, 10, 15, 20]]	['spectrum']	3	0.1	2500	0.01	10	TRUE	TRUE	FALSE	-1	20	128	0.001	5.74451	0.239519	5.50499	0.983992	0.209636	20616.9	0.585449	0.915812	0.382926	124552	0.798008	5.7982	0.241034	5.55717	0.983224	0.212849	20181.6	0.580387	0.914491	0.385197	123555	0.79474	4.75587	0.22701	4.52886	0.989298	0.174193	23394.5	0.702007	0.926887	0.35989	145733
702	beta_vae	MoNA	beta_vae_20-15-3-20_02 (01-12-2021_16-58-25)	[[20, 15, 3], [3, 20]]	['spectrum']	3	0.1	2500	0.01	10	TRUE	TRUE	FALSE	-1	20	128	0.001	5.75516	0.257036	5.49813	0.984756	0.195694	33226.1	0.561155	0.915812	0.382926	124552	0.798008	5.80516	0.259213	5.54595	0.984288	0.197345	32549.5	0.556612	0.914491	0.385197	123555	0.79474	4.78124	0.232934	4.54831	0.989539	0.166862	41926.4	0.685193	0.926887	0.35989	145733
703	beta_vae	MoNA	beta_vae_20-3-15-20_02 (01-12-2021_17-02-31)	[[20, 3], [3, 15, 20]]	['spectrum']	3	0.1	2500	0.01	10	TRUE	TRUE	FALSE	-1	20	128	0.001	5.76707	0.261633	5.50543	0.984921	0.196078	26865.7	0.584066	0.915812	0.382926	124552	0.798008	5.81825	0.265367	5.55288	0.984459	0.198311	26651.5	0.578943	0.914491	0.385197	123555	0.79474	4.7831	0.235931	4.54717	0.98981	0.166162	35482.7	0.701497	0.926887	0.35989	145733
704	beta_vae	MoNA	beta_vae_20-10-3-10-15-20_02 (01-12-2021_17-06-48)	[[20, 10, 3], [3, 10, 15, 20]]	['spectrum']	3	0.1	2500	0.01	10	TRUE	TRUE	FALSE	-1	20	128	0.001	5.72326	0.25447	5.46879	0.987127	0.188382	20397.9	0.565397	0.915812	0.382926	124552	0.798008	5.77508	0.256509	5.51857	0.986518	0.190686	20126.5	0.560011	0.914491	0.385197	123555	0.79474	4.73401	0.234788	4.49922	0.991233	0.157914	23420.7	0.688604	0.926887	0.35989	145733
705	beta_vae	MoNA	beta_vae_20-15-10-3-10-20_02 (01-12-2021_17-11-28)	[[20, 15, 10, 3], [3, 10, 20]]	['spectrum']	3	0.1	2500	0.01	10	TRUE	TRUE	FALSE	-1	20	128	0.001	5.72022	0.256365	5.46385	0.98696	0.184259	22961.4	0.557779	0.915812	0.382926	124552	0.798008	5.7712	0.258275	5.51293	0.986396	0.186497	22468.7	0.553102	0.914491	0.385197	123555	0.79474	4.73676	0.232792	4.50397	0.991175	0.155377	26216.6	0.679577	0.926887	0.35989	145733
706	beta_vae	MoNA	beta_vae_20-15-3-15-20_02 (01-12-2021_17-16-01)	[[20, 15, 3], [3, 15, 20]]	['spectrum']	3	0.1	2500	0.1	10	TRUE	TRUE	TRUE	-1	20	128	0.001	4.75906	0.214968	4.54409	0.98876	0.177503	17604.8	0.617478	0.930483	0.347544	88183.6	0.804523	4.81475	0.217194	4.59756	0.988517	0.179905	16829.3	0.611354	0.929159	0.35071	87413.3	0.802409	4.00786	0.196048	3.81181	0.99201	0.14643	20891.9	0.728624	0.938922	0.327865	104400
707	beta_vae	MoNA	beta_vae_20-15-4-15-20_02 (01-12-2021_17-20-22)	[[20, 15, 4], [4, 15, 20]]	['spectrum']	4	0.1	2500	0.1	10	TRUE	TRUE	TRUE	-1	20	128	0.001	4.75723	0.22199	4.53524	0.989069	0.174212	14886.3	0.614623	0.930483	0.347544	88183.6	0.804523	4.8134	0.224182	4.58921	0.988815	0.176932	14244.4	0.608241	0.929159	0.35071	87413.3	0.802409	4.00395	0.203632	3.80032	0.992264	0.143288	16631.1	0.726427	0.938922	0.327865	104400
708	beta_vae	MoNA	beta_vae_20-15-5-15-20_02 (01-12-2021_17-24-38)	[[20, 15, 5], [5, 15, 20]]	['spectrum']	5	0.1	2500	0.1	10	TRUE	TRUE	TRUE	-1	20	128	0.001	4.76144	0.224907	4.53654	0.988657	0.17579	15386.8	0.614154	0.930483	0.347544	88183.6	0.804523	4.81718	0.227044	4.59014	0.988226	0.178326	14683.9	0.608214	0.929159	0.35071	87413.3	0.802409	4.01248	0.20775	3.80473	0.992116	0.146288	17509.8	0.725348	0.938922	0.327865	104400
709	beta_vae	MoNA	beta_vae_20-15-10-15-20_02 (01-12-2021_17-28-49)	[[20, 15, 10], [10, 15, 20]]	['spectrum']	10	0.1	2500	0.1	10	TRUE	TRUE	TRUE	-1	20	128	0.001	4.75716	0.215793	4.54136	0.988719	0.178017	16356.7	0.614419	0.930483	0.347544	88183.6	0.804523	4.81326	0.217792	4.59547	0.988401	0.180873	15736.5	0.608751	0.929159	0.35071	87413.3	0.802409	4.00424	0.198686	3.80555	0.992068	0.146221	19242.9	0.724267	0.938922	0.327865	104400
710	beta_vae	MoNA	beta_vae_20-3-20_02 (01-12-2021_17-33-24)	[[20, 3], [3, 20]]	['spectrum']	3	0.1	2500	0.1	10	TRUE	TRUE	TRUE	-1	20	128	0.001	4.83389	0.190691	4.6432	0.983525	0.20834	39681.8	0.665728	0.930483	0.347544	88183.6	0.804523	4.88888	0.193389	4.69549	0.982933	0.210692	38476.6	0.660051	0.929159	0.35071	87413.3	0.802409	4.09661	0.164664	3.93195	0.987439	0.183001	55289.2	0.775108	0.938922	0.327865	104400
711	beta_vae	MoNA	beta_vae_20-15-10-3-10-15-20_02 (01-12-2021_17-37-11)	[[20, 15, 10, 3], [3, 10, 15, 20]]	['spectrum']	3	0.1	2500	0.1	10	TRUE	TRUE	TRUE	-1	20	128	0.001	4.77155	0.206125	4.56542	0.98689	0.19022	14895	0.628274	0.930483	0.347544	88183.6	0.804523	4.82684	0.208049	4.61879	0.986522	0.192802	14158.6	0.621166	0.929159	0.35071	87413.3	0.802409	4.00858	0.195327	3.81325	0.990962	0.155381	16451.8	0.733254	0.938922	0.327865	104400
712	beta_vae	MoNA	beta_vae_20-15-10-5-3-5-10-15-20_02 (01-12-2021_17-42-48)	[[20, 15, 10, 5, 3], [3, 5, 10, 15, 20]]	['spectrum']	3	0.1	2500	0.1	10	TRUE	TRUE	TRUE	-1	20	128	0.001	4.77964	0.208088	4.57155	0.986748	0.193306	16609.4	0.630146	0.930483	0.347544	88183.6	0.804523	4.83629	0.210009	4.62628	0.986256	0.196468	15753.9	0.624045	0.929159	0.35071	87413.3	0.802409	4.01721	0.196035	3.82117	0.990746	0.157795	18764.1	0.731026	0.938922	0.327865	104400
713	beta_vae	MoNA	beta_vae_20-15-3-20_02 (01-12-2021_17-49-53)	[[20, 15, 3], [3, 20]]	['spectrum']	3	0.1	2500	0.1	10	TRUE	TRUE	TRUE	-1	20	128	0.001	4.79046	0.223163	4.5673	0.987384	0.18256	25812.6	0.62395	0.930483	0.347544	88183.6	0.804523	4.84558	0.225618	4.61996	0.98695	0.184889	24963.7	0.618447	0.929159	0.35071	87413.3	0.802409	4.04046	0.203334	3.83713	0.991169	0.15343	32710.6	0.73802	0.938922	0.327865	104400
714	beta_vae	MoNA	beta_vae_20-3-15-20_02 (01-12-2021_18-06-46)	[[20, 3], [3, 15, 20]]	['spectrum']	3	0.1	2500	0.1	10	TRUE	TRUE	TRUE	-1	20	128	0.001	4.80716	0.193208	4.61396	0.984721	0.206466	24392.7	0.65591	0.930483	0.347544	88183.6	0.804523	4.86482	0.194862	4.66995	0.98439	0.209608	23766.5	0.649847	0.929159	0.35071	87413.3	0.802409	4.05666	0.174039	3.88262	0.988319	0.176214	31202.7	0.76311	0.938922	0.327865	104400
715	beta_vae	MoNA	beta_vae_20-10-3-10-15-20_02 (01-12-2021_18-23-52)	[[20, 10, 3], [3, 10, 15, 20]]	['spectrum']	3	0.1	2500	0.1	10	TRUE	TRUE	TRUE	-1	20	128	0.001	4.7805	0.203123	4.57737	0.985926	0.198472	14981.9	0.638924	0.930483	0.347544	88183.6	0.804523	4.83659	0.204597	4.632	0.985473	0.201607	14330.5	0.632645	0.929159	0.35071	87413.3	0.802409	4.02212	0.192461	3.82966	0.990085	0.164107	16431.9	0.743937	0.938922	0.327865	104400
716	beta_vae	MoNA	beta_vae_20-15-10-3-10-20_02 (01-12-2021_18-50-55)	[[20, 15, 10, 3], [3, 10, 20]]	['spectrum']	3	0.1	2500	0.1	10	TRUE	TRUE	TRUE	-1	20	128	0.001	4.75776	0.214886	4.54287	0.988483	0.179282	16346.4	0.61104	0.930483	0.347544	88183.6	0.804523	4.81376	0.216713	4.59705	0.988097	0.181977	15614.5	0.60497	0.929159	0.35071	87413.3	0.802409	4.01083	0.198445	3.81238	0.991904	0.148658	18678.3	0.721882	0.938922	0.327865	104400
717	beta_vae	MoNA	beta_vae_20-15-3-15-20_02 (01-12-2021_19-16-16)	[[20, 15, 3], [3, 15, 20]]	['spectrum']	3	0.1	2500	0.1	10	TRUE	TRUE	FALSE	-1	20	128	0.001	5.70798	0.257677	5.4503	0.987565	0.186188	18817.3	0.560669	0.915772	0.38299	127281	0.800669	5.75991	0.259283	5.50063	0.987096	0.188566	18477.1	0.555461	0.914475	0.385231	125734	0.796601	4.73053	0.236503	4.49403	0.99133	0.156873	21177.7	0.679796	0.926879	0.359921	147121
718	beta_vae	MoNA	beta_vae_20-15-4-15-20_02 (01-12-2021_19-38-06)	[[20, 15, 4], [4, 15, 20]]	['spectrum']	4	0.1	2500	0.1	10	TRUE	TRUE	FALSE	-1	20	128	0.001	5.70734	0.253965	5.45338	0.987347	0.187607	18929.2	0.561967	0.915772	0.38299	127281	0.800669	5.75987	0.255582	5.50429	0.986985	0.190208	18639.7	0.556409	0.914475	0.385231	125734	0.796601	4.728	0.232373	4.49563	0.991215	0.157134	21305.5	0.681168	0.926879	0.359921	147121
719	beta_vae	MoNA	beta_vae_20-15-5-15-20_02 (01-12-2021_20-07-59)	[[20, 15, 5], [5, 15, 20]]	['spectrum']	5	0.1	2500	0.1	10	TRUE	TRUE	FALSE	-1	20	128	0.001	5.70704	0.252973	5.45407	0.985881	0.188577	18087.4	0.567102	0.915772	0.38299	127281	0.800669	5.75985	0.254214	5.50563	0.985206	0.190718	17569.8	0.561782	0.914475	0.385231	125734	0.796601	4.72224	0.232796	4.48944	0.99058	0.160184	20663.2	0.69017	0.926879	0.359921	147121
720	beta_vae	MoNA	beta_vae_20-15-10-15-20_02 (01-12-2021_20-13-55)	[[20, 15, 10], [10, 15, 20]]	['spectrum']	10	0.1	2500	0.1	10	TRUE	TRUE	FALSE	-1	20	128	0.001	5.70495	0.262581	5.44236	0.988297	0.181442	19912.1	0.561931	0.915772	0.38299	127281	0.800669	5.75827	0.264122	5.49415	0.987859	0.184026	19538.1	0.556623	0.914475	0.385231	125734	0.796601	4.73436	0.236794	4.49756	0.991692	0.153346	23354.5	0.682968	0.926879	0.359921	147121
721	beta_vae	MoNA	beta_vae_20-3-20_02 (01-12-2021_20-18-20)	[[20, 3], [3, 20]]	['spectrum']	3	0.1	2500	0.1	10	TRUE	TRUE	FALSE	-1	20	128	0.001	5.81647	0.222852	5.59362	0.979829	0.230014	52763.7	0.618108	0.915772	0.38299	127281	0.800669	5.86759	0.226567	5.64102	0.979571	0.231212	51634.5	0.612174	0.914475	0.385231	125734	0.796601	4.85018	0.189623	4.66056	0.984565	0.203822	75142.4	0.739477	0.926879	0.359921	147121
722	beta_vae	MoNA	beta_vae_20-15-10-3-10-15-20_02 (01-12-2021_20-22-10)	[[20, 15, 10, 3], [3, 10, 15, 20]]	['spectrum']	3	0.1	2500	0.1	10	TRUE	TRUE	FALSE	-1	20	128	0.001	5.70903	0.261908	5.44712	0.987362	0.18382	19514.8	0.561504	0.915772	0.38299	127281	0.800669	5.76224	0.26328	5.49896	0.986525	0.186581	19217.7	0.556138	0.914475	0.385231	125734	0.796601	4.72819	0.238603	4.48959	0.991686	0.153476	22570.7	0.681567	0.926879	0.359921	147121
723	beta_vae	MoNA	beta_vae_20-15-10-5-3-5-10-15-20_02 (01-12-2021_20-27-18)	[[20, 15, 10, 5, 3], [3, 5, 10, 15, 20]]	['spectrum']	3	0.1	2500	0.1	10	TRUE	TRUE	FALSE	-1	20	128	0.001	5.71451	0.254745	5.45977	0.986657	0.191061	21325.9	0.565273	0.915772	0.38299	127281	0.800669	5.76792	0.255911	5.51201	0.9859	0.194002	20927.5	0.560181	0.914475	0.385231	125734	0.796601	4.73172	0.236067	4.49565	0.991197	0.159493	23557	0.685397	0.926879	0.359921	147121
724	beta_vae	MoNA	beta_vae_20-15-3-20_02 (01-12-2021_20-32-54)	[[20, 15, 3], [3, 20]]	['spectrum']	3	0.1	2500	0.1	10	TRUE	TRUE	FALSE	-1	20	128	0.001	5.74539	0.254657	5.49073	0.984205	0.198486	32452.3	0.564718	0.915772	0.38299	127281	0.800669	5.79654	0.256419	5.54012	0.98368	0.200104	31755.6	0.559319	0.914475	0.385231	125734	0.796601	4.77369	0.23119	4.5425	0.989333	0.170157	41109	0.687084	0.926879	0.359921	147121
725	beta_vae	MoNA	beta_vae_20-3-15-20_02 (01-12-2021_20-36-52)	[[20, 3], [3, 15, 20]]	['spectrum']	3	0.1	2500	0.1	10	TRUE	TRUE	FALSE	-1	20	128	0.001	5.74689	0.248729	5.49816	0.985562	0.198491	28334.5	0.585746	0.915772	0.38299	127281	0.800669	5.80054	0.250742	5.5498	0.985264	0.201109	27993.1	0.580065	0.914475	0.385231	125734	0.796601	4.77044	0.227874	4.54257	0.989646	0.169485	35984	0.703328	0.926879	0.359921	147121
726	beta_vae	MoNA	beta_vae_20-10-3-10-15-20_02 (01-12-2021_20-40-59)	[[20, 10, 3], [3, 10, 15, 20]]	['spectrum']	3	0.1	2500	0.1	10	TRUE	TRUE	FALSE	-1	20	128	0.001	5.72777	0.259472	5.4683	0.986418	0.19235	23688.7	0.572024	0.915772	0.38299	127281	0.800669	5.78045	0.261645	5.5188	0.985831	0.19423	23254.5	0.566112	0.914475	0.385231	125734	0.796601	4.74133	0.234891	4.50644	0.990779	0.162188	27732.8	0.694466	0.926879	0.359921	147121
727	beta_vae	MoNA	beta_vae_20-15-10-3-10-20_02 (01-12-2021_20-45-56)	[[20, 15, 10, 3], [3, 10, 20]]	['spectrum']	3	0.1	2500	0.1	10	TRUE	TRUE	FALSE	-1	20	128	0.001	5.71698	0.253349	5.46363	0.987267	0.190635	22004.8	0.564758	0.915772	0.38299	127281	0.800669	5.77011	0.254961	5.51515	0.986861	0.193162	21617	0.559044	0.914475	0.385231	125734	0.796601	4.73057	0.228479	4.50209	0.990806	0.161225	25291.7	0.687405	0.926879	0.359921	147121
728	beta_vae	MoNA	beta_vae_20-15-3-15-20_02 (01-12-2021_20-50-55)	[[20, 15, 3], [3, 15, 20]]	['spectrum']	3	0.1	2500	0.2	10	TRUE	TRUE	TRUE	-1	20	128	0.001	4.73503	0.223093	4.51194	0.988926	0.174808	15648.6	0.620171	0.930235	0.348036	91948.7	0.812732	4.78672	0.225152	4.56157	0.988635	0.177099	15186	0.615347	0.928899	0.351221	91447.7	0.811594	3.97052	0.204224	3.7663	0.992244	0.144995	18401.3	0.740055	0.938681	0.328595	109920
729	beta_vae	MoNA	beta_vae_20-15-4-15-20_02 (01-12-2021_20-55-17)	[[20, 15, 4], [4, 15, 20]]	['spectrum']	4	0.1	2500	0.2	10	TRUE	TRUE	TRUE	-1	20	128	0.001	4.73455	0.220993	4.51356	0.98925	0.172026	16347.8	0.618657	0.930235	0.348036	91948.7	0.812732	4.787	0.223292	4.56371	0.988976	0.17431	15967.1	0.614049	0.928899	0.351221	91447.7	0.811594	3.96494	0.202077	3.76287	0.992506	0.141073	18937.4	0.739136	0.938681	0.328595	109920
730	beta_vae	MoNA	beta_vae_20-15-5-15-20_02 (01-12-2021_21-00-57)	[[20, 15, 5], [5, 15, 20]]	['spectrum']	5	0.1	2500	0.2	10	TRUE	TRUE	TRUE	-1	20	128	0.001	4.73856	0.223151	4.51541	0.988409	0.174575	15503	0.621461	0.930235	0.348036	91948.7	0.812732	4.7907	0.22535	4.56535	0.987933	0.177077	15062.9	0.616961	0.928899	0.351221	91447.7	0.811594	3.98007	0.2046	3.77547	0.992347	0.143149	18008.3	0.737194	0.938681	0.328595	109920
731	beta_vae	MoNA	beta_vae_20-15-10-15-20_02 (01-12-2021_21-05-37)	[[20, 15, 10], [10, 15, 20]]	['spectrum']	10	0.1	2500	0.2	10	TRUE	TRUE	TRUE	-1	20	128	0.001	4.73496	0.221641	4.51332	0.989197	0.172926	16292.2	0.619574	0.930235	0.348036	91948.7	0.812732	4.78788	0.223574	4.5643	0.988958	0.175365	15901.2	0.614292	0.928899	0.351221	91447.7	0.811594	3.97348	0.202808	3.77067	0.992437	0.141785	18933.5	0.739941	0.938681	0.328595	109920
732	beta_vae	MoNA	beta_vae_20-3-20_02 (01-12-2021_21-10-13)	[[20, 3], [3, 20]]	['spectrum']	3	0.1	2500	0.2	10	TRUE	TRUE	TRUE	-1	20	128	0.001	4.81496	0.18576	4.6292	0.983	0.210101	40981.2	0.674807	0.930235	0.348036	91948.7	0.812732	4.86691	0.188286	4.67863	0.982309	0.212587	39950.3	0.670318	0.928899	0.351221	91447.7	0.811594	4.06635	0.161059	3.90529	0.987228	0.184044	58392.4	0.790647	0.938681	0.328595	109920
733	beta_vae	MoNA	beta_vae_20-15-10-3-10-15-20_02 (01-12-2021_21-14-05)	[[20, 15, 10, 3], [3, 10, 15, 20]]	['spectrum']	3	0.1	2500	0.2	10	TRUE	TRUE	TRUE	-1	20	128	0.001	4.74889	0.219121	4.52977	0.98776	0.181651	15836.6	0.627145	0.930235	0.348036	91948.7	0.812732	4.80115	0.221163	4.57999	0.987354	0.184182	15258.6	0.62192	0.928899	0.351221	91447.7	0.811594	3.98008	0.202691	3.77739	0.991569	0.1482	17580.6	0.736838	0.938681	0.328595	109920
734	beta_vae	MoNA	beta_vae_20-15-10-5-3-5-10-15-20_02 (01-12-2021_21-19-16)	[[20, 15, 10, 5, 3], [3, 5, 10, 15, 20]]	['spectrum']	3	0.1	2500	0.2	10	TRUE	TRUE	TRUE	-1	20	128	0.001	4.75659	0.204924	4.55166	0.986446	0.1967	14885.8	0.63961	0.930235	0.348036	91948.7	0.812732	4.80935	0.206572	4.60278	0.986015	0.199647	14383.3	0.63437	0.928899	0.351221	91447.7	0.811594	3.98761	0.194413	3.7932	0.990518	0.160659	16784.7	0.752497	0.938681	0.328595	109920
735	beta_vae	MoNA	beta_vae_20-15-3-20_02 (01-12-2021_21-24-45)	[[20, 15, 3], [3, 20]]	['spectrum']	3	0.1	2500	0.2	10	TRUE	TRUE	TRUE	-1	20	128	0.001	4.7697	0.226038	4.54366	0.987238	0.182098	25136.5	0.63079	0.930235	0.348036	91948.7	0.812732	4.82081	0.228318	4.59249	0.986755	0.18429	24499.3	0.626633	0.928899	0.351221	91447.7	0.811594	4.01393	0.206991	3.80694	0.991199	0.153118	31716.2	0.751792	0.938681	0.328595	109920
736	beta_vae	MoNA	beta_vae_20-3-15-20_02 (01-12-2021_21-29-04)	[[20, 3], [3, 15, 20]]	['spectrum']	3	0.1	2500	0.2	10	TRUE	TRUE	TRUE	-1	20	128	0.001	4.76515	0.217238	4.54791	0.987597	0.183789	22043.1	0.643885	0.930235	0.348036	91948.7	0.812732	4.81711	0.219344	4.59777	0.987407	0.186061	21618.8	0.638758	0.928899	0.351221	91447.7	0.811594	4.00186	0.193847	3.80802	0.99071	0.155618	28178	0.761578	0.938681	0.328595	109920
737	beta_vae	MoNA	beta_vae_20-10-3-10-15-20_02 (01-12-2021_21-32-58)	[[20, 10, 3], [3, 10, 15, 20]]	['spectrum']	3	0.1	2500	0.2	10	TRUE	TRUE	TRUE	-1	20	128	0.001	4.76106	0.201429	4.55963	0.986103	0.197189	16351.3	0.652907	0.930235	0.348036	91948.7	0.812732	4.81387	0.202858	4.61102	0.985692	0.200376	15758.1	0.6477	0.928899	0.351221	91447.7	0.811594	3.99412	0.192661	3.80146	0.990213	0.161192	18057.6	0.766809	0.938681	0.328595	109920
738	beta_vae	MoNA	beta_vae_20-15-10-3-10-20_02 (01-12-2021_21-37-51)	[[20, 15, 10, 3], [3, 10, 20]]	['spectrum']	3	0.1	2500	0.2	10	TRUE	TRUE	TRUE	-1	20	128	0.001	4.74031	0.223917	4.51639	0.989135	0.173065	16819.6	0.626386	0.930235	0.348036	91948.7	0.812732	4.79264	0.226172	4.56646	0.988898	0.175508	16371.9	0.621916	0.928899	0.351221	91447.7	0.811594	3.97308	0.203041	3.77004	0.992366	0.142331	20030.4	0.743737	0.938681	0.328595	109920
739	beta_vae	MoNA	beta_vae_20-15-3-15-20_02 (01-12-2021_21-42-10)	[[20, 15, 3], [3, 15, 20]]	['spectrum']	3	0.1	2500	0.2	10	TRUE	TRUE	FALSE	-1	20	128	0.001	5.69647	0.254384	5.44208	0.987109	0.191478	19202.7	0.578118	0.915682	0.383167	133023	0.806312	5.7465	0.255652	5.49085	0.98669	0.194248	19067.1	0.573787	0.914421	0.38537	132066	0.802759	4.70232	0.233554	4.46876	0.991026	0.159065	21838.1	0.702535	0.926775	0.360226	155023
740	beta_vae	MoNA	beta_vae_20-15-4-15-20_02 (01-12-2021_21-46-21)	[[20, 15, 4], [4, 15, 20]]	['spectrum']	4	0.1	2500	0.2	10	TRUE	TRUE	FALSE	-1	20	128	0.001	5.6961	0.254817	5.44129	0.98708	0.191463	20068.2	0.572985	0.915682	0.383167	133023	0.806312	5.74534	0.256034	5.48931	0.986684	0.19389	19888.6	0.568442	0.914421	0.38537	132066	0.802759	4.70613	0.234536	4.4716	0.990961	0.159871	22731.5	0.696922	0.926775	0.360226	155023
741	beta_vae	MoNA	beta_vae_20-15-5-15-20_02 (01-12-2021_21-50-47)	[[20, 15, 5], [5, 15, 20]]	['spectrum']	5	0.1	2500	0.2	10	TRUE	TRUE	FALSE	-1	20	128	0.001	5.69934	0.250351	5.44899	0.986979	0.193588	21080.3	0.580403	0.915682	0.383167	133023	0.806312	5.74917	0.252004	5.49716	0.986622	0.195955	20827.9	0.575721	0.914421	0.38537	132066	0.802759	4.70987	0.228133	4.48174	0.990884	0.161959	24228.6	0.702362	0.926775	0.360226	155023
742	beta_vae	MoNA	beta_vae_20-15-10-15-20_02 (01-12-2021_21-55-20)	[[20, 15, 10], [10, 15, 20]]	['spectrum']	10	0.1	2500	0.2	10	TRUE	TRUE	FALSE	-1	20	128	0.001	5.68675	0.263459	5.42329	0.987767	0.181862	18096.8	0.563843	0.915682	0.383167	133023	0.806312	5.73618	0.264826	5.47135	0.987263	0.184374	17925.1	0.559656	0.914421	0.38537	132066	0.802759	4.69969	0.237043	4.46265	0.991695	0.153158	21042.5	0.68965	0.926775	0.360226	155023
743	beta_vae	MoNA	beta_vae_20-3-20_02 (01-12-2021_21-59-46)	[[20, 3], [3, 20]]	['spectrum']	3	0.1	2500	0.2	10	TRUE	TRUE	FALSE	-1	20	128	0.001	5.80026	0.218819	5.58144	0.979685	0.233007	54549.7	0.627971	0.915682	0.383167	133023	0.806312	5.84748	0.222152	5.62532	0.979463	0.233978	53682.2	0.622988	0.914421	0.38537	132066	0.802759	4.83115	0.186874	4.64428	0.984296	0.206554	78042.8	0.751931	0.926775	0.360226	155023
744	beta_vae	MoNA	beta_vae_20-15-10-3-10-15-20_02 (01-12-2021_22-03-24)	[[20, 15, 10, 3], [3, 10, 15, 20]]	['spectrum']	3	0.1	2500	0.2	10	TRUE	TRUE	FALSE	-1	20	128	0.001	5.68904	0.25739	5.43165	0.986918	0.189137	17580.7	0.572871	0.915682	0.383167	133023	0.806312	5.73815	0.258907	5.47924	0.986428	0.191423	17096.1	0.567802	0.914421	0.38537	132066	0.802759	4.70568	0.238853	4.46683	0.991341	0.157859	19161	0.696167	0.926775	0.360226	155023
745	beta_vae	MoNA	beta_vae_20-15-10-5-3-5-10-15-20_02 (01-12-2021_22-08-14)	[[20, 15, 10, 5, 3], [3, 5, 10, 15, 20]]	['spectrum']	3	0.1	2500	0.2	10	TRUE	TRUE	FALSE	-1	20	128	0.001	5.68987	0.255291	5.43458	0.986499	0.189508	16948.6	0.56304	0.915682	0.383167	133023	0.806312	5.7384	0.256305	5.48209	0.985803	0.191795	16772.8	0.559654	0.914421	0.38537	132066	0.802759	4.69827	0.239548	4.45872	0.991244	0.157297	17522.4	0.675211	0.926775	0.360226	155023
746	beta_vae	MoNA	beta_vae_20-15-3-20_02 (01-12-2021_22-13-31)	[[20, 15, 3], [3, 20]]	['spectrum']	3	0.1	2500	0.2	10	TRUE	TRUE	FALSE	-1	20	128	0.001	5.72706	0.254273	5.47279	0.984946	0.196421	33958.7	0.570975	0.915682	0.383167	133023	0.806312	5.77473	0.256169	5.51856	0.984567	0.198025	33327.7	0.566611	0.914421	0.38537	132066	0.802759	4.74969	0.227947	4.52174	0.989416	0.169714	43411.7	0.700518	0.926775	0.360226	155023
747	beta_vae	MoNA	beta_vae_20-3-15-20_02 (01-12-2021_22-17-24)	[[20, 3], [3, 15, 20]]	['spectrum']	3	0.1	2500	0.2	10	TRUE	TRUE	FALSE	-1	20	128	0.001	5.72971	0.254654	5.47505	0.985684	0.196129	27607.1	0.59298	0.915682	0.383167	133023	0.806312	5.78002	0.256485	5.52353	0.985414	0.198641	27513.1	0.588063	0.914421	0.38537	132066	0.802759	4.74473	0.232476	4.51225	0.989601	0.168291	35663.2	0.715708	0.926775	0.360226	155023
748	beta_vae	MoNA	beta_vae_20-10-3-10-15-20_02 (01-12-2021_22-21-31)	[[20, 10, 3], [3, 10, 15, 20]]	['spectrum']	3	0.1	2500	0.2	10	TRUE	TRUE	FALSE	-1	20	128	0.001	5.69429	0.258697	5.43559	0.986866	0.186959	19875.1	0.571659	0.915682	0.383167	133023	0.806312	5.74308	0.259817	5.48326	0.98627	0.189283	19670.6	0.567313	0.914421	0.38537	132066	0.802759	4.6961	0.237713	4.45839	0.991291	0.155868	22001.3	0.697795	0.926775	0.360226	155023
749	beta_vae	MoNA	beta_vae_20-15-10-3-10-20_02 (01-12-2021_22-26-20)	[[20, 15, 10, 3], [3, 10, 20]]	['spectrum']	3	0.1	2500	0.2	10	TRUE	TRUE	FALSE	-1	20	128	0.001	5.69379	0.25396	5.43983	0.987101	0.188	21215.3	0.570578	0.915682	0.383167	133023	0.806312	5.74339	0.255121	5.48827	0.986564	0.190496	21095.7	0.566139	0.914421	0.38537	132066	0.802759	4.70838	0.232461	4.47592	0.991068	0.158382	24537.9	0.694789	0.926775	0.360226	155023
750	beta_vae	MoNA	beta_vae_20-15-3-15-20_02 (01-12-2021_22-31-06)	[[20, 15, 3], [3, 15, 20]]	['spectrum']	3	0.1	2500	0.5	10	TRUE	TRUE	TRUE	-1	20	128	0.001	4.68463	0.222819	4.46181	0.989223	0.173606	16582.9	0.653126	0.929731	0.349202	100360	0.832652	4.73839	0.225215	4.51317	0.988984	0.176067	15952.9	0.647958	0.928229	0.352744	99738.2	0.831327	3.90601	0.20422	3.70179	0.992563	0.140794	19199.8	0.779968	0.938132	0.330322	120116
751	beta_vae	MoNA	beta_vae_20-15-4-15-20_02 (01-12-2021_22-35-33)	[[20, 15, 4], [4, 15, 20]]	['spectrum']	4	0.1	2500	0.5	10	TRUE	TRUE	TRUE	-1	20	128	0.001	4.68372	0.224995	4.45873	0.989192	0.172654	15872.1	0.652962	0.929731	0.349202	100360	0.832652	4.73704	0.227155	4.50989	0.988904	0.175536	15265	0.647773	0.928229	0.352744	99738.2	0.831327	3.9018	0.204599	3.6972	0.99269	0.139762	18383.8	0.780682	0.938132	0.330322	120116
752	beta_vae	MoNA	beta_vae_20-15-5-15-20_02 (01-12-2021_22-39-58)	[[20, 15, 5], [5, 15, 20]]	['spectrum']	5	0.1	2500	0.5	10	TRUE	TRUE	TRUE	-1	20	128	0.001	4.69033	0.219752	4.47057	0.988878	0.177825	17727.8	0.654199	0.929731	0.349202	100360	0.832652	4.7434	0.22235	4.52105	0.988674	0.180306	16989.9	0.648762	0.928229	0.352744	99738.2	0.831327	3.90506	0.200314	3.70474	0.992111	0.146086	21063.4	0.785623	0.938132	0.330322	120116
753	beta_vae	MoNA	beta_vae_20-15-10-15-20_02 (01-12-2021_22-44-25)	[[20, 15, 10], [10, 15, 20]]	['spectrum']	10	0.1	2500	0.5	10	TRUE	TRUE	TRUE	-1	20	128	0.001	4.68767	0.220769	4.4669	0.988087	0.176024	16931.7	0.660129	0.929731	0.349202	100360	0.832652	4.74044	0.22289	4.51755	0.987591	0.178664	16250.8	0.655192	0.928229	0.352744	99738.2	0.831327	3.91322	0.20258	3.71064	0.992075	0.14447	19700	0.78576	0.938132	0.330322	120116
754	beta_vae	MoNA	beta_vae_20-3-20_02 (01-12-2021_22-49-12)	[[20, 3], [3, 20]]	['spectrum']	3	0.1	2500	0.5	10	TRUE	TRUE	TRUE	-1	20	128	0.001	4.76793	0.192431	4.5755	0.983975	0.208113	44344.3	0.699627	0.929731	0.349202	100360	0.832652	4.82073	0.195666	4.62506	0.983465	0.210292	43179.3	0.694632	0.928229	0.352744	99738.2	0.831327	4.00315	0.163331	3.83982	0.987667	0.182693	63578.1	0.825669	0.938132	0.330322	120116
755	beta_vae	MoNA	beta_vae_20-15-10-3-10-15-20_02 (01-12-2021_22-53-02)	[[20, 15, 10, 3], [3, 10, 15, 20]]	['spectrum']	3	0.1	2500	0.5	10	TRUE	TRUE	TRUE	-1	20	128	0.001	4.68443	0.226283	4.45815	0.988457	0.175369	14096.9	0.632424	0.929731	0.349202	100360	0.832652	4.73741	0.228724	4.50869	0.987997	0.177556	13445.6	0.627563	0.928229	0.352744	99738.2	0.831327	3.90503	0.209164	3.69586	0.992341	0.143532	16111.6	0.741809	0.938132	0.330322	120116
756	beta_vae	MoNA	beta_vae_20-15-10-5-3-5-10-15-20_02 (01-12-2021_22-57-51)	[[20, 15, 10, 5, 3], [3, 5, 10, 15, 20]]	['spectrum']	3	0.1	2500	0.5	10	TRUE	TRUE	TRUE	-1	20	128	0.001	4.71059	0.218065	4.49252	0.986431	0.195557	13511.5	0.648609	0.929731	0.349202	100360	0.832652	4.76396	0.219722	4.54424	0.986092	0.198612	12882.3	0.643762	0.928229	0.352744	99738.2	0.831327	3.92589	0.208837	3.71706	0.990294	0.160738	15230.4	0.757429	0.938132	0.330322	120116
757	beta_vae	MoNA	beta_vae_20-15-3-20_02 (01-12-2021_23-03-01)	[[20, 15, 3], [3, 20]]	['spectrum']	3	0.1	2500	0.5	10	TRUE	TRUE	TRUE	-1	20	128	0.001	4.72104	0.223478	4.49756	0.987118	0.182534	27296.6	0.664805	0.929731	0.349202	100360	0.832652	4.77374	0.225994	4.54775	0.986623	0.184821	26564.2	0.660075	0.928229	0.352744	99738.2	0.831327	3.94622	0.205138	3.74108	0.991261	0.15235	35006.2	0.795088	0.938132	0.330322	120116
758	beta_vae	MoNA	beta_vae_20-3-15-20_02 (01-12-2021_23-07-13)	[[20, 3], [3, 15, 20]]	['spectrum']	3	0.1	2500	0.5	10	TRUE	TRUE	TRUE	-1	20	128	0.001	4.71444	0.217306	4.49714	0.987524	0.185568	22275.7	0.668387	0.929731	0.349202	100360	0.832652	4.76737	0.219438	4.54793	0.987334	0.187955	21739.9	0.662595	0.928229	0.352744	99738.2	0.831327	3.93469	0.193862	3.74083	0.990584	0.157299	28636.3	0.797	0.938132	0.330322	120116
759	beta_vae	MoNA	beta_vae_20-10-3-10-15-20_02 (01-12-2021_23-11-18)	[[20, 10, 3], [3, 10, 15, 20]]	['spectrum']	3	0.1	2500	0.5	10	TRUE	TRUE	TRUE	-1	20	128	0.001	4.70652	0.207514	4.49901	0.986428	0.193936	16478.8	0.665828	0.929731	0.349202	100360	0.832652	4.7603	0.208991	4.55131	0.986059	0.197031	15880.4	0.660675	0.928229	0.352744	99738.2	0.831327	3.92322	0.1961	3.72712	0.990555	0.158132	17720.8	0.782495	0.938132	0.330322	120116
760	beta_vae	MoNA	beta_vae_20-15-10-3-10-20_02 (01-12-2021_23-16-11)	[[20, 15, 10, 3], [3, 10, 20]]	['spectrum']	3	0.1	2500	0.5	10	TRUE	TRUE	TRUE	-1	20	128	0.001	4.6927	0.225768	4.46693	0.988914	0.175952	17054.3	0.649684	0.929731	0.349202	100360	0.832652	4.74558	0.228146	4.51744	0.988675	0.178407	16525.7	0.643427	0.928229	0.352744	99738.2	0.831327	3.91076	0.205448	3.70531	0.992176	0.144779	19741.1	0.779006	0.938132	0.330322	120116
761	beta_vae	MoNA	beta_vae_20-15-3-15-20_02 (01-12-2021_23-21-01)	[[20, 15, 3], [3, 15, 20]]	['spectrum']	3	0.1	2500	0.5	10	TRUE	TRUE	FALSE	-1	20	128	0.001	5.6496	0.257432	5.39217	0.987231	0.190168	18870.3	0.598634	0.915535	0.383515	145971	0.8198	5.70196	0.259243	5.44271	0.986904	0.192716	18678.1	0.592406	0.914247	0.385784	144710	0.815674	4.64646	0.237087	4.40937	0.991109	0.159232	21388.3	0.732846	0.926574	0.360859	170003
762	beta_vae	MoNA	beta_vae_20-15-4-15-20_02 (01-12-2021_23-25-11)	[[20, 15, 4], [4, 15, 20]]	['spectrum']	4	0.1	2500	0.5	10	TRUE	TRUE	FALSE	-1	20	128	0.001	5.63735	0.258973	5.37838	0.987511	0.183773	19876.5	0.590782	0.915535	0.383515	145971	0.8198	5.68926	0.260305	5.42895	0.986982	0.186515	19594	0.585524	0.914247	0.385784	144710	0.815674	4.63932	0.234757	4.40456	0.991297	0.156059	23008.2	0.727087	0.926574	0.360859	170003
763	beta_vae	MoNA	beta_vae_20-15-5-15-20_02 (01-12-2021_23-29-30)	[[20, 15, 5], [5, 15, 20]]	['spectrum']	5	0.1	2500	0.5	10	TRUE	TRUE	FALSE	-1	20	128	0.001	5.63622	0.263884	5.37234	0.988317	0.179866	18686	0.587915	0.915535	0.383515	145971	0.8198	5.68771	0.265118	5.42259	0.988039	0.182173	18472.1	0.582607	0.914247	0.385784	144710	0.815674	4.63263	0.239704	4.39293	0.992009	0.149372	22028.2	0.72427	0.926574	0.360859	170003
764	beta_vae	MoNA	beta_vae_20-15-10-15-20_02 (01-12-2021_23-33-45)	[[20, 15, 10], [10, 15, 20]]	['spectrum']	10	0.1	2500	0.5	10	TRUE	TRUE	FALSE	-1	20	128	0.001	5.64148	0.260583	5.3809	0.988143	0.184354	19827	0.590061	0.915535	0.383515	145971	0.8198	5.69339	0.26159	5.4318	0.987831	0.186948	19686.3	0.584552	0.914247	0.385784	144710	0.815674	4.6348	0.236839	4.39796	0.991726	0.153341	23759.4	0.725517	0.926574	0.360859	170003
765	beta_vae	MoNA	beta_vae_20-3-20_02 (01-12-2021_23-38-12)	[[20, 3], [3, 20]]	['spectrum']	3	0.1	2500	0.5	10	TRUE	TRUE	FALSE	-1	20	128	0.001	5.75951	0.22574	5.53377	0.980061	0.232536	55297.2	0.646605	0.915535	0.383515	145971	0.8198	5.80923	0.229257	5.57997	0.97984	0.233479	54319.9	0.640873	0.914247	0.385784	144710	0.815674	4.77257	0.192942	4.57963	0.984725	0.205201	79775.7	0.777558	0.926574	0.360859	170003
766	beta_vae	MoNA	beta_vae_20-15-10-3-10-15-20_02 (01-12-2021_23-42-11)	[[20, 15, 10, 3], [3, 10, 15, 20]]	['spectrum']	3	0.1	2500	0.5	10	TRUE	TRUE	FALSE	-1	20	128	0.001	5.65504	0.277305	5.37773	0.987682	0.185056	17791.4	0.581819	0.915535	0.383515	145971	0.8198	5.706	0.278846	5.42715	0.987483	0.186951	17556	0.577349	0.914247	0.385784	144710	0.815674	4.66523	0.261488	4.40374	0.991557	0.153902	19031.4	0.704121	0.926574	0.360859	170003
767	beta_vae	MoNA	beta_vae_20-15-10-5-3-5-10-15-20_02 (01-12-2021_23-47-07)	[[20, 15, 10, 5, 3], [3, 5, 10, 15, 20]]	['spectrum']	3	0.1	2500	0.5	10	TRUE	TRUE	FALSE	-1	20	128	0.001	5.66959	0.241789	5.4278	0.983986	0.209185	20501.9	0.60687	0.915535	0.383515	145971	0.8198	5.72237	0.2431	5.47927	0.983197	0.211959	20200.2	0.601121	0.914247	0.385784	144710	0.815674	4.65772	0.228716	4.429	0.989761	0.170622	24221.3	0.729618	0.926574	0.360859	170003
768	beta_vae	MoNA	beta_vae_20-15-3-20_02 (01-12-2021_23-52-33)	[[20, 15, 3], [3, 20]]	['spectrum']	3	0.1	2500	0.5	10	TRUE	TRUE	FALSE	-1	20	128	0.001	5.6833	0.263985	5.41931	0.985456	0.193189	33035	0.593188	0.915535	0.383515	145971	0.8198	5.73391	0.265905	5.46801	0.985204	0.195057	32481.7	0.587748	0.914247	0.385784	144710	0.815674	4.69229	0.238034	4.45426	0.989839	0.165676	41896.2	0.731343	0.926574	0.360859	170003
769	beta_vae	MoNA	beta_vae_20-3-15-20_02 (01-12-2021_23-56-33)	[[20, 3], [3, 15, 20]]	['spectrum']	3	0.1	2500	0.5	10	TRUE	TRUE	FALSE	-1	20	128	0.001	5.67847	0.255243	5.42322	0.985899	0.193208	26896.7	0.617295	0.915535	0.383515	145971	0.8198	5.73067	0.257319	5.47335	0.985708	0.195397	26703.3	0.611274	0.914247	0.385784	144710	0.815674	4.68187	0.235617	4.44626	0.990132	0.163896	35369.6	0.747237	0.926574	0.360859	170003
770	beta_vae	MoNA	beta_vae_20-10-3-10-15-20_02 (02-12-2021_00-00-46)	[[20, 10, 3], [3, 10, 15, 20]]	['spectrum']	3	0.1	2500	0.5	10	TRUE	TRUE	FALSE	-1	20	128	0.001	5.64489	0.25683	5.38806	0.98728	0.187124	19319.8	0.599428	0.915535	0.383515	145971	0.8198	5.69755	0.258979	5.43857	0.986742	0.189564	19310.7	0.593099	0.914247	0.385784	144710	0.815674	4.6387	0.236224	4.40247	0.991611	0.154234	22080.7	0.732192	0.926574	0.360859	170003
771	beta_vae	MoNA	beta_vae_20-15-10-3-10-20_02 (02-12-2021_00-05-32)	[[20, 15, 10, 3], [3, 10, 20]]	['spectrum']	3	0.1	2500	0.5	10	TRUE	TRUE	FALSE	-1	20	128	0.001	5.64775	0.253078	5.39467	0.986884	0.191925	19588.6	0.597942	0.915535	0.383515	145971	0.8198	5.69942	0.254393	5.44503	0.986428	0.194499	19443.1	0.591897	0.914247	0.385784	144710	0.815674	4.64645	0.234372	4.41208	0.990958	0.160179	22753.8	0.73094	0.926574	0.360859	170003
772	beta_vae	MoNA	beta_vae_20-15-3-15-20_02 (02-12-2021_00-10-09)	[[20, 15, 3], [3, 15, 20]]	['spectrum']	3	0.1	2500	1	10	TRUE	TRUE	TRUE	-1	20	128	0.001	4.5876	0.223487	4.36412	0.988706	0.174718	16685	0.690032	0.92868	0.351573	113312	0.866084	4.63426	0.225367	4.40889	0.988078	0.177292	16501.9	0.685696	0.926988	0.35472	112636	0.865342	3.78651	0.206273	3.58024	0.992243	0.142588	19485.1	0.834251	0.937189	0.333408	132774
773	beta_vae	MoNA	beta_vae_20-15-4-15-20_02 (02-12-2021_00-14-43)	[[20, 15, 4], [4, 15, 20]]	['spectrum']	4	0.1	2500	1	10	TRUE	TRUE	TRUE	-1	20	128	0.001	4.59407	0.224993	4.36908	0.988784	0.176559	16809.5	0.698326	0.92868	0.351573	113312	0.866084	4.64058	0.227187	4.41339	0.988205	0.1789	16480.1	0.694684	0.926988	0.35472	112636	0.865342	3.78655	0.205715	3.58084	0.99233	0.143383	19721.3	0.839375	0.937189	0.333408	132774
774	beta_vae	MoNA	beta_vae_20-15-5-15-20_02 (02-12-2021_00-19-20)	[[20, 15, 5], [5, 15, 20]]	['spectrum']	5	0.1	2500	1	10	TRUE	TRUE	TRUE	-1	20	128	0.001	4.5898	0.225483	4.36432	0.988862	0.174948	16176	0.694249	0.92868	0.351573	113312	0.866084	4.63609	0.227859	4.40823	0.98823	0.177487	15762.4	0.690393	0.926988	0.35472	112636	0.865342	3.79134	0.205725	3.58561	0.992231	0.143339	18934.1	0.836258	0.937189	0.333408	132774
775	beta_vae	MoNA	beta_vae_20-15-10-15-20_02 (02-12-2021_00-23-42)	[[20, 15, 10], [10, 15, 20]]	['spectrum']	10	0.1	2500	1	10	TRUE	TRUE	TRUE	-1	20	128	0.001	4.58939	0.224386	4.36501	0.98894	0.173038	17892.8	0.694457	0.92868	0.351573	113312	0.866084	4.63567	0.226962	4.40871	0.988331	0.175329	17563.2	0.689755	0.926988	0.35472	112636	0.865342	3.78661	0.202154	3.58446	0.992377	0.141694	21050	0.838426	0.937189	0.333408	132774
776	beta_vae	MoNA	beta_vae_20-3-20_02 (02-12-2021_00-28-01)	[[20, 3], [3, 20]]	['spectrum']	3	0.1	2500	1	10	TRUE	TRUE	TRUE	-1	20	128	0.001	4.67929	0.195403	4.48388	0.983967	0.207163	46910.1	0.740482	0.92868	0.351573	113312	0.866084	4.72607	0.198544	4.52753	0.983206	0.209467	46116.4	0.737083	0.926988	0.35472	112636	0.865342	3.89298	0.166265	3.72671	0.987724	0.181266	66697	0.879929	0.937189	0.333408	132774
777	beta_vae	MoNA	beta_vae_20-15-10-3-10-15-20_02 (02-12-2021_00-31-53)	[[20, 15, 10, 3], [3, 10, 15, 20]]	['spectrum']	3	0.1	2500	1	10	TRUE	TRUE	TRUE	-1	20	128	0.001	4.60867	0.21742	4.39125	0.987008	0.188624	15091.7	0.643134	0.92868	0.351573	113312	0.866084	4.65529	0.219513	4.43578	0.986403	0.191242	14718.7	0.641339	0.926988	0.35472	112636	0.865342	3.80764	0.20743	3.60021	0.99122	0.151701	15738.5	0.719986	0.937189	0.333408	132774
778	beta_vae	MoNA	beta_vae_20-15-10-5-3-5-10-15-20_02 (02-12-2021_00-36-57)	[[20, 15, 10, 5, 3], [3, 5, 10, 15, 20]]	['spectrum']	3	0.1	2500	1	10	TRUE	TRUE	TRUE	-1	20	128	0.001	4.59953	0.217798	4.38174	0.987282	0.183461	16320.7	0.653622	0.92868	0.351573	113312	0.866084	4.64549	0.219376	4.42611	0.986573	0.185885	16055.4	0.651555	0.926988	0.35472	112636	0.865342	3.79391	0.204378	3.58953	0.991549	0.14911	17877.2	0.756996	0.937189	0.333408	132774
779	beta_vae	MoNA	beta_vae_20-15-3-20_02 (02-12-2021_00-42-19)	[[20, 15, 3], [3, 20]]	['spectrum']	3	0.1	2500	1	10	TRUE	TRUE	TRUE	-1	20	128	0.001	4.63405	0.232491	4.40156	0.986857	0.181995	28113.3	0.714817	0.92868	0.351573	113312	0.866084	4.68018	0.234893	4.44529	0.986057	0.184244	27755.1	0.71176	0.926988	0.35472	112636	0.865342	3.8381	0.213028	3.62507	0.991383	0.150747	35345.6	0.857486	0.937189	0.333408	132774
780	beta_vae	MoNA	beta_vae_20-3-15-20_02 (02-12-2021_00-46-35)	[[20, 3], [3, 15, 20]]	['spectrum']	3	0.1	2500	1	10	TRUE	TRUE	TRUE	-1	20	128	0.001	4.62015	0.223438	4.39671	0.987426	0.184157	21251	0.715709	0.92868	0.351573	113312	0.866084	4.66743	0.225584	4.44185	0.986904	0.18663	20858.1	0.711001	0.926988	0.35472	112636	0.865342	3.82199	0.202866	3.61912	0.990888	0.153328	27282	0.856637	0.937189	0.333408	132774
781	beta_vae	MoNA	beta_vae_20-10-3-10-15-20_02 (02-12-2021_00-50-54)	[[20, 10, 3], [3, 10, 15, 20]]	['spectrum']	3	0.1	2500	1	10	TRUE	TRUE	TRUE	-1	20	128	0.001	4.5982	0.226061	4.37214	0.98844	0.177909	17104.5	0.68038	0.92868	0.351573	113312	0.866084	4.64412	0.228439	4.41568	0.987751	0.180254	16722	0.678188	0.926988	0.35472	112636	0.865342	3.80241	0.211315	3.5911	0.992095	0.144769	19897.5	0.806464	0.937189	0.333408	132774
782	beta_vae	MoNA	beta_vae_20-15-10-3-10-20_02 (02-12-2021_00-55-40)	[[20, 15, 10, 3], [3, 10, 20]]	['spectrum']	3	0.1	2500	1	10	TRUE	TRUE	TRUE	-1	20	128	0.001	4.59563	0.224447	4.37119	0.988654	0.175322	17768.9	0.695444	0.92868	0.351573	113312	0.866084	4.64159	0.226412	4.41518	0.988069	0.177934	17210.9	0.690939	0.926988	0.35472	112636	0.865342	3.7957	0.207028	3.58867	0.99214	0.14332	20692.5	0.83951	0.937189	0.333408	132774
783	beta_vae	MoNA	beta_vae_20-15-3-15-20_02 (02-12-2021_01-00-09)	[[20, 15, 3], [3, 15, 20]]	['spectrum']	3	0.1	2500	1	10	TRUE	TRUE	FALSE	-1	20	128	0.001	5.56465	0.255485	5.30917	0.987293	0.18976	21994.3	0.634773	0.915303	0.384094	165975	0.842724	5.6109	0.257207	5.35369	0.986701	0.192149	22051.4	0.629737	0.913929	0.38586	165067	0.838865	4.55327	0.233101	4.32016	0.991131	0.158366	25305.7	0.777945	0.926301	0.361801	189797
784	beta_vae	MoNA	beta_vae_20-15-4-15-20_02 (02-12-2021_01-04-24)	[[20, 15, 4], [4, 15, 20]]	['spectrum']	4	0.1	2500	1	10	TRUE	TRUE	FALSE	-1	20	128	0.001	5.56203	0.250306	5.31172	0.987289	0.191816	21616.1	0.635419	0.915303	0.384094	165975	0.842724	5.6078	0.251627	5.35617	0.986659	0.194232	21720.3	0.630519	0.913929	0.38586	165067	0.838865	4.54177	0.229839	4.31193	0.990959	0.160353	24682.7	0.780151	0.926301	0.361801	189797
785	beta_vae	MoNA	beta_vae_20-15-5-15-20_02 (02-12-2021_01-08-37)	[[20, 15, 5], [5, 15, 20]]	['spectrum']	5	0.1	2500	1	10	TRUE	TRUE	FALSE	-1	20	128	0.001	5.56107	0.252649	5.30842	0.987008	0.189098	23010.9	0.63919	0.915303	0.384094	165975	0.842724	5.60654	0.254115	5.35242	0.986209	0.19142	23041.7	0.634546	0.913929	0.38586	165067	0.838865	4.55009	0.231782	4.31831	0.99108	0.158596	27080.8	0.786528	0.926301	0.361801	189797
786	beta_vae	MoNA	beta_vae_20-15-10-15-20_02 (02-12-2021_01-13-03)	[[20, 15, 10], [10, 15, 20]]	['spectrum']	10	0.1	2500	1	10	TRUE	TRUE	FALSE	-1	20	128	0.001	5.55228	0.258135	5.29415	0.987176	0.185119	19962.1	0.62472	0.915303	0.384094	165975	0.842724	5.59711	0.259399	5.33771	0.986463	0.187357	19909	0.620537	0.913929	0.38586	165067	0.838865	4.54528	0.236194	4.30909	0.991443	0.154924	23809.6	0.770183	0.926301	0.361801	189797
787	beta_vae	MoNA	beta_vae_20-3-20_02 (02-12-2021_01-17-29)	[[20, 3], [3, 20]]	['spectrum']	3	0.1	2500	1	10	TRUE	TRUE	FALSE	-1	20	128	0.001	5.67298	0.216592	5.45639	0.980774	0.231985	63562.5	0.680727	0.915303	0.384094	165975	0.842724	5.71712	0.218862	5.49826	0.980144	0.233515	63050.4	0.676378	0.913929	0.38586	165067	0.838865	4.68592	0.186952	4.49897	0.985003	0.20633	92419.3	0.821767	0.926301	0.361801	189797
788	beta_vae	MoNA	beta_vae_20-15-10-3-10-15-20_02 (02-12-2021_01-21-13)	[[20, 15, 10, 3], [3, 10, 15, 20]]	['spectrum']	3	0.1	2500	1	10	TRUE	TRUE	FALSE	-1	20	128	0.001	5.55555	0.262678	5.29287	0.98739	0.183357	20262.3	0.584804	0.915303	0.384094	165975	0.842724	5.60099	0.264515	5.33648	0.986614	0.185399	20360.4	0.582905	0.913929	0.38586	165067	0.838865	4.54421	0.239984	4.30423	0.991695	0.152135	22906.8	0.694671	0.926301	0.361801	189797
789	beta_vae	MoNA	beta_vae_20-15-10-5-3-5-10-15-20_02 (02-12-2021_01-25-58)	[[20, 15, 10, 5, 3], [3, 5, 10, 15, 20]]	['spectrum']	3	0.1	2500	1	10	TRUE	TRUE	FALSE	-1	20	128	0.001	5.57766	0.240537	5.33712	0.984269	0.208243	21179	0.649979	0.915303	0.384094	165975	0.842724	5.62304	0.241594	5.38145	0.983267	0.210948	21131.9	0.646983	0.913929	0.38586	165067	0.838865	4.56085	0.228136	4.33272	0.989643	0.171957	23922.4	0.776563	0.926301	0.361801	189797
790	beta_vae	MoNA	beta_vae_20-15-3-20_02 (02-12-2021_01-31-08)	[[20, 15, 3], [3, 20]]	['spectrum']	3	0.1	2500	1	10	TRUE	TRUE	FALSE	-1	20	128	0.001	5.60161	0.256686	5.34493	0.986076	0.195272	35503.7	0.639185	0.915303	0.384094	165975	0.842724	5.64721	0.258104	5.3891	0.985417	0.197555	35538.5	0.635414	0.913929	0.38586	165067	0.838865	4.60035	0.232445	4.36791	0.99006	0.166366	44951.3	0.787392	0.926301	0.361801	189797
791	beta_vae	MoNA	beta_vae_20-3-15-20_02 (02-12-2021_01-35-09)	[[20, 3], [3, 15, 20]]	['spectrum']	3	0.1	2500	1	10	TRUE	TRUE	FALSE	-1	20	128	0.001	5.58568	0.252878	5.33281	0.986403	0.191539	28224.8	0.649633	0.915303	0.384094	165975	0.842724	5.63027	0.254472	5.3758	0.985923	0.193728	28271.1	0.645077	0.913929	0.38586	165067	0.838865	4.58426	0.233908	4.35035	0.990333	0.162451	37305.9	0.791214	0.926301	0.361801	189797
792	beta_vae	MoNA	beta_vae_20-10-3-10-15-20_02 (02-12-2021_01-39-06)	[[20, 10, 3], [3, 10, 15, 20]]	['spectrum']	3	0.1	2500	1	10	TRUE	TRUE	FALSE	-1	20	128	0.001	5.56295	0.256553	5.3064	0.986599	0.191429	21558.7	0.633777	0.915303	0.384094	165975	0.842724	5.60769	0.257913	5.34977	0.985982	0.193672	21760.1	0.630161	0.913929	0.38586	165067	0.838865	4.54942	0.236297	4.31313	0.990836	0.160322	24911.5	0.775276	0.926301	0.361801	189797
793	beta_vae	MoNA	beta_vae_20-15-10-3-10-20_02 (02-12-2021_01-43-41)	[[20, 15, 10, 3], [3, 10, 20]]	['spectrum']	3	0.1	2500	1	10	TRUE	TRUE	FALSE	-1	20	128	0.001	5.55999	0.255263	5.30473	0.987418	0.188688	20898.6	0.631329	0.915303	0.384094	165975	0.842724	5.60495	0.256425	5.34852	0.986803	0.191167	20983.6	0.626097	0.913929	0.38586	165067	0.838865	4.53938	0.234204	4.30517	0.99119	0.156555	24556.1	0.779302	0.926301	0.361801	189797
794	beta_vae	MoNA	beta_vae_30-15-3-15-30_02 (02-12-2021_01-48-22)	[[30, 15, 3], [3, 15, 30]]	['spectrum']	3	0.1	2500	0.001	15	TRUE	TRUE	TRUE	-1	20	128	0.001	6.43206	0.264109	6.16795	0.986896	0.197738	13922.4	0.690321	0.9207	0.373747	98838.9	0.895911	6.50812	0.265694	6.24243	0.986349	0.20177	13933.4	0.687836	0.918909	0.377544	98827.7	0.894098	5.25236	0.242493	5.00986	0.990654	0.160752	15052.6	0.832195	0.930905	0.351237	111799
795	beta_vae	MoNA	beta_vae_30-15-4-15-30_02 (02-12-2021_01-52-52)	[[30, 15, 4], [4, 15, 30]]	['spectrum']	4	0.1	2500	0.001	15	TRUE	TRUE	TRUE	-1	20	128	0.001	6.43888	0.266143	6.17274	0.986407	0.197033	15531.6	0.691476	0.9207	0.373747	98838.9	0.895911	6.51453	0.268381	6.24615	0.985744	0.200793	15533.6	0.687302	0.918909	0.377544	98827.7	0.894098	5.25427	0.241652	5.01261	0.990634	0.159281	16981.7	0.836574	0.930905	0.351237	111799
796	beta_vae	MoNA	beta_vae_30-15-5-15-30_02 (02-12-2021_01-57-12)	[[30, 15, 5], [5, 15, 30]]	['spectrum']	5	0.1	2500	0.001	15	TRUE	TRUE	TRUE	-1	20	128	0.001	6.42968	0.265792	6.16388	0.986938	0.196625	12310.7	0.690067	0.9207	0.373747	98838.9	0.895911	6.50473	0.267473	6.23725	0.986423	0.200506	12306.8	0.687082	0.918909	0.377544	98827.7	0.894098	5.2479	0.241516	5.00638	0.990756	0.159121	13601.7	0.83441	0.930905	0.351237	111799
797	beta_vae	MoNA	beta_vae_30-15-10-15-30_02 (02-12-2021_02-01-25)	[[30, 15, 10], [10, 15, 30]]	['spectrum']	10	0.1	2500	0.001	15	TRUE	TRUE	TRUE	-1	20	128	0.001	6.43847	0.268462	6.17001	0.985986	0.202281	13017.8	0.690745	0.9207	0.373747	98838.9	0.895911	6.5138	0.270143	6.24365	0.985186	0.206427	13031	0.687905	0.918909	0.377544	98827.7	0.894098	5.25231	0.246873	5.00544	0.990294	0.164733	14281.5	0.83586	0.930905	0.351237	111799
798	beta_vae	MoNA	beta_vae_30-3-30_02 (02-12-2021_02-05-48)	[[30, 3], [3, 30]]	['spectrum']	3	0.1	2500	0.001	15	TRUE	TRUE	TRUE	-1	20	128	0.001	6.57479	0.235921	6.33887	0.980835	0.236133	42206.1	0.756226	0.9207	0.373747	98838.9	0.895911	6.65121	0.239542	6.41167	0.979987	0.239878	41673.3	0.752153	0.918909	0.377544	98827.7	0.894098	5.40472	0.203247	5.20148	0.985484	0.200578	58264.3	0.896591	0.930905	0.351237	111799
799	beta_vae	MoNA	beta_vae_30-15-10-3-10-15-30_02 (02-12-2021_02-09-32)	[[30, 15, 10, 3], [3, 10, 15, 30]]	['spectrum']	3	0.1	2500	0.001	15	TRUE	TRUE	TRUE	-1	20	128	0.001	6.43558	0.271065	6.16452	0.986291	0.199053	10497.6	0.626718	0.9207	0.373747	98838.9	0.895911	6.51069	0.273114	6.23758	0.985565	0.202522	10318.6	0.624462	0.918909	0.377544	98827.7	0.894098	5.25664	0.254192	5.00245	0.990711	0.15983	11055.8	0.718058	0.930905	0.351237	111799
800	beta_vae	MoNA	beta_vae_30-15-10-5-3-5-10-15-30_02 (02-12-2021_02-14-23)	[[30, 15, 10, 5, 3], [3, 5, 10, 15, 30]]	['spectrum']	3	0.1	2500	0.001	15	TRUE	TRUE	TRUE	-1	20	128	0.001	6.46799	0.24618	6.22181	0.983424	0.2251	14950.4	0.653449	0.9207	0.373747	98838.9	0.895911	6.54303	0.247813	6.29522	0.982808	0.22881	14758.8	0.650659	0.918909	0.377544	98827.7	0.894098	5.27395	0.229482	5.04446	0.987979	0.184526	15634.5	0.753285	0.930905	0.351237	111799
801	beta_vae	MoNA	beta_vae_30-15-3-30_02 (02-12-2021_02-19-46)	[[30, 15, 3], [3, 30]]	['spectrum']	3	0.1	2500	0.001	15	TRUE	TRUE	TRUE	-1	20	128	0.001	6.49449	0.280575	6.21391	0.984912	0.206354	22997.5	0.711303	0.9207	0.373747	98838.9	0.895911	6.56871	0.282759	6.28595	0.9841	0.209984	22694.3	0.708237	0.918909	0.377544	98827.7	0.894098	5.30812	0.259718	5.0484	0.989805	0.167947	27243.4	0.857475	0.930905	0.351237	111799
802	beta_vae	MoNA	beta_vae_30-3-15-30_02 (02-12-2021_02-23-54)	[[30, 3], [3, 15, 30]]	['spectrum']	3	0.1	2500	0.001	15	TRUE	TRUE	TRUE	-1	20	128	0.001	6.47039	0.259691	6.2107	0.985066	0.210708	18968.1	0.717965	0.9207	0.373747	98838.9	0.895911	6.54732	0.262039	6.28529	0.984513	0.214454	18886	0.714275	0.918909	0.377544	98827.7	0.894098	5.29281	0.236945	5.05586	0.989065	0.17378	22801.5	0.859096	0.930905	0.351237	111799
803	beta_vae	MoNA	beta_vae_30-10-3-10-15-30_02 (02-12-2021_02-27-51)	[[30, 10, 3], [3, 10, 15, 30]]	['spectrum']	3	0.1	2500	0.001	15	TRUE	TRUE	TRUE	-1	20	128	0.001	6.43122	0.265106	6.16611	0.986745	0.198768	13166.5	0.676134	0.9207	0.373747	98838.9	0.895911	6.50779	0.26691	6.24088	0.986223	0.202545	13167	0.673258	0.918909	0.377544	98827.7	0.894098	5.2453	0.244657	5.00065	0.990506	0.161922	14092.3	0.818224	0.930905	0.351237	111799
804	beta_vae	MoNA	beta_vae_30-15-10-3-10-30_02 (02-12-2021_02-32-48)	[[30, 15, 10, 3], [3, 10, 30]]	['spectrum']	3	0.1	2500	0.001	15	TRUE	TRUE	TRUE	-1	20	128	0.001	6.44028	0.261449	6.17883	0.986103	0.202025	13954.4	0.688942	0.9207	0.373747	98838.9	0.895911	6.51608	0.263258	6.25282	0.985482	0.205769	13876.8	0.684862	0.918909	0.377544	98827.7	0.894098	5.24299	0.237982	5.00501	0.990302	0.162961	15028.2	0.834717	0.930905	0.351237	111799
805	beta_vae	MoNA	beta_vae_30-15-3-15-30_02 (02-12-2021_02-37-09)	[[30, 15, 3], [3, 15, 30]]	['spectrum']	3	0.1	2500	0.001	15	TRUE	TRUE	FALSE	-1	20	128	0.001	7.57829	0.301351	7.27694	0.984008	0.208882	18283.2	0.66049	0.907125	0.404731	133626	0.896868	7.65162	0.30281	7.34881	0.983133	0.212779	18409	0.656905	0.905541	0.407342	133273	0.893193	6.06859	0.270186	5.79841	0.98929	0.174021	20519	0.816428	0.920853	0.376468	147635
806	beta_vae	MoNA	beta_vae_30-15-4-15-30_02 (02-12-2021_02-41-25)	[[30, 15, 4], [4, 15, 30]]	['spectrum']	4	0.1	2500	0.001	15	TRUE	TRUE	FALSE	-1	20	128	0.001	7.56155	0.306383	7.25517	0.986139	0.201797	17462.5	0.653305	0.907125	0.404731	133626	0.896868	7.63634	0.307573	7.32877	0.985356	0.205689	17457.7	0.64969	0.905541	0.407342	133273	0.893193	6.06938	0.275542	5.79384	0.990514	0.166137	19412.7	0.808207	0.920853	0.376468	147635
807	beta_vae	MoNA	beta_vae_30-15-5-15-30_02 (02-12-2021_02-45-43)	[[30, 15, 5], [5, 15, 30]]	['spectrum']	5	0.1	2500	0.001	15	TRUE	TRUE	FALSE	-1	20	128	0.001	7.5571	0.314133	7.24297	0.986223	0.198173	16057.9	0.647687	0.907125	0.404731	133626	0.896868	7.63201	0.315475	7.31654	0.985468	0.201989	16293.1	0.644511	0.905541	0.407342	133273	0.893193	6.05497	0.279128	5.77584	0.990617	0.164177	18333.8	0.803549	0.920853	0.376468	147635
808	beta_vae	MoNA	beta_vae_30-15-10-15-30_02 (02-12-2021_02-49-51)	[[30, 15, 10], [10, 15, 30]]	['spectrum']	10	0.1	2500	0.001	15	TRUE	TRUE	FALSE	-1	20	128	0.001	7.55712	0.312685	7.24444	0.986406	0.200486	14781.4	0.645867	0.907125	0.404731	133626	0.896868	7.63155	0.314074	7.31747	0.98566	0.203945	14925.1	0.642924	0.905541	0.407342	133273	0.893193	6.05461	0.281011	5.7736	0.990614	0.165794	16907.7	0.803099	0.920853	0.376468	147635
809	beta_vae	MoNA	beta_vae_30-3-30_02 (02-12-2021_02-54-15)	[[30, 3], [3, 30]]	['spectrum']	3	0.1	2500	0.001	15	TRUE	TRUE	FALSE	-1	20	128	0.001	7.76154	0.26137	7.50017	0.975872	0.262396	53768.1	0.733223	0.907125	0.404731	133626	0.896868	7.83558	0.265199	7.57038	0.975349	0.265035	53210.3	0.72921	0.905541	0.407342	133273	0.893193	6.28638	0.226434	6.05995	0.982095	0.225327	76062	0.880113	0.920853	0.376468	147635
810	beta_vae	MoNA	beta_vae_30-15-10-3-10-15-30_02 (02-12-2021_02-58-04)	[[30, 15, 10, 3], [3, 10, 15, 30]]	['spectrum']	3	0.1	2500	0.001	15	TRUE	TRUE	FALSE	-1	20	128	0.001	7.59105	0.300048	7.291	0.984427	0.21679	20033.3	0.639656	0.907125	0.404731	133626	0.896868	7.66488	0.301411	7.36347	0.983676	0.22014	20310.8	0.635152	0.905541	0.407342	133273	0.893193	6.0785	0.273215	5.80528	0.989432	0.177554	21773.8	0.771044	0.920853	0.376468	147635
811	beta_vae	MoNA	beta_vae_30-15-10-5-3-5-10-15-30_02 (02-12-2021_03-02-52)	[[30, 15, 10, 5, 3], [3, 5, 10, 15, 30]]	['spectrum']	3	0.1	2500	0.001	15	TRUE	TRUE	FALSE	-1	20	128	0.001	7.60884	0.277657	7.33118	0.981579	0.23842	18317.7	0.667214	0.907125	0.404731	133626	0.896868	7.68369	0.278611	7.40507	0.980656	0.242657	18335.6	0.664068	0.905541	0.407342	133273	0.893193	6.09337	0.267327	5.82605	0.987814	0.192181	18419.6	0.799186	0.920853	0.376468	147635
812	beta_vae	MoNA	beta_vae_30-15-3-30_02 (02-12-2021_03-08-27)	[[30, 15, 3], [3, 30]]	['spectrum']	3	0.1	2500	0.001	15	TRUE	TRUE	FALSE	-1	20	128	0.001	7.6368	0.316696	7.3201	0.981671	0.218716	27751.3	0.670125	0.907125	0.404731	133626	0.896868	7.708	0.318156	7.38984	0.980821	0.221871	27381.3	0.666752	0.905541	0.407342	133273	0.893193	6.1411	0.287867	5.85323	0.987898	0.182946	32705.1	0.82381	0.920853	0.376468	147635
813	beta_vae	MoNA	beta_vae_30-3-15-30_02 (02-12-2021_03-12-34)	[[30, 3], [3, 15, 30]]	['spectrum']	3	0.1	2500	0.001	15	TRUE	TRUE	FALSE	-1	20	128	0.001	7.62536	0.306674	7.31869	0.983427	0.219316	23346	0.683517	0.907125	0.404731	133626	0.896868	7.70084	0.308481	7.39235	0.982863	0.223118	23426.8	0.679321	0.905541	0.407342	133273	0.893193	6.1128	0.27883	5.83397	0.988069	0.183582	28089.1	0.832915	0.920853	0.376468	147635
814	beta_vae	MoNA	beta_vae_30-10-3-10-15-30_02 (02-12-2021_03-16-25)	[[30, 10, 3], [3, 10, 15, 30]]	['spectrum']	3	0.1	2500	0.001	15	TRUE	TRUE	FALSE	-1	20	128	0.001	7.57397	0.300122	7.27385	0.984856	0.209784	17838.8	0.649049	0.907125	0.404731	133626	0.896868	7.64919	0.301872	7.34732	0.983821	0.213603	17777.3	0.645733	0.905541	0.407342	133273	0.893193	6.06009	0.274591	5.7855	0.989757	0.171728	18807.1	0.793809	0.920853	0.376468	147635
815	beta_vae	MoNA	beta_vae_30-15-10-3-10-30_02 (02-12-2021_03-21-03)	[[30, 15, 10, 3], [3, 10, 30]]	['spectrum']	3	0.1	2500	0.001	15	TRUE	TRUE	FALSE	-1	20	128	0.001	7.58478	0.301512	7.28327	0.982733	0.212266	18860.2	0.656834	0.907125	0.404731	133626	0.896868	7.65692	0.303101	7.35382	0.981667	0.216111	18927.7	0.653526	0.905541	0.407342	133273	0.893193	6.06768	0.273278	5.7944	0.988834	0.176463	20140.9	0.810826	0.920853	0.376468	147635
816	beta_vae	MoNA	beta_vae_30-15-3-15-30_02 (02-12-2021_03-25-32)	[[30, 15, 3], [3, 15, 30]]	['spectrum']	3	0.1	2500	0.01	15	TRUE	TRUE	TRUE	-1	20	128	0.001	6.43793	0.264895	6.17304	0.986484	0.199188	14368.5	0.699542	0.920689	0.373765	98931.9	0.896262	6.5143	0.266814	6.24749	0.985901	0.203019	14420.3	0.696009	0.918909	0.377543	98861.1	0.89424	5.24339	0.241835	5.00156	0.990528	0.160736	15633	0.842868	0.930902	0.351246	111880
817	beta_vae	MoNA	beta_vae_30-15-4-15-30_02 (02-12-2021_03-29-48)	[[30, 15, 4], [4, 15, 30]]	['spectrum']	4	0.1	2500	0.01	15	TRUE	TRUE	TRUE	-1	20	128	0.001	6.42894	0.267779	6.16116	0.986946	0.195582	12896.5	0.68821	0.920689	0.373765	98931.9	0.896262	6.50498	0.269742	6.23524	0.986279	0.199719	12732	0.68515	0.918909	0.377543	98861.1	0.89424	5.23951	0.242196	4.99731	0.990832	0.158695	14184.3	0.833681	0.930902	0.351246	111880
818	beta_vae	MoNA	beta_vae_30-15-5-15-30_02 (02-12-2021_03-34-14)	[[30, 15, 5], [5, 15, 30]]	['spectrum']	5	0.1	2500	0.01	15	TRUE	TRUE	TRUE	-1	20	128	0.001	6.43237	0.275402	6.15697	0.986961	0.193863	12694.2	0.67938	0.920689	0.373765	98931.9	0.896262	6.50814	0.277263	6.23087	0.986263	0.197947	12518	0.676684	0.918909	0.377543	98861.1	0.89424	5.24266	0.251354	4.99131	0.991014	0.156479	13397.6	0.82166	0.930902	0.351246	111880
819	beta_vae	MoNA	beta_vae_30-15-10-15-30_02 (02-12-2021_03-38-50)	[[30, 15, 10], [10, 15, 30]]	['spectrum']	10	0.1	2500	0.01	15	TRUE	TRUE	TRUE	-1	20	128	0.001	6.43421	0.265884	6.16833	0.986636	0.20036	13231.2	0.688277	0.920689	0.373765	98931.9	0.896262	6.51011	0.267477	6.24263	0.986023	0.204245	13121.3	0.685029	0.918909	0.377543	98861.1	0.89424	5.24612	0.244218	5.0019	0.990548	0.162916	14066.7	0.832614	0.930902	0.351246	111880
820	beta_vae	MoNA	beta_vae_30-3-30_02 (02-12-2021_03-43-06)	[[30, 3], [3, 30]]	['spectrum']	3	0.1	2500	0.01	15	TRUE	TRUE	TRUE	-1	20	128	0.001	6.57571	0.230792	6.34492	0.980265	0.239032	42977.5	0.757276	0.920689	0.373765	98931.9	0.896262	6.65168	0.234129	6.41755	0.97939	0.242552	42371.9	0.752726	0.918909	0.377543	98861.1	0.89424	5.40661	0.20043	5.20618	0.98493	0.205077	60070.2	0.900046	0.930902	0.351246	111880
821	beta_vae	MoNA	beta_vae_30-15-10-3-10-15-30_02 (02-12-2021_03-46-55)	[[30, 15, 10, 3], [3, 10, 15, 30]]	['spectrum']	3	0.1	2500	0.01	15	TRUE	TRUE	TRUE	-1	20	128	0.001	6.43373	0.270048	6.16368	0.986524	0.20122	10475.6	0.645858	0.920689	0.373765	98931.9	0.896262	6.50985	0.27215	6.2377	0.985918	0.20485	10329.4	0.641548	0.918909	0.377543	98861.1	0.89424	5.23773	0.25027	4.98746	0.990612	0.162453	10949.2	0.75602	0.930902	0.351246	111880
822	beta_vae	MoNA	beta_vae_30-15-10-5-3-5-10-15-30_02 (02-12-2021_03-51-56)	[[30, 15, 10, 5, 3], [3, 5, 10, 15, 30]]	['spectrum']	3	0.1	2500	0.01	15	TRUE	TRUE	TRUE	-1	20	128	0.001	6.45403	0.242362	6.21166	0.983559	0.222108	12702.7	0.658501	0.920689	0.373765	98931.9	0.896262	6.52992	0.244212	6.28571	0.982885	0.225893	12544.7	0.655605	0.918909	0.377543	98861.1	0.89424	5.26168	0.231014	5.03067	0.988462	0.179788	12872.9	0.747107	0.930902	0.351246	111880
823	beta_vae	MoNA	beta_vae_30-15-3-30_02 (02-12-2021_03-57-12)	[[30, 15, 3], [3, 30]]	['spectrum']	3	0.1	2500	0.01	15	TRUE	TRUE	TRUE	-1	20	128	0.001	6.49266	0.285079	6.20758	0.985029	0.204681	22250.9	0.709978	0.920689	0.373765	98931.9	0.896262	6.56733	0.287122	6.28021	0.984151	0.208269	21965.1	0.706498	0.918909	0.377543	98861.1	0.89424	5.30951	0.263777	5.04573	0.989821	0.167033	26237.4	0.856505	0.930902	0.351246	111880
824	beta_vae	MoNA	beta_vae_30-3-15-30_02 (02-12-2021_04-01-27)	[[30, 3], [3, 15, 30]]	['spectrum']	3	0.1	2500	0.01	15	TRUE	TRUE	TRUE	-1	20	128	0.001	6.46612	0.266576	6.19954	0.985205	0.207319	16648.9	0.714096	0.920689	0.373765	98931.9	0.896262	6.54345	0.268964	6.27448	0.984709	0.210907	16571.4	0.709823	0.918909	0.377543	98861.1	0.89424	5.28259	0.248005	5.03458	0.989204	0.171338	19834.5	0.85937	0.930902	0.351246	111880
825	beta_vae	MoNA	beta_vae_30-10-3-10-15-30_02 (02-12-2021_04-05-32)	[[30, 10, 3], [3, 10, 15, 30]]	['spectrum']	3	0.1	2500	0.01	15	TRUE	TRUE	TRUE	-1	20	128	0.001	6.43754	0.26868	6.16886	0.986581	0.199187	12880.2	0.6745	0.920689	0.373765	98931.9	0.896262	6.51385	0.270702	6.24315	0.985975	0.202829	12813.2	0.671783	0.918909	0.377543	98861.1	0.89424	5.25085	0.247886	5.00296	0.990582	0.160933	14154.9	0.803647	0.930902	0.351246	111880
826	beta_vae	MoNA	beta_vae_30-15-10-3-10-30_02 (02-12-2021_04-10-11)	[[30, 15, 10, 3], [3, 10, 30]]	['spectrum']	3	0.1	2500	0.01	15	TRUE	TRUE	TRUE	-1	20	128	0.001	6.44121	0.267045	6.17416	0.986531	0.199908	14671.5	0.693526	0.920689	0.373765	98931.9	0.896262	6.51656	0.269424	6.24714	0.985972	0.203631	14479.7	0.689216	0.918909	0.377543	98861.1	0.89424	5.25562	0.243087	5.01253	0.990468	0.162469	16400.8	0.842538	0.930902	0.351246	111880
827	beta_vae	MoNA	beta_vae_30-15-3-15-30_02 (02-12-2021_04-14-43)	[[30, 15, 3], [3, 15, 30]]	['spectrum']	3	0.1	2500	0.01	15	TRUE	TRUE	FALSE	-1	20	128	0.001	7.57933	0.29798	7.28136	0.983132	0.212087	19858.4	0.661142	0.90712	0.404739	133775	0.897113	7.65334	0.299462	7.35388	0.982031	0.216052	19970.6	0.657258	0.905541	0.407342	133328	0.893282	6.07005	0.268021	5.80203	0.98905	0.175486	22511.9	0.814977	0.920852	0.376472	147775
828	beta_vae	MoNA	beta_vae_30-15-4-15-30_02 (02-12-2021_04-18-49)	[[30, 15, 4], [4, 15, 30]]	['spectrum']	4	0.1	2500	0.01	15	TRUE	TRUE	FALSE	-1	20	128	0.001	7.57313	0.320272	7.25286	0.985699	0.204118	14525.5	0.633409	0.90712	0.404739	133775	0.897113	7.64924	0.322209	7.32703	0.984921	0.207849	14528.2	0.631135	0.905541	0.407342	133328	0.893282	6.06753	0.28808	5.77945	0.990222	0.168178	16256.8	0.772171	0.920852	0.376472	147775
829	beta_vae	MoNA	beta_vae_30-15-5-15-30_02 (02-12-2021_04-23-03)	[[30, 15, 5], [5, 15, 30]]	['spectrum']	5	0.1	2500	0.01	15	TRUE	TRUE	FALSE	-1	20	128	0.001	7.55741	0.312738	7.24467	0.986469	0.198977	16185.5	0.647217	0.90712	0.404739	133775	0.897113	7.63219	0.314081	7.31811	0.985814	0.202493	16333.3	0.643395	0.905541	0.407342	133328	0.893282	6.04477	0.28035	5.76442	0.990795	0.163064	17921.4	0.803848	0.920852	0.376472	147775
830	beta_vae	MoNA	beta_vae_30-15-10-15-30_02 (02-12-2021_04-27-32)	[[30, 15, 10], [10, 15, 30]]	['spectrum']	10	0.1	2500	0.01	15	TRUE	TRUE	FALSE	-1	20	128	0.001	7.55596	0.308696	7.24726	0.986386	0.200029	16983.1	0.649899	0.90712	0.404739	133775	0.897113	7.63133	0.310092	7.32123	0.985652	0.203606	17215.6	0.646201	0.905541	0.407342	133328	0.893282	6.04255	0.277196	5.76535	0.990831	0.163665	19057.7	0.809006	0.920852	0.376472	147775
831	beta_vae	MoNA	beta_vae_30-3-30_02 (02-12-2021_04-31-50)	[[30, 3], [3, 30]]	['spectrum']	3	0.1	2500	0.01	15	TRUE	TRUE	FALSE	-1	20	128	0.001	7.75913	0.256383	7.50275	0.975831	0.263575	54814	0.733562	0.90712	0.404739	133775	0.897113	7.83289	0.260316	7.57257	0.975309	0.265851	54234.6	0.729263	0.905541	0.407342	133328	0.893282	6.26511	0.21953	6.04558	0.981835	0.227402	77223.6	0.884006	0.920852	0.376472	147775
832	beta_vae	MoNA	beta_vae_30-15-10-3-10-15-30_02 (02-12-2021_04-35-35)	[[30, 15, 10, 3], [3, 10, 15, 30]]	['spectrum']	3	0.1	2500	0.01	15	TRUE	TRUE	FALSE	-1	20	128	0.001	7.57088	0.312326	7.25856	0.984715	0.20655	14775.7	0.593649	0.90712	0.404739	133775	0.897113	7.64496	0.31395	7.33101	0.983772	0.209926	14839.3	0.590797	0.905541	0.407342	133328	0.893282	6.08196	0.290552	5.79141	0.989936	0.170226	15417.4	0.697065	0.920852	0.376472	147775
833	beta_vae	MoNA	beta_vae_30-15-10-5-3-5-10-15-30_02 (02-12-2021_04-40-37)	[[30, 15, 10, 5, 3], [3, 5, 10, 15, 30]]	['spectrum']	3	0.1	2500	0.01	15	TRUE	TRUE	FALSE	-1	20	128	0.001	7.59616	0.276687	7.31947	0.981531	0.237779	15498.1	0.678925	0.90712	0.404739	133775	0.897113	7.67212	0.277366	7.39475	0.980498	0.242418	15548.3	0.675578	0.905541	0.407342	133328	0.893282	6.08396	0.261672	5.82229	0.987523	0.193294	16296.3	0.823493	0.920852	0.376472	147775
834	beta_vae	MoNA	beta_vae_30-15-3-30_02 (02-12-2021_04-45-39)	[[30, 15, 3], [3, 30]]	['spectrum']	3	0.1	2500	0.01	15	TRUE	TRUE	FALSE	-1	20	128	0.001	7.63155	0.312785	7.31876	0.981847	0.216871	29306.5	0.666245	0.90712	0.404739	133775	0.897113	7.70344	0.314788	7.38865	0.980929	0.219912	28932.7	0.662626	0.905541	0.407342	133328	0.893282	6.12907	0.283452	5.84562	0.988046	0.181429	34883.1	0.821992	0.920852	0.376472	147775
835	beta_vae	MoNA	beta_vae_30-3-15-30_02 (02-12-2021_04-49-31)	[[30, 3], [3, 15, 30]]	['spectrum']	3	0.1	2500	0.01	15	TRUE	TRUE	FALSE	-1	20	128	0.001	7.62572	0.307836	7.31789	0.982994	0.21845	22822.4	0.684212	0.90712	0.404739	133775	0.897113	7.70133	0.309976	7.39135	0.982362	0.222296	22820	0.679711	0.905541	0.407342	133328	0.893282	6.11631	0.27948	5.83683	0.988086	0.182156	26577.5	0.834978	0.920852	0.376472	147775
836	beta_vae	MoNA	beta_vae_30-10-3-10-15-30_02 (02-12-2021_04-53-31)	[[30, 10, 3], [3, 10, 15, 30]]	['spectrum']	3	0.1	2500	0.01	15	TRUE	TRUE	FALSE	-1	20	128	0.001	7.57712	0.303051	7.27407	0.984094	0.20925	19967	0.660332	0.90712	0.404739	133775	0.897113	7.65139	0.305291	7.3461	0.983276	0.212476	19863	0.657271	0.905541	0.407342	133328	0.893282	6.06911	0.276852	5.79226	0.98926	0.172941	22015.8	0.810115	0.920852	0.376472	147775
837	beta_vae	MoNA	beta_vae_30-15-10-3-10-30_02 (02-12-2021_04-58-18)	[[30, 15, 10, 3], [3, 10, 30]]	['spectrum']	3	0.1	2500	0.01	15	TRUE	TRUE	FALSE	-1	20	128	0.001	7.58069	0.297786	7.2829	0.984294	0.212936	19392.3	0.654447	0.90712	0.404739	133775	0.897113	7.65524	0.299318	7.35592	0.983457	0.216783	19292.1	0.649874	0.905541	0.407342	133328	0.893282	6.06763	0.268523	5.79911	0.989108	0.176101	20873.9	0.808915	0.920852	0.376472	147775
838	beta_vae	MoNA	beta_vae_30-15-3-15-30_02 (02-12-2021_05-02-55)	[[30, 15, 3], [3, 15, 30]]	['spectrum']	3	0.1	2500	0.1	15	TRUE	TRUE	TRUE	-1	20	128	0.001	6.40856	0.269329	6.13924	0.987066	0.193441	14325.7	0.696516	0.920403	0.374197	100979	0.902943	6.4862	0.27103	6.21517	0.986521	0.197108	14415.9	0.69259	0.918714	0.377851	100611	0.899625	5.22964	0.244175	4.98547	0.990954	0.156859	15305.4	0.836991	0.930886	0.351313	112750
839	beta_vae	MoNA	beta_vae_30-15-4-15-30_02 (02-12-2021_05-07-14)	[[30, 15, 4], [4, 15, 30]]	['spectrum']	4	0.1	2500	0.1	15	TRUE	TRUE	TRUE	-1	20	128	0.001	6.40468	0.263105	6.14158	0.987023	0.196149	14370.7	0.69217	0.920403	0.374197	100979	0.902943	6.48272	0.264726	6.218	0.986476	0.200126	14298.3	0.687308	0.918714	0.377851	100611	0.899625	5.2271	0.240175	4.98692	0.990892	0.158821	15665.1	0.838179	0.930886	0.351313	112750
840	beta_vae	MoNA	beta_vae_30-15-5-15-30_02 (02-12-2021_05-11-39)	[[30, 15, 5], [5, 15, 30]]	['spectrum']	5	0.1	2500	0.1	15	TRUE	TRUE	TRUE	-1	20	128	0.001	6.41369	0.266061	6.14763	0.986244	0.199487	14701.3	0.695872	0.920403	0.374197	100979	0.902943	6.4912	0.267557	6.22364	0.985505	0.203557	14837.5	0.691904	0.918714	0.377851	100611	0.899625	5.23724	0.241485	4.99576	0.990598	0.162191	16049.7	0.83729	0.930886	0.351313	112750
841	beta_vae	MoNA	beta_vae_30-15-10-15-30_02 (02-12-2021_05-15-59)	[[30, 15, 10], [10, 15, 30]]	['spectrum']	10	0.1	2500	0.1	15	TRUE	TRUE	TRUE	-1	20	128	0.001	6.41205	0.266168	6.14588	0.986743	0.198224	15350.7	0.695708	0.920403	0.374197	100979	0.902943	6.49001	0.268016	6.222	0.986178	0.202288	15451.2	0.691347	0.918714	0.377851	100611	0.899625	5.23835	0.241815	4.99654	0.990679	0.160744	16544.4	0.836619	0.930886	0.351313	112750
842	beta_vae	MoNA	beta_vae_30-3-30_02 (02-12-2021_05-20-24)	[[30, 3], [3, 30]]	['spectrum']	3	0.1	2500	0.1	15	TRUE	TRUE	TRUE	-1	20	128	0.001	6.55539	0.23249	6.3229	0.979526	0.239645	42451.8	0.767375	0.920403	0.374197	100979	0.902943	6.63329	0.235347	6.39794	0.978604	0.243467	41752	0.762043	0.918714	0.377851	100611	0.899625	5.51387	0.223502	5.29037	0.984792	0.204608	58541.1	0.906506	0.930886	0.351313	112750
843	beta_vae	MoNA	beta_vae_30-15-10-3-10-15-30_02 (02-12-2021_05-24-08)	[[30, 15, 10, 3], [3, 10, 15, 30]]	['spectrum']	3	0.1	2500	0.1	15	TRUE	TRUE	TRUE	-1	20	128	0.001	6.40921	0.269906	6.1393	0.986483	0.199369	11235.8	0.660492	0.920403	0.374197	100979	0.902943	6.48748	0.271525	6.21596	0.985766	0.203479	11232.7	0.657635	0.918714	0.377851	100611	0.899625	5.22729	0.249827	4.97746	0.990735	0.160585	12139.4	0.772381	0.930886	0.351313	112750
844	beta_vae	MoNA	beta_vae_30-15-10-5-3-5-10-15-30_02 (02-12-2021_05-29-07)	[[30, 15, 10, 5, 3], [3, 5, 10, 15, 30]]	['spectrum']	3	0.1	2500	0.1	15	TRUE	TRUE	TRUE	-1	20	128	0.001	6.43472	0.239544	6.19518	0.983479	0.223333	14942	0.658855	0.920403	0.374197	100979	0.902943	6.51303	0.241185	6.27184	0.982815	0.227292	14885.9	0.655023	0.918714	0.377851	100611	0.899625	5.25722	0.228097	5.02913	0.988351	0.181678	15354.2	0.746305	0.930886	0.351313	112750
845	beta_vae	MoNA	beta_vae_30-15-3-30_02 (02-12-2021_05-34-35)	[[30, 15, 3], [3, 30]]	['spectrum']	3	0.1	2500	0.1	15	TRUE	TRUE	TRUE	-1	20	128	0.001	6.47504	0.295224	6.17982	0.98521	0.203553	20998	0.716655	0.920403	0.374197	100979	0.902943	6.55165	0.297046	6.2546	0.984443	0.207228	20764.9	0.711945	0.918714	0.377851	100611	0.899625	5.30428	0.270764	5.03352	0.990041	0.166209	24362.1	0.858629	0.930886	0.351313	112750
846	beta_vae	MoNA	beta_vae_30-3-15-30_02 (02-12-2021_05-38-43)	[[30, 3], [3, 15, 30]]	['spectrum']	3	0.1	2500	0.1	15	TRUE	TRUE	TRUE	-1	20	128	0.001	6.44573	0.268692	6.17704	0.985199	0.207922	16546.2	0.723831	0.920403	0.374197	100979	0.902943	6.52522	0.271236	6.25398	0.984667	0.211775	16412.2	0.718298	0.918714	0.377851	100611	0.899625	5.33326	0.294681	5.03858	0.989104	0.172316	18993.2	0.865314	0.930886	0.351313	112750
847	beta_vae	MoNA	beta_vae_30-10-3-10-15-30_02 (02-12-2021_05-42-47)	[[30, 10, 3], [3, 10, 15, 30]]	['spectrum']	3	0.1	2500	0.1	15	TRUE	TRUE	TRUE	-1	20	128	0.001	6.42113	0.272251	6.14888	0.986384	0.199882	14031.1	0.686146	0.920403	0.374197	100979	0.902943	6.49944	0.273801	6.22563	0.985702	0.203863	14101	0.683571	0.918714	0.377851	100611	0.899625	5.25678	0.254544	5.00224	0.990381	0.162746	14217.8	0.816729	0.930886	0.351313	112750
848	beta_vae	MoNA	beta_vae_30-15-10-3-10-30_02 (02-12-2021_05-47-31)	[[30, 15, 10, 3], [3, 10, 30]]	['spectrum']	3	0.1	2500	0.1	15	TRUE	TRUE	TRUE	-1	20	128	0.001	6.41208	0.262235	6.14985	0.98648	0.197618	15488.9	0.701896	0.920403	0.374197	100979	0.902943	6.48914	0.263873	6.22526	0.985891	0.201591	15528.6	0.697345	0.918714	0.377851	100611	0.899625	5.24001	0.238085	5.00192	0.99054	0.159736	17030.7	0.841276	0.930886	0.351313	112750
849	beta_vae	MoNA	beta_vae_30-15-3-15-30_02 (02-12-2021_05-52-15)	[[30, 15, 3], [3, 15, 30]]	['spectrum']	3	0.1	2500	0.1	15	TRUE	TRUE	FALSE	-1	20	128	0.001	7.55836	0.296282	7.26208	0.984295	0.21273	20418.6	0.664175	0.907061	0.404855	136854	0.901576	7.63571	0.29772	7.33799	0.983486	0.216878	20464.9	0.658967	0.90551	0.407417	135980	0.896983	6.04592	0.265581	5.78034	0.989079	0.17614	21871.5	0.820143	0.920849	0.376504	149108
850	beta_vae	MoNA	beta_vae_30-15-4-15-30_02 (02-12-2021_05-56-16)	[[30, 15, 4], [4, 15, 30]]	['spectrum']	4	0.1	2500	0.1	15	TRUE	TRUE	FALSE	-1	20	128	0.001	7.546	0.305001	7.241	0.985436	0.205554	18885.2	0.658719	0.907061	0.404855	136854	0.901576	7.62315	0.306647	7.3165	0.984801	0.209303	18976.6	0.654554	0.90551	0.407417	135980	0.896983	6.04344	0.273047	5.7704	0.989828	0.171	20336.1	0.812486	0.920849	0.376504	149108
851	beta_vae	MoNA	beta_vae_30-15-5-15-30_02 (02-12-2021_06-00-34)	[[30, 15, 5], [5, 15, 30]]	['spectrum']	5	0.1	2500	0.1	15	TRUE	TRUE	FALSE	-1	20	128	0.001	7.53246	0.309001	7.22346	0.986451	0.200732	15304.1	0.650964	0.907061	0.404855	136854	0.901576	7.60964	0.310172	7.29946	0.985777	0.204561	15574.5	0.646432	0.90551	0.407417	135980	0.896983	6.04142	0.277072	5.76435	0.99078	0.164846	17253.8	0.805569	0.920849	0.376504	149108
852	beta_vae	MoNA	beta_vae_30-15-10-15-30_02 (02-12-2021_06-04-49)	[[30, 15, 10], [10, 15, 30]]	['spectrum']	10	0.1	2500	0.1	15	TRUE	TRUE	FALSE	-1	20	128	0.001	7.54415	0.310663	7.23349	0.985993	0.205164	16275.2	0.653844	0.907061	0.404855	136854	0.901576	7.62109	0.311765	7.30932	0.985301	0.208943	16363.7	0.649585	0.90551	0.407417	135980	0.896983	6.04293	0.278118	5.76481	0.990249	0.169936	17977.5	0.806552	0.920849	0.376504	149108
853	beta_vae	MoNA	beta_vae_30-3-30_02 (02-12-2021_06-09-12)	[[30, 3], [3, 30]]	['spectrum']	3	0.1	2500	0.1	15	TRUE	TRUE	FALSE	-1	20	128	0.001	7.73967	0.26086	7.47881	0.975769	0.261141	56602.4	0.737773	0.907061	0.404855	136854	0.901576	7.81438	0.264733	7.54964	0.975213	0.263488	55826.3	0.732943	0.90551	0.407417	135980	0.896983	6.26539	0.223618	6.04177	0.981859	0.225652	79151.1	0.885201	0.920849	0.376504	149108
854	beta_vae	MoNA	beta_vae_30-15-10-3-10-15-30_02 (02-12-2021_06-12-53)	[[30, 15, 10, 3], [3, 10, 15, 30]]	['spectrum']	3	0.1	2500	0.1	15	TRUE	TRUE	FALSE	-1	20	128	0.001	7.53871	0.300195	7.23851	0.985243	0.211421	13141.9	0.611881	0.907061	0.404855	136854	0.901576	7.61735	0.30111	7.31624	0.984387	0.215463	13316.3	0.608771	0.90551	0.407417	135980	0.896983	6.03084	0.275537	5.75531	0.989545	0.175904	13405.7	0.727415	0.920849	0.376504	149108
855	beta_vae	MoNA	beta_vae_30-15-10-5-3-5-10-15-30_02 (02-12-2021_06-17-47)	[[30, 15, 10, 5, 3], [3, 5, 10, 15, 30]]	['spectrum']	3	0.1	2500	0.1	15	TRUE	TRUE	FALSE	-1	20	128	0.001	7.58449	0.278521	7.30597	0.981361	0.23653	16548.4	0.692444	0.907061	0.404855	136854	0.901576	7.66095	0.279775	7.38118	0.98048	0.240525	16851.5	0.687358	0.90551	0.407417	135980	0.896983	6.0666	0.260783	5.80581	0.9877	0.191246	16597.1	0.831133	0.920849	0.376504	149108
856	beta_vae	MoNA	beta_vae_30-15-3-30_02 (02-12-2021_06-23-02)	[[30, 15, 3], [3, 30]]	['spectrum']	3	0.1	2500	0.1	15	TRUE	TRUE	FALSE	-1	20	128	0.001	7.61414	0.316345	7.29779	0.981822	0.217798	28580.1	0.678119	0.907061	0.404855	136854	0.901576	7.68805	0.31814	7.36991	0.98104	0.220932	28163.2	0.673532	0.90551	0.407417	135980	0.896983	6.1185	0.287289	5.83121	0.988059	0.180754	32581.5	0.830178	0.920849	0.376504	149108
857	beta_vae	MoNA	beta_vae_30-3-15-30_02 (02-12-2021_06-27-05)	[[30, 3], [3, 15, 30]]	['spectrum']	3	0.1	2500	0.1	15	TRUE	TRUE	FALSE	-1	20	128	0.001	7.60111	0.300473	7.30063	0.982379	0.220223	22529.2	0.695243	0.907061	0.404855	136854	0.901576	7.67691	0.30284	7.37407	0.982025	0.223329	22360.8	0.689988	0.90551	0.407417	135980	0.896983	6.10194	0.276068	5.82587	0.987447	0.18601	26434.8	0.843068	0.920849	0.376504	149108
858	beta_vae	MoNA	beta_vae_30-10-3-10-15-30_02 (02-12-2021_06-31-00)	[[30, 10, 3], [3, 10, 15, 30]]	['spectrum']	3	0.1	2500	0.1	15	TRUE	TRUE	FALSE	-1	20	128	0.001	7.54088	0.300858	7.24002	0.984886	0.207852	15239.5	0.653034	0.907061	0.404855	136854	0.901576	7.61741	0.302137	7.31528	0.983858	0.21195	15175.7	0.65037	0.90551	0.407417	135980	0.896983	6.03358	0.275365	5.75822	0.990014	0.170127	16200.4	0.792465	0.920849	0.376504	149108
859	beta_vae	MoNA	beta_vae_30-15-10-3-10-30_02 (02-12-2021_06-35-47)	[[30, 15, 10, 3], [3, 10, 30]]	['spectrum']	3	0.1	2500	0.1	15	TRUE	TRUE	FALSE	-1	20	128	0.001	7.5803	0.318936	7.26137	0.983805	0.216956	14544.5	0.60728	0.907061	0.404855	136854	0.901576	7.65665	0.32078	7.33587	0.982954	0.220645	14369.9	0.605663	0.90551	0.407417	135980	0.896983	6.06972	0.294158	5.77556	0.989441	0.175332	15987.6	0.708515	0.920849	0.376504	149108
860	beta_vae	MoNA	beta_vae_30-15-3-15-30_02 (02-12-2021_06-40-38)	[[30, 15, 3], [3, 15, 30]]	['spectrum']	3	0.1	2500	0.2	15	TRUE	TRUE	TRUE	-1	20	128	0.001	6.37011	0.266373	6.10374	0.986339	0.202547	12942.2	0.702481	0.92012	0.374798	104983	0.914465	6.44053	0.268043	6.17249	0.985908	0.205769	12654.8	0.697805	0.918522	0.378277	104859	0.911127	5.17864	0.243336	4.9353	0.990404	0.163984	14235.4	0.849418	0.930639	0.352072	117498
861	beta_vae	MoNA	beta_vae_30-15-4-15-30_02 (02-12-2021_06-45-10)	[[30, 15, 4], [4, 15, 30]]	['spectrum']	4	0.1	2500	0.2	15	TRUE	TRUE	TRUE	-1	20	128	0.001	6.36479	0.261347	6.10344	0.98678	0.198053	14477	0.714133	0.92012	0.374798	104983	0.914465	6.43562	0.263009	6.17261	0.986335	0.201448	14288.8	0.709517	0.918522	0.378277	104859	0.911127	5.17961	0.239003	4.94061	0.990593	0.161074	16250.5	0.864248	0.930639	0.352072	117498
862	beta_vae	MoNA	beta_vae_30-15-5-15-30_02 (02-12-2021_06-49-18)	[[30, 15, 5], [5, 15, 30]]	['spectrum']	5	0.1	2500	0.2	15	TRUE	TRUE	TRUE	-1	20	128	0.001	6.36722	0.266224	6.101	0.986477	0.197854	13721.5	0.709223	0.92012	0.374798	104983	0.914465	6.43841	0.267811	6.1706	0.98589	0.201422	13435.3	0.70575	0.918522	0.378277	104859	0.911127	5.17844	0.239729	4.93871	0.990736	0.160306	15399.6	0.853225	0.930639	0.352072	117498
863	beta_vae	MoNA	beta_vae_30-15-10-15-30_02 (02-12-2021_06-53-43)	[[30, 15, 10], [10, 15, 30]]	['spectrum']	10	0.1	2500	0.2	15	TRUE	TRUE	TRUE	-1	20	128	0.001	6.36849	0.270565	6.09793	0.986471	0.195723	14698.5	0.702014	0.92012	0.374798	104983	0.914465	6.43931	0.272219	6.16709	0.985895	0.199103	14506.6	0.698424	0.918522	0.378277	104859	0.911127	5.17699	0.24729	4.9297	0.990801	0.158493	15838.9	0.845446	0.930639	0.352072	117498
864	beta_vae	MoNA	beta_vae_30-3-30_02 (02-12-2021_06-57-53)	[[30, 3], [3, 30]]	['spectrum']	3	0.1	2500	0.2	15	TRUE	TRUE	TRUE	-1	20	128	0.001	6.509	0.228849	6.28015	0.980558	0.236798	45412.9	0.778284	0.92012	0.374798	104983	0.914465	6.58102	0.232012	6.34901	0.979819	0.240373	44686.2	0.773571	0.918522	0.378277	104859	0.911127	5.45909	0.220368	5.23872	0.985389	0.201608	62776.3	0.922079	0.930639	0.352072	117498
865	beta_vae	MoNA	beta_vae_30-15-10-3-10-15-30_02 (02-12-2021_07-01-32)	[[30, 15, 10, 3], [3, 10, 15, 30]]	['spectrum']	3	0.1	2500	0.2	15	TRUE	TRUE	TRUE	-1	20	128	0.001	6.36733	0.271683	6.09564	0.986128	0.197733	11611.8	0.641332	0.92012	0.374798	104983	0.914465	6.43844	0.273364	6.16508	0.985486	0.200957	11339.7	0.638522	0.918522	0.378277	104859	0.911127	5.17691	0.252242	4.92466	0.990713	0.158863	12405.7	0.734103	0.930639	0.352072	117498
866	beta_vae	MoNA	beta_vae_30-15-10-5-3-5-10-15-30_02 (02-12-2021_07-06-16)	[[30, 15, 10, 5, 3], [3, 5, 10, 15, 30]]	['spectrum']	3	0.1	2500	0.2	15	TRUE	TRUE	TRUE	-1	20	128	0.001	6.39377	0.243637	6.15014	0.983291	0.22326	13813.9	0.657136	0.92012	0.374798	104983	0.914465	6.46456	0.24534	6.21922	0.982639	0.226832	13474.4	0.653574	0.918522	0.378277	104859	0.911127	5.19928	0.231975	4.9673	0.988503	0.180114	13909.8	0.737548	0.930639	0.352072	117498
867	beta_vae	MoNA	beta_vae_30-15-3-30_02 (02-12-2021_07-11-21)	[[30, 15, 3], [3, 30]]	['spectrum']	3	0.1	2500	0.2	15	TRUE	TRUE	TRUE	-1	20	128	0.001	6.43409	0.294095	6.13999	0.984843	0.203847	21557.6	0.736938	0.92012	0.374798	104983	0.914465	6.50408	0.296117	6.20797	0.984157	0.206848	21203.9	0.732816	0.918522	0.378277	104859	0.911127	5.24412	0.270753	4.97336	0.989927	0.166118	24865.4	0.885423	0.930639	0.352072	117498
868	beta_vae	MoNA	beta_vae_30-3-15-30_02 (02-12-2021_07-15-27)	[[30, 3], [3, 15, 30]]	['spectrum']	3	0.1	2500	0.2	15	TRUE	TRUE	TRUE	-1	20	128	0.001	6.39855	0.265971	6.13258	0.985875	0.204799	17998.7	0.743946	0.92012	0.374798	104983	0.914465	6.47085	0.267947	6.2029	0.985468	0.208177	17737.2	0.739066	0.918522	0.378277	104859	0.911127	5.2708	0.294348	4.97645	0.989762	0.167802	21086.5	0.892475	0.930639	0.352072	117498
869	beta_vae	MoNA	beta_vae_30-10-3-10-15-30_02 (02-12-2021_07-19-27)	[[30, 10, 3], [3, 10, 15, 30]]	['spectrum']	3	0.1	2500	0.2	15	TRUE	TRUE	TRUE	-1	20	128	0.001	6.36757	0.265095	6.10248	0.986527	0.199243	12394.9	0.693423	0.92012	0.374798	104983	0.914465	6.43901	0.266725	6.17228	0.986047	0.202572	12228	0.69041	0.918522	0.378277	104859	0.911127	5.17936	0.24525	4.93411	0.990748	0.158933	13043.6	0.817037	0.930639	0.352072	117498
870	beta_vae	MoNA	beta_vae_30-15-10-3-10-30_02 (02-12-2021_07-24-00)	[[30, 15, 10, 3], [3, 10, 30]]	['spectrum']	3	0.1	2500	0.2	15	TRUE	TRUE	TRUE	-1	20	128	0.001	6.37224	0.26901	6.10323	0.986021	0.197262	14966.1	0.71394	0.92012	0.374798	104983	0.914465	6.44326	0.270434	6.17282	0.98534	0.200698	14641.5	0.709994	0.918522	0.378277	104859	0.911127	5.18103	0.243684	4.93735	0.990636	0.159999	16760.3	0.854956	0.930639	0.352072	117498
871	beta_vae	MoNA	beta_vae_30-15-3-15-30_02 (02-12-2021_07-28-27)	[[30, 15, 3], [3, 15, 30]]	['spectrum']	3	0.1	2500	0.2	15	TRUE	TRUE	FALSE	-1	20	128	0.001	7.51576	0.294346	7.22142	0.984619	0.214052	19689.2	0.67163	0.90695	0.405105	142676	0.909922	7.58664	0.29587	7.29077	0.984007	0.217471	19720.8	0.666523	0.905536	0.407461	142168	0.905459	6.00185	0.264039	5.73781	0.989223	0.176772	21551	0.827304	0.920761	0.376803	155644
872	beta_vae	MoNA	beta_vae_30-15-4-15-30_02 (02-12-2021_07-32-45)	[[30, 15, 4], [4, 15, 30]]	['spectrum']	4	0.1	2500	0.2	15	TRUE	TRUE	FALSE	-1	20	128	0.001	7.49325	0.310998	7.18225	0.985986	0.201099	15297.7	0.657354	0.90695	0.405105	142676	0.909922	7.56374	0.311684	7.25206	0.985375	0.204556	15376.1	0.653569	0.905536	0.407461	142168	0.905459	5.98815	0.278412	5.70974	0.990665	0.164873	17353.3	0.814771	0.920761	0.376803	155644
873	beta_vae	MoNA	beta_vae_30-15-5-15-30_02 (02-12-2021_07-37-00)	[[30, 15, 5], [5, 15, 30]]	['spectrum']	5	0.1	2500	0.2	15	TRUE	TRUE	FALSE	-1	20	128	0.001	7.50163	0.30923	7.1924	0.985293	0.204908	16139	0.671611	0.90695	0.405105	142676	0.909922	7.57193	0.310325	7.2616	0.984576	0.208009	16156.1	0.667167	0.905536	0.407461	142168	0.905459	5.99171	0.27573	5.71598	0.990002	0.170842	17860.2	0.8303	0.920761	0.376803	155644
874	beta_vae	MoNA	beta_vae_30-15-10-15-30_02 (02-12-2021_07-41-16)	[[30, 15, 10], [10, 15, 30]]	['spectrum']	10	0.1	2500	0.2	15	TRUE	TRUE	FALSE	-1	20	128	0.001	7.4986	0.313814	7.18478	0.986342	0.199716	17026.2	0.663393	0.90695	0.405105	142676	0.909922	7.56894	0.31545	7.25349	0.985802	0.20272	17062.2	0.658821	0.905536	0.407461	142168	0.905459	5.99437	0.278842	5.71553	0.990618	0.165397	18680.8	0.824861	0.920761	0.376803	155644
875	beta_vae	MoNA	beta_vae_30-3-30_02 (02-12-2021_07-45-33)	[[30, 3], [3, 30]]	['spectrum']	3	0.1	2500	0.2	15	TRUE	TRUE	FALSE	-1	20	128	0.001	7.70546	0.260329	7.44513	0.975925	0.262602	56938.9	0.751635	0.90695	0.405105	142676	0.909922	7.77366	0.263981	7.50967	0.975636	0.264232	56187	0.747078	0.905536	0.407461	142168	0.905459	6.22008	0.221961	5.99812	0.98199	0.226364	80482.9	0.901172	0.920761	0.376803	155644
876	beta_vae	MoNA	beta_vae_30-15-10-3-10-15-30_02 (02-12-2021_07-49-30)	[[30, 15, 10, 3], [3, 10, 15, 30]]	['spectrum']	3	0.1	2500	0.2	15	TRUE	TRUE	FALSE	-1	20	128	0.001	7.51968	0.310957	7.20872	0.984469	0.210855	14995	0.639115	0.90695	0.405105	142676	0.909922	7.58776	0.312578	7.27519	0.983888	0.213378	14733.4	0.634427	0.905536	0.407461	142168	0.905459	6.00878	0.289496	5.71928	0.989947	0.171498	14965.6	0.761651	0.920761	0.376803	155644
877	beta_vae	MoNA	beta_vae_30-15-10-5-3-5-10-15-30_02 (02-12-2021_07-54-09)	[[30, 15, 10, 5, 3], [3, 5, 10, 15, 30]]	['spectrum']	3	0.1	2500	0.2	15	TRUE	TRUE	FALSE	-1	20	128	0.001	7.56275	0.296355	7.2664	0.981209	0.240486	16705.3	0.701568	0.90695	0.405105	142676	0.909922	7.63433	0.297288	7.33704	0.980395	0.244198	16421.4	0.697528	0.905536	0.407461	142168	0.905459	6.04155	0.285923	5.75562	0.987317	0.195462	16448.7	0.839954	0.920761	0.376803	155644
878	beta_vae	MoNA	beta_vae_30-15-3-30_02 (02-12-2021_07-59-20)	[[30, 15, 3], [3, 30]]	['spectrum']	3	0.1	2500	0.2	15	TRUE	TRUE	FALSE	-1	20	128	0.001	7.573	0.314924	7.25807	0.982248	0.215761	29344.8	0.687822	0.90695	0.405105	142676	0.909922	7.64053	0.316714	7.32381	0.981686	0.218219	28876.2	0.683826	0.905536	0.407461	142168	0.905459	6.0724	0.284676	5.78772	0.988131	0.180574	34553.1	0.845736	0.920761	0.376803	155644
879	beta_vae	MoNA	beta_vae_30-3-15-30_02 (02-12-2021_08-03-10)	[[30, 3], [3, 15, 30]]	['spectrum']	3	0.1	2500	0.2	15	TRUE	TRUE	FALSE	-1	20	128	0.001	7.55991	0.298935	7.26098	0.982808	0.22217	23741.8	0.705941	0.90695	0.405105	142676	0.909922	7.63066	0.300583	7.33007	0.982529	0.225195	23497.1	0.701199	0.905536	0.407461	142168	0.905459	6.04287	0.273919	5.76895	0.98773	0.186421	28083.9	0.857751	0.920761	0.376803	155644
880	beta_vae	MoNA	beta_vae_30-10-3-10-15-30_02 (02-12-2021_08-07-15)	[[30, 10, 3], [3, 10, 15, 30]]	['spectrum']	3	0.1	2500	0.2	15	TRUE	TRUE	FALSE	-1	20	128	0.001	7.50503	0.3	7.20503	0.984712	0.207435	17124.8	0.637667	0.90695	0.405105	142676	0.909922	7.57373	0.301973	7.27175	0.984178	0.210142	16967.6	0.63475	0.905536	0.407461	142168	0.905459	5.99128	0.27357	5.71771	0.989869	0.169681	17558.5	0.760747	0.920761	0.376803	155644
881	beta_vae	MoNA	beta_vae_30-15-10-3-10-30_02 (02-12-2021_08-11-55)	[[30, 15, 10, 3], [3, 10, 30]]	['spectrum']	3	0.1	2500	0.2	15	TRUE	TRUE	FALSE	-1	20	128	0.001	7.51193	0.30109	7.21084	0.984799	0.210812	17003.4	0.6671	0.90695	0.405105	142676	0.909922	7.58199	0.302162	7.27983	0.984041	0.214442	16883.1	0.662593	0.905536	0.407461	142168	0.905459	5.9887	0.270185	5.71852	0.989445	0.173818	18242.7	0.823938	0.920761	0.376803	155644
882	beta_vae	MoNA	beta_vae_30-15-3-15-30_02 (02-12-2021_08-16-34)	[[30, 15, 3], [3, 15, 30]]	['spectrum']	3	0.1	2500	0.5	15	TRUE	TRUE	TRUE	-1	20	128	0.001	6.25626	0.269694	5.98657	0.986707	0.196527	12950.6	0.718811	0.919595	0.376128	113631	0.942922	6.32498	0.271607	6.05338	0.98626	0.199725	12652.4	0.716237	0.917903	0.379814	113408	0.93973	5.04065	0.2452	4.79545	0.990809	0.158075	13349.8	0.854113	0.930073	0.353874	126200
883	beta_vae	MoNA	beta_vae_30-15-4-15-30_02 (02-12-2021_08-20-59)	[[30, 15, 4], [4, 15, 30]]	['spectrum']	4	0.1	2500	0.5	15	TRUE	TRUE	TRUE	-1	20	128	0.001	6.25451	0.272011	5.9825	0.986908	0.195545	12084.6	0.709145	0.919595	0.376128	113631	0.942922	6.32338	0.274102	6.04928	0.98655	0.198945	11826.2	0.705904	0.917903	0.379814	113408	0.93973	5.05284	0.248026	4.80481	0.990825	0.157536	13452.9	0.84286	0.930073	0.353874	126200
884	beta_vae	MoNA	beta_vae_30-15-5-15-30_02 (02-12-2021_08-25-29)	[[30, 15, 5], [5, 15, 30]]	['spectrum']	5	0.1	2500	0.5	15	TRUE	TRUE	TRUE	-1	20	128	0.001	6.25679	0.270914	5.98587	0.987044	0.195922	13634.3	0.72232	0.919595	0.376128	113631	0.942922	6.32561	0.273248	6.05236	0.9867	0.198998	13368.5	0.719265	0.917903	0.379814	113408	0.93973	5.04926	0.243981	4.80528	0.990964	0.1583	14531.1	0.859182	0.930073	0.353874	126200
885	beta_vae	MoNA	beta_vae_30-15-10-15-30_02 (02-12-2021_08-29-43)	[[30, 15, 10], [10, 15, 30]]	['spectrum']	10	0.1	2500	0.5	15	TRUE	TRUE	TRUE	-1	20	128	0.001	6.25548	0.268613	5.98686	0.986839	0.196599	13131.3	0.709918	0.919595	0.376128	113631	0.942922	6.32413	0.270936	6.0532	0.98644	0.199723	12938.6	0.706758	0.917903	0.379814	113408	0.93973	5.05197	0.245285	4.80668	0.990813	0.158692	14052.1	0.838499	0.930073	0.353874	126200
886	beta_vae	MoNA	beta_vae_30-3-30_02 (02-12-2021_08-34-03)	[[30, 3], [3, 30]]	['spectrum']	3	0.1	2500	0.5	15	TRUE	TRUE	TRUE	-1	20	128	0.001	6.41355	0.236494	6.17706	0.980291	0.23674	47144.4	0.817878	0.919595	0.376128	113631	0.942922	6.48298	0.23935	6.24363	0.97944	0.240127	46472.2	0.813207	0.917903	0.379814	113408	0.93973	5.35636	0.231307	5.12505	0.985359	0.202118	65382.3	0.96781	0.930073	0.353874	126200
887	beta_vae	MoNA	beta_vae_30-15-10-3-10-15-30_02 (02-12-2021_08-37-56)	[[30, 15, 10, 3], [3, 10, 15, 30]]	['spectrum']	3	0.1	2500	0.5	15	TRUE	TRUE	TRUE	-1	20	128	0.001	6.25327	0.272029	5.98124	0.987284	0.192661	13768.3	0.678634	0.919595	0.376128	113631	0.942922	6.32147	0.274248	6.04722	0.986864	0.195499	13497.2	0.676653	0.917903	0.379814	113408	0.93973	5.0505	0.24746	4.80304	0.991278	0.154956	14297.8	0.770734	0.930073	0.353874	126200
888	beta_vae	MoNA	beta_vae_30-15-10-5-3-5-10-15-30_02 (02-12-2021_08-42-51)	[[30, 15, 10, 5, 3], [3, 5, 10, 15, 30]]	['spectrum']	3	0.1	2500	0.5	15	TRUE	TRUE	TRUE	-1	20	128	0.001	6.27915	0.248668	6.03048	0.983977	0.221066	11218.8	0.685549	0.919595	0.376128	113631	0.942922	6.34673	0.250655	6.09607	0.983673	0.224361	10990.1	0.681191	0.917903	0.379814	113408	0.93973	5.06258	0.237338	4.82524	0.988699	0.177821	11185.9	0.771934	0.930073	0.353874	126200
889	beta_vae	MoNA	beta_vae_30-15-3-30_02 (02-12-2021_08-48-01)	[[30, 15, 3], [3, 30]]	['spectrum']	3	0.1	2500	0.5	15	TRUE	TRUE	TRUE	-1	20	128	0.001	6.33133	0.303789	6.02754	0.984791	0.202192	22305.1	0.773275	0.919595	0.376128	113631	0.942922	6.39888	0.305527	6.09336	0.983981	0.205337	22078.8	0.768987	0.917903	0.379814	113408	0.93973	5.13281	0.279908	4.8529	0.989954	0.165423	25745.7	0.930764	0.930073	0.353874	126200
890	beta_vae	MoNA	beta_vae_30-3-15-30_02 (02-12-2021_08-52-09)	[[30, 3], [3, 15, 30]]	['spectrum']	3	0.1	2500	0.5	15	TRUE	TRUE	TRUE	-1	20	128	0.001	6.29098	0.273053	6.01792	0.985566	0.203396	17539.7	0.772858	0.919595	0.376128	113631	0.942922	6.36041	0.275541	6.08487	0.98521	0.206479	17511.1	0.767317	0.917903	0.379814	113408	0.93973	5.14391	0.290219	4.85369	0.98959	0.167202	19902.6	0.930209	0.930073	0.353874	126200
891	beta_vae	MoNA	beta_vae_30-10-3-10-15-30_02 (02-12-2021_08-56-12)	[[30, 10, 3], [3, 10, 15, 30]]	['spectrum']	3	0.1	2500	0.5	15	TRUE	TRUE	TRUE	-1	20	128	0.001	6.26177	0.273265	5.9885	0.986825	0.195739	14433.8	0.718963	0.919595	0.376128	113631	0.942922	6.32954	0.275614	6.05393	0.986444	0.198612	14130.1	0.714429	0.917903	0.379814	113408	0.93973	5.05685	0.24928	4.80757	0.990895	0.15853	15579.2	0.847518	0.930073	0.353874	126200
892	beta_vae	MoNA	beta_vae_30-15-10-3-10-30_02 (02-12-2021_09-00-52)	[[30, 15, 10, 3], [3, 10, 30]]	['spectrum']	3	0.1	2500	0.5	15	TRUE	TRUE	TRUE	-1	20	128	0.001	6.25517	0.26393	5.99124	0.986662	0.196572	14382.9	0.71811	0.919595	0.376128	113631	0.942922	6.324	0.26556	6.05844	0.986206	0.199738	14255.3	0.713931	0.917903	0.379814	113408	0.93973	5.04954	0.238877	4.81066	0.990854	0.158847	15576.2	0.851689	0.930073	0.353874	126200
893	beta_vae	MoNA	beta_vae_30-15-3-15-30_02 (02-12-2021_09-05-20)	[[30, 15, 3], [3, 15, 30]]	['spectrum']	3	0.1	2500	0.5	15	TRUE	TRUE	FALSE	-1	20	128	0.001	7.40203	0.297217	7.10481	0.98521	0.209848	16658	0.677916	0.906839	0.405497	155532	0.930296	7.4714	0.298692	7.1727	0.984722	0.213024	16701.8	0.673571	0.905471	0.407805	154922	0.925684	5.88766	0.267688	5.61997	0.98967	0.172734	18087.7	0.823591	0.920601	0.377403	168067
894	beta_vae	MoNA	beta_vae_30-15-4-15-30_02 (02-12-2021_09-09-36)	[[30, 15, 4], [4, 15, 30]]	['spectrum']	4	0.1	2500	0.5	15	TRUE	TRUE	FALSE	-1	20	128	0.001	7.39139	0.309422	7.08197	0.986074	0.198272	17089.7	0.68102	0.906839	0.405497	155532	0.930296	7.4596	0.310839	7.14876	0.985539	0.200988	17176.2	0.676546	0.905471	0.407805	154922	0.925684	5.87285	0.277808	5.59504	0.990855	0.16172	19086.9	0.845303	0.920601	0.377403	168067
895	beta_vae	MoNA	beta_vae_30-15-5-15-30_02 (02-12-2021_09-13-57)	[[30, 15, 5], [5, 15, 30]]	['spectrum']	5	0.1	2500	0.5	15	TRUE	TRUE	FALSE	-1	20	128	0.001	7.39404	0.310056	7.08398	0.98634	0.199955	15947.3	0.672589	0.906839	0.405497	155532	0.930296	7.46296	0.311325	7.15163	0.985887	0.203011	15957.7	0.669324	0.905471	0.407805	154922	0.925684	5.87297	0.276602	5.59637	0.990783	0.163825	18090.6	0.823468	0.920601	0.377403	168067
896	beta_vae	MoNA	beta_vae_30-15-10-15-30_02 (02-12-2021_09-18-09)	[[30, 15, 10], [10, 15, 30]]	['spectrum']	10	0.1	2500	0.5	15	TRUE	TRUE	FALSE	-1	20	128	0.001	7.39377	0.307419	7.08636	0.986293	0.201104	16827.2	0.678229	0.906839	0.405497	155532	0.930296	7.46332	0.308219	7.1551	0.985724	0.204552	16917.6	0.674806	0.905471	0.407805	154922	0.925684	5.86241	0.275127	5.58728	0.990751	0.164628	18660.6	0.833638	0.920601	0.377403	168067
897	beta_vae	MoNA	beta_vae_30-3-30_02 (02-12-2021_09-22-32)	[[30, 3], [3, 30]]	['spectrum']	3	0.1	2500	0.5	15	TRUE	TRUE	FALSE	-1	20	128	0.001	7.60729	0.261035	7.34626	0.976328	0.260895	61448.1	0.774608	0.906839	0.405497	155532	0.930296	7.67621	0.264633	7.41158	0.975961	0.263227	60761.1	0.770048	0.905471	0.407805	154922	0.925684	6.11907	0.220794	5.89828	0.982268	0.224203	86038.6	0.930898	0.920601	0.377403	168067
898	beta_vae	MoNA	beta_vae_30-15-10-3-10-15-30_02 (02-12-2021_09-26-30)	[[30, 15, 10, 3], [3, 10, 15, 30]]	['spectrum']	3	0.1	2500	0.5	15	TRUE	TRUE	FALSE	-1	20	128	0.001	7.413	0.311718	7.10128	0.985308	0.207882	16119.7	0.650498	0.906839	0.405497	155532	0.930296	7.48186	0.312968	7.16889	0.984803	0.21077	16150.3	0.647888	0.905471	0.407805	154922	0.925684	5.89249	0.28663	5.60586	0.990016	0.169175	17241.5	0.768763	0.920601	0.377403	168067
899	beta_vae	MoNA	beta_vae_30-15-10-5-3-5-10-15-30_02 (02-12-2021_09-31-13)	[[30, 15, 10, 5, 3], [3, 5, 10, 15, 30]]	['spectrum']	3	0.1	2500	0.5	15	TRUE	TRUE	FALSE	-1	20	128	0.001	7.43514	0.277454	7.15769	0.982087	0.233543	17661.8	0.684714	0.906839	0.405497	155532	0.930296	7.50427	0.277781	7.22649	0.981411	0.237321	17710.2	0.681805	0.905471	0.407805	154922	0.925684	5.90335	0.26265	5.64069	0.988136	0.186919	18411.5	0.806325	0.920601	0.377403	168067
900	beta_vae	MoNA	beta_vae_30-15-3-30_02 (02-12-2021_09-36-16)	[[30, 15, 3], [3, 30]]	['spectrum']	3	0.1	2500	0.5	15	TRUE	TRUE	FALSE	-1	20	128	0.001	7.48309	0.336082	7.147	0.982711	0.2121	28927.3	0.717411	0.906839	0.405497	155532	0.930296	7.55067	0.337933	7.21274	0.982079	0.214738	28595.8	0.712416	0.905471	0.407805	154922	0.925684	5.96187	0.306714	5.65516	0.988648	0.176375	33331.6	0.88591	0.920601	0.377403	168067
901	beta_vae	MoNA	beta_vae_30-3-15-30_02 (02-12-2021_09-40-35)	[[30, 3], [3, 15, 30]]	['spectrum']	3	0.1	2500	0.5	15	TRUE	TRUE	FALSE	-1	20	128	0.001	7.4554	0.307289	7.14811	0.983155	0.216359	23642.6	0.733574	0.906839	0.405497	155532	0.930296	7.52452	0.309744	7.21478	0.982663	0.219471	23669.8	0.728073	0.905471	0.407805	154922	0.925684	5.94874	0.279469	5.66927	0.988078	0.182761	28783.8	0.892416	0.920601	0.377403	168067
902	beta_vae	MoNA	beta_vae_30-10-3-10-15-30_02 (02-12-2021_09-44-27)	[[30, 10, 3], [3, 10, 15, 30]]	['spectrum']	3	0.1	2500	0.5	15	TRUE	TRUE	FALSE	-1	20	128	0.001	7.40305	0.314302	7.08875	0.985513	0.202411	16586.5	0.637152	0.906839	0.405497	155532	0.930296	7.47117	0.316282	7.15489	0.984808	0.205605	16220.7	0.636056	0.905471	0.407805	154922	0.925684	5.88943	0.287125	5.6023	0.990349	0.165967	17625.6	0.749878	0.920601	0.377403	168067
903	beta_vae	MoNA	beta_vae_30-15-10-3-10-30_02 (02-12-2021_09-49-20)	[[30, 15, 10, 3], [3, 10, 30]]	['spectrum']	3	0.1	2500	0.5	15	TRUE	TRUE	FALSE	-1	20	128	0.001	7.41538	0.300116	7.11527	0.984628	0.212532	18416.4	0.683507	0.906839	0.405497	155532	0.930296	7.48458	0.301438	7.18315	0.984007	0.215857	18274.9	0.678434	0.905471	0.407805	154922	0.925684	5.89017	0.269858	5.62031	0.989257	0.175539	19544.8	0.829274	0.920601	0.377403	168067
904	beta_vae	MoNA	beta_vae_30-15-3-15-30_02 (02-12-2021_09-54-13)	[[30, 15, 3], [3, 15, 30]]	['spectrum']	3	0.1	2500	1	15	TRUE	TRUE	TRUE	-1	20	128	0.001	6.07061	0.278198	5.79241	0.98698	0.193614	13371.8	0.737079	0.918585	0.378558	125765	0.988936	6.13056	0.280979	5.84959	0.986261	0.196529	13035.4	0.736192	0.916743	0.381756	125639	0.985374	4.84658	0.253785	4.59279	0.990915	0.155607	14311.5	0.856605	0.929169	0.356821	136256
905	beta_vae	MoNA	beta_vae_30-15-4-15-30_02 (02-12-2021_09-58-34)	[[30, 15, 4], [4, 15, 30]]	['spectrum']	4	0.1	2500	1	15	TRUE	TRUE	TRUE	-1	20	128	0.001	6.06076	0.267307	5.79345	0.986967	0.193863	14433	0.721809	0.918585	0.378558	125765	0.988936	6.11971	0.2694	5.85031	0.986254	0.196618	14062.6	0.720685	0.916743	0.381756	125639	0.985374	4.82962	0.241059	4.58856	0.991102	0.156668	15671.5	0.830414	0.929169	0.356821	136256
906	beta_vae	MoNA	beta_vae_30-15-5-15-30_02 (02-12-2021_10-02-54)	[[30, 15, 5], [5, 15, 30]]	['spectrum']	5	0.1	2500	1	15	TRUE	TRUE	TRUE	-1	20	128	0.001	6.06161	0.270894	5.79072	0.987257	0.193735	13170.8	0.716513	0.918585	0.378558	125765	0.988936	6.12116	0.272817	5.84834	0.986704	0.196327	12771.5	0.713904	0.916743	0.381756	125639	0.985374	4.83141	0.244296	4.58711	0.990975	0.156573	14383.6	0.835021	0.929169	0.356821	136256
907	beta_vae	MoNA	beta_vae_30-15-10-15-30_02 (02-12-2021_10-07-13)	[[30, 15, 10], [10, 15, 30]]	['spectrum']	10	0.1	2500	1	15	TRUE	TRUE	TRUE	-1	20	128	0.001	6.06279	0.270588	5.7922	0.986977	0.195086	13573.9	0.722298	0.918585	0.378558	125765	0.988936	6.12257	0.272696	5.84987	0.986303	0.197825	13218.5	0.720422	0.916743	0.381756	125639	0.985374	4.83215	0.243353	4.5888	0.991084	0.157388	14449.5	0.837597	0.929169	0.356821	136256
908	beta_vae	MoNA	beta_vae_30-3-30_02 (02-12-2021_10-11-31)	[[30, 3], [3, 30]]	['spectrum']	3	0.1	2500	1	15	TRUE	TRUE	TRUE	-1	20	128	0.001	6.2298	0.240849	5.98895	0.980941	0.234682	49571.2	0.870034	0.918585	0.378558	125765	0.988936	6.29153	0.244255	6.04728	0.98005	0.237657	48958.8	0.866221	0.916743	0.381756	125639	0.985374	5.12434	0.223223	4.90111	0.985662	0.200412	67846	1.03476	0.929169	0.356821	136256
909	beta_vae	MoNA	beta_vae_30-15-10-3-10-15-30_02 (02-12-2021_10-15-14)	[[30, 15, 10, 3], [3, 10, 15, 30]]	['spectrum']	3	0.1	2500	1	15	TRUE	TRUE	TRUE	-1	20	128	0.001	6.06345	0.281899	5.78155	0.987197	0.192359	10226.3	0.649524	0.918585	0.378558	125765	0.988936	6.12269	0.284406	5.83829	0.986508	0.194608	9957.95	0.648864	0.916743	0.381756	125639	0.985374	4.82567	0.258479	4.56719	0.991475	0.151843	10326.5	0.714711	0.929169	0.356821	136256
910	beta_vae	MoNA	beta_vae_30-15-10-5-3-5-10-15-30_02 (02-12-2021_10-20-10)	[[30, 15, 10, 5, 3], [3, 5, 10, 15, 30]]	['spectrum']	3	0.1	2500	1	15	TRUE	TRUE	TRUE	-1	20	128	0.001	6.08705	0.242001	5.84505	0.982399	0.219234	14899.5	0.717359	0.918585	0.378558	125765	0.988936	6.14657	0.243583	5.90299	0.981348	0.222142	14778.2	0.714507	0.916743	0.381756	125639	0.985374	4.85482	0.228236	4.62658	0.988832	0.17497	15538.5	0.802478	0.929169	0.356821	136256
911	beta_vae	MoNA	beta_vae_30-15-3-30_02 (02-12-2021_10-25-12)	[[30, 15, 3], [3, 30]]	['spectrum']	3	0.1	2500	1	15	TRUE	TRUE	TRUE	-1	20	128	0.001	6.13678	0.291076	5.84571	0.98451	0.205662	22556.9	0.83675	0.918585	0.378558	125765	0.988936	6.19568	0.293023	5.90265	0.983577	0.208179	22359.2	0.83353	0.916743	0.381756	125639	0.985374	4.91159	0.266007	4.64558	0.989707	0.168576	25858	1.00854	0.929169	0.356821	136256
912	beta_vae	MoNA	beta_vae_30-3-15-30_02 (02-12-2021_10-29-26)	[[30, 3], [3, 15, 30]]	['spectrum']	3	0.1	2500	1	15	TRUE	TRUE	TRUE	-1	20	128	0.001	6.1004	0.273971	5.82643	0.985941	0.202219	17596.1	0.834502	0.918585	0.378558	125765	0.988936	6.16147	0.27671	5.88476	0.98537	0.204706	17450.9	0.830476	0.916743	0.381756	125639	0.985374	4.91253	0.282577	4.62996	0.989854	0.165567	20195.3	1.00343	0.929169	0.356821	136256
913	beta_vae	MoNA	beta_vae_30-10-3-10-15-30_02 (02-12-2021_10-33-25)	[[30, 10, 3], [3, 10, 15, 30]]	['spectrum']	3	0.1	2500	1	15	TRUE	TRUE	TRUE	-1	20	128	0.001	6.06386	0.267428	5.79643	0.986829	0.196364	13999.5	0.693188	0.918585	0.378558	125765	0.988936	6.12358	0.269498	5.85409	0.986292	0.199091	13658.5	0.690871	0.916743	0.381756	125639	0.985374	4.83555	0.244631	4.59092	0.990811	0.157538	15092.1	0.790222	0.929169	0.356821	136256
914	beta_vae	MoNA	beta_vae_30-15-10-3-10-30_02 (02-12-2021_10-38-00)	[[30, 15, 10, 3], [3, 10, 30]]	['spectrum']	3	0.1	2500	1	15	TRUE	TRUE	TRUE	-1	20	128	0.001	6.0736	0.263994	5.8096	0.986423	0.198835	16771.7	0.742325	0.918585	0.378558	125765	0.988936	6.13252	0.265856	5.86666	0.985752	0.201549	16517.1	0.740317	0.916743	0.381756	125639	0.985374	4.83856	0.237257	4.6013	0.990558	0.160476	18246.1	0.863174	0.929169	0.356821	136256
915	beta_vae	MoNA	beta_vae_30-15-3-15-30_02 (02-12-2021_10-42-33)	[[30, 15, 3], [3, 15, 30]]	['spectrum']	3	0.1	2500	1	15	TRUE	TRUE	FALSE	-1	20	128	0.001	7.22002	0.301672	6.91834	0.985992	0.20311	16413.9	0.684453	0.906751	0.40596	173949	0.964053	7.28073	0.30311	6.97762	0.985241	0.205611	16452.5	0.683614	0.905336	0.407685	173568	0.959249	5.68431	0.271892	5.41242	0.990449	0.165492	18166.2	0.814488	0.920455	0.378081	183922
[truncated: 9,766 more rows]
[truncated: 1 more columns]
